# Supplementary material for: Differential expression of lysine acetylation proteins in gastric cancer treated with a new antitumor agent bioactive peptide chelate selenium
Source: PeerJ. 2023 Jan 17;11:e14384. doi: 10.7717/peerj.14384 (PMC9854375; doi:10.7717/peerj.14384)
Supplement: Table S5 [file peerj-11-14384-s005.xlsx]

## Sheet: Q1
Domain Description	Mapping	Background	All Mapping	All Backgroud	Fold enrichment	Fisher's exact test p value	-log10(P value)	Related Protein
Thiolase-like	5	7	250	1633	4.67	0.00130619	2.88	P55084 Q01581 P54868 P24752 P42765
Histidine kinase-like ATPase, C-terminal domain	5	9	250	1633	3.63	0.00601054	2.22	A6NHR9 P08238 Q02880 Q58FF8 P07900
Aldolase-type TIM barrel	5	10	250	1633	3.27	0.0105363	1.98	P12268 Q96AT9 P04075 Q9NR45 P35914
Thiolase, N-terminal	3	4	250	1633	4.9	0.012592	1.9	P55084 P24752 P42765
Thiolase, C-terminal	3	4	250	1633	4.9	0.012592	1.9	P55084 P24752 P42765
B30.2/SPRY domain	4	8	250	1633	3.27	0.022609	1.65	Q00839 Q1KMD3 Q9BUJ2 Q92499
SPRY domain	4	8	250	1633	3.27	0.022609	1.65	Q00839 Q1KMD3 Q9BUJ2 Q92499
Zinc finger, CXXC-type	2	2	250	1633	6.53	0.0233579	1.63	P26358 Q9UMN6
DHS-like NAD/FAD-binding domain	2	2	250	1633	6.53	0.0233579	1.63	Q13423 P13804
Anaphase-promoting complex subunit 4, WD40 domain	2	2	250	1633	6.53	0.0233579	1.63	Q8TEQ6 P53621
Cyclic nucleotide-binding domain	2	2	250	1633	6.53	0.0233579	1.63	P10644 P13861
Crontonase, C-terminal	2	2	250	1633	6.53	0.0233579	1.63	Q6NVY1 Q13011
Major sperm protein (MSP) domain	2	2	250	1633	6.53	0.0233579	1.63	O95292 Q9P0L0
PapD-like	2	2	250	1633	6.53	0.0233579	1.63	O95292 Q9P0L0
Cyclic nucleotide-binding-like	2	2	250	1633	6.53	0.0233579	1.63	P10644 P13861
Zinc finger, LIM-type	5	12	250	1633	2.72	0.0254843	1.59	P50238 Q14847 P48059 Q9UGI8 O00151
Thiamin diphosphate-binding fold	3	5	250	1633	3.92	0.0279313	1.55	P08559 Q02218 P11177
SMCs flexible hinge	3	5	250	1633	3.92	0.0279313	1.55	O95347 A6NHR9 Q9UQE7
Heat shock protein Hsp90, N-terminal	3	5	250	1633	3.92	0.0279313	1.55	P08238 Q58FF8 P07900
Calponin homology domain	7	21	250	1633	2.18	0.0308746	1.51	P21333 Q15149 P37802 Q13576 Q9Y2L9 P13797 Q14155
Ubiquitin-conjugating enzyme/RWD-like	5	13	250	1633	2.51	0.0363629	1.44	P68036 Q13404 P63279 P61081 Q9Y3C8
Tetratricopeptide repeat-containing domain	7	22	250	1633	2.08	0.0395551	1.4	P31948 Q9BXJ9 Q12797 Q9H0B6 Q99615 P49792 Q9H3U1
Ribosomal protein S5 domain 2-type fold	6	18	250	1633	2.18	0.0447894	1.35	P13639 P08238 Q02880 Q96RP9 Q58FF8 P07900
Myosin head, motor domain	3	6	250	1633	3.27	0.0496179	1.3	P35579 Q9UM54 Q92614

## Sheet: Q1 Domain2Protein
Domain Description	Fisher's exact test p value	Protein accession	Position	Ratio	Regulated Type	Amino acid	Protein description	Gene name	Localization probability	PEP	Score	Modified sequence	Charge	Mass error [ppm]	MS/MS Count	MKN_45C1	MKN_45C2	MKN_45C3	MKN_45S1	MKN_45S2	MKN_45S3	MKN_45S/MKN_45C Ratio	MKN_45S/MKN_45C P value
Pleckstrin homology domain	0.124193	P50570	90	0.247	Q1	K	Dynamin-2 OS=Homo sapiens OX=9606 GN=DNM2 PE=1 SV=2	DNM2	1	0.007979	78.342	K(1)FTDFDEVR	2	-0.55845	1	1.768	1.787	1.917	0.504	0.415	0.435	0.247	2.2772e-05
Pleckstrin homology domain	0.124193	Q14155	725	0.484	Q1	K	Rho guanine nucleotide exchange factor 7 OS=Homo sapiens OX=9606 GN=ARHGEF7 PE=1 SV=2	ARHGEF7	1	0.00865446	62.162	VIEAYCTSAK(1)TR	2	1.6091	1	1.645	1.352	1.365	0.703	0.725	0.683	0.484	0.00039998
Pleckstrin homology domain	0.124193	Q9BZF1	723	0.308	Q1	K	Oxysterol-binding protein-related protein 8 OS=Homo sapiens OX=9606 GN=OSBPL8 PE=1 SV=3	OSBPL8	1	0.00193928	91.961	TK(1)NEEWSCK	2	-0.38205	1	1.813	1.677	1.649	0.554	0.493	0.537	0.308	1.66199e-05
Pleckstrin homology domain	0.124193	Q96TA1	462	0.465	Q1	K	Protein Niban 2 OS=Homo sapiens OX=9606 GN=NIBAN2 PE=1 SV=3	NIBAN2	1	0.00220051	77.662	GPTK(1)EELCK	3	-0.56506	1	1.568	1.474	1.388	0.692	0.725	0.644	0.465	0.000100143
RNA helicase, DEAD-box type, Q motif	0.179712	Q13838	162	0.422	Q1	K	Spliceosome RNA helicase DDX39B OS=Homo sapiens OX=9606 GN=DDX39B PE=1 SV=1	DDX39B	1	0.0197688	89.827	KDEEVLK(1)K	2	-0.64126	3	1.559	1.602	1.441	0.667	0.628	0.647	0.422	1.92273e-05
RNA helicase, DEAD-box type, Q motif	0.179712	Q13838	241	0.44	Q1	K	Spliceosome RNA helicase DDX39B OS=Homo sapiens OX=9606 GN=DDX39B PE=1 SV=1	DDX39B	1	2.52188e-06	104.2	K(1)FMQDPMEIFVDDETK	3	0.192	1	1.517	1.49	1.519	0.687	0.659	0.647	0.44	8.2451e-07
RNA helicase, DEAD-box type, Q motif	0.179712	Q9NUU7	343	0.497	Q1	K	ATP-dependent RNA helicase DDX19A OS=Homo sapiens OX=9606 GN=DDX19A PE=1 SV=1	DDX19A	1	6.00522e-10	139.58	K(1)TASWLAAELSK	2	-0.2171	1	1.404	1.445	1.452	0.681	0.735	0.723	0.497	1.52266e-05
RNA helicase, DEAD-box type, Q motif	0.179712	Q9GZR7	17	0.492	Q1	K	ATP-dependent RNA helicase DDX24 OS=Homo sapiens OX=9606 GN=DDX24 PE=1 SV=1	DDX24	1	0.00026351	110.92	QSSCGK(1)FQTK	3	0.27018	2	1.411	1.52	1.394	0.754	0.673	0.7	0.492	7.9084e-05
RNA helicase, DEAD-box type, Q motif	0.179712	Q92499	234	0.498	Q1	K	ATP-dependent RNA helicase DDX1 OS=Homo sapiens OX=9606 GN=DDX1 PE=1 SV=2	DDX1	1	9.11479e-13	128.71	NQALFPACVLK(1)NAELK	3	0.095706	3	1.391	1.44	1.473	0.764	0.684	0.694	0.498	5.7082e-05
RNA helicase, DEAD-box type, Q motif	0.179712	P17844	197	0.252	Q1	K	Probable ATP-dependent RNA helicase DDX5 OS=Homo sapiens OX=9606 GN=DDX5 PE=1 SV=1	DDX5	1	7.68943e-05	102.9	LK(1)STCIYGGAPK	3	-1.9744	2	1.857	1.777	1.81	0.443	0.473	0.458	0.252	2.2599e-07
RNA helicase, DEAD-box type, Q motif	0.179712	P17844	351	0.391	Q1	K	Probable ATP-dependent RNA helicase DDX5 OS=Homo sapiens OX=9606 GN=DDX5 PE=1 SV=1	DDX5	1	0.00120581	112.36	TIVFVETK(1)R	2	-0.61373	2	1.629	1.536	1.571	0.611	0.645	0.596	0.391	2.686e-06
Zinc finger, LIM-type	0.0254843	P50238	30	0.291	Q1	K	Cysteine-rich protein 1 OS=Homo sapiens OX=9606 GN=CRIP1 PE=1 SV=3	CRIP1	1	0.00147996	81.784	PCLK(1)CEK	3	0.08329	2	1.801	1.905	1.522	0.499	0.509	0.512	0.291	0.0030239
Zinc finger, LIM-type	0.0254843	Q14847	50	0.459	Q1	K	LIM and SH3 domain protein 1 OS=Homo sapiens OX=9606 GN=LASP1 PE=1 SV=2	LASP1	1	0.010633	57.785	K(1)PYCNAHYPK	3	-0.53436	2	1.432	1.49	1.529	0.706	0.675	0.66	0.459	4.5956e-06
Zinc finger, LIM-type	0.0254843	P48059	297	0.481	Q1	K	LIM and senescent cell antigen-like-containing domain protein 1 OS=Homo sapiens OX=9606 GN=LIMS1 PE=1 SV=4	LIMS1	1	0.0200857	46.352	FVEFDMK(1)PVCK	3	-2.7639	1	1.461	1.531	1.372	0.673	0.745	0.681	0.481	8.2371e-05
Zinc finger, LIM-type	0.0254843	Q9UGI8	298	0.217	Q1	K	Testin OS=Homo sapiens OX=9606 GN=TES PE=1 SV=1	TES	1	3.73675e-13	166.07	HYCDSEK(1)PR	3	0.6008	8	1.881	1.913	1.862	0.403	0.431	0.396	0.217	2.9262e-07
Zinc finger, LIM-type	0.0254843	Q9UGI8	193	0.341	Q1	K	Testin OS=Homo sapiens OX=9606 GN=TES PE=1 SV=1	TES	1	4.13503e-16	122.94	SEALGVGDVK(1)LPCEMDAQGPK	3	-2.5135	2	1.645	1.632	1.689	0.561	0.583	0.549	0.341	3.8677e-07
Zinc finger, LIM-type	0.0254843	O00151	294	0.483	Q1	K	PDZ and LIM domain protein 1 OS=Homo sapiens OX=9606 GN=PDLIM1 PE=1 SV=4	PDLIM1	1	9.67413e-05	66.022	HPECYVCTDCGTNLK(1)QK	3	-1.3955	1	1.309	1.579	1.467	0.737	0.699	0.666	0.483	0.00030086
Zinc finger, CXXC-type	0.0233579	P26358	1004	0.462	Q1	K	DNA (cytosine-5)-methyltransferase 1 OS=Homo sapiens OX=9606 GN=DNMT1 PE=1 SV=2	DNMT1	1	0.00280758	68.972	K(1)SNGRPNETDIK	3	-1.3658	1	1.492	1.447	1.501	0.685	0.719	0.646	0.462	1.97721e-05
Zinc finger, CXXC-type	0.0233579	Q9UMN6	926	0.278	Q1	K	Histone-lysine N-methyltransferase 2B OS=Homo sapiens OX=9606 GN=KMT2B PE=1 SV=1	KMT2B	1	1.13152e-13	91.079	GK(1)VEAAGPGGESEPTGSGGTLAHTPR	3	-0.28959	1	1.528	1.636	2.129	0.557	0.644	0.271	0.278	0.0095622
DHS-like NAD/FAD-binding domain	0.0233579	Q13423	1079	0.488	Q1	K	NAD(P) transhydrogenase, mitochondrial OS=Homo sapiens OX=9606 GN=NNT PE=1 SV=3	NNT	1	0.00597409	77.124	TCDALQAK(1)VR	2	-0.79801	1	1.411	1.372	1.558	0.785	0.705	0.63	0.488	0.00063862
DHS-like NAD/FAD-binding domain	0.0233579	Q13423	1071	0.427	Q1	K	NAD(P) transhydrogenase, mitochondrial OS=Homo sapiens OX=9606 GN=NNT PE=1 SV=3	NNT	1	0.00106629	114.86	K(1)TCDALQAK	2	0.43756	1	1.55	1.453	1.573	0.625	0.675	0.656	0.427	1.68698e-05
DHS-like NAD/FAD-binding domain	0.0233579	P13804	62	0.281	Q1	K	Electron transfer flavoprotein subunit alpha, mitochondrial OS=Homo sapiens OX=9606 GN=ETFA PE=1 SV=1	ETFA	1	2.8427e-05	125.82	CDK(1)VAQDLCK	3	0.23851	2	1.786	1.774	1.719	0.455	0.538	0.49	0.281	1.70295e-05
PH domain-like	0.0523042	P50570	90	0.247	Q1	K	Dynamin-2 OS=Homo sapiens OX=9606 GN=DNM2 PE=1 SV=2	DNM2	1	0.007979	78.342	K(1)FTDFDEVR	2	-0.55845	1	1.768	1.787	1.917	0.504	0.415	0.435	0.247	2.2772e-05
PH domain-like	0.0523042	Q14155	725	0.484	Q1	K	Rho guanine nucleotide exchange factor 7 OS=Homo sapiens OX=9606 GN=ARHGEF7 PE=1 SV=2	ARHGEF7	1	0.00865446	62.162	VIEAYCTSAK(1)TR	2	1.6091	1	1.645	1.352	1.365	0.703	0.725	0.683	0.484	0.00039998
PH domain-like	0.0523042	P49792	1332	0.254	Q1	K	E3 SUMO-protein ligase RanBP2 OS=Homo sapiens OX=9606 GN=RANBP2 PE=1 SV=2	RANBP2	1	0.00029099	85.554	EPTSHDNK(1)DICK	3	-1.5358	1	1.751	1.825	1.852	0.407	0.466	0.503	0.254	2.3978e-05
PH domain-like	0.0523042	P49792	2581	0.143	Q1	K	E3 SUMO-protein ligase RanBP2 OS=Homo sapiens OX=9606 GN=RANBP2 PE=1 SV=2	RANBP2	0.995422	1.20345e-09	117.65	K(0.005)CELSK(0.995)NSDIEQSSDSK	3	-0.64278	1	2.129	2.071	1.971	0.279	0.301	0.304	0.143	3.2447e-07
PH domain-like	0.0523042	P49792	2138	0.256	Q1	K	E3 SUMO-protein ligase RanBP2 OS=Homo sapiens OX=9606 GN=RANBP2 PE=1 SV=2	RANBP2	1	0.00316207	107.21	QK(1)FEECQR	2	0.11464	1	1.752	1.82	1.844	0.454	0.437	0.496	0.256	2.3285e-06
PH domain-like	0.0523042	P49792	3034	0.452	Q1	K	E3 SUMO-protein ligase RanBP2 OS=Homo sapiens OX=9606 GN=RANBP2 PE=1 SV=2	RANBP2	1	0.00441888	101.65	EVADCFK(1)K	2	-0.79272	1	1.454	1.469	1.548	0.634	0.709	0.679	0.452	3.5313e-05
PH domain-like	0.0523042	P50851	2742	0.435	Q1	K	Lipopolysaccharide-responsive and beige-like anchor protein OS=Homo sapiens OX=9606 GN=LRBA PE=1 SV=4	LRBA	1	0.00017262	97.463	TLEGPENCLK(1)PK	2	-0.45811	1	1.558	1.448	1.539	0.606	0.665	0.704	0.435	7.5371e-05
PH domain-like	0.0523042	Q96TA1	462	0.465	Q1	K	Protein Niban 2 OS=Homo sapiens OX=9606 GN=NIBAN2 PE=1 SV=3	NIBAN2	1	0.00220051	77.662	GPTK(1)EELCK	3	-0.56506	1	1.568	1.474	1.388	0.692	0.725	0.644	0.465	0.000100143
PH domain-like	0.0523042	P43487	154	0.361	Q1	K	Ran-specific GTPase-activating protein OS=Homo sapiens OX=9606 GN=RANBP1 PE=1 SV=1	RANBP1	1	0.0233636	83.948	TK(1)FEECR	2	-0.64741	1	1.725	1.586	1.563	0.591	0.591	0.579	0.361	2.7355e-06
PH domain-like	0.0523042	Q9Y490	2445	0.279	Q1	K	Talin-1 OS=Homo sapiens OX=9606 GN=TLN1 PE=1 SV=3	TLN1	1	2.8004e-05	114.7	VK(1)ADQDSEAMK	2	-0.094946	1	1.709	1.766	1.815	0.526	0.472	0.478	0.279	2.4271e-06
PH domain-like	0.0523042	Q9BZF1	723	0.308	Q1	K	Oxysterol-binding protein-related protein 8 OS=Homo sapiens OX=9606 GN=OSBPL8 PE=1 SV=3	OSBPL8	1	0.00193928	91.961	TK(1)NEEWSCK	2	-0.38205	1	1.813	1.677	1.649	0.554	0.493	0.537	0.308	1.66199e-05
Aldehyde dehydrogenase N-terminal domain	0.187391	Q02252	331	0.425	Q1	K	Methylmalonate-semialdehyde dehydrogenase [acylating], mitochondrial OS=Homo sapiens OX=9606 GN=ALDH6A1 PE=1 SV=2	ALDH6A1	1	0.000862761	80.69	K(1)WLPELVEHAK	3	-0.56312	1	1.597	1.582	1.405	0.569	0.625	0.753	0.425	0.00072338
Aldehyde dehydrogenase N-terminal domain	0.187391	P05091	52	0.475	Q1	K	Aldehyde dehydrogenase, mitochondrial OS=Homo sapiens OX=9606 GN=ALDH2 PE=1 SV=2	ALDH2	1	1.86737e-16	95.646	K(1)TFPTVNPSTGEVICQVAEGDKEDVDK	4	-0.54916	1	1.456	1.43	1.497	0.65	0.681	0.75	0.475	7.6005e-05
Aldehyde dehydrogenase N-terminal domain	0.187391	P47895	48	0.492	Q1	K	Aldehyde dehydrogenase family 1 member A3 OS=Homo sapiens OX=9606 GN=ALDH1A3 PE=1 SV=2	ALDH1A3	1	0.00157174	86.911	K(1)FATCNPSTR	2	-0.43183	1	1.53	1.442	1.355	0.742	0.696	0.693	0.492	6.4523e-05
START domain	0.0629703	Q9NQZ5	357	0.195	Q1	K	StAR-related lipid transfer protein 7, mitochondrial OS=Homo sapiens OX=9606 GN=STARD7 PE=1 SV=2	STARD7	1	0.000288424	99.752	K(1)NEGSCGPAR	2	-0.17059	1	1.982	1.948	1.881	0.429	0.338	0.364	0.195	2.1029e-05
START domain	0.0629703	Q9Y365	221	0.458	Q1	K	START domain-containing protein 10 OS=Homo sapiens OX=9606 GN=STARD10 PE=1 SV=2	STARD10	1	0.0014322	104.22	ACLK(1)YPEWK	3	-0.41171	2	1.467	1.532	1.456	0.701	0.691	0.647	0.458	1.58852e-05
Myosin tail	0.170293	P35579	180	0.355	Q1	K	Myosin-9 OS=Homo sapiens OX=9606 GN=MYH9 PE=1 SV=4	MYH9	1	5.30441e-22	143.04	EDQSILCTGESGAGK(1)TENTK	3	-0.56027	1	1.567	1.76	1.57	0.594	0.577	0.566	0.355	1.72257e-05
Myosin tail	0.170293	P35579	565	0.403	Q1	K	Myosin-9 OS=Homo sapiens OX=9606 GN=MYH9 PE=1 SV=4	MYH9	1	0.00243053	54.898	DK(1)ADFCIIHYAGK	3	-0.65742	1	1.575	1.478	1.63	0.589	0.674	0.622	0.403	4.3735e-05
Myosin tail	0.170293	Q92614	1429	0.474	Q1	K	Unconventional myosin-XVIIIa OS=Homo sapiens OX=9606 GN=MYO18A PE=1 SV=3	MYO18A	1	0.000436442	127.84	ALQQLK(1)K	2	0.50423	1	1.45	1.472	1.466	0.671	0.71	0.7	0.474	9.1511e-07
Anaphase-promoting complex subunit 4, WD40 domain	0.0233579	Q8TEQ6	860	0.481	Q1	K	Gem-associated protein 5 OS=Homo sapiens OX=9606 GN=GEMIN5 PE=1 SV=3	GEMIN5	1	1.41616e-06	104.88	SK(1)EELHQDCLVLATAK	3	-0.75026	1	1.465	1.457	1.445	0.692	0.739	0.668	0.481	0.00165687
Anaphase-promoting complex subunit 4, WD40 domain	0.0233579	Q8TEQ6	1390	0.329	Q1	K	Gem-associated protein 5 OS=Homo sapiens OX=9606 GN=GEMIN5 PE=1 SV=3	GEMIN5	1	0.000373398	101.65	QHQK(1)SQLCK	3	-1.7575	1	1.637	1.637	1.75	0.557	0.576	0.521	0.329	3.6375e-06
Anaphase-promoting complex subunit 4, WD40 domain	0.0233579	P53621	750	0.374	Q1	K	Coatomer subunit alpha OS=Homo sapiens OX=9606 GN=COPA PE=1 SV=2	COPA	1	0.00254514	113.26	ILK(1)NCGQK	2	-0.065422	1	1.6	1.63	1.578	0.601	0.573	0.625	0.374	1.6491e-06
Zinc finger, CCCH-type	0.274524	P0DN76	15	0.269	Q1	K	Splicing factor U2AF 35 kDa subunit-like protein OS=Homo sapiens OX=9606 GN=U2AF1L5 PE=1 SV=1	U2AF1L5	1	0.00108301	89.301	DK(1)VNCSFYFK	2	-1.0517	1	1.643	1.874	1.821	0.45	0.478	0.507	0.269	1.77129e-05
Zinc finger, CCCH-type	0.274524	Q5T200	1640	0.304	Q1	K	Zinc finger CCCH domain-containing protein 13 OS=Homo sapiens OX=9606 GN=ZC3H13 PE=1 SV=1	ZC3H13	1	0.00311386	66.393	K(1)TTCHAPGHEK	4	0.045802	1	1.499	1.878	1.763	0.475	0.611	0.479	0.304	0.00036098
Zinc finger, CCCH-type	0.274524	Q7Z2W4	154	0.348	Q1	K	Zinc finger CCCH-type antiviral protein 1 OS=Homo sapiens OX=9606 GN=ZC3HAV1 PE=1 SV=3	ZC3HAV1	1	0.0412686	74.92	SYK(1)GEGR	2	-0.23329	1	1.79	1.563	1.579	0.507	0.572	0.639	0.348	0.000183768
SET domain	0.230631	Q8NEZ4	758	0.436	Q1	K	Histone-lysine N-methyltransferase 2C OS=Homo sapiens OX=9606 GN=KMT2C PE=1 SV=3	KMT2C	1	1.59482e-15	166.6	DVSYQGGK(1)SIK	2	-0.421	2	1.508	1.513	1.523	0.677	0.667	0.635	0.436	0.00055665
SET domain	0.230631	Q9UMN6	926	0.278	Q1	K	Histone-lysine N-methyltransferase 2B OS=Homo sapiens OX=9606 GN=KMT2B PE=1 SV=1	KMT2B	1	1.13152e-13	91.079	GK(1)VEAAGPGGESEPTGSGGTLAHTPR	3	-0.28959	1	1.528	1.636	2.129	0.557	0.644	0.271	0.278	0.0095622
Domain of unknown function DUF1605	0.113348	Q08211	467	0.496	Q1	K	ATP-dependent RNA helicase A OS=Homo sapiens OX=9606 GN=DHX9 PE=1 SV=4	DHX9	1	5.82684e-13	138.19	GEEPGK(1)SCGYSVR	2	0.64535	1	1.347	1.5	1.457	0.733	0.662	0.74	0.496	0.000123788
Domain of unknown function DUF1605	0.113348	O43143	754	0.226	Q1	K	Pre-mRNA-splicing factor ATP-dependent RNA helicase DHX15 OS=Homo sapiens OX=9606 GN=DHX15 PE=1 SV=2	DHX15	1	1.67223e-05	106.32	TCTDIK(1)PEWLVK	3	0.85098	2	1.857	1.853	1.89	0.41	0.462	0.396	0.226	0.00100058
Ubiquitin-associated domain	0.113348	Q7Z6Z7	476	0.494	Q1	K	E3 ubiquitin-protein ligase HUWE1 OS=Homo sapiens OX=9606 GN=HUWE1 PE=1 SV=3	HUWE1	1	0.00238767	90.15	ECPFVIK(1)PK	3	-0.18576	2	1.503	1.397	1.415	0.66	0.686	0.785	0.494	0.00024261
Ubiquitin-associated domain	0.113348	P45974	468	0.383	Q1	K	Ubiquitin carboxyl-terminal hydrolase 5 OS=Homo sapiens OX=9606 GN=USP5 PE=1 SV=2	USP5	1	0.00250779	113.62	FLVEEK(1)IK	3	0.78025	2	1.663	1.587	1.519	0.565	0.613	0.647	0.383	3.7267e-05
RecF/RecN/SMC, N-terminal	0.113348	O95347	322	0.493	Q1	K	Structural maintenance of chromosomes protein 2 OS=Homo sapiens OX=9606 GN=SMC2 PE=1 SV=2	SMC2	1	0.00148969	103.91	K(1)NLACEESK	2	-1.017	1	1.431	1.43	1.457	0.707	0.691	0.732	0.493	1.2116e-06
RecF/RecN/SMC, N-terminal	0.113348	Q9UQE7	977	0.44	Q1	K	Structural maintenance of chromosomes protein 3 OS=Homo sapiens OX=9606 GN=SMC3 PE=1 SV=2	SMC3	0.99997	0.0237068	46.88	KLEQCNTELK(1)K	3	1.6771	1	1.475	1.481	1.565	0.661	0.655	0.674	0.44	1.2541e-06
Transketolase-like, pyrimidine-binding domain	0.113348	Q02218	401	0.272	Q1	K	2-oxoglutarate dehydrogenase, mitochondrial OS=Homo sapiens OX=9606 GN=OGDH PE=1 SV=3	OGDH	1	0.00209311	68.972	AEQFYCGDTEGK(1)K	2	0.74858	1	1.697	1.793	1.836	0.505	0.541	0.405	0.272	0.000136433
Transketolase-like, pyrimidine-binding domain	0.113348	P11177	354	0.474	Q1	K	Pyruvate dehydrogenase E1 component subunit beta, mitochondrial OS=Homo sapiens OX=9606 GN=PDHB PE=1 SV=3	PDHB	1	0.00265664	97.431	DIIFAIK(1)K	2	-0.98846	2	1.48	1.43	1.478	0.7	0.665	0.717	0.474	3.69e-06
Aldehyde dehydrogenase, C-terminal	0.187391	Q02252	331	0.425	Q1	K	Methylmalonate-semialdehyde dehydrogenase [acylating], mitochondrial OS=Homo sapiens OX=9606 GN=ALDH6A1 PE=1 SV=2	ALDH6A1	1	0.000862761	80.69	K(1)WLPELVEHAK	3	-0.56312	1	1.597	1.582	1.405	0.569	0.625	0.753	0.425	0.00072338
Aldehyde dehydrogenase, C-terminal	0.187391	P05091	52	0.475	Q1	K	Aldehyde dehydrogenase, mitochondrial OS=Homo sapiens OX=9606 GN=ALDH2 PE=1 SV=2	ALDH2	1	1.86737e-16	95.646	K(1)TFPTVNPSTGEVICQVAEGDKEDVDK	4	-0.54916	1	1.456	1.43	1.497	0.65	0.681	0.75	0.475	7.6005e-05
Aldehyde dehydrogenase, C-terminal	0.187391	P47895	48	0.492	Q1	K	Aldehyde dehydrogenase family 1 member A3 OS=Homo sapiens OX=9606 GN=ALDH1A3 PE=1 SV=2	ALDH1A3	1	0.00157174	86.911	K(1)FATCNPSTR	2	-0.43183	1	1.53	1.442	1.355	0.742	0.696	0.693	0.492	6.4523e-05
FAD/NAD-linked reductase, dimerisation domain	0.170293	P09622	66	0.426	Q1	K	Dihydrolipoyl dehydrogenase, mitochondrial OS=Homo sapiens OX=9606 GN=DLD PE=1 SV=2	DLD	1	6.84578e-17	148.57	AAQLGFK(1)TVCIEK	2	0.7406	2	1.537	1.514	1.534	0.697	0.632	0.626	0.426	0.00164226
FAD/NAD-linked reductase, dimerisation domain	0.170293	P00390	470	0.244	Q1	K	Glutathione reductase, mitochondrial OS=Homo sapiens OX=9606 GN=GSR PE=1 SV=2	GSR	1	0.00839172	77.662	MVCANK(1)EEK	2	1.8422	1	1.889	1.889	1.721	0.46	0.463	0.417	0.244	3.3348e-06
Translation elongation factor EFG, V domain	0.170293	P13639	571	0.45	Q1	K	Elongation factor 2 OS=Homo sapiens OX=9606 GN=EEF2 PE=1 SV=4	EEF2	1	3.14699e-17	154.28	DLEEDHACIPIK(1)K	2	-0.69618	3	1.467	1.535	1.479	0.652	0.65	0.715	0.45	1.99925e-05
Translation elongation factor EFG, V domain	0.170293	P13639	594	0.491	Q1	K	Elongation factor 2 OS=Homo sapiens OX=9606 GN=EEF2 PE=1 SV=4	EEF2	1	1.69803e-09	110.12	ETVSEESNVLCLSK(1)SPNK	3	-0.52971	1	1.437	1.587	1.307	0.754	0.662	0.709	0.491	0.00046028
Translation elongation factor EFG, V domain	0.170293	Q96RP9	520	0.177	Q1	K	Elongation factor G, mitochondrial OS=Homo sapiens OX=9606 GN=GFM1 PE=1 SV=2	GFM1	1	0.00172824	80.312	EYGCPCITGK(1)PK	2	-0.20738	2	2.037	1.995	1.897	0.327	0.351	0.37	0.177	9.8724e-07
6-phosphogluconate dehydrogenase, domain 2	0.113348	P40939	60	0.394	Q1	K	Trifunctional enzyme subunit alpha, mitochondrial OS=Homo sapiens OX=9606 GN=HADHA PE=1 SV=2	HADHA	1	0.000326831	92.38	INSPNSK(1)VNTLSK	2	1.332	1	1.576	1.647	1.499	0.632	0.583	0.645	0.394	2.1245e-05
6-phosphogluconate dehydrogenase, domain 2	0.113348	P40939	353	0.198	Q1	K	Trifunctional enzyme subunit alpha, mitochondrial OS=Homo sapiens OX=9606 GN=HADHA PE=1 SV=2	HADHA	1	0.00293526	99.442	NK(1)FGAPQK	3	-0.27395	2	2.008	1.903	1.879	0.398	0.379	0.367	0.198	4.0698e-07
6-phosphogluconate dehydrogenase, domain 2	0.113348	P40939	644	0.486	Q1	K	Trifunctional enzyme subunit alpha, mitochondrial OS=Homo sapiens OX=9606 GN=HADHA PE=1 SV=2	HADHA	1	4.34993e-05	101.89	GFYIYQEGVK(1)R	2	-1.1374	3	1.474	1.433	1.437	0.671	0.714	0.728	0.486	1.51598e-05
6-phosphogluconate dehydrogenase, domain 2	0.113348	P40939	411	0.18	Q1	K	Trifunctional enzyme subunit alpha, mitochondrial OS=Homo sapiens OX=9606 GN=HADHA PE=1 SV=2	HADHA	1	0.0197409	87.476	GLNDK(1)VK	2	-0.16327	1	2.009	2.02	1.874	0.359	0.375	0.331	0.18	1.2788e-06
6-phosphogluconate dehydrogenase, domain 2	0.113348	P52209	119	0.484	Q1	K	6-phosphogluconate dehydrogenase, decarboxylating OS=Homo sapiens OX=9606 GN=PGD PE=1 SV=3	PGD	1	3.6472e-07	101.17	AK(1)GILFVGSGVSGGEEGAR	2	1.2077	1	1.533	1.433	1.39	0.704	0.709	0.697	0.484	1.80152e-05
Thiolase, N-terminal	0.012592	P55084	188	0.248	Q1	K	Trifunctional enzyme subunit beta, mitochondrial OS=Homo sapiens OX=9606 GN=HADHB PE=1 SV=3	HADHB	1	0.000377405	113.93	LMLDLNK(1)AK	3	0.19183	2	1.873	1.814	1.785	0.46	0.448	0.449	0.248	5.8526e-08
Thiolase, N-terminal	0.012592	P55084	293	0.446	Q1	K	Trifunctional enzyme subunit beta, mitochondrial OS=Homo sapiens OX=9606 GN=HADHB PE=1 SV=3	HADHB	1	0.0081807	79.116	LK(1)PAFIK	3	-0.1348	1	1.416	1.582	1.5	0.668	0.666	0.672	0.446	0.00158112
Thiolase, N-terminal	0.012592	P24752	174	0.297	Q1	K	Acetyl-CoA acetyltransferase, mitochondrial OS=Homo sapiens OX=9606 GN=ACAT1 PE=1 SV=1	ACAT1	1	0.000149298	75.018	GSTPYGGVK(1)LEDLIVK	3	0.042257	1	1.807	1.635	1.755	0.54	0.495	0.509	0.297	3.2579e-06
Thiolase, N-terminal	0.012592	P42765	181	0.475	Q1	K	3-ketoacyl-CoA thiolase, mitochondrial OS=Homo sapiens OX=9606 GN=ACAA2 PE=1 SV=2	ACAA2	1	8.6644e-07	114.31	EECDK(1)YALQSQQR	2	-0.088702	2	1.484	1.524	1.379	0.707	0.721	0.658	0.475	5.6749e-05
FY-rich, C-terminal	0.0629703	Q8NEZ4	758	0.436	Q1	K	Histone-lysine N-methyltransferase 2C OS=Homo sapiens OX=9606 GN=KMT2C PE=1 SV=3	KMT2C	1	1.59482e-15	166.6	DVSYQGGK(1)SIK	2	-0.421	2	1.508	1.513	1.523	0.677	0.667	0.635	0.436	0.00055665
FY-rich, C-terminal	0.0629703	Q9UMN6	926	0.278	Q1	K	Histone-lysine N-methyltransferase 2B OS=Homo sapiens OX=9606 GN=KMT2B PE=1 SV=1	KMT2B	1	1.13152e-13	91.079	GK(1)VEAAGPGGESEPTGSGGTLAHTPR	3	-0.28959	1	1.528	1.636	2.129	0.557	0.644	0.271	0.278	0.0095622
Tetratricopeptide repeat-containing domain	0.0395551	P31948	366	0.265	Q1	K	Stress-induced-phosphoprotein 1 OS=Homo sapiens OX=9606 GN=STIP1 PE=1 SV=1	STIP1	1	0.000251961	128.81	NK(1)GNECFQK	3	-2.0264	2	1.893	1.814	1.67	0.502	0.462	0.461	0.265	4.3912e-06
Tetratricopeptide repeat-containing domain	0.0395551	P31948	337	0.384	Q1	K	Stress-induced-phosphoprotein 1 OS=Homo sapiens OX=9606 GN=STIP1 PE=1 SV=1	STIP1	1	0.0271518	81.296	TPDVLK(1)K	2	0.84725	2	1.629	1.601	1.54	0.635	0.641	0.555	0.384	4.0739e-05
Tetratricopeptide repeat-containing domain	0.0395551	P31948	277	0.392	Q1	K	Stress-induced-phosphoprotein 1 OS=Homo sapiens OX=9606 GN=STIP1 PE=1 SV=1	STIP1	1	0.0118779	95.909	GDYNK(1)CR	2	-0.497	2	1.606	1.612	1.512	0.633	0.624	0.599	0.392	1.934e-06
Tetratricopeptide repeat-containing domain	0.0395551	Q9BXJ9	467	0.44	Q1	K	N-alpha-acetyltransferase 15, NatA auxiliary subunit OS=Homo sapiens OX=9606 GN=NAA15 PE=1 SV=1	NAA15	1	8.59677e-08	135.02	EAEEMCSK(1)FTR	2	-1.4602	1	1.458	1.487	1.573	0.609	0.707	0.674	0.44	7.8711e-05
Tetratricopeptide repeat-containing domain	0.0395551	Q12797	646	0.392	Q1	K	Aspartyl/asparaginyl beta-hydroxylase OS=Homo sapiens OX=9606 GN=ASPH PE=1 SV=3	ASPH	1	0.000150126	98.942	GAPK(1)TCTLLEK	3	0.49951	2	1.584	1.579	1.567	0.626	0.608	0.62	0.392	2.7434e-08
Tetratricopeptide repeat-containing domain	0.0395551	Q9H0B6	369	0.384	Q1	K	Kinesin light chain 2 OS=Homo sapiens OX=9606 GN=KLC2 PE=1 SV=1	KLC2	1	2.76762e-08	142.38	TK(1)NNLASCYLK	2	-0.26727	1	1.643	1.509	1.614	0.598	0.596	0.637	0.384	4.6155e-06
Tetratricopeptide repeat-containing domain	0.0395551	Q99615	60	0.435	Q1	K	DnaJ homolog subfamily C member 7 OS=Homo sapiens OX=9606 GN=DNAJC7 PE=1 SV=2	DNAJC7	1	1.49369e-05	101.42	AIDMCPK(1)NASYYGNR	3	0.48312	2	1.444	1.552	1.548	0.687	0.646	0.643	0.435	1.63438e-05
Tetratricopeptide repeat-containing domain	0.0395551	P49792	1332	0.254	Q1	K	E3 SUMO-protein ligase RanBP2 OS=Homo sapiens OX=9606 GN=RANBP2 PE=1 SV=2	RANBP2	1	0.00029099	85.554	EPTSHDNK(1)DICK	3	-1.5358	1	1.751	1.825	1.852	0.407	0.466	0.503	0.254	2.3978e-05
Tetratricopeptide repeat-containing domain	0.0395551	P49792	2581	0.143	Q1	K	E3 SUMO-protein ligase RanBP2 OS=Homo sapiens OX=9606 GN=RANBP2 PE=1 SV=2	RANBP2	0.995422	1.20345e-09	117.65	K(0.005)CELSK(0.995)NSDIEQSSDSK	3	-0.64278	1	2.129	2.071	1.971	0.279	0.301	0.304	0.143	3.2447e-07
Tetratricopeptide repeat-containing domain	0.0395551	P49792	2138	0.256	Q1	K	E3 SUMO-protein ligase RanBP2 OS=Homo sapiens OX=9606 GN=RANBP2 PE=1 SV=2	RANBP2	1	0.00316207	107.21	QK(1)FEECQR	2	0.11464	1	1.752	1.82	1.844	0.454	0.437	0.496	0.256	2.3285e-06
Tetratricopeptide repeat-containing domain	0.0395551	P49792	3034	0.452	Q1	K	E3 SUMO-protein ligase RanBP2 OS=Homo sapiens OX=9606 GN=RANBP2 PE=1 SV=2	RANBP2	1	0.00441888	101.65	EVADCFK(1)K	2	-0.79272	1	1.454	1.469	1.548	0.634	0.709	0.679	0.452	3.5313e-05
Tetratricopeptide repeat-containing domain	0.0395551	Q9H3U1	532	0.331	Q1	K	Protein unc-45 homolog A OS=Homo sapiens OX=9606 GN=UNC45A PE=1 SV=1	UNC45A	1	2.85736e-07	118.2	K(1)WLCNDQIDAGTR	2	0.65944	1	1.624	1.591	1.799	0.494	0.638	0.526	0.331	0.00020271
DEAD/DEAH box helicase domain	0.142343	Q13838	162	0.422	Q1	K	Spliceosome RNA helicase DDX39B OS=Homo sapiens OX=9606 GN=DDX39B PE=1 SV=1	DDX39B	1	0.0197688	89.827	KDEEVLK(1)K	2	-0.64126	3	1.559	1.602	1.441	0.667	0.628	0.647	0.422	1.92273e-05
DEAD/DEAH box helicase domain	0.142343	Q13838	241	0.44	Q1	K	Spliceosome RNA helicase DDX39B OS=Homo sapiens OX=9606 GN=DDX39B PE=1 SV=1	DDX39B	1	2.52188e-06	104.2	K(1)FMQDPMEIFVDDETK	3	0.192	1	1.517	1.49	1.519	0.687	0.659	0.647	0.44	8.2451e-07
DEAD/DEAH box helicase domain	0.142343	Q08211	467	0.496	Q1	K	ATP-dependent RNA helicase A OS=Homo sapiens OX=9606 GN=DHX9 PE=1 SV=4	DHX9	1	5.82684e-13	138.19	GEEPGK(1)SCGYSVR	2	0.64535	1	1.347	1.5	1.457	0.733	0.662	0.74	0.496	0.000123788
DEAD/DEAH box helicase domain	0.142343	Q9NUU7	343	0.497	Q1	K	ATP-dependent RNA helicase DDX19A OS=Homo sapiens OX=9606 GN=DDX19A PE=1 SV=1	DDX19A	1	6.00522e-10	139.58	K(1)TASWLAAELSK	2	-0.2171	1	1.404	1.445	1.452	0.681	0.735	0.723	0.497	1.52266e-05
DEAD/DEAH box helicase domain	0.142343	Q9GZR7	17	0.492	Q1	K	ATP-dependent RNA helicase DDX24 OS=Homo sapiens OX=9606 GN=DDX24 PE=1 SV=1	DDX24	1	0.00026351	110.92	QSSCGK(1)FQTK	3	0.27018	2	1.411	1.52	1.394	0.754	0.673	0.7	0.492	7.9084e-05
DEAD/DEAH box helicase domain	0.142343	Q92499	234	0.498	Q1	K	ATP-dependent RNA helicase DDX1 OS=Homo sapiens OX=9606 GN=DDX1 PE=1 SV=2	DDX1	1	9.11479e-13	128.71	NQALFPACVLK(1)NAELK	3	0.095706	3	1.391	1.44	1.473	0.764	0.684	0.694	0.498	5.7082e-05
DEAD/DEAH box helicase domain	0.142343	P17844	197	0.252	Q1	K	Probable ATP-dependent RNA helicase DDX5 OS=Homo sapiens OX=9606 GN=DDX5 PE=1 SV=1	DDX5	1	7.68943e-05	102.9	LK(1)STCIYGGAPK	3	-1.9744	2	1.857	1.777	1.81	0.443	0.473	0.458	0.252	2.2599e-07
DEAD/DEAH box helicase domain	0.142343	P17844	351	0.391	Q1	K	Probable ATP-dependent RNA helicase DDX5 OS=Homo sapiens OX=9606 GN=DDX5 PE=1 SV=1	DDX5	1	0.00120581	112.36	TIVFVETK(1)R	2	-0.61373	2	1.629	1.536	1.571	0.611	0.645	0.596	0.391	2.686e-06
DEAD/DEAH box helicase domain	0.142343	O43143	754	0.226	Q1	K	Pre-mRNA-splicing factor ATP-dependent RNA helicase DHX15 OS=Homo sapiens OX=9606 GN=DHX15 PE=1 SV=2	DHX15	1	1.67223e-05	106.32	TCTDIK(1)PEWLVK	3	0.85098	2	1.857	1.853	1.89	0.41	0.462	0.396	0.226	0.00100058
Helicase-associated domain	0.113348	Q08211	467	0.496	Q1	K	ATP-dependent RNA helicase A OS=Homo sapiens OX=9606 GN=DHX9 PE=1 SV=4	DHX9	1	5.82684e-13	138.19	GEEPGK(1)SCGYSVR	2	0.64535	1	1.347	1.5	1.457	0.733	0.662	0.74	0.496	0.000123788
Helicase-associated domain	0.113348	O43143	754	0.226	Q1	K	Pre-mRNA-splicing factor ATP-dependent RNA helicase DHX15 OS=Homo sapiens OX=9606 GN=DHX15 PE=1 SV=2	DHX15	1	1.67223e-05	106.32	TCTDIK(1)PEWLVK	3	0.85098	2	1.857	1.853	1.89	0.41	0.462	0.396	0.226	0.00100058
Myosin head, motor domain	0.0496179	P35579	180	0.355	Q1	K	Myosin-9 OS=Homo sapiens OX=9606 GN=MYH9 PE=1 SV=4	MYH9	1	5.30441e-22	143.04	EDQSILCTGESGAGK(1)TENTK	3	-0.56027	1	1.567	1.76	1.57	0.594	0.577	0.566	0.355	1.72257e-05
Myosin head, motor domain	0.0496179	P35579	565	0.403	Q1	K	Myosin-9 OS=Homo sapiens OX=9606 GN=MYH9 PE=1 SV=4	MYH9	1	0.00243053	54.898	DK(1)ADFCIIHYAGK	3	-0.65742	1	1.575	1.478	1.63	0.589	0.674	0.622	0.403	4.3735e-05
Myosin head, motor domain	0.0496179	Q9UM54	240	0.316	Q1	K	Unconventional myosin-VI OS=Homo sapiens OX=9606 GN=MYO6 PE=1 SV=4	MYO6	1	0.0165223	70.056	ICVQGK(1)EER	2	-0.27571	1	1.747	1.741	1.607	0.539	0.568	0.505	0.316	1.61137e-05
Myosin head, motor domain	0.0496179	Q9UM54	325	0.466	Q1	K	Unconventional myosin-VI OS=Homo sapiens OX=9606 GN=MYO6 PE=1 SV=4	MYO6	1	0.0271518	81.296	MCTAMK(1)K	2	-0.14267	1	1.465	1.483	1.477	0.704	0.711	0.646	0.466	0.00160093
Myosin head, motor domain	0.0496179	Q92614	1429	0.474	Q1	K	Unconventional myosin-XVIIIa OS=Homo sapiens OX=9606 GN=MYO18A PE=1 SV=3	MYO18A	1	0.000436442	127.84	ALQQLK(1)K	2	0.50423	1	1.45	1.472	1.466	0.671	0.71	0.7	0.474	9.1511e-07
PWWP domain	0.292	P51858	105	0.37	Q1	K	Hepatoma-derived growth factor OS=Homo sapiens OX=9606 GN=HDGF PE=1 SV=1	HDGF	1	0.000328002	108.72	ASGYQSSQK(1)K	2	-0.048569	1	1.627	1.541	1.66	0.603	0.589	0.595	0.37	8.9457e-07
PWWP domain	0.292	O95696	418	0.444	Q1	K	Bromodomain-containing protein 1 OS=Homo sapiens OX=9606 GN=BRD1 PE=1 SV=1	BRD1	1	0.00333527	96.143	ESSVK(1)TVR	2	-0.4281	2	1.549	1.478	1.482	0.669	0.649	0.686	0.444	1.6456e-06
High mobility group box domain	0.274524	Q8NEZ4	758	0.436	Q1	K	Histone-lysine N-methyltransferase 2C OS=Homo sapiens OX=9606 GN=KMT2C PE=1 SV=3	KMT2C	1	1.59482e-15	166.6	DVSYQGGK(1)SIK	2	-0.421	2	1.508	1.513	1.523	0.677	0.667	0.635	0.436	0.00055665
High mobility group box domain	0.274524	P48436	68	0.344	Q1	K	Transcription factor SOX-9 OS=Homo sapiens OX=9606 GN=SOX9 PE=1 SV=1	SOX9	1	5.87822e-10	139.46	ESEEDK(1)FPVCIR	3	0.51072	2	1.718	1.709	1.526	0.562	0.564	0.579	0.344	1.5787e-05
High mobility group box domain	0.274524	P09429	50	0.498	Q1	K	High mobility group protein B1 OS=Homo sapiens OX=9606 GN=HMGB1 PE=1 SV=3	HMGB1	1	0.0185525	64.567	WK(1)TMSAK	3	-0.52405	1	1.515	1.361	1.429	0.766	0.686	0.694	0.498	0.000119089
ClpP/crotonase-like domain	0.187391	Q6NVY1	42	0.416	Q1	K	3-hydroxyisobutyryl-CoA hydrolase, mitochondrial OS=Homo sapiens OX=9606 GN=HIBCH PE=1 SV=2	HIBCH	1	3.31192e-05	101.53	HTDAAEEVLLEK(1)K	3	-0.054608	1	1.5	1.553	1.57	0.618	0.652	0.651	0.416	1.2496e-06
ClpP/crotonase-like domain	0.187391	P40939	60	0.394	Q1	K	Trifunctional enzyme subunit alpha, mitochondrial OS=Homo sapiens OX=9606 GN=HADHA PE=1 SV=2	HADHA	1	0.000326831	92.38	INSPNSK(1)VNTLSK	2	1.332	1	1.576	1.647	1.499	0.632	0.583	0.645	0.394	2.1245e-05
ClpP/crotonase-like domain	0.187391	P40939	353	0.198	Q1	K	Trifunctional enzyme subunit alpha, mitochondrial OS=Homo sapiens OX=9606 GN=HADHA PE=1 SV=2	HADHA	1	0.00293526	99.442	NK(1)FGAPQK	3	-0.27395	2	2.008	1.903	1.879	0.398	0.379	0.367	0.198	4.0698e-07
ClpP/crotonase-like domain	0.187391	P40939	644	0.486	Q1	K	Trifunctional enzyme subunit alpha, mitochondrial OS=Homo sapiens OX=9606 GN=HADHA PE=1 SV=2	HADHA	1	4.34993e-05	101.89	GFYIYQEGVK(1)R	2	-1.1374	3	1.474	1.433	1.437	0.671	0.714	0.728	0.486	1.51598e-05
ClpP/crotonase-like domain	0.187391	P40939	411	0.18	Q1	K	Trifunctional enzyme subunit alpha, mitochondrial OS=Homo sapiens OX=9606 GN=HADHA PE=1 SV=2	HADHA	1	0.0197409	87.476	GLNDK(1)VK	2	-0.16327	1	2.009	2.02	1.874	0.359	0.375	0.331	0.18	1.2788e-06
ClpP/crotonase-like domain	0.187391	Q13011	95	0.338	Q1	K	Delta(3,5)-Delta(2,4)-dienoyl-CoA isomerase, mitochondrial OS=Homo sapiens OX=9606 GN=ECH1 PE=1 SV=2	ECH1	1	2.339e-06	129.37	EMVECFNK(1)ISR	3	-0.63547	2	1.684	1.746	1.551	0.562	0.561	0.562	0.338	0.00104309
AIR synthase-related protein, C-terminal domain	0.0629703	P49903	341	0.44	Q1	K	Selenide, water dikinase 1 OS=Homo sapiens OX=9606 GN=SEPHS1 PE=1 SV=2	SEPHS1	1	0.0142304	72.2	FCAEIK(1)SPK	2	0.66242	2	1.537	1.468	1.52	0.635	0.688	0.668	0.44	3.5775e-06
AIR synthase-related protein, C-terminal domain	0.0629703	P22102	162	0.427	Q1	K	Trifunctional purine biosynthetic protein adenosine-3 OS=Homo sapiens OX=9606 GN=GART PE=1 SV=1	GART	1	0.00700052	87.476	GVIVAK(1)SK	2	-0.25976	2	1.559	1.531	1.49	0.669	0.664	0.624	0.427	2.4813e-06
AIR synthase-related protein, C-terminal domain	0.0629703	P22102	164	0.214	Q1	K	Trifunctional purine biosynthetic protein adenosine-3 OS=Homo sapiens OX=9606 GN=GART PE=1 SV=1	GART	1	0.00633056	105.52	SK(1)EEACK	2	-0.90208	1	1.917	1.882	1.877	0.398	0.392	0.426	0.214	2.5844e-07
GTP binding domain	0.0629703	Q9NTK5	79	0.4	Q1	K	Obg-like ATPase 1 OS=Homo sapiens OX=9606 GN=OLA1 PE=1 SV=2	OLA1	1	0.000365518	76.759	FDFLCQYHK(1)PASK	3	-0.85143	1	1.533	1.598	1.561	0.627	0.611	0.638	0.4	3.8724e-07
GTP binding domain	0.0629703	Q9BZE4	332	0.15	Q1	K	Nucleolar GTP-binding protein 1 OS=Homo sapiens OX=9606 GN=GTPBP4 PE=1 SV=3	GTPBP4	1	0.00532492	96.171	VK(1)TEACDR	2	2.2313	1	2.029	2.082	2.009	0.302	0.319	0.295	0.15	9.7261e-08
Translation protein, beta-barrel domain	0.186151	P39023	136	0.473	Q1	K	60S ribosomal protein L3 OS=Homo sapiens OX=9606 GN=RPL3 PE=1 SV=2	RPL3	1	0.00322946	107.79	K(1)WQDEDGK	2	0.81854	2	1.454	1.503	1.438	0.696	0.723	0.66	0.473	1.7225e-05
Translation protein, beta-barrel domain	0.186151	P39023	341	0.377	Q1	K	60S ribosomal protein L3 OS=Homo sapiens OX=9606 GN=RPL3 PE=1 SV=2	RPL3	1	0.0219442	76.679	GCVVGTK(1)K	3	-1.1525	2	1.633	1.637	1.526	0.635	0.545	0.63	0.377	5.9053e-05
Translation protein, beta-barrel domain	0.186151	P13639	571	0.45	Q1	K	Elongation factor 2 OS=Homo sapiens OX=9606 GN=EEF2 PE=1 SV=4	EEF2	1	3.14699e-17	154.28	DLEEDHACIPIK(1)K	2	-0.69618	3	1.467	1.535	1.479	0.652	0.65	0.715	0.45	1.99925e-05
Translation protein, beta-barrel domain	0.186151	P13639	594	0.491	Q1	K	Elongation factor 2 OS=Homo sapiens OX=9606 GN=EEF2 PE=1 SV=4	EEF2	1	1.69803e-09	110.12	ETVSEESNVLCLSK(1)SPNK	3	-0.52971	1	1.437	1.587	1.307	0.754	0.662	0.709	0.491	0.00046028
Translation protein, beta-barrel domain	0.186151	Q5VTE0	376	0.352	Q1	K	Putative elongation factor 1-alpha-like 3 OS=Homo sapiens OX=9606 GN=EEF1A1P5 PE=5 SV=1	EEF1A1P5	1	0.0336053	78.113	FAELK(1)EK	2	-0.6028	1	1.692	1.634	1.59	0.574	0.573	0.584	0.352	3.2826e-07
Translation protein, beta-barrel domain	0.186151	Q96RP9	520	0.177	Q1	K	Elongation factor G, mitochondrial OS=Homo sapiens OX=9606 GN=GFM1 PE=1 SV=2	GFM1	1	0.00172824	80.312	EYGCPCITGK(1)PK	2	-0.20738	2	2.037	1.995	1.897	0.327	0.351	0.37	0.177	9.8724e-07
Thiolase-like	0.00130619	P55084	188	0.248	Q1	K	Trifunctional enzyme subunit beta, mitochondrial OS=Homo sapiens OX=9606 GN=HADHB PE=1 SV=3	HADHB	1	0.000377405	113.93	LMLDLNK(1)AK	3	0.19183	2	1.873	1.814	1.785	0.46	0.448	0.449	0.248	5.8526e-08
Thiolase-like	0.00130619	P55084	293	0.446	Q1	K	Trifunctional enzyme subunit beta, mitochondrial OS=Homo sapiens OX=9606 GN=HADHB PE=1 SV=3	HADHB	1	0.0081807	79.116	LK(1)PAFIK	3	-0.1348	1	1.416	1.582	1.5	0.668	0.666	0.672	0.446	0.00158112
Thiolase-like	0.00130619	Q01581	239	0.441	Q1	K	Hydroxymethylglutaryl-CoA synthase, cytoplasmic OS=Homo sapiens OX=9606 GN=HMGCS1 PE=1 SV=2	HMGCS1	1	0.00927854	73.665	K(1)IHAQWQK	3	1.6118	1	1.512	1.486	1.52	0.636	0.684	0.674	0.441	1.9395e-06
Thiolase-like	0.00130619	Q01581	409	0.372	Q1	K	Hydroxymethylglutaryl-CoA synthase, cytoplasmic OS=Homo sapiens OX=9606 GN=HMGCS1 PE=1 SV=2	HMGCS1	1	1.88095e-06	130.1	ITASLCDLK(1)SR	3	-0.19613	2	1.635	1.652	1.534	0.555	0.713	0.525	0.372	0.00050154
Thiolase-like	0.00130619	P54868	310	0.49	Q1	K	Hydroxymethylglutaryl-CoA synthase, mitochondrial OS=Homo sapiens OX=9606 GN=HMGCS2 PE=1 SV=1	HMGCS2	1	0.0108676	85.744	MVQK(1)SLAR	2	-1.7814	1	1.406	1.493	1.427	0.645	0.72	0.754	0.49	0.000137702
Thiolase-like	0.00130619	P24752	174	0.297	Q1	K	Acetyl-CoA acetyltransferase, mitochondrial OS=Homo sapiens OX=9606 GN=ACAT1 PE=1 SV=1	ACAT1	1	0.000149298	75.018	GSTPYGGVK(1)LEDLIVK	3	0.042257	1	1.807	1.635	1.755	0.54	0.495	0.509	0.297	3.2579e-06
Thiolase-like	0.00130619	P42765	181	0.475	Q1	K	3-ketoacyl-CoA thiolase, mitochondrial OS=Homo sapiens OX=9606 GN=ACAA2 PE=1 SV=2	ACAA2	1	8.6644e-07	114.31	EECDK(1)YALQSQQR	2	-0.088702	2	1.484	1.524	1.379	0.707	0.721	0.658	0.475	5.6749e-05
Elongation factor G, III-V domain	0.113348	P13639	571	0.45	Q1	K	Elongation factor 2 OS=Homo sapiens OX=9606 GN=EEF2 PE=1 SV=4	EEF2	1	3.14699e-17	154.28	DLEEDHACIPIK(1)K	2	-0.69618	3	1.467	1.535	1.479	0.652	0.65	0.715	0.45	1.99925e-05
Elongation factor G, III-V domain	0.113348	P13639	594	0.491	Q1	K	Elongation factor 2 OS=Homo sapiens OX=9606 GN=EEF2 PE=1 SV=4	EEF2	1	1.69803e-09	110.12	ETVSEESNVLCLSK(1)SPNK	3	-0.52971	1	1.437	1.587	1.307	0.754	0.662	0.709	0.491	0.00046028
Elongation factor G, III-V domain	0.113348	Q96RP9	520	0.177	Q1	K	Elongation factor G, mitochondrial OS=Homo sapiens OX=9606 GN=GFM1 PE=1 SV=2	GFM1	1	0.00172824	80.312	EYGCPCITGK(1)PK	2	-0.20738	2	2.037	1.995	1.897	0.327	0.351	0.37	0.177	9.8724e-07
Heat shock protein Hsp90, N-terminal	0.0279313	P08238	559	0.479	Q1	K	Heat shock protein HSP 90-beta OS=Homo sapiens OX=9606 GN=HSP90AB1 PE=1 SV=4	HSP90AB1	1	0.00072324	111.17	AK(1)FENLCK	3	-0.027707	2	1.508	1.469	1.398	0.714	0.677	0.704	0.479	1.56421e-05
Heat shock protein Hsp90, N-terminal	0.0279313	P08238	568	0.153	Q1	K	Heat shock protein HSP 90-beta OS=Homo sapiens OX=9606 GN=HSP90AB1 PE=1 SV=4	HSP90AB1	1	0.0129056	82.417	LMK(1)EILDK	2	-0.52759	1	2.117	2.005	1.986	0.335	0.306	0.291	0.153	1.0451e-06
Heat shock protein Hsp90, N-terminal	0.0279313	Q58FF8	332	0.479	Q1	K	Putative heat shock protein HSP 90-beta 2 OS=Homo sapiens OX=9606 GN=HSP90AB2P PE=1 SV=2	HSP90AB2P	1	0.00072324	111.17	AK(1)FENLCK	3	-0.027707	2	1.508	1.469	1.398	0.714	0.677	0.704	0.479	1.56421e-05
Heat shock protein Hsp90, N-terminal	0.0279313	P07900	576	0.235	Q1	K	Heat shock protein HSP 90-alpha OS=Homo sapiens OX=9606 GN=HSP90AA1 PE=1 SV=5	HSP90AA1	1	0.00316475	93.096	IMK(1)DILEK	3	0.51489	4	1.881	1.876	1.791	0.418	0.456	0.43	0.235	5.6281e-07
Ubiquitin-conjugating enzyme E2	0.0527888	P68036	20	0.375	Q1	K	Ubiquitin-conjugating enzyme E2 L3 OS=Homo sapiens OX=9606 GN=UBE2L3 PE=1 SV=1	UBE2L3	1	0.0424799	74.415	CGMK(1)NFR	2	-0.87016	1	1.738	1.37	1.709	0.653	0.547	0.604	0.375	0.00044276
Ubiquitin-conjugating enzyme E2	0.0527888	Q13404	74	0.415	Q1	K	Ubiquitin-conjugating enzyme E2 variant 1 OS=Homo sapiens OX=9606 GN=UBE2V1 PE=1 SV=2	UBE2V1	1	9.06432e-22	150.39	IECGPK(1)YPEAPPFVR	2	0.05563	2	1.479	1.531	1.616	0.639	0.633	0.647	0.415	2.4772e-06
Ubiquitin-conjugating enzyme E2	0.0527888	Q13404	68	0.374	Q1	K	Ubiquitin-conjugating enzyme E2 variant 1 OS=Homo sapiens OX=9606 GN=UBE2V1 PE=1 SV=2	UBE2V1	1	1.94405e-08	143.42	IYSLK(1)IECGPK	2	-0.073126	2	1.601	1.602	1.612	0.636	0.601	0.562	0.374	0.00131879
Ubiquitin-conjugating enzyme E2	0.0527888	P63279	49	0.356	Q1	K	SUMO-conjugating enzyme UBC9 OS=Homo sapiens OX=9606 GN=UBE2I PE=1 SV=1	UBE2I	1	0.00141737	86.699	K(1)GTPWEGGLFK	3	0.37048	2	1.601	1.604	1.683	0.538	0.568	0.634	0.356	3.7389e-05
Ubiquitin-conjugating enzyme E2	0.0527888	P61081	92	0.443	Q1	K	NEDD8-conjugating enzyme Ubc12 OS=Homo sapiens OX=9606 GN=UBE2M PE=1 SV=1	UBE2M	1	0.0125703	45.28	VGQGYPHDPPK(1)VK	3	-1.5166	1	1.398	1.559	1.553	0.704	0.716	0.58	0.443	0.00043764
RNA recognition motif domain, eukaryote	0.14701	P0DN76	15	0.269	Q1	K	Splicing factor U2AF 35 kDa subunit-like protein OS=Homo sapiens OX=9606 GN=U2AF1L5 PE=1 SV=1	U2AF1L5	1	0.00108301	89.301	DK(1)VNCSFYFK	2	-1.0517	1	1.643	1.874	1.821	0.45	0.478	0.507	0.269	1.77129e-05
RNA recognition motif domain, eukaryote	0.14701	Q9UHX1	251	0.457	Q1	K	Poly(U)-binding-splicing factor PUF60 OS=Homo sapiens OX=9606 GN=PUF60 PE=1 SV=1	PUF60	1	0.000334094	105.2	SVFEAFGK(1)IK	2	-1.0713	2	1.457	1.508	1.488	0.664	0.646	0.726	0.457	2.4118e-05
RNA recognition motif domain, eukaryote	0.14701	P19338	545	0.498	Q1	K	Nucleolin OS=Homo sapiens OX=9606 GN=NCL PE=1 SV=3	NCL	1	4.9615e-05	136.49	EALNSCNK(1)R	3	0.17238	5	1.466	1.461	1.376	0.712	0.722	0.709	0.498	2.6011e-06
FY-rich, N-terminal	0.0629703	Q8NEZ4	758	0.436	Q1	K	Histone-lysine N-methyltransferase 2C OS=Homo sapiens OX=9606 GN=KMT2C PE=1 SV=3	KMT2C	1	1.59482e-15	166.6	DVSYQGGK(1)SIK	2	-0.421	2	1.508	1.513	1.523	0.677	0.667	0.635	0.436	0.00055665
FY-rich, N-terminal	0.0629703	Q9UMN6	926	0.278	Q1	K	Histone-lysine N-methyltransferase 2B OS=Homo sapiens OX=9606 GN=KMT2B PE=1 SV=1	KMT2B	1	1.13152e-13	91.079	GK(1)VEAAGPGGESEPTGSGGTLAHTPR	3	-0.28959	1	1.528	1.636	2.129	0.557	0.644	0.271	0.278	0.0095622
WD40-repeat-containing domain	0.0807171	Q9ULV4	194	0.308	Q1	K	Coronin-1C OS=Homo sapiens OX=9606 GN=CORO1C PE=1 SV=1	CORO1C	1	0.00320052	69.261	NGSLICTASK(1)DK	2	1.4005	2	1.663	1.722	1.748	0.55	0.503	0.528	0.308	1.2137e-06
WD40-repeat-containing domain	0.0807171	P50851	2742	0.435	Q1	K	Lipopolysaccharide-responsive and beige-like anchor protein OS=Homo sapiens OX=9606 GN=LRBA PE=1 SV=4	LRBA	1	0.00017262	97.463	TLEGPENCLK(1)PK	2	-0.45811	1	1.558	1.448	1.539	0.606	0.665	0.704	0.435	7.5371e-05
WD40-repeat-containing domain	0.0807171	P61964	159	0.483	Q1	K	WD repeat-containing protein 5 OS=Homo sapiens OX=9606 GN=WDR5 PE=1 SV=1	WDR5	1	0.0091824	88.495	IWDVK(1)TGK	3	0.80805	2	1.444	1.439	1.473	0.691	0.714	0.7	0.483	2.2067e-07
WD40-repeat-containing domain	0.0807171	O94979	647	0.456	Q1	K	Protein transport protein Sec31A OS=Homo sapiens OX=9606 GN=SEC31A PE=1 SV=3	SEC31A	1	0.00188721	79.492	EIVESCDLK(1)NWR	2	-1.025	1	1.508	1.403	1.547	0.619	0.677	0.736	0.456	0.000164778
WD40-repeat-containing domain	0.0807171	Q9Y3F4	148	0.441	Q1	K	Serine-threonine kinase receptor-associated protein OS=Homo sapiens OX=9606 GN=STRAP PE=1 SV=1	STRAP	1	0.00146412	96.229	K(1)ALWCSEDK	2	-0.98203	1	1.605	1.444	1.478	0.651	0.646	0.698	0.441	3.7532e-05
WD40-repeat-containing domain	0.0807171	P53621	750	0.374	Q1	K	Coatomer subunit alpha OS=Homo sapiens OX=9606 GN=COPA PE=1 SV=2	COPA	1	0.00254514	113.26	ILK(1)NCGQK	2	-0.065422	1	1.6	1.63	1.578	0.601	0.573	0.625	0.374	1.6491e-06
WD40-repeat-containing domain	0.0807171	Q8TEQ6	860	0.481	Q1	K	Gem-associated protein 5 OS=Homo sapiens OX=9606 GN=GEMIN5 PE=1 SV=3	GEMIN5	1	1.41616e-06	104.88	SK(1)EELHQDCLVLATAK	3	-0.75026	1	1.465	1.457	1.445	0.692	0.739	0.668	0.481	0.00165687
WD40-repeat-containing domain	0.0807171	Q8TEQ6	1390	0.329	Q1	K	Gem-associated protein 5 OS=Homo sapiens OX=9606 GN=GEMIN5 PE=1 SV=3	GEMIN5	1	0.000373398	101.65	QHQK(1)SQLCK	3	-1.7575	1	1.637	1.637	1.75	0.557	0.576	0.521	0.329	3.6375e-06
WD40-repeat-containing domain	0.0807171	P55735	192	0.494	Q1	K	Protein SEC13 homolog OS=Homo sapiens OX=9606 GN=SEC13 PE=1 SV=3	SEC13	1	0.000354026	70.889	FASGGCDNLIK(1)LWK	3	-1.05	1	1.463	1.414	1.438	0.682	0.745	0.705	0.494	1.69329e-05
WD40-repeat-containing domain	0.0807171	Q8TED0	80	0.437	Q1	K	U3 small nucleolar RNA-associated protein 15 homolog OS=Homo sapiens OX=9606 GN=UTP15 PE=1 SV=3	UTP15	1	7.81662e-05	105.19	FK(1)DTAYCATFR	2	-2.1365	1	1.507	1.43	1.602	0.671	0.68	0.631	0.437	3.6236e-05
WD40-repeat-containing domain	0.0807171	P43034	360	0.433	Q1	K	Platelet-activating factor acetylhydrolase IB subunit alpha OS=Homo sapiens OX=9606 GN=PAFAH1B1 PE=1 SV=2	PAFAH1B1	1	0.00320332	72.705	FILSCADDK(1)TLR	2	0.75147	1	1.351	1.606	1.584	0.52	0.74	0.704	0.433	0.0023609
WD40-repeat-containing domain	0.0807171	Q13347	141	0.239	Q1	K	Eukaryotic translation initiation factor 3 subunit I OS=Homo sapiens OX=9606 GN=EIF3I PE=1 SV=1	EIF3I	1	1.15565e-06	80.382	DPSQIDNNEPYMK(1)IPCNDSK	3	-0.76402	1	1.732	1.919	1.87	0.497	0.388	0.432	0.239	5.5522e-05
Ran binding domain	0.0629703	P43487	154	0.361	Q1	K	Ran-specific GTPase-activating protein OS=Homo sapiens OX=9606 GN=RANBP1 PE=1 SV=1	RANBP1	1	0.0233636	83.948	TK(1)FEECR	2	-0.64741	1	1.725	1.586	1.563	0.591	0.591	0.579	0.361	2.7355e-06
Ran binding domain	0.0629703	P49792	1332	0.254	Q1	K	E3 SUMO-protein ligase RanBP2 OS=Homo sapiens OX=9606 GN=RANBP2 PE=1 SV=2	RANBP2	1	0.00029099	85.554	EPTSHDNK(1)DICK	3	-1.5358	1	1.751	1.825	1.852	0.407	0.466	0.503	0.254	2.3978e-05
Ran binding domain	0.0629703	P49792	2581	0.143	Q1	K	E3 SUMO-protein ligase RanBP2 OS=Homo sapiens OX=9606 GN=RANBP2 PE=1 SV=2	RANBP2	0.995422	1.20345e-09	117.65	K(0.005)CELSK(0.995)NSDIEQSSDSK	3	-0.64278	1	2.129	2.071	1.971	0.279	0.301	0.304	0.143	3.2447e-07
Ran binding domain	0.0629703	P49792	2138	0.256	Q1	K	E3 SUMO-protein ligase RanBP2 OS=Homo sapiens OX=9606 GN=RANBP2 PE=1 SV=2	RANBP2	1	0.00316207	107.21	QK(1)FEECQR	2	0.11464	1	1.752	1.82	1.844	0.454	0.437	0.496	0.256	2.3285e-06
Ran binding domain	0.0629703	P49792	3034	0.452	Q1	K	E3 SUMO-protein ligase RanBP2 OS=Homo sapiens OX=9606 GN=RANBP2 PE=1 SV=2	RANBP2	1	0.00441888	101.65	EVADCFK(1)K	2	-0.79272	1	1.454	1.469	1.548	0.634	0.709	0.679	0.452	3.5313e-05
CS domain	0.292	Q15185	79	0.28	Q1	K	Prostaglandin E synthase 3 OS=Homo sapiens OX=9606 GN=PTGES3 PE=1 SV=1	PTGES3	1	0.00413886	79.492	K(1)GESGQSWPR	2	-0.40189	2	1.819	1.591	1.879	0.508	0.521	0.453	0.28	4.2262e-05
CS domain	0.292	Q9UHD1	215	0.358	Q1	K	Cysteine and histidine-rich domain-containing protein 1 OS=Homo sapiens OX=9606 GN=CHORDC1 PE=1 SV=2	CHORDC1	1	0.0322207	55.676	GK(1)HMWTK	3	-1.3379	1	1.634	1.62	1.626	0.538	0.614	0.597	0.358	0.00153592
CS domain	0.292	Q9UHD1	89	0.477	Q1	K	Cysteine and histidine-rich domain-containing protein 1 OS=Homo sapiens OX=9606 GN=CHORDC1 PE=1 SV=2	CHORDC1	1	0.0122898	66.568	ELCELK(1)PK	3	0.27689	5	1.478	1.456	1.447	0.707	0.689	0.695	0.477	9.4199e-08
B30.2/SPRY domain	0.022609	Q00839	495	0.459	Q1	K	Heterogeneous nuclear ribonucleoprotein U OS=Homo sapiens OX=9606 GN=HNRNPU PE=1 SV=6	HNRNPU	1	0.000338111	63.691	K(1)DCEVVMMIGLPGAGK	3	-1.0615	2	1.4	1.528	1.52	0.711	0.636	0.694	0.459	6.0225e-05
B30.2/SPRY domain	0.022609	Q00839	387	0.38	Q1	K	Heterogeneous nuclear ribonucleoprotein U OS=Homo sapiens OX=9606 GN=HNRNPU PE=1 SV=6	HNRNPU	1	5.34412e-06	99.344	GIK(1)TCNCETEDYGEK	3	0.12476	1	1.496	1.565	1.715	0.555	0.687	0.573	0.38	0.00023794
B30.2/SPRY domain	0.022609	Q00839	565	0.42	Q1	K	Heterogeneous nuclear ribonucleoprotein U OS=Homo sapiens OX=9606 GN=HNRNPU PE=1 SV=6	HNRNPU	1	6.4142e-07	108.09	APQCLGK(1)FIEIAAR	2	-1.2209	2	1.588	1.557	1.462	0.609	0.626	0.7	0.42	6.0565e-05
B30.2/SPRY domain	0.022609	Q00839	609	0.321	Q1	K	Heterogeneous nuclear ribonucleoprotein U OS=Homo sapiens OX=9606 GN=HNRNPU PE=1 SV=6	HNRNPU	1	2.39004e-06	111.79	AVVVCPK(1)DEDYK	2	0.46828	2	1.735	1.64	1.692	0.524	0.563	0.54	0.321	8.752e-07
B30.2/SPRY domain	0.022609	Q1KMD3	289	0.412	Q1	K	Heterogeneous nuclear ribonucleoprotein U-like protein 2 OS=Homo sapiens OX=9606 GN=HNRNPUL2 PE=1 SV=1	HNRNPUL2	1	0.00309695	74.464	STYGVTK(1)GK	3	-0.065737	2	1.479	1.634	1.528	0.677	0.593	0.642	0.412	5.6029e-05
B30.2/SPRY domain	0.022609	Q9BUJ2	539	0.237	Q1	K	Heterogeneous nuclear ribonucleoprotein U-like protein 1 OS=Homo sapiens OX=9606 GN=HNRNPUL1 PE=1 SV=2	HNRNPUL1	1	1.2043e-10	125.22	AIVICPTDEDLK(1)DR	2	0.085057	2	1.823	1.844	1.866	0.371	0.524	0.414	0.237	0.0049034
B30.2/SPRY domain	0.022609	Q92499	234	0.498	Q1	K	ATP-dependent RNA helicase DDX1 OS=Homo sapiens OX=9606 GN=DDX1 PE=1 SV=2	DDX1	1	9.11479e-13	128.71	NQALFPACVLK(1)NAELK	3	0.095706	3	1.391	1.44	1.473	0.764	0.684	0.694	0.498	5.7082e-05
Post-SET domain	0.113348	Q8NEZ4	758	0.436	Q1	K	Histone-lysine N-methyltransferase 2C OS=Homo sapiens OX=9606 GN=KMT2C PE=1 SV=3	KMT2C	1	1.59482e-15	166.6	DVSYQGGK(1)SIK	2	-0.421	2	1.508	1.513	1.523	0.677	0.667	0.635	0.436	0.00055665
Post-SET domain	0.113348	Q9UMN6	926	0.278	Q1	K	Histone-lysine N-methyltransferase 2B OS=Homo sapiens OX=9606 GN=KMT2B PE=1 SV=1	KMT2B	1	1.13152e-13	91.079	GK(1)VEAAGPGGESEPTGSGGTLAHTPR	3	-0.28959	1	1.528	1.636	2.129	0.557	0.644	0.271	0.278	0.0095622
Aldehyde/histidinol dehydrogenase	0.187391	Q02252	331	0.425	Q1	K	Methylmalonate-semialdehyde dehydrogenase [acylating], mitochondrial OS=Homo sapiens OX=9606 GN=ALDH6A1 PE=1 SV=2	ALDH6A1	1	0.000862761	80.69	K(1)WLPELVEHAK	3	-0.56312	1	1.597	1.582	1.405	0.569	0.625	0.753	0.425	0.00072338
Aldehyde/histidinol dehydrogenase	0.187391	P05091	52	0.475	Q1	K	Aldehyde dehydrogenase, mitochondrial OS=Homo sapiens OX=9606 GN=ALDH2 PE=1 SV=2	ALDH2	1	1.86737e-16	95.646	K(1)TFPTVNPSTGEVICQVAEGDKEDVDK	4	-0.54916	1	1.456	1.43	1.497	0.65	0.681	0.75	0.475	7.6005e-05
Aldehyde/histidinol dehydrogenase	0.187391	P47895	48	0.492	Q1	K	Aldehyde dehydrogenase family 1 member A3 OS=Homo sapiens OX=9606 GN=ALDH1A3 PE=1 SV=2	ALDH1A3	1	0.00157174	86.911	K(1)FATCNPSTR	2	-0.43183	1	1.53	1.442	1.355	0.742	0.696	0.693	0.492	6.4523e-05
Histidine kinase-like ATPase, C-terminal domain	0.00601054	A6NHR9	569	0.401	Q1	K	Structural maintenance of chromosomes flexible hinge domain-containing protein 1 OS=Homo sapiens OX=9606 GN=SMCHD1 PE=1 SV=2	SMCHD1	1	0.00714345	72.928	DCHEK(1)YDK	3	3.8917	1	1.61	1.654	1.43	0.645	0.636	0.6	0.401	5.6202e-05
Histidine kinase-like ATPase, C-terminal domain	0.00601054	P08238	559	0.479	Q1	K	Heat shock protein HSP 90-beta OS=Homo sapiens OX=9606 GN=HSP90AB1 PE=1 SV=4	HSP90AB1	1	0.00072324	111.17	AK(1)FENLCK	3	-0.027707	2	1.508	1.469	1.398	0.714	0.677	0.704	0.479	1.56421e-05
Histidine kinase-like ATPase, C-terminal domain	0.00601054	P08238	568	0.153	Q1	K	Heat shock protein HSP 90-beta OS=Homo sapiens OX=9606 GN=HSP90AB1 PE=1 SV=4	HSP90AB1	1	0.0129056	82.417	LMK(1)EILDK	2	-0.52759	1	2.117	2.005	1.986	0.335	0.306	0.291	0.153	1.0451e-06
Histidine kinase-like ATPase, C-terminal domain	0.00601054	Q02880	208	0.288	Q1	K	DNA topoisomerase 2-beta OS=Homo sapiens OX=9606 GN=TOP2B PE=1 SV=3	TOP2B	1	0.00358868	93.374	EYK(1)HSFK	3	0.81313	1	1.685	1.864	1.683	0.486	0.473	0.55	0.288	2.3441e-05
Histidine kinase-like ATPase, C-terminal domain	0.00601054	Q58FF8	332	0.479	Q1	K	Putative heat shock protein HSP 90-beta 2 OS=Homo sapiens OX=9606 GN=HSP90AB2P PE=1 SV=2	HSP90AB2P	1	0.00072324	111.17	AK(1)FENLCK	3	-0.027707	2	1.508	1.469	1.398	0.714	0.677	0.704	0.479	1.56421e-05
Histidine kinase-like ATPase, C-terminal domain	0.00601054	P07900	576	0.235	Q1	K	Heat shock protein HSP 90-alpha OS=Homo sapiens OX=9606 GN=HSP90AA1 PE=1 SV=5	HSP90AA1	1	0.00316475	93.096	IMK(1)DILEK	3	0.51489	4	1.881	1.876	1.791	0.418	0.456	0.43	0.235	5.6281e-07
Actin-depolymerising factor homology domain	0.230631	P60981	30	0.396	Q1	K	Destrin OS=Homo sapiens OX=9606 GN=DSTN PE=1 SV=3	DSTN	1	0.00172616	93.096	CSTPEEIK(1)K	3	-1.0849	3	1.589	1.587	1.536	0.613	0.602	0.649	0.396	1.6318e-06
Actin-depolymerising factor homology domain	0.230631	P23528	45	0.342	Q1	K	Cofilin-1 OS=Homo sapiens OX=9606 GN=CFL1 PE=1 SV=3	CFL1	1	0.00127427	101.39	K(1)NIILEEGK	2	0.23308	5	1.734	1.655	1.576	0.555	0.587	0.557	0.342	2.6776e-06
Actin-depolymerising factor homology domain	0.230631	P23528	44	0.401	Q1	K	Cofilin-1 OS=Homo sapiens OX=9606 GN=CFL1 PE=1 SV=3	CFL1	1	4.72599e-11	153.95	AVLFCLSEDK(1)K	2	-0.65835	3	1.595	1.575	1.523	0.642	0.654	0.585	0.401	1.80522e-05
RmlC-like jelly roll fold	0.113348	P10644	367	0.327	Q1	K	cAMP-dependent protein kinase type I-alpha regulatory subunit OS=Homo sapiens OX=9606 GN=PRKAR1A PE=1 SV=1	PRKAR1A	1	6.36671e-05	106.67	VLGPCSDILK(1)R	2	-0.67679	1	1.637	1.64	1.76	0.573	0.538	0.536	0.327	2.0587e-06
RmlC-like jelly roll fold	0.113348	P13861	379	0.477	Q1	K	cAMP-dependent protein kinase type II-alpha regulatory subunit OS=Homo sapiens OX=9606 GN=PRKAR2A PE=1 SV=2	PRKAR2A	1	0.00222902	71.03	LLGPCMDIMK(1)R	3	-0.51879	2	1.403	1.491	1.483	0.719	0.659	0.711	0.477	2.2538e-05
ATP-grasp fold, subdomain 2	0.352677	P22102	162	0.427	Q1	K	Trifunctional purine biosynthetic protein adenosine-3 OS=Homo sapiens OX=9606 GN=GART PE=1 SV=1	GART	1	0.00700052	87.476	GVIVAK(1)SK	2	-0.25976	2	1.559	1.531	1.49	0.669	0.664	0.624	0.427	2.4813e-06
ATP-grasp fold, subdomain 2	0.352677	P22102	164	0.214	Q1	K	Trifunctional purine biosynthetic protein adenosine-3 OS=Homo sapiens OX=9606 GN=GART PE=1 SV=1	GART	1	0.00633056	105.52	SK(1)EEACK	2	-0.90208	1	1.917	1.882	1.877	0.398	0.392	0.426	0.214	2.5844e-07
ATP-grasp fold, subdomain 2	0.352677	P53396	630	0.343	Q1	K	ATP-citrate synthase OS=Homo sapiens OX=9606 GN=ACLY PE=1 SV=3	ACLY	1	1.34053e-06	87.088	GVTIIGPATVGGIK(1)PGCFK	3	0.10544	1	1.69	1.666	1.604	0.553	0.597	0.549	0.343	2.0904e-06
START-like domain	0.230631	Q9NQZ5	357	0.195	Q1	K	StAR-related lipid transfer protein 7, mitochondrial OS=Homo sapiens OX=9606 GN=STARD7 PE=1 SV=2	STARD7	1	0.000288424	99.752	K(1)NEGSCGPAR	2	-0.17059	1	1.982	1.948	1.881	0.429	0.338	0.364	0.195	2.1029e-05
START-like domain	0.230631	Q9Y365	221	0.458	Q1	K	START domain-containing protein 10 OS=Homo sapiens OX=9606 GN=STARD10 PE=1 SV=2	STARD10	1	0.0014322	104.22	ACLK(1)YPEWK	3	-0.41171	2	1.467	1.532	1.456	0.701	0.691	0.647	0.458	1.58852e-05
Translation elongation factor EFG/EF2, domain IV	0.113348	P13639	571	0.45	Q1	K	Elongation factor 2 OS=Homo sapiens OX=9606 GN=EEF2 PE=1 SV=4	EEF2	1	3.14699e-17	154.28	DLEEDHACIPIK(1)K	2	-0.69618	3	1.467	1.535	1.479	0.652	0.65	0.715	0.45	1.99925e-05
Translation elongation factor EFG/EF2, domain IV	0.113348	P13639	594	0.491	Q1	K	Elongation factor 2 OS=Homo sapiens OX=9606 GN=EEF2 PE=1 SV=4	EEF2	1	1.69803e-09	110.12	ETVSEESNVLCLSK(1)SPNK	3	-0.52971	1	1.437	1.587	1.307	0.754	0.662	0.709	0.491	0.00046028
Translation elongation factor EFG/EF2, domain IV	0.113348	Q96RP9	520	0.177	Q1	K	Elongation factor G, mitochondrial OS=Homo sapiens OX=9606 GN=GFM1 PE=1 SV=2	GFM1	1	0.00172824	80.312	EYGCPCITGK(1)PK	2	-0.20738	2	2.037	1.995	1.897	0.327	0.351	0.37	0.177	9.8724e-07
Cyclic nucleotide-binding domain	0.0233579	P10644	367	0.327	Q1	K	cAMP-dependent protein kinase type I-alpha regulatory subunit OS=Homo sapiens OX=9606 GN=PRKAR1A PE=1 SV=1	PRKAR1A	1	6.36671e-05	106.67	VLGPCSDILK(1)R	2	-0.67679	1	1.637	1.64	1.76	0.573	0.538	0.536	0.327	2.0587e-06
Cyclic nucleotide-binding domain	0.0233579	P13861	379	0.477	Q1	K	cAMP-dependent protein kinase type II-alpha regulatory subunit OS=Homo sapiens OX=9606 GN=PRKAR2A PE=1 SV=2	PRKAR2A	1	0.00222902	71.03	LLGPCMDIMK(1)R	3	-0.51879	2	1.403	1.491	1.483	0.719	0.659	0.711	0.477	2.2538e-05
LEM domain	0.0629703	P42166	334	0.492	Q1	K	Lamina-associated polypeptide 2, isoform alpha OS=Homo sapiens OX=9606 GN=TMPO PE=1 SV=2	TMPO	1	8.27814e-07	118.08	EK(1)SGIQPLCPER	2	0.52641	2	1.459	1.358	1.508	0.711	0.683	0.732	0.492	4.1488e-05
LEM domain	0.0629703	Q8NC56	256	0.333	Q1	K	LEM domain-containing protein 2 OS=Homo sapiens OX=9606 GN=LEMD2 PE=1 SV=1	LEMD2	1	0.00148969	103.91	K(1)TDEFCQAK	2	-0.026333	1	1.714	1.657	1.637	0.556	0.561	0.551	0.333	9.5812e-08
Ubiquitin-conjugating enzyme/RWD-like	0.0363629	P68036	20	0.375	Q1	K	Ubiquitin-conjugating enzyme E2 L3 OS=Homo sapiens OX=9606 GN=UBE2L3 PE=1 SV=1	UBE2L3	1	0.0424799	74.415	CGMK(1)NFR	2	-0.87016	1	1.738	1.37	1.709	0.653	0.547	0.604	0.375	0.00044276
Ubiquitin-conjugating enzyme/RWD-like	0.0363629	Q13404	74	0.415	Q1	K	Ubiquitin-conjugating enzyme E2 variant 1 OS=Homo sapiens OX=9606 GN=UBE2V1 PE=1 SV=2	UBE2V1	1	9.06432e-22	150.39	IECGPK(1)YPEAPPFVR	2	0.05563	2	1.479	1.531	1.616	0.639	0.633	0.647	0.415	2.4772e-06
Ubiquitin-conjugating enzyme/RWD-like	0.0363629	Q13404	68	0.374	Q1	K	Ubiquitin-conjugating enzyme E2 variant 1 OS=Homo sapiens OX=9606 GN=UBE2V1 PE=1 SV=2	UBE2V1	1	1.94405e-08	143.42	IYSLK(1)IECGPK	2	-0.073126	2	1.601	1.602	1.612	0.636	0.601	0.562	0.374	0.00131879
Ubiquitin-conjugating enzyme/RWD-like	0.0363629	P63279	49	0.356	Q1	K	SUMO-conjugating enzyme UBC9 OS=Homo sapiens OX=9606 GN=UBE2I PE=1 SV=1	UBE2I	1	0.00141737	86.699	K(1)GTPWEGGLFK	3	0.37048	2	1.601	1.604	1.683	0.538	0.568	0.634	0.356	3.7389e-05
Ubiquitin-conjugating enzyme/RWD-like	0.0363629	P61081	92	0.443	Q1	K	NEDD8-conjugating enzyme Ubc12 OS=Homo sapiens OX=9606 GN=UBE2M PE=1 SV=1	UBE2M	1	0.0125703	45.28	VGQGYPHDPPK(1)VK	3	-1.5166	1	1.398	1.559	1.553	0.704	0.716	0.58	0.443	0.00043764
Ubiquitin-conjugating enzyme/RWD-like	0.0363629	Q9Y3C8	162	0.346	Q1	K	Ubiquitin-fold modifier-conjugating enzyme 1 OS=Homo sapiens OX=9606 GN=UFC1 PE=1 SV=3	UFC1	1	0.00473733	78.516	GVIQHK(1)EK	3	2.2087	1	1.706	1.69	1.547	0.555	0.547	0.609	0.346	2.0328e-05
Crontonase, C-terminal	0.0233579	Q6NVY1	42	0.416	Q1	K	3-hydroxyisobutyryl-CoA hydrolase, mitochondrial OS=Homo sapiens OX=9606 GN=HIBCH PE=1 SV=2	HIBCH	1	3.31192e-05	101.53	HTDAAEEVLLEK(1)K	3	-0.054608	1	1.5	1.553	1.57	0.618	0.652	0.651	0.416	1.2496e-06
Crontonase, C-terminal	0.0233579	Q13011	95	0.338	Q1	K	Delta(3,5)-Delta(2,4)-dienoyl-CoA isomerase, mitochondrial OS=Homo sapiens OX=9606 GN=ECH1 PE=1 SV=2	ECH1	1	2.339e-06	129.37	EMVECFNK(1)ISR	3	-0.63547	2	1.684	1.746	1.551	0.562	0.561	0.562	0.338	0.00104309
SAP domain	0.0971682	Q00839	495	0.459	Q1	K	Heterogeneous nuclear ribonucleoprotein U OS=Homo sapiens OX=9606 GN=HNRNPU PE=1 SV=6	HNRNPU	1	0.000338111	63.691	K(1)DCEVVMMIGLPGAGK	3	-1.0615	2	1.4	1.528	1.52	0.711	0.636	0.694	0.459	6.0225e-05
SAP domain	0.0971682	Q00839	387	0.38	Q1	K	Heterogeneous nuclear ribonucleoprotein U OS=Homo sapiens OX=9606 GN=HNRNPU PE=1 SV=6	HNRNPU	1	5.34412e-06	99.344	GIK(1)TCNCETEDYGEK	3	0.12476	1	1.496	1.565	1.715	0.555	0.687	0.573	0.38	0.00023794
SAP domain	0.0971682	Q00839	565	0.42	Q1	K	Heterogeneous nuclear ribonucleoprotein U OS=Homo sapiens OX=9606 GN=HNRNPU PE=1 SV=6	HNRNPU	1	6.4142e-07	108.09	APQCLGK(1)FIEIAAR	2	-1.2209	2	1.588	1.557	1.462	0.609	0.626	0.7	0.42	6.0565e-05
SAP domain	0.0971682	Q00839	609	0.321	Q1	K	Heterogeneous nuclear ribonucleoprotein U OS=Homo sapiens OX=9606 GN=HNRNPU PE=1 SV=6	HNRNPU	1	2.39004e-06	111.79	AVVVCPK(1)DEDYK	2	0.46828	2	1.735	1.64	1.692	0.524	0.563	0.54	0.321	8.752e-07
SAP domain	0.0971682	P35659	349	0.446	Q1	K	Protein DEK OS=Homo sapiens OX=9606 GN=DEK PE=1 SV=1	DEK	1	1.13705e-22	159.18	K(1)VYENYPTYDLTER	2	3.2274	3	1.557	1.532	1.415	0.677	0.719	0.615	0.446	0.000119317
SAP domain	0.0971682	Q1KMD3	289	0.412	Q1	K	Heterogeneous nuclear ribonucleoprotein U-like protein 2 OS=Homo sapiens OX=9606 GN=HNRNPUL2 PE=1 SV=1	HNRNPUL2	1	0.00309695	74.464	STYGVTK(1)GK	3	-0.065737	2	1.479	1.634	1.528	0.677	0.593	0.642	0.412	5.6029e-05
SAP domain	0.0971682	Q9BUJ2	539	0.237	Q1	K	Heterogeneous nuclear ribonucleoprotein U-like protein 1 OS=Homo sapiens OX=9606 GN=HNRNPUL1 PE=1 SV=2	HNRNPUL1	1	1.2043e-10	125.22	AIVICPTDEDLK(1)DR	2	0.085057	2	1.823	1.844	1.866	0.371	0.524	0.414	0.237	0.0049034
GroEL-like apical domain	0.14701	P40227	287	0.454	Q1	K	T-complex protein 1 subunit zeta OS=Homo sapiens OX=9606 GN=CCT6A PE=1 SV=3	CCT6A	1	1.76708e-06	104.55	VCGDSDK(1)GFVVINQK	3	-0.21642	1	1.491	1.647	1.328	0.635	0.687	0.707	0.454	0.00035906
GroEL-like apical domain	0.14701	P49368	44	0.396	Q1	K	T-complex protein 1 subunit gamma OS=Homo sapiens OX=9606 GN=CCT3 PE=1 SV=4	CCT3	1	0.00961247	68.515	TCLGPK(1)SMMK	3	-1.6047	3	1.529	1.536	1.644	0.644	0.607	0.613	0.396	3.166e-06
GroEL-like apical domain	0.14701	P50991	292	0.438	Q1	K	T-complex protein 1 subunit delta OS=Homo sapiens OX=9606 GN=CCT4 PE=1 SV=4	CCT4	1	1.33037e-06	131.06	K(1)TGCNVLLIQK	2	-1.0315	3	1.553	1.521	1.461	0.65	0.647	0.688	0.438	3.2357e-06
Major sperm protein (MSP) domain	0.0233579	O95292	45	0.307	Q1	K	Vesicle-associated membrane protein-associated protein B/C OS=Homo sapiens OX=9606 GN=VAPB PE=1 SV=3	VAPB	1	0.0183623	88.819	VK(1)TTAPR	2	0.92096	1	1.883	1.543	1.719	0.5	0.456	0.622	0.307	0.0003986
Major sperm protein (MSP) domain	0.0233579	O95292	43	0.433	Q1	K	Vesicle-associated membrane protein-associated protein B/C OS=Homo sapiens OX=9606 GN=VAPB PE=1 SV=3	VAPB	1	0.0107878	97.798	NVCFK(1)VK	2	-2.8447	1	1.635	1.469	1.454	0.619	0.725	0.63	0.433	0.000179612
Major sperm protein (MSP) domain	0.0233579	Q9P0L0	52	0.307	Q1	K	Vesicle-associated membrane protein-associated protein A OS=Homo sapiens OX=9606 GN=VAPA PE=1 SV=3	VAPA	1	0.0183623	88.819	VK(1)TTAPR	2	0.92096	1	1.883	1.543	1.719	0.5	0.456	0.622	0.307	0.0003986
SPRY domain	0.022609	Q00839	495	0.459	Q1	K	Heterogeneous nuclear ribonucleoprotein U OS=Homo sapiens OX=9606 GN=HNRNPU PE=1 SV=6	HNRNPU	1	0.000338111	63.691	K(1)DCEVVMMIGLPGAGK	3	-1.0615	2	1.4	1.528	1.52	0.711	0.636	0.694	0.459	6.0225e-05
SPRY domain	0.022609	Q00839	387	0.38	Q1	K	Heterogeneous nuclear ribonucleoprotein U OS=Homo sapiens OX=9606 GN=HNRNPU PE=1 SV=6	HNRNPU	1	5.34412e-06	99.344	GIK(1)TCNCETEDYGEK	3	0.12476	1	1.496	1.565	1.715	0.555	0.687	0.573	0.38	0.00023794
SPRY domain	0.022609	Q00839	565	0.42	Q1	K	Heterogeneous nuclear ribonucleoprotein U OS=Homo sapiens OX=9606 GN=HNRNPU PE=1 SV=6	HNRNPU	1	6.4142e-07	108.09	APQCLGK(1)FIEIAAR	2	-1.2209	2	1.588	1.557	1.462	0.609	0.626	0.7	0.42	6.0565e-05
SPRY domain	0.022609	Q00839	609	0.321	Q1	K	Heterogeneous nuclear ribonucleoprotein U OS=Homo sapiens OX=9606 GN=HNRNPU PE=1 SV=6	HNRNPU	1	2.39004e-06	111.79	AVVVCPK(1)DEDYK	2	0.46828	2	1.735	1.64	1.692	0.524	0.563	0.54	0.321	8.752e-07
SPRY domain	0.022609	Q1KMD3	289	0.412	Q1	K	Heterogeneous nuclear ribonucleoprotein U-like protein 2 OS=Homo sapiens OX=9606 GN=HNRNPUL2 PE=1 SV=1	HNRNPUL2	1	0.00309695	74.464	STYGVTK(1)GK	3	-0.065737	2	1.479	1.634	1.528	0.677	0.593	0.642	0.412	5.6029e-05
SPRY domain	0.022609	Q9BUJ2	539	0.237	Q1	K	Heterogeneous nuclear ribonucleoprotein U-like protein 1 OS=Homo sapiens OX=9606 GN=HNRNPUL1 PE=1 SV=2	HNRNPUL1	1	1.2043e-10	125.22	AIVICPTDEDLK(1)DR	2	0.085057	2	1.823	1.844	1.866	0.371	0.524	0.414	0.237	0.0049034
SPRY domain	0.022609	Q92499	234	0.498	Q1	K	ATP-dependent RNA helicase DDX1 OS=Homo sapiens OX=9606 GN=DDX1 PE=1 SV=2	DDX1	1	9.11479e-13	128.71	NQALFPACVLK(1)NAELK	3	0.095706	3	1.391	1.44	1.473	0.764	0.684	0.694	0.498	5.7082e-05
LEM/LEM-like domain	0.0629703	P42166	334	0.492	Q1	K	Lamina-associated polypeptide 2, isoform alpha OS=Homo sapiens OX=9606 GN=TMPO PE=1 SV=2	TMPO	1	8.27814e-07	118.08	EK(1)SGIQPLCPER	2	0.52641	2	1.459	1.358	1.508	0.711	0.683	0.732	0.492	4.1488e-05
LEM/LEM-like domain	0.0629703	Q8NC56	256	0.333	Q1	K	LEM domain-containing protein 2 OS=Homo sapiens OX=9606 GN=LEMD2 PE=1 SV=1	LEMD2	1	0.00148969	103.91	K(1)TDEFCQAK	2	-0.026333	1	1.714	1.657	1.637	0.556	0.561	0.551	0.333	9.5812e-08
Ribosomal protein S5 domain 2-type fold, subgroup	0.230185	P13639	571	0.45	Q1	K	Elongation factor 2 OS=Homo sapiens OX=9606 GN=EEF2 PE=1 SV=4	EEF2	1	3.14699e-17	154.28	DLEEDHACIPIK(1)K	2	-0.69618	3	1.467	1.535	1.479	0.652	0.65	0.715	0.45	1.99925e-05
Ribosomal protein S5 domain 2-type fold, subgroup	0.230185	P13639	594	0.491	Q1	K	Elongation factor 2 OS=Homo sapiens OX=9606 GN=EEF2 PE=1 SV=4	EEF2	1	1.69803e-09	110.12	ETVSEESNVLCLSK(1)SPNK	3	-0.52971	1	1.437	1.587	1.307	0.754	0.662	0.709	0.491	0.00046028
Ribosomal protein S5 domain 2-type fold, subgroup	0.230185	Q02880	208	0.288	Q1	K	DNA topoisomerase 2-beta OS=Homo sapiens OX=9606 GN=TOP2B PE=1 SV=3	TOP2B	1	0.00358868	93.374	EYK(1)HSFK	3	0.81313	1	1.685	1.864	1.683	0.486	0.473	0.55	0.288	2.3441e-05
Ribosomal protein S5 domain 2-type fold, subgroup	0.230185	Q96RP9	520	0.177	Q1	K	Elongation factor G, mitochondrial OS=Homo sapiens OX=9606 GN=GFM1 PE=1 SV=2	GFM1	1	0.00172824	80.312	EYGCPCITGK(1)PK	2	-0.20738	2	2.037	1.995	1.897	0.327	0.351	0.37	0.177	9.8724e-07
PurM-like, N-terminal domain	0.0629703	P49903	341	0.44	Q1	K	Selenide, water dikinase 1 OS=Homo sapiens OX=9606 GN=SEPHS1 PE=1 SV=2	SEPHS1	1	0.0142304	72.2	FCAEIK(1)SPK	2	0.66242	2	1.537	1.468	1.52	0.635	0.688	0.668	0.44	3.5775e-06
PurM-like, N-terminal domain	0.0629703	P22102	162	0.427	Q1	K	Trifunctional purine biosynthetic protein adenosine-3 OS=Homo sapiens OX=9606 GN=GART PE=1 SV=1	GART	1	0.00700052	87.476	GVIVAK(1)SK	2	-0.25976	2	1.559	1.531	1.49	0.669	0.664	0.624	0.427	2.4813e-06
PurM-like, N-terminal domain	0.0629703	P22102	164	0.214	Q1	K	Trifunctional purine biosynthetic protein adenosine-3 OS=Homo sapiens OX=9606 GN=GART PE=1 SV=1	GART	1	0.00633056	105.52	SK(1)EEACK	2	-0.90208	1	1.917	1.882	1.877	0.398	0.392	0.426	0.214	2.5844e-07
Concanavalin A-like lectin/glucanase domain	0.152744	Q00839	495	0.459	Q1	K	Heterogeneous nuclear ribonucleoprotein U OS=Homo sapiens OX=9606 GN=HNRNPU PE=1 SV=6	HNRNPU	1	0.000338111	63.691	K(1)DCEVVMMIGLPGAGK	3	-1.0615	2	1.4	1.528	1.52	0.711	0.636	0.694	0.459	6.0225e-05
Concanavalin A-like lectin/glucanase domain	0.152744	Q00839	387	0.38	Q1	K	Heterogeneous nuclear ribonucleoprotein U OS=Homo sapiens OX=9606 GN=HNRNPU PE=1 SV=6	HNRNPU	1	5.34412e-06	99.344	GIK(1)TCNCETEDYGEK	3	0.12476	1	1.496	1.565	1.715	0.555	0.687	0.573	0.38	0.00023794
Concanavalin A-like lectin/glucanase domain	0.152744	Q00839	565	0.42	Q1	K	Heterogeneous nuclear ribonucleoprotein U OS=Homo sapiens OX=9606 GN=HNRNPU PE=1 SV=6	HNRNPU	1	6.4142e-07	108.09	APQCLGK(1)FIEIAAR	2	-1.2209	2	1.588	1.557	1.462	0.609	0.626	0.7	0.42	6.0565e-05
Concanavalin A-like lectin/glucanase domain	0.152744	Q00839	609	0.321	Q1	K	Heterogeneous nuclear ribonucleoprotein U OS=Homo sapiens OX=9606 GN=HNRNPU PE=1 SV=6	HNRNPU	1	2.39004e-06	111.79	AVVVCPK(1)DEDYK	2	0.46828	2	1.735	1.64	1.692	0.524	0.563	0.54	0.321	8.752e-07
Concanavalin A-like lectin/glucanase domain	0.152744	Q1KMD3	289	0.412	Q1	K	Heterogeneous nuclear ribonucleoprotein U-like protein 2 OS=Homo sapiens OX=9606 GN=HNRNPUL2 PE=1 SV=1	HNRNPUL2	1	0.00309695	74.464	STYGVTK(1)GK	3	-0.065737	2	1.479	1.634	1.528	0.677	0.593	0.642	0.412	5.6029e-05
Concanavalin A-like lectin/glucanase domain	0.152744	Q9BUJ2	539	0.237	Q1	K	Heterogeneous nuclear ribonucleoprotein U-like protein 1 OS=Homo sapiens OX=9606 GN=HNRNPUL1 PE=1 SV=2	HNRNPUL1	1	1.2043e-10	125.22	AIVICPTDEDLK(1)DR	2	0.085057	2	1.823	1.844	1.866	0.371	0.524	0.414	0.237	0.0049034
Concanavalin A-like lectin/glucanase domain	0.152744	P50851	2742	0.435	Q1	K	Lipopolysaccharide-responsive and beige-like anchor protein OS=Homo sapiens OX=9606 GN=LRBA PE=1 SV=4	LRBA	1	0.00017262	97.463	TLEGPENCLK(1)PK	2	-0.45811	1	1.558	1.448	1.539	0.606	0.665	0.704	0.435	7.5371e-05
Concanavalin A-like lectin/glucanase domain	0.152744	Q92499	234	0.498	Q1	K	ATP-dependent RNA helicase DDX1 OS=Homo sapiens OX=9606 GN=DDX1 PE=1 SV=2	DDX1	1	9.11479e-13	128.71	NQALFPACVLK(1)NAELK	3	0.095706	3	1.391	1.44	1.473	0.764	0.684	0.694	0.498	5.7082e-05
TCP-1-like chaperonin intermediate domain	0.109969	P40227	287	0.454	Q1	K	T-complex protein 1 subunit zeta OS=Homo sapiens OX=9606 GN=CCT6A PE=1 SV=3	CCT6A	1	1.76708e-06	104.55	VCGDSDK(1)GFVVINQK	3	-0.21642	1	1.491	1.647	1.328	0.635	0.687	0.707	0.454	0.00035906
TCP-1-like chaperonin intermediate domain	0.109969	P49368	44	0.396	Q1	K	T-complex protein 1 subunit gamma OS=Homo sapiens OX=9606 GN=CCT3 PE=1 SV=4	CCT3	1	0.00961247	68.515	TCLGPK(1)SMMK	3	-1.6047	3	1.529	1.536	1.644	0.644	0.607	0.613	0.396	3.166e-06
TCP-1-like chaperonin intermediate domain	0.109969	P50991	292	0.438	Q1	K	T-complex protein 1 subunit delta OS=Homo sapiens OX=9606 GN=CCT4 PE=1 SV=4	CCT4	1	1.33037e-06	131.06	K(1)TGCNVLLIQK	2	-1.0315	3	1.553	1.521	1.461	0.65	0.647	0.688	0.438	3.2357e-06
Tetratricopeptide-like helical domain	0.0995748	P31948	366	0.265	Q1	K	Stress-induced-phosphoprotein 1 OS=Homo sapiens OX=9606 GN=STIP1 PE=1 SV=1	STIP1	1	0.000251961	128.81	NK(1)GNECFQK	3	-2.0264	2	1.893	1.814	1.67	0.502	0.462	0.461	0.265	4.3912e-06
Tetratricopeptide-like helical domain	0.0995748	P31948	337	0.384	Q1	K	Stress-induced-phosphoprotein 1 OS=Homo sapiens OX=9606 GN=STIP1 PE=1 SV=1	STIP1	1	0.0271518	81.296	TPDVLK(1)K	2	0.84725	2	1.629	1.601	1.54	0.635	0.641	0.555	0.384	4.0739e-05
Tetratricopeptide-like helical domain	0.0995748	P31948	277	0.392	Q1	K	Stress-induced-phosphoprotein 1 OS=Homo sapiens OX=9606 GN=STIP1 PE=1 SV=1	STIP1	1	0.0118779	95.909	GDYNK(1)CR	2	-0.497	2	1.606	1.612	1.512	0.633	0.624	0.599	0.392	1.934e-06
Tetratricopeptide-like helical domain	0.0995748	Q9BXJ9	467	0.44	Q1	K	N-alpha-acetyltransferase 15, NatA auxiliary subunit OS=Homo sapiens OX=9606 GN=NAA15 PE=1 SV=1	NAA15	1	8.59677e-08	135.02	EAEEMCSK(1)FTR	2	-1.4602	1	1.458	1.487	1.573	0.609	0.707	0.674	0.44	7.8711e-05
Tetratricopeptide-like helical domain	0.0995748	Q12797	646	0.392	Q1	K	Aspartyl/asparaginyl beta-hydroxylase OS=Homo sapiens OX=9606 GN=ASPH PE=1 SV=3	ASPH	1	0.000150126	98.942	GAPK(1)TCTLLEK	3	0.49951	2	1.584	1.579	1.567	0.626	0.608	0.62	0.392	2.7434e-08
Tetratricopeptide-like helical domain	0.0995748	O00231	295	0.478	Q1	K	26S proteasome non-ATPase regulatory subunit 11 OS=Homo sapiens OX=9606 GN=PSMD11 PE=1 SV=3	PSMD11	1	0.001407	96.342	CVAQASK(1)NR	2	-0.83892	1	1.327	1.442	1.601	0.681	0.715	0.692	0.478	0.000198007
Tetratricopeptide-like helical domain	0.0995748	Q15008	349	0.366	Q1	K	26S proteasome non-ATPase regulatory subunit 6 OS=Homo sapiens OX=9606 GN=PSMD6 PE=1 SV=1	PSMD6	1	2.45272e-05	93.226	IDK(1)VNEIVETNRPDSK	4	0.090022	2	1.596	1.624	1.626	0.576	0.6	0.598	0.366	1.2631e-07
Tetratricopeptide-like helical domain	0.0995748	Q9H0B6	369	0.384	Q1	K	Kinesin light chain 2 OS=Homo sapiens OX=9606 GN=KLC2 PE=1 SV=1	KLC2	1	2.76762e-08	142.38	TK(1)NNLASCYLK	2	-0.26727	1	1.643	1.509	1.614	0.598	0.596	0.637	0.384	4.6155e-06
Tetratricopeptide-like helical domain	0.0995748	Q99615	60	0.435	Q1	K	DnaJ homolog subfamily C member 7 OS=Homo sapiens OX=9606 GN=DNAJC7 PE=1 SV=2	DNAJC7	1	1.49369e-05	101.42	AIDMCPK(1)NASYYGNR	3	0.48312	2	1.444	1.552	1.548	0.687	0.646	0.643	0.435	1.63438e-05
Tetratricopeptide-like helical domain	0.0995748	P49792	1332	0.254	Q1	K	E3 SUMO-protein ligase RanBP2 OS=Homo sapiens OX=9606 GN=RANBP2 PE=1 SV=2	RANBP2	1	0.00029099	85.554	EPTSHDNK(1)DICK	3	-1.5358	1	1.751	1.825	1.852	0.407	0.466	0.503	0.254	2.3978e-05
Tetratricopeptide-like helical domain	0.0995748	P49792	2581	0.143	Q1	K	E3 SUMO-protein ligase RanBP2 OS=Homo sapiens OX=9606 GN=RANBP2 PE=1 SV=2	RANBP2	0.995422	1.20345e-09	117.65	K(0.005)CELSK(0.995)NSDIEQSSDSK	3	-0.64278	1	2.129	2.071	1.971	0.279	0.301	0.304	0.143	3.2447e-07
Tetratricopeptide-like helical domain	0.0995748	P49792	2138	0.256	Q1	K	E3 SUMO-protein ligase RanBP2 OS=Homo sapiens OX=9606 GN=RANBP2 PE=1 SV=2	RANBP2	1	0.00316207	107.21	QK(1)FEECQR	2	0.11464	1	1.752	1.82	1.844	0.454	0.437	0.496	0.256	2.3285e-06
Tetratricopeptide-like helical domain	0.0995748	P49792	3034	0.452	Q1	K	E3 SUMO-protein ligase RanBP2 OS=Homo sapiens OX=9606 GN=RANBP2 PE=1 SV=2	RANBP2	1	0.00441888	101.65	EVADCFK(1)K	2	-0.79272	1	1.454	1.469	1.548	0.634	0.709	0.679	0.452	3.5313e-05
Tetratricopeptide-like helical domain	0.0995748	Q9H3U1	532	0.331	Q1	K	Protein unc-45 homolog A OS=Homo sapiens OX=9606 GN=UNC45A PE=1 SV=1	UNC45A	1	2.85736e-07	118.2	K(1)WLCNDQIDAGTR	2	0.65944	1	1.624	1.591	1.799	0.494	0.638	0.526	0.331	0.00020271
Thiamin diphosphate-binding fold	0.0279313	P08559	321	0.477	Q1	K	Pyruvate dehydrogenase E1 component subunit alpha, somatic form, mitochondrial OS=Homo sapiens OX=9606 GN=PDHA1 PE=1 SV=3	PDHA1	1	0.000127501	116.74	SDPIMLLK(1)DR	3	-0.61511	3	1.475	1.483	1.42	0.691	0.66	0.738	0.477	3.5027e-05
Thiamin diphosphate-binding fold	0.0279313	P08559	313	0.443	Q1	K	Pyruvate dehydrogenase E1 component subunit alpha, somatic form, mitochondrial OS=Homo sapiens OX=9606 GN=PDHA1 PE=1 SV=3	PDHA1	1	0.000353207	107.09	SK(1)SDPIMLLK	2	-0.43555	2	1.553	1.469	1.495	0.707	0.659	0.636	0.443	2.0296e-05
Thiamin diphosphate-binding fold	0.0279313	Q02218	401	0.272	Q1	K	2-oxoglutarate dehydrogenase, mitochondrial OS=Homo sapiens OX=9606 GN=OGDH PE=1 SV=3	OGDH	1	0.00209311	68.972	AEQFYCGDTEGK(1)K	2	0.74858	1	1.697	1.793	1.836	0.505	0.541	0.405	0.272	0.000136433
Thiamin diphosphate-binding fold	0.0279313	P11177	354	0.474	Q1	K	Pyruvate dehydrogenase E1 component subunit beta, mitochondrial OS=Homo sapiens OX=9606 GN=PDHB PE=1 SV=3	PDHB	1	0.00265664	97.431	DIIFAIK(1)K	2	-0.98846	2	1.48	1.43	1.478	0.7	0.665	0.717	0.474	3.69e-06
Armadillo-like helical	0.0807171	Q9HAV4	41	0.321	Q1	K	Exportin-5 OS=Homo sapiens OX=9606 GN=XPO5 PE=1 SV=1	XPO5	1	0.00432488	85.355	FCEEFK(1)EK	3	-0.12728	2	1.76	1.666	1.642	0.532	0.523	0.574	0.321	2.8685e-06
Armadillo-like helical	0.0807171	O14980	103	0.351	Q1	K	Exportin-1 OS=Homo sapiens OX=9606 GN=XPO1 PE=1 SV=1	XPO1	1	0.00322946	107.79	NQCEGIK(1)K	3	-2.6199	2	1.685	1.659	1.58	0.601	0.573	0.553	0.351	2.2658e-06
Armadillo-like helical	0.0807171	O14980	122	0.347	Q1	K	Exportin-1 OS=Homo sapiens OX=9606 GN=XPO1 PE=1 SV=1	XPO1	1	2.0108e-07	125.53	TSSDPTCVEK(1)EK	3	-1.7379	2	1.706	1.593	1.643	0.587	0.569	0.558	0.347	8.8605e-07
Armadillo-like helical	0.0807171	Q92797	684	0.342	Q1	K	Symplekin OS=Homo sapiens OX=9606 GN=SYMPK PE=1 SV=2	SYMPK	1	0.0226227	76.282	K(1)YCEDESR	2	0.04773	1	1.777	1.569	1.621	0.525	0.593	0.579	0.342	3.7122e-05
Armadillo-like helical	0.0807171	Q99460	803	0.27	Q1	K	26S proteasome non-ATPase regulatory subunit 1 OS=Homo sapiens OX=9606 GN=PSMD1 PE=1 SV=2	PSMD1	1	0.00310268	107.79	VQYK(1)SNCK	2	0.97742	1	1.725	1.781	1.835	0.501	0.47	0.469	0.27	6.2804e-07
Armadillo-like helical	0.0807171	O60716	448	0.494	Q1	K	Catenin delta-1 OS=Homo sapiens OX=9606 GN=CTNND1 PE=1 SV=1	CTNND1	1	1.1653e-10	125.47	IAIK(1)NCDGVPALVR	3	1.9491	2	1.454	1.467	1.396	0.71	0.723	0.699	0.494	1.3007e-06
Armadillo-like helical	0.0807171	O60716	846	0.494	Q1	K	Catenin delta-1 OS=Homo sapiens OX=9606 GN=CTNND1 PE=1 SV=1	CTNND1	1	0.000757674	89.507	K(1)SDFQVNLNNASR	2	4.4664	1	1.431	1.414	1.468	0.7	0.699	0.732	0.494	1.4922e-06
Armadillo-like helical	0.0807171	Q86VP6	1156	0.274	Q1	K	Cullin-associated NEDD8-dissociated protein 1 OS=Homo sapiens OX=9606 GN=CAND1 PE=1 SV=2	CAND1	1	0.0029114	109.66	ATCTTK(1)VK	2	-0.76433	1	1.718	1.882	1.712	0.446	0.471	0.538	0.274	3.721e-05
Armadillo-like helical	0.0807171	P50851	2742	0.435	Q1	K	Lipopolysaccharide-responsive and beige-like anchor protein OS=Homo sapiens OX=9606 GN=LRBA PE=1 SV=4	LRBA	1	0.00017262	97.463	TLEGPENCLK(1)PK	2	-0.45811	1	1.558	1.448	1.539	0.606	0.665	0.704	0.435	7.5371e-05
Armadillo-like helical	0.0807171	Q92616	793	0.441	Q1	K	eIF-2-alpha kinase activator GCN1 OS=Homo sapiens OX=9606 GN=GCN1 PE=1 SV=6	GCN1	1	0.0122105	60.91	ANMK(1)RENK	2	-2.2334	1	1.609	1.454	1.461	0.646	0.676	0.673	0.441	2.114e-05
Armadillo-like helical	0.0807171	P78527	117	0.428	Q1	K	DNA-dependent protein kinase catalytic subunit OS=Homo sapiens OX=9606 GN=PRKDC PE=1 SV=3	PRKDC	1	0.00114791	88.075	NTCTSVYTK(1)DR	2	2.0058	1	1.369	1.529	1.672	0.637	0.733	0.584	0.428	0.0006389
Armadillo-like helical	0.0807171	Q9H3U1	532	0.331	Q1	K	Protein unc-45 homolog A OS=Homo sapiens OX=9606 GN=UNC45A PE=1 SV=1	UNC45A	1	2.85736e-07	118.2	K(1)WLCNDQIDAGTR	2	0.65944	1	1.624	1.591	1.799	0.494	0.638	0.526	0.331	0.00020271
Armadillo-like helical	0.0807171	Q10567	139	0.443	Q1	K	AP-1 complex subunit beta-1 OS=Homo sapiens OX=9606 GN=AP1B1 PE=1 SV=2	AP1B1	1	0.00150016	107.06	K(1)TAAVCVAK	3	1.9188	2	1.575	1.526	1.416	0.656	0.666	0.677	0.443	1.78498e-05
Dehydrogenase, E1 component	0.0629703	P08559	321	0.477	Q1	K	Pyruvate dehydrogenase E1 component subunit alpha, somatic form, mitochondrial OS=Homo sapiens OX=9606 GN=PDHA1 PE=1 SV=3	PDHA1	1	0.000127501	116.74	SDPIMLLK(1)DR	3	-0.61511	3	1.475	1.483	1.42	0.691	0.66	0.738	0.477	3.5027e-05
Dehydrogenase, E1 component	0.0629703	P08559	313	0.443	Q1	K	Pyruvate dehydrogenase E1 component subunit alpha, somatic form, mitochondrial OS=Homo sapiens OX=9606 GN=PDHA1 PE=1 SV=3	PDHA1	1	0.000353207	107.09	SK(1)SDPIMLLK	2	-0.43555	2	1.553	1.469	1.495	0.707	0.659	0.636	0.443	2.0296e-05
Dehydrogenase, E1 component	0.0629703	Q02218	401	0.272	Q1	K	2-oxoglutarate dehydrogenase, mitochondrial OS=Homo sapiens OX=9606 GN=OGDH PE=1 SV=3	OGDH	1	0.00209311	68.972	AEQFYCGDTEGK(1)K	2	0.74858	1	1.697	1.793	1.836	0.505	0.541	0.405	0.272	0.000136433
Myosin-like IQ motif-containing domain	0.170293	P35579	180	0.355	Q1	K	Myosin-9 OS=Homo sapiens OX=9606 GN=MYH9 PE=1 SV=4	MYH9	1	5.30441e-22	143.04	EDQSILCTGESGAGK(1)TENTK	3	-0.56027	1	1.567	1.76	1.57	0.594	0.577	0.566	0.355	1.72257e-05
Myosin-like IQ motif-containing domain	0.170293	P35579	565	0.403	Q1	K	Myosin-9 OS=Homo sapiens OX=9606 GN=MYH9 PE=1 SV=4	MYH9	1	0.00243053	54.898	DK(1)ADFCIIHYAGK	3	-0.65742	1	1.575	1.478	1.63	0.589	0.674	0.622	0.403	4.3735e-05
Myosin-like IQ motif-containing domain	0.170293	Q92614	1429	0.474	Q1	K	Unconventional myosin-XVIIIa OS=Homo sapiens OX=9606 GN=MYO18A PE=1 SV=3	MYO18A	1	0.000436442	127.84	ALQQLK(1)K	2	0.50423	1	1.45	1.472	1.466	0.671	0.71	0.7	0.474	9.1511e-07
Transcription factor, GTP-binding domain	0.230185	P13639	571	0.45	Q1	K	Elongation factor 2 OS=Homo sapiens OX=9606 GN=EEF2 PE=1 SV=4	EEF2	1	3.14699e-17	154.28	DLEEDHACIPIK(1)K	2	-0.69618	3	1.467	1.535	1.479	0.652	0.65	0.715	0.45	1.99925e-05
Transcription factor, GTP-binding domain	0.230185	P13639	594	0.491	Q1	K	Elongation factor 2 OS=Homo sapiens OX=9606 GN=EEF2 PE=1 SV=4	EEF2	1	1.69803e-09	110.12	ETVSEESNVLCLSK(1)SPNK	3	-0.52971	1	1.437	1.587	1.307	0.754	0.662	0.709	0.491	0.00046028
Transcription factor, GTP-binding domain	0.230185	Q5VTE0	376	0.352	Q1	K	Putative elongation factor 1-alpha-like 3 OS=Homo sapiens OX=9606 GN=EEF1A1P5 PE=5 SV=1	EEF1A1P5	1	0.0336053	78.113	FAELK(1)EK	2	-0.6028	1	1.692	1.634	1.59	0.574	0.573	0.584	0.352	3.2826e-07
Transcription factor, GTP-binding domain	0.230185	Q96RP9	520	0.177	Q1	K	Elongation factor G, mitochondrial OS=Homo sapiens OX=9606 GN=GFM1 PE=1 SV=2	GFM1	1	0.00172824	80.312	EYGCPCITGK(1)PK	2	-0.20738	2	2.037	1.995	1.897	0.327	0.351	0.37	0.177	9.8724e-07
SMCs flexible hinge	0.0279313	O95347	322	0.493	Q1	K	Structural maintenance of chromosomes protein 2 OS=Homo sapiens OX=9606 GN=SMC2 PE=1 SV=2	SMC2	1	0.00148969	103.91	K(1)NLACEESK	2	-1.017	1	1.431	1.43	1.457	0.707	0.691	0.732	0.493	1.2116e-06
SMCs flexible hinge	0.0279313	A6NHR9	569	0.401	Q1	K	Structural maintenance of chromosomes flexible hinge domain-containing protein 1 OS=Homo sapiens OX=9606 GN=SMCHD1 PE=1 SV=2	SMCHD1	1	0.00714345	72.928	DCHEK(1)YDK	3	3.8917	1	1.61	1.654	1.43	0.645	0.636	0.6	0.401	5.6202e-05
SMCs flexible hinge	0.0279313	Q9UQE7	977	0.44	Q1	K	Structural maintenance of chromosomes protein 3 OS=Homo sapiens OX=9606 GN=SMC3 PE=1 SV=2	SMC3	0.99997	0.0237068	46.88	KLEQCNTELK(1)K	3	1.6771	1	1.475	1.481	1.565	0.661	0.655	0.674	0.44	1.2541e-06
Aldehyde dehydrogenase domain	0.187391	Q02252	331	0.425	Q1	K	Methylmalonate-semialdehyde dehydrogenase [acylating], mitochondrial OS=Homo sapiens OX=9606 GN=ALDH6A1 PE=1 SV=2	ALDH6A1	1	0.000862761	80.69	K(1)WLPELVEHAK	3	-0.56312	1	1.597	1.582	1.405	0.569	0.625	0.753	0.425	0.00072338
Aldehyde dehydrogenase domain	0.187391	P05091	52	0.475	Q1	K	Aldehyde dehydrogenase, mitochondrial OS=Homo sapiens OX=9606 GN=ALDH2 PE=1 SV=2	ALDH2	1	1.86737e-16	95.646	K(1)TFPTVNPSTGEVICQVAEGDKEDVDK	4	-0.54916	1	1.456	1.43	1.497	0.65	0.681	0.75	0.475	7.6005e-05
Aldehyde dehydrogenase domain	0.187391	P47895	48	0.492	Q1	K	Aldehyde dehydrogenase family 1 member A3 OS=Homo sapiens OX=9606 GN=ALDH1A3 PE=1 SV=2	ALDH1A3	1	0.00157174	86.911	K(1)FATCNPSTR	2	-0.43183	1	1.53	1.442	1.355	0.742	0.696	0.693	0.492	6.4523e-05
Ribosomal protein S5 domain 2-type fold	0.0447894	P13639	571	0.45	Q1	K	Elongation factor 2 OS=Homo sapiens OX=9606 GN=EEF2 PE=1 SV=4	EEF2	1	3.14699e-17	154.28	DLEEDHACIPIK(1)K	2	-0.69618	3	1.467	1.535	1.479	0.652	0.65	0.715	0.45	1.99925e-05
Ribosomal protein S5 domain 2-type fold	0.0447894	P13639	594	0.491	Q1	K	Elongation factor 2 OS=Homo sapiens OX=9606 GN=EEF2 PE=1 SV=4	EEF2	1	1.69803e-09	110.12	ETVSEESNVLCLSK(1)SPNK	3	-0.52971	1	1.437	1.587	1.307	0.754	0.662	0.709	0.491	0.00046028
Ribosomal protein S5 domain 2-type fold	0.0447894	P08238	559	0.479	Q1	K	Heat shock protein HSP 90-beta OS=Homo sapiens OX=9606 GN=HSP90AB1 PE=1 SV=4	HSP90AB1	1	0.00072324	111.17	AK(1)FENLCK	3	-0.027707	2	1.508	1.469	1.398	0.714	0.677	0.704	0.479	1.56421e-05
Ribosomal protein S5 domain 2-type fold	0.0447894	P08238	568	0.153	Q1	K	Heat shock protein HSP 90-beta OS=Homo sapiens OX=9606 GN=HSP90AB1 PE=1 SV=4	HSP90AB1	1	0.0129056	82.417	LMK(1)EILDK	2	-0.52759	1	2.117	2.005	1.986	0.335	0.306	0.291	0.153	1.0451e-06
Ribosomal protein S5 domain 2-type fold	0.0447894	Q02880	208	0.288	Q1	K	DNA topoisomerase 2-beta OS=Homo sapiens OX=9606 GN=TOP2B PE=1 SV=3	TOP2B	1	0.00358868	93.374	EYK(1)HSFK	3	0.81313	1	1.685	1.864	1.683	0.486	0.473	0.55	0.288	2.3441e-05
Ribosomal protein S5 domain 2-type fold	0.0447894	Q96RP9	520	0.177	Q1	K	Elongation factor G, mitochondrial OS=Homo sapiens OX=9606 GN=GFM1 PE=1 SV=2	GFM1	1	0.00172824	80.312	EYGCPCITGK(1)PK	2	-0.20738	2	2.037	1.995	1.897	0.327	0.351	0.37	0.177	9.8724e-07
Ribosomal protein S5 domain 2-type fold	0.0447894	Q58FF8	332	0.479	Q1	K	Putative heat shock protein HSP 90-beta 2 OS=Homo sapiens OX=9606 GN=HSP90AB2P PE=1 SV=2	HSP90AB2P	1	0.00072324	111.17	AK(1)FENLCK	3	-0.027707	2	1.508	1.469	1.398	0.714	0.677	0.704	0.479	1.56421e-05
Ribosomal protein S5 domain 2-type fold	0.0447894	P07900	576	0.235	Q1	K	Heat shock protein HSP 90-alpha OS=Homo sapiens OX=9606 GN=HSP90AA1 PE=1 SV=5	HSP90AA1	1	0.00316475	93.096	IMK(1)DILEK	3	0.51489	4	1.881	1.876	1.791	0.418	0.456	0.43	0.235	5.6281e-07
Aminoacyl-tRNA synthetase, class II	0.187391	P41250	204	0.406	Q1	K	Glycine--tRNA ligase OS=Homo sapiens OX=9606 GN=GARS1 PE=1 SV=3	GARS1	1	3.43667e-07	139.32	FADFMVK(1)DVK	2	-0.26143	2	1.558	1.562	1.548	0.646	0.618	0.632	0.406	1.3253e-07
Aminoacyl-tRNA synthetase, class II	0.187391	P41250	207	0.423	Q1	K	Glycine--tRNA ligase OS=Homo sapiens OX=9606 GN=GARS1 PE=1 SV=3	GARS1	1	0.00098637	115.57	DVK(1)NGECFR	2	2.2355	3	1.609	1.537	1.451	0.648	0.625	0.673	0.423	1.99187e-05
Aminoacyl-tRNA synthetase, class II	0.187391	O43776	507	0.497	Q1	K	Asparagine--tRNA ligase, cytoplasmic OS=Homo sapiens OX=9606 GN=NARS1 PE=1 SV=1	NARS1	1	4.18918e-05	92.439	K(1)YGTCPHGGYGLGLER	3	-2.0373	2	1.431	1.452	1.415	0.626	0.726	0.785	0.497	0.0089026
Aminoacyl-tRNA synthetase, class II	0.187391	P49591	57	0.444	Q1	K	Serine--tRNA ligase, cytoplasmic OS=Homo sapiens OX=9606 GN=SARS PE=1 SV=3	SARS	1	0.0215894	85.676	LK(1)NLCSK	3	-0.033729	2	1.478	1.56	1.469	0.645	0.699	0.657	0.444	1.62408e-05
Aminoacyl-tRNA synthetase, class II	0.187391	P49591	62	0.431	Q1	K	Serine--tRNA ligase, cytoplasmic OS=Homo sapiens OX=9606 GN=SARS PE=1 SV=3	SARS	1	5.52415e-06	131.69	NLCSK(1)TIGEK	2	-0.47793	2	1.508	1.556	1.499	0.672	0.663	0.632	0.431	1.3747e-06
Exportin-1/Importin-beta-like	0.0629703	Q9HAV4	41	0.321	Q1	K	Exportin-5 OS=Homo sapiens OX=9606 GN=XPO5 PE=1 SV=1	XPO5	1	0.00432488	85.355	FCEEFK(1)EK	3	-0.12728	2	1.76	1.666	1.642	0.532	0.523	0.574	0.321	2.8685e-06
Exportin-1/Importin-beta-like	0.0629703	O14980	103	0.351	Q1	K	Exportin-1 OS=Homo sapiens OX=9606 GN=XPO1 PE=1 SV=1	XPO1	1	0.00322946	107.79	NQCEGIK(1)K	3	-2.6199	2	1.685	1.659	1.58	0.601	0.573	0.553	0.351	2.2658e-06
Exportin-1/Importin-beta-like	0.0629703	O14980	122	0.347	Q1	K	Exportin-1 OS=Homo sapiens OX=9606 GN=XPO1 PE=1 SV=1	XPO1	1	2.0108e-07	125.53	TSSDPTCVEK(1)EK	3	-1.7379	2	1.706	1.593	1.643	0.587	0.569	0.558	0.347	8.8605e-07
OBG-type guanine nucleotide-binding (G) domain	0.0629703	Q9NTK5	79	0.4	Q1	K	Obg-like ATPase 1 OS=Homo sapiens OX=9606 GN=OLA1 PE=1 SV=2	OLA1	1	0.000365518	76.759	FDFLCQYHK(1)PASK	3	-0.85143	1	1.533	1.598	1.561	0.627	0.611	0.638	0.4	3.8724e-07
OBG-type guanine nucleotide-binding (G) domain	0.0629703	Q9BZE4	332	0.15	Q1	K	Nucleolar GTP-binding protein 1 OS=Homo sapiens OX=9606 GN=GTPBP4 PE=1 SV=3	GTPBP4	1	0.00532492	96.171	VK(1)TEACDR	2	2.2313	1	2.029	2.082	2.009	0.302	0.319	0.295	0.15	9.7261e-08
Aldolase-type TIM barrel	0.0105363	P12268	242	0.477	Q1	K	Inosine-5'-monophosphate dehydrogenase 2 OS=Homo sapiens OX=9606 GN=IMPDH2 PE=1 SV=2	IMPDH2	1	7.99619e-10	116.13	K(1)QLLCGAAIGTHEDDKYR	4	-0.11491	2	1.559	1.417	1.411	0.705	0.718	0.668	0.477	4.2938e-05
Aldolase-type TIM barrel	0.0105363	Q96AT9	223	0.273	Q1	K	Ribulose-phosphate 3-epimerase OS=Homo sapiens OX=9606 GN=RPE PE=1 SV=1	RPE	1	0.000144324	110.08	NVCSEAAQK(1)R	3	-0.15908	2	1.731	1.777	1.815	0.519	0.432	0.501	0.273	2.1543e-05
Aldolase-type TIM barrel	0.0105363	P04075	140	0.462	Q1	K	Fructose-bisphosphate aldolase A OS=Homo sapiens OX=9606 GN=ALDOA PE=1 SV=2	ALDOA	1	0.0246193	73.499	K(1)DGADFAK	3	0.18494	2	1.579	1.444	1.418	0.69	0.684	0.679	0.462	0.00189588
Aldolase-type TIM barrel	0.0105363	Q9NR45	52	0.235	Q1	K	Sialic acid synthase OS=Homo sapiens OX=9606 GN=NANS PE=1 SV=2	NANS	1	2.05008e-05	116.71	ECGADCAK(1)FQK	2	-0.29877	2	1.919	1.826	1.81	0.448	0.432	0.423	0.235	2.5425e-07
Aldolase-type TIM barrel	0.0105363	Q9NR45	55	0.467	Q1	K	Sialic acid synthase OS=Homo sapiens OX=9606 GN=NANS PE=1 SV=2	NANS	1	3.64826e-05	133.89	FQK(1)SELEFK	3	-0.79291	2	1.513	1.49	1.416	0.693	0.694	0.678	0.467	1.8723e-06
Aldolase-type TIM barrel	0.0105363	P35914	137	0.498	Q1	K	Hydroxymethylglutaryl-CoA lyase, mitochondrial OS=Homo sapiens OX=9606 GN=HMGCL PE=1 SV=2	HMGCL	1	1.48048e-28	176.83	K(1)NINCSIEESFQR	3	0.46393	3	1.382	1.441	1.469	0.652	0.7	0.787	0.498	0.00026353
Thiolase, C-terminal	0.012592	P55084	188	0.248	Q1	K	Trifunctional enzyme subunit beta, mitochondrial OS=Homo sapiens OX=9606 GN=HADHB PE=1 SV=3	HADHB	1	0.000377405	113.93	LMLDLNK(1)AK	3	0.19183	2	1.873	1.814	1.785	0.46	0.448	0.449	0.248	5.8526e-08
Thiolase, C-terminal	0.012592	P55084	293	0.446	Q1	K	Trifunctional enzyme subunit beta, mitochondrial OS=Homo sapiens OX=9606 GN=HADHB PE=1 SV=3	HADHB	1	0.0081807	79.116	LK(1)PAFIK	3	-0.1348	1	1.416	1.582	1.5	0.668	0.666	0.672	0.446	0.00158112
Thiolase, C-terminal	0.012592	P24752	174	0.297	Q1	K	Acetyl-CoA acetyltransferase, mitochondrial OS=Homo sapiens OX=9606 GN=ACAT1 PE=1 SV=1	ACAT1	1	0.000149298	75.018	GSTPYGGVK(1)LEDLIVK	3	0.042257	1	1.807	1.635	1.755	0.54	0.495	0.509	0.297	3.2579e-06
Thiolase, C-terminal	0.012592	P42765	181	0.475	Q1	K	3-ketoacyl-CoA thiolase, mitochondrial OS=Homo sapiens OX=9606 GN=ACAA2 PE=1 SV=2	ACAA2	1	8.6644e-07	114.31	EECDK(1)YALQSQQR	2	-0.088702	2	1.484	1.524	1.379	0.707	0.721	0.658	0.475	5.6749e-05
WWE domain	0.0629703	Q7Z2W4	154	0.348	Q1	K	Zinc finger CCCH-type antiviral protein 1 OS=Homo sapiens OX=9606 GN=ZC3HAV1 PE=1 SV=3	ZC3HAV1	1	0.0412686	74.92	SYK(1)GEGR	2	-0.23329	1	1.79	1.563	1.579	0.507	0.572	0.639	0.348	0.000183768
WWE domain	0.0629703	Q7Z6Z7	476	0.494	Q1	K	E3 ubiquitin-protein ligase HUWE1 OS=Homo sapiens OX=9606 GN=HUWE1 PE=1 SV=3	HUWE1	1	0.00238767	90.15	ECPFVIK(1)PK	3	-0.18576	2	1.503	1.397	1.415	0.66	0.686	0.785	0.494	0.00024261
PapD-like	0.0233579	O95292	45	0.307	Q1	K	Vesicle-associated membrane protein-associated protein B/C OS=Homo sapiens OX=9606 GN=VAPB PE=1 SV=3	VAPB	1	0.0183623	88.819	VK(1)TTAPR	2	0.92096	1	1.883	1.543	1.719	0.5	0.456	0.622	0.307	0.0003986
PapD-like	0.0233579	O95292	43	0.433	Q1	K	Vesicle-associated membrane protein-associated protein B/C OS=Homo sapiens OX=9606 GN=VAPB PE=1 SV=3	VAPB	1	0.0107878	97.798	NVCFK(1)VK	2	-2.8447	1	1.635	1.469	1.454	0.619	0.725	0.63	0.433	0.000179612
PapD-like	0.0233579	Q9P0L0	52	0.307	Q1	K	Vesicle-associated membrane protein-associated protein A OS=Homo sapiens OX=9606 GN=VAPA PE=1 SV=3	VAPA	1	0.0183623	88.819	VK(1)TTAPR	2	0.92096	1	1.883	1.543	1.719	0.5	0.456	0.622	0.307	0.0003986
KOW	0.113348	P61353	27	0.453	Q1	K	60S ribosomal protein L27 OS=Homo sapiens OX=9606 GN=RPL27 PE=1 SV=2	RPL27	1	4.28975e-16	101.04	AVIVK(1)NIDDGTSDRPYSHALVAGIDR	4	-0.46362	1	1.572	1.472	1.433	0.657	0.722	0.649	0.453	5.6665e-05
KOW	0.113348	P62701	120	0.464	Q1	K	40S ribosomal protein S4, X isoform OS=Homo sapiens OX=9606 GN=RPS4X PE=1 SV=2	RPS4X	1	0.001407	96.342	ITPEEAK(1)YK	2	0.314	3	1.488	1.467	1.475	0.722	0.668	0.667	0.464	0.00118412
UBA-like	0.170293	Q7Z6Z7	476	0.494	Q1	K	E3 ubiquitin-protein ligase HUWE1 OS=Homo sapiens OX=9606 GN=HUWE1 PE=1 SV=3	HUWE1	1	0.00238767	90.15	ECPFVIK(1)PK	3	-0.18576	2	1.503	1.397	1.415	0.66	0.686	0.785	0.494	0.00024261
UBA-like	0.170293	P45974	468	0.383	Q1	K	Ubiquitin carboxyl-terminal hydrolase 5 OS=Homo sapiens OX=9606 GN=USP5 PE=1 SV=2	USP5	1	0.00250779	113.62	FLVEEK(1)IK	3	0.78025	2	1.663	1.587	1.519	0.565	0.613	0.647	0.383	3.7267e-05
Translation elongation factor EFTu-like, domain 2	0.187391	P13639	571	0.45	Q1	K	Elongation factor 2 OS=Homo sapiens OX=9606 GN=EEF2 PE=1 SV=4	EEF2	1	3.14699e-17	154.28	DLEEDHACIPIK(1)K	2	-0.69618	3	1.467	1.535	1.479	0.652	0.65	0.715	0.45	1.99925e-05
Translation elongation factor EFTu-like, domain 2	0.187391	P13639	594	0.491	Q1	K	Elongation factor 2 OS=Homo sapiens OX=9606 GN=EEF2 PE=1 SV=4	EEF2	1	1.69803e-09	110.12	ETVSEESNVLCLSK(1)SPNK	3	-0.52971	1	1.437	1.587	1.307	0.754	0.662	0.709	0.491	0.00046028
Translation elongation factor EFTu-like, domain 2	0.187391	Q5VTE0	376	0.352	Q1	K	Putative elongation factor 1-alpha-like 3 OS=Homo sapiens OX=9606 GN=EEF1A1P5 PE=5 SV=1	EEF1A1P5	1	0.0336053	78.113	FAELK(1)EK	2	-0.6028	1	1.692	1.634	1.59	0.574	0.573	0.584	0.352	3.2826e-07
Translation elongation factor EFTu-like, domain 2	0.187391	Q96RP9	520	0.177	Q1	K	Elongation factor G, mitochondrial OS=Homo sapiens OX=9606 GN=GFM1 PE=1 SV=2	GFM1	1	0.00172824	80.312	EYGCPCITGK(1)PK	2	-0.20738	2	2.037	1.995	1.897	0.327	0.351	0.37	0.177	9.8724e-07
HSP20-like chaperone	0.292	Q15185	79	0.28	Q1	K	Prostaglandin E synthase 3 OS=Homo sapiens OX=9606 GN=PTGES3 PE=1 SV=1	PTGES3	1	0.00413886	79.492	K(1)GESGQSWPR	2	-0.40189	2	1.819	1.591	1.879	0.508	0.521	0.453	0.28	4.2262e-05
HSP20-like chaperone	0.292	Q9UHD1	215	0.358	Q1	K	Cysteine and histidine-rich domain-containing protein 1 OS=Homo sapiens OX=9606 GN=CHORDC1 PE=1 SV=2	CHORDC1	1	0.0322207	55.676	GK(1)HMWTK	3	-1.3379	1	1.634	1.62	1.626	0.538	0.614	0.597	0.358	0.00153592
HSP20-like chaperone	0.292	Q9UHD1	89	0.477	Q1	K	Cysteine and histidine-rich domain-containing protein 1 OS=Homo sapiens OX=9606 GN=CHORDC1 PE=1 SV=2	CHORDC1	1	0.0122898	66.568	ELCELK(1)PK	3	0.27689	5	1.478	1.456	1.447	0.707	0.689	0.695	0.477	9.4199e-08
Aminoacyl-tRNA synthetase, class II (G/ P/ S/T)	0.113348	P41250	204	0.406	Q1	K	Glycine--tRNA ligase OS=Homo sapiens OX=9606 GN=GARS1 PE=1 SV=3	GARS1	1	3.43667e-07	139.32	FADFMVK(1)DVK	2	-0.26143	2	1.558	1.562	1.548	0.646	0.618	0.632	0.406	1.3253e-07
Aminoacyl-tRNA synthetase, class II (G/ P/ S/T)	0.113348	P41250	207	0.423	Q1	K	Glycine--tRNA ligase OS=Homo sapiens OX=9606 GN=GARS1 PE=1 SV=3	GARS1	1	0.00098637	115.57	DVK(1)NGECFR	2	2.2355	3	1.609	1.537	1.451	0.648	0.625	0.673	0.423	1.99187e-05
Aminoacyl-tRNA synthetase, class II (G/ P/ S/T)	0.113348	P49591	57	0.444	Q1	K	Serine--tRNA ligase, cytoplasmic OS=Homo sapiens OX=9606 GN=SARS PE=1 SV=3	SARS	1	0.0215894	85.676	LK(1)NLCSK	3	-0.033729	2	1.478	1.56	1.469	0.645	0.699	0.657	0.444	1.62408e-05
Aminoacyl-tRNA synthetase, class II (G/ P/ S/T)	0.113348	P49591	62	0.431	Q1	K	Serine--tRNA ligase, cytoplasmic OS=Homo sapiens OX=9606 GN=SARS PE=1 SV=3	SARS	1	5.52415e-06	131.69	NLCSK(1)TIGEK	2	-0.47793	2	1.508	1.556	1.499	0.672	0.663	0.632	0.431	1.3747e-06
Cyclic nucleotide-binding-like	0.0233579	P10644	367	0.327	Q1	K	cAMP-dependent protein kinase type I-alpha regulatory subunit OS=Homo sapiens OX=9606 GN=PRKAR1A PE=1 SV=1	PRKAR1A	1	6.36671e-05	106.67	VLGPCSDILK(1)R	2	-0.67679	1	1.637	1.64	1.76	0.573	0.538	0.536	0.327	2.0587e-06
Cyclic nucleotide-binding-like	0.0233579	P13861	379	0.477	Q1	K	cAMP-dependent protein kinase type II-alpha regulatory subunit OS=Homo sapiens OX=9606 GN=PRKAR2A PE=1 SV=2	PRKAR2A	1	0.00222902	71.03	LLGPCMDIMK(1)R	3	-0.51879	2	1.403	1.491	1.483	0.719	0.659	0.711	0.477	2.2538e-05
Disulphide isomerase	0.170293	P30101	94	0.42	Q1	K	Protein disulfide-isomerase A3 OS=Homo sapiens OX=9606 GN=PDIA3 PE=1 SV=4	PDIA3	1	3.5914e-41	161.47	VDCTANTNTCNK(1)YGVSGYPTLK	4	-0.65929	5	1.559	1.492	1.558	0.681	0.625	0.63	0.42	4.8366e-06
Disulphide isomerase	0.170293	P30101	415	0.45	Q1	K	Protein disulfide-isomerase A3 OS=Homo sapiens OX=9606 GN=PDIA3 PE=1 SV=4	PDIA3	1	0.0215894	85.676	NLEPK(1)YK	3	0.15336	4	1.566	1.535	1.386	0.673	0.669	0.679	0.45	0.0022784
Disulphide isomerase	0.170293	P30101	82	0.469	Q1	K	Protein disulfide-isomerase A3 OS=Homo sapiens OX=9606 GN=PDIA3 PE=1 SV=4	PDIA3	1	6.15521e-11	117.18	GIVPLAK(1)VDCTANTNTCNK	3	-0.14257	4	1.365	1.513	1.526	0.693	0.669	0.704	0.469	4.061e-05
Disulphide isomerase	0.170293	P07237	308	0.278	Q1	K	Protein disulfide-isomerase OS=Homo sapiens OX=9606 GN=P4HB PE=1 SV=3	P4HB	1	0.00332344	86.898	ILEFFGLK(1)K	3	-0.031928	2	1.755	1.698	1.841	0.452	0.513	0.506	0.278	1.51387e-05
Disulphide isomerase	0.170293	P07237	309	0.424	Q1	K	Protein disulfide-isomerase OS=Homo sapiens OX=9606 GN=P4HB PE=1 SV=3	P4HB	1	0.00170122	121.64	K(1)EECPAVR	3	0.4143	2	1.6	1.521	1.471	0.613	0.641	0.691	0.424	3.7866e-05
Calponin homology domain	0.0308746	P21333	578	0.272	Q1	K	Filamin-A OS=Homo sapiens OX=9606 GN=FLNA PE=1 SV=4	FLNA	1	0.000120036	101.56	VGTECGNQK(1)VR	2	-0.21816	1	1.73	1.815	1.784	0.486	0.476	0.485	0.272	6.0056e-08
Calponin homology domain	0.0308746	P21333	2000	0.359	Q1	K	Filamin-A OS=Homo sapiens OX=9606 GN=FLNA PE=1 SV=4	FLNA	1	0.0408648	66.692	EEPCLLK(1)R	2	-0.50213	1	1.675	1.62	1.586	0.582	0.588	0.583	0.359	1.8799e-07
Calponin homology domain	0.0308746	P21333	1450	0.495	Q1	K	Filamin-A OS=Homo sapiens OX=9606 GN=FLNA PE=1 SV=4	FLNA	1	0.00011233	90.793	VPVHDVTDASK(1)VK	3	0.48724	1	1.479	1.441	1.393	0.691	0.679	0.764	0.495	6.2437e-05
Calponin homology domain	0.0308746	Q15149	4576	0.476	Q1	K	Plectin OS=Homo sapiens OX=9606 GN=PLEC PE=1 SV=3	PLEC	1	0.00380529	103.88	YLTCPK(1)TK	3	-0.20071	2	1.483	1.446	1.456	0.71	0.693	0.685	0.476	2.7992e-07
Calponin homology domain	0.0308746	P37802	40	0.352	Q1	K	Transgelin-2 OS=Homo sapiens OX=9606 GN=TAGLN2 PE=1 SV=3	TAGLN2	1	0.000103609	115.91	K(1)DVGRPQPGR	3	0.41102	3	1.643	1.658	1.609	0.563	0.571	0.596	0.352	3.499e-07
Calponin homology domain	0.0308746	Q13576	553	0.379	Q1	K	Ras GTPase-activating-like protein IQGAP2 OS=Homo sapiens OX=9606 GN=IQGAP2 PE=1 SV=4	IQGAP2	1	0.00516444	78.324	K(1)SSDILSVLK	2	-0.62996	1	1.562	1.607	1.618	0.612	0.547	0.655	0.379	5.7146e-05
Calponin homology domain	0.0308746	Q13576	273	0.384	Q1	K	Ras GTPase-activating-like protein IQGAP2 OS=Homo sapiens OX=9606 GN=IQGAP2 PE=1 SV=4	IQGAP2	1	0.00160054	85.163	LK(1)NSCISEEER	2	-0.32659	1	1.651	1.654	1.463	0.624	0.568	0.638	0.384	5.9778e-05
Calponin homology domain	0.0308746	Q13576	1454	0.478	Q1	K	Ras GTPase-activating-like protein IQGAP2 OS=Homo sapiens OX=9606 GN=IQGAP2 PE=1 SV=4	IQGAP2	1	0.0105865	86.882	TCLDNLK(1)R	2	-0.99215	1	1.5	1.459	1.416	0.707	0.68	0.706	0.478	1.9511e-06
Calponin homology domain	0.0308746	Q9Y2L9	280	0.243	Q1	K	Leucine-rich repeat and calponin homology domain-containing protein 1 OS=Homo sapiens OX=9606 GN=LRCH1 PE=1 SV=3	LRCH1	1	0.0330409	51.787	GK(1)VHIFK	3	-0.66829	1	1.862	1.86	1.774	0.397	0.406	0.53	0.243	0.000115549
Calponin homology domain	0.0308746	P13797	459	0.258	Q1	K	Plastin-3 OS=Homo sapiens OX=9606 GN=PLS3 PE=1 SV=4	PLS3	1	1.38021e-14	145.69	K(1)LENCNYAVELGK	2	1.0384	1	1.869	1.775	1.767	0.46	0.467	0.471	0.258	1.2353e-07
Calponin homology domain	0.0308746	Q14155	725	0.484	Q1	K	Rho guanine nucleotide exchange factor 7 OS=Homo sapiens OX=9606 GN=ARHGEF7 PE=1 SV=2	ARHGEF7	1	0.00865446	62.162	VIEAYCTSAK(1)TR	2	1.6091	1	1.645	1.352	1.365	0.703	0.725	0.683	0.484	0.00039998
GroEL-like equatorial domain	0.14701	P40227	287	0.454	Q1	K	T-complex protein 1 subunit zeta OS=Homo sapiens OX=9606 GN=CCT6A PE=1 SV=3	CCT6A	1	1.76708e-06	104.55	VCGDSDK(1)GFVVINQK	3	-0.21642	1	1.491	1.647	1.328	0.635	0.687	0.707	0.454	0.00035906
GroEL-like equatorial domain	0.14701	P49368	44	0.396	Q1	K	T-complex protein 1 subunit gamma OS=Homo sapiens OX=9606 GN=CCT3 PE=1 SV=4	CCT3	1	0.00961247	68.515	TCLGPK(1)SMMK	3	-1.6047	3	1.529	1.536	1.644	0.644	0.607	0.613	0.396	3.166e-06
GroEL-like equatorial domain	0.14701	P50991	292	0.438	Q1	K	T-complex protein 1 subunit delta OS=Homo sapiens OX=9606 GN=CCT4 PE=1 SV=4	CCT4	1	1.33037e-06	131.06	K(1)TGCNVLLIQK	2	-1.0315	3	1.553	1.521	1.461	0.65	0.647	0.688	0.438	3.2357e-06

## Sheet: Q3
Domain Description	Mapping	Background	All Mapping	All Backgroud	Fold enrichment	Fisher's exact test p value	-log10(P value)	Related Protein
Band 7 domain	4	4	139	1633	11.75	5.04435e-05	4.3	O75477 O94905 P35232 Q99623
Translation protein SH3-like domain	4	9	139	1633	5.22	0.00451845	2.35	Q02878 P61254 P46778 P62917
Laminin domain II	2	2	139	1633	11.75	0.0071976	2.14	P24043 Q16787
Laminin alpha, domain I	2	2	139	1633	11.75	0.0071976	2.14	P24043 Q16787
Laminin G domain	2	2	139	1633	11.75	0.0071976	2.14	P24043 Q16787
Laminin EGF domain	2	2	139	1633	11.75	0.0071976	2.14	P24043 Q16787
Laminin IV	2	2	139	1633	11.75	0.0071976	2.14	P24043 Q16787
Laminin, N-terminal	2	2	139	1633	11.75	0.0071976	2.14	P24043 Q16787
Histone-fold	6	22	139	1633	3.2	0.00811474	2.09	Q99525 P62805 Q96KK5 Q71DI3 P0C0S5 Q71UI9
Ribosomal protein L2 domain 2	4	11	139	1633	4.27	0.0103377	1.99	Q02878 P61254 P62917 Q96T88
EF-hand, Ca insensitive	2	3	139	1633	7.83	0.0203836	1.69	Q13813 O43707
Heat shock protein 70kD, C-terminal domain	3	8	139	1633	4.41	0.024575	1.61	Q92598 Q9Y4L1 P11021
Heat shock protein 70kD, peptide-binding domain	3	8	139	1633	4.41	0.024575	1.61	Q92598 Q9Y4L1 P11021
Histone H2A, C-terminal domain	3	8	139	1633	4.41	0.024575	1.61	Q96KK5 P0C0S5 Q71UI9
PUA-like domain	2	4	139	1633	5.87	0.0385003	1.41	P36776 Q96T88
FAD/NAD(P)-binding domain	4	16	139	1633	2.94	0.0408061	1.39	P43304 Q9Y2Z2 P31040 O95831

## Sheet: Q3 Domain2Protein
Domain Description	Fisher's exact test p value	Protein accession	Position	Ratio	Regulated Type	Amino acid	Protein description	Gene name	Localization probability	PEP	Score	Modified sequence	Charge	Mass error [ppm]	MS/MS Count	MKN_45C1	MKN_45C2	MKN_45C3	MKN_45S1	MKN_45S2	MKN_45S3	MKN_45S/MKN_45C Ratio	MKN_45S/MKN_45C P value
RNA helicase, DEAD-box type, Q motif	0.238977	Q92841	132	1.541	Q3	K	Probable ATP-dependent RNA helicase DDX17 OS=Homo sapiens OX=9606 GN=DDX17 PE=1 SV=2	DDX17	1	0.00344767	52.862	FEK(1)NFYVEHPEVAR	3	-1.4923	1	0.673	0.875	0.724	1.134	1.184	1.184	1.541	0.0052759
RNA helicase, DEAD-box type, Q motif	0.238977	Q92841	121	1.577	Q3	K	Probable ATP-dependent RNA helicase DDX17 OS=Homo sapiens OX=9606 GN=DDX17 PE=1 SV=2	DDX17	1	0.0114423	75.229	K(1)WDLSELPK	3	0.073207	2	0.69	0.668	0.879	1.18	1.164	1.183	1.577	0.033361
RNA helicase, DEAD-box type, Q motif	0.238977	Q8TDD1	667	1.501	Q3	K	ATP-dependent RNA helicase DDX54 OS=Homo sapiens OX=9606 GN=DDX54 PE=1 SV=2	DDX54	1	0.0262812	46.643	RQRSGPNRGAK(1)R	2	3.8716	1	0.722	0.767	0.829	1.238	1.103	1.138	1.501	0.0015366
RNA helicase, DEAD-box type, Q motif	0.238977	P17844	33	1.57	Q3	K	Probable ATP-dependent RNA helicase DDX5 OS=Homo sapiens OX=9606 GN=DDX5 PE=1 SV=1	DDX5	1	0.0114461	85.533	K(1)FGNPGEK	2	0.64993	1	0.756	0.73	0.76	1.172	1.17	1.184	1.57	2.1671e-06
RNA helicase, DEAD-box type, Q motif	0.238977	P17844	45	1.709	Q3	K	Probable ATP-dependent RNA helicase DDX5 OS=Homo sapiens OX=9606 GN=DDX5 PE=1 SV=1	DDX5	1	0.0064221	68.657	K(1)WNLDELPK	3	0.20029	1	0.715	0.73	0.671	1.179	1.31	1.127	1.709	0.00047944
Laminin domain II	0.0071976	P24043	3092	1.918	Q3	K	Laminin subunit alpha-2 OS=Homo sapiens OX=9606 GN=LAMA2 PE=1 SV=4	LAMA2	1	0.0350388	67.385	GCIRSLK(1)LTK	2	3.4243	1	0.661	0.626	0.658	1.283	1.221	1.227	1.918	1.50302e-05
Laminin domain II	0.0071976	Q16787	2135	1.622	Q3	K	Laminin subunit alpha-3 OS=Homo sapiens OX=9606 GN=LAMA3 PE=1 SV=2	LAMA3	1	0.000133898	89.507	SAGK(1)TSLVEEAEK	2	-0.15811	2	0.721	0.727	0.746	1.166	1.178	1.214	1.622	3.461e-06
EGF-like domain	0.113786	P24043	3092	1.918	Q3	K	Laminin subunit alpha-2 OS=Homo sapiens OX=9606 GN=LAMA2 PE=1 SV=4	LAMA2	1	0.0350388	67.385	GCIRSLK(1)LTK	2	3.4243	1	0.661	0.626	0.658	1.283	1.221	1.227	1.918	1.50302e-05
EGF-like domain	0.113786	Q16787	2135	1.622	Q3	K	Laminin subunit alpha-3 OS=Homo sapiens OX=9606 GN=LAMA3 PE=1 SV=2	LAMA3	1	0.000133898	89.507	SAGK(1)TSLVEEAEK	2	-0.15811	2	0.721	0.727	0.746	1.166	1.178	1.214	1.622	3.461e-06
Laminin alpha, domain I	0.0071976	P24043	3092	1.918	Q3	K	Laminin subunit alpha-2 OS=Homo sapiens OX=9606 GN=LAMA2 PE=1 SV=4	LAMA2	1	0.0350388	67.385	GCIRSLK(1)LTK	2	3.4243	1	0.661	0.626	0.658	1.283	1.221	1.227	1.918	1.50302e-05
Laminin alpha, domain I	0.0071976	Q16787	2135	1.622	Q3	K	Laminin subunit alpha-3 OS=Homo sapiens OX=9606 GN=LAMA3 PE=1 SV=2	LAMA3	1	0.000133898	89.507	SAGK(1)TSLVEEAEK	2	-0.15811	2	0.721	0.727	0.746	1.166	1.178	1.214	1.622	3.461e-06
Ubiquitin-related domain	0.192854	Q8WVY7	65	1.888	Q3	K	Ubiquitin-like domain-containing CTD phosphatase 1 OS=Homo sapiens OX=9606 GN=UBLCP1 PE=1 SV=2	UBLCP1	1	0.0191734	88.029	LGALK(1)LK	2	-0.15881	1	0.706	0.594	0.668	1.253	1.254	1.208	1.888	0.00026073
Ubiquitin-related domain	0.192854	Q15459	754	1.678	Q3	K	Splicing factor 3A subunit 1 OS=Homo sapiens OX=9606 GN=SF3A1 PE=1 SV=1	SF3A1	1	0.000115335	90.614	IHEATGMPAGK(1)QK	3	1.5095	1	0.66	0.661	0.823	1.204	1.365	1.029	1.678	0.0092791
Ubiquitin-related domain	0.192854	Q96T88	546	1.987	Q3	K	E3 ubiquitin-protein ligase UHRF1 OS=Homo sapiens OX=9606 GN=UHRF1 PE=1 SV=1	UHRF1	1	0.000183326	96.059	NSK(1)YAPAEGNR	2	0.1761	1	0.675	0.581	0.638	1.244	1.265	1.255	1.987	0.0040585
Translation protein SH3-like domain	0.00451845	Q02878	192	1.535	Q3	K	60S ribosomal protein L6 OS=Homo sapiens OX=9606 GN=RPL6 PE=1 SV=3	RPL6	1	0.000693341	75.589	THQK(1)FVIATSTK	3	-0.46954	1	0.74	0.814	0.728	1.184	1.162	1.156	1.535	0.00026491
Translation protein SH3-like domain	0.00451845	P61254	134	1.568	Q3	K	60S ribosomal protein L26 OS=Homo sapiens OX=9606 GN=RPL26 PE=1 SV=1	RPL26	0.995798	0.000775493	81.92	GK(0.996)YK(0.004)EETIEK	3	0.22442	1	0.805	0.735	0.71	1.213	1.158	1.157	1.568	0.00037638
Translation protein SH3-like domain	0.00451845	P46778	55	1.674	Q3	K	60S ribosomal protein L21 OS=Homo sapiens OX=9606 GN=RPL21 PE=1 SV=2	RPL21	1	0.00221016	70.908	GMPHK(1)CYHGK	4	-0.32018	1	0.73	0.741	0.677	1.302	1.087	1.207	1.674	0.00098052
Translation protein SH3-like domain	0.00451845	P62917	46	1.894	Q3	K	60S ribosomal protein L8 OS=Homo sapiens OX=9606 GN=RPL8 PE=1 SV=2	RPL8	1	0.000128202	96.464	GIVK(1)DIIHDPGR	2	-0.25301	2	0.668	0.643	0.653	1.287	1.189	1.244	1.894	1.75293e-05
Laminin IV	0.0071976	P24043	3092	1.918	Q3	K	Laminin subunit alpha-2 OS=Homo sapiens OX=9606 GN=LAMA2 PE=1 SV=4	LAMA2	1	0.0350388	67.385	GCIRSLK(1)LTK	2	3.4243	1	0.661	0.626	0.658	1.283	1.221	1.227	1.918	1.50302e-05
Laminin IV	0.0071976	Q16787	2135	1.622	Q3	K	Laminin subunit alpha-3 OS=Homo sapiens OX=9606 GN=LAMA3 PE=1 SV=2	LAMA3	1	0.000133898	89.507	SAGK(1)TSLVEEAEK	2	-0.15811	2	0.721	0.727	0.746	1.166	1.178	1.214	1.622	3.461e-06
Ubiquitin domain	0.0750965	Q8WVY7	65	1.888	Q3	K	Ubiquitin-like domain-containing CTD phosphatase 1 OS=Homo sapiens OX=9606 GN=UBLCP1 PE=1 SV=2	UBLCP1	1	0.0191734	88.029	LGALK(1)LK	2	-0.15881	1	0.706	0.594	0.668	1.253	1.254	1.208	1.888	0.00026073
Ubiquitin domain	0.0750965	Q15459	754	1.678	Q3	K	Splicing factor 3A subunit 1 OS=Homo sapiens OX=9606 GN=SF3A1 PE=1 SV=1	SF3A1	1	0.000115335	90.614	IHEATGMPAGK(1)QK	3	1.5095	1	0.66	0.661	0.823	1.204	1.365	1.029	1.678	0.0092791
Ubiquitin domain	0.0750965	Q96T88	546	1.987	Q3	K	E3 ubiquitin-protein ligase UHRF1 OS=Homo sapiens OX=9606 GN=UHRF1 PE=1 SV=1	UHRF1	1	0.000183326	96.059	NSK(1)YAPAEGNR	2	0.1761	1	0.675	0.581	0.638	1.244	1.265	1.255	1.987	0.0040585
Pyridoxal phosphate-dependent transferase	0.239312	P34897	200	1.553	Q3	K	Serine hydroxymethyltransferase, mitochondrial OS=Homo sapiens OX=9606 GN=SHMT2 PE=1 SV=3	SHMT2	1	1.11032e-09	113.54	LNPK(1)TGLIDYNQLALTAR	3	-0.53359	1	0.671	0.753	0.836	1.158	1.146	1.206	1.553	0.0024569
Pyridoxal phosphate-dependent transferase	0.239312	P17174	97	1.571	Q3	K	Aspartate aminotransferase, cytoplasmic OS=Homo sapiens OX=9606 GN=GOT1 PE=1 SV=3	GOT1	1	0.000526115	69.03	LALGDDSPALK(1)EK	3	4.0464	1	0.768	0.717	0.76	1.092	1.374	1.06	1.571	0.0062823
Laminin, N-terminal	0.0071976	P24043	3092	1.918	Q3	K	Laminin subunit alpha-2 OS=Homo sapiens OX=9606 GN=LAMA2 PE=1 SV=4	LAMA2	1	0.0350388	67.385	GCIRSLK(1)LTK	2	3.4243	1	0.661	0.626	0.658	1.283	1.221	1.227	1.918	1.50302e-05
Laminin, N-terminal	0.0071976	Q16787	2135	1.622	Q3	K	Laminin subunit alpha-3 OS=Homo sapiens OX=9606 GN=LAMA3 PE=1 SV=2	LAMA3	1	0.000133898	89.507	SAGK(1)TSLVEEAEK	2	-0.15811	2	0.721	0.727	0.746	1.166	1.178	1.214	1.622	3.461e-06
Heat shock protein 70kD, peptide-binding domain	0.024575	Q92598	135	1.659	Q3	K	Heat shock protein 105 kDa OS=Homo sapiens OX=9606 GN=HSPH1 PE=1 SV=1	HSPH1	1	1.99598e-06	72.585	K(1)PVTDCVISVPSFFTDAER	3	0.53078	1	0.698	0.742	0.722	1.273	1.184	1.129	1.659	0.00020381
Heat shock protein 70kD, peptide-binding domain	0.024575	Q9Y4L1	991	1.814	Q3	K	Hypoxia up-regulated protein 1 OS=Homo sapiens OX=9606 GN=HYOU1 PE=1 SV=1	HYOU1	1	0.0356549	68.657	EQSTGQK(1)R	2	-0.21595	1	0.705	0.586	0.734	1.194	1.25	1.23	1.814	0.00105528
Heat shock protein 70kD, peptide-binding domain	0.024575	Q9Y4L1	537	1.679	Q3	K	Hypoxia up-regulated protein 1 OS=Homo sapiens OX=9606 GN=HYOU1 PE=1 SV=1	HYOU1	1	2.35366e-05	105.65	KYPDYESK(1)GIK	3	1.7955	1	0.728	0.644	0.773	1.297	1.201	1.103	1.679	0.00189553
Heat shock protein 70kD, peptide-binding domain	0.024575	P11021	553	1.584	Q3	K	Endoplasmic reticulum chaperone BiP OS=Homo sapiens OX=9606 GN=HSPA5 PE=1 SV=2	HSPA5	1	0.0198462	68.915	FAEEDK(1)K	3	0.25072	1	0.739	0.758	0.737	1.273	1.094	1.171	1.584	0.00051646
Heat shock protein 70kD, peptide-binding domain	0.024575	P11021	352	1.593	Q3	K	Endoplasmic reticulum chaperone BiP OS=Homo sapiens OX=9606 GN=HSPA5 PE=1 SV=2	HSPA5	1	0.000769989	104.22	VLEDSDLK(1)K	3	2.7364	2	0.731	0.73	0.76	1.123	1.214	1.2	1.593	7.6558e-05
Laminin EGF domain	0.0071976	P24043	3092	1.918	Q3	K	Laminin subunit alpha-2 OS=Homo sapiens OX=9606 GN=LAMA2 PE=1 SV=4	LAMA2	1	0.0350388	67.385	GCIRSLK(1)LTK	2	3.4243	1	0.661	0.626	0.658	1.283	1.221	1.227	1.918	1.50302e-05
Laminin EGF domain	0.0071976	Q16787	2135	1.622	Q3	K	Laminin subunit alpha-3 OS=Homo sapiens OX=9606 GN=LAMA3 PE=1 SV=2	LAMA3	1	0.000133898	89.507	SAGK(1)TSLVEEAEK	2	-0.15811	2	0.721	0.727	0.746	1.166	1.178	1.214	1.622	3.461e-06
High mobility group box domain	0.0750965	P09429	90	1.761	Q3	K	High mobility group protein B1 OS=Homo sapiens OX=9606 GN=HMGB1 PE=1 SV=3	HMGB1	1	0.014499	80.688	FK(1)DPNAPK	2	-0.291	2	0.677	0.691	0.704	1.289	1.223	1.136	1.761	0.000121985
High mobility group box domain	0.0750965	Q08945	364	1.871	Q3	K	FACT complex subunit SSRP1 OS=Homo sapiens OX=9606 GN=SSRP1 PE=1 SV=1	SSRP1	1	0.00016397	84.479	GFIYVHK(1)PPVHIR	4	-0.78074	1	0.635	0.674	0.67	1.212	1.208	1.282	1.871	2.0305e-05
High mobility group box domain	0.0750965	O15347	161	1.908	Q3	K	High mobility group protein B3 OS=Homo sapiens OX=9606 GN=HMGB3 PE=1 SV=4	HMGB3	1	0.0120205	83.862	DVADYK(1)SK	2	-0.43322	1	0.626	0.65	0.676	1.259	1.256	1.209	1.908	1.7514e-05
EF-hand domain	0.156977	P43304	634	1.556	Q3	K	Glycerol-3-phosphate dehydrogenase, mitochondrial OS=Homo sapiens OX=9606 GN=GPD2 PE=1 SV=3	GPD2	1	0.00240216	76.943	FHK(1)FDADQK	3	1.1569	1	0.676	0.802	0.78	1.142	1.189	1.182	1.556	0.00122119
EF-hand domain	0.156977	Q13813	296	1.717	Q3	K	Spectrin alpha chain, non-erythrocytic 1 OS=Homo sapiens OX=9606 GN=SPTAN1 PE=1 SV=3	SPTAN1	1	0.0243338	65.246	K(1)HEGLER	3	1.0588	1	0.744	0.691	0.678	1.258	1.405	0.965	1.717	0.0100175
EF-hand domain	0.156977	Q96C19	191	1.511	Q3	K	EF-hand domain-containing protein D2 OS=Homo sapiens OX=9606 GN=EFHD2 PE=1 SV=1	EFHD2	1	0.00480638	81.017	GAK(1)SFFEAK	2	-0.24747	1	0.812	0.771	0.724	1.17	1.159	1.157	1.511	0.0064243
EF-hand domain	0.156977	Q96C19	226	1.801	Q3	K	EF-hand domain-containing protein D2 OS=Homo sapiens OX=9606 GN=EFHD2 PE=1 SV=1	EFHD2	1	0.0342552	68.657	QAEEMK(1)QR	2	-1.2691	1	0.651	0.697	0.687	1.213	1.221	1.232	1.801	1.50441e-05
EF-hand domain	0.156977	Q6NUK1	96	1.729	Q3	K	Calcium-binding mitochondrial carrier protein SCaMC-1 OS=Homo sapiens OX=9606 GN=SLC25A24 PE=1 SV=2	SLC25A24	1	0.00529129	96.342	LAFK(1)SLDK	2	-0.90721	1	0.651	0.711	0.733	1.219	1.087	1.316	1.729	0.00116274
EF-hand domain	0.156977	O43707	779	1.506	Q3	K	Alpha-actinin-4 OS=Homo sapiens OX=9606 GN=ACTN4 PE=1 SV=2	ACTN4	1	2.1119e-07	92.098	ASFNHFDK(1)DHGGALGPEEFK	4	-0.48137	1	0.769	0.755	0.788	1.156	1.148	1.177	1.506	4.621e-06
Translation protein, beta-barrel domain	0.12905	P39023	66	1.637	Q3	K	60S ribosomal protein L3 OS=Homo sapiens OX=9606 GN=RPL3 PE=1 SV=2	RPL3	1	0.0020035	71.153	EVDRPGSK(1)VNK	3	-0.11062	1	0.705	0.753	0.721	1.174	1.195	1.199	1.637	1.8678e-05
Translation protein, beta-barrel domain	0.12905	P39023	115	1.601	Q3	K	60S ribosomal protein L3 OS=Homo sapiens OX=9606 GN=RPL3 PE=1 SV=2	RPL3	1	0.000290809	84.734	TVFAEHISDECK(1)R	3	-0.2477	1	0.682	0.738	0.796	1.244	1.216	1.088	1.601	0.00150122
Translation protein, beta-barrel domain	0.12905	P13639	32	1.652	Q3	K	Elongation factor 2 OS=Homo sapiens OX=9606 GN=EEF2 PE=1 SV=4	EEF2	1	0.000910029	50.858	NMSVIAHVDHGK(1)STLTDSLVCK	4	-0.77941	1	0.655	0.728	0.777	1.058	1.229	1.282	1.652	0.0028208
Translation protein, beta-barrel domain	0.12905	O00178	565	1.607	Q3	K	GTP-binding protein 1 OS=Homo sapiens OX=9606 GN=GTPBP1 PE=1 SV=3	GTPBP1	1	0.034186	60.167	TK(1)AVGTITK	2	-0.56959	1	0.722	0.769	0.717	1.19	1.139	1.22	1.607	9.6537e-05
Ribosomal protein L2 domain 2	0.0103377	Q02878	192	1.535	Q3	K	60S ribosomal protein L6 OS=Homo sapiens OX=9606 GN=RPL6 PE=1 SV=3	RPL6	1	0.000693341	75.589	THQK(1)FVIATSTK	3	-0.46954	1	0.74	0.814	0.728	1.184	1.162	1.156	1.535	0.00026491
Ribosomal protein L2 domain 2	0.0103377	P61254	134	1.568	Q3	K	60S ribosomal protein L26 OS=Homo sapiens OX=9606 GN=RPL26 PE=1 SV=1	RPL26	0.995798	0.000775493	81.92	GK(0.996)YK(0.004)EETIEK	3	0.22442	1	0.805	0.735	0.71	1.213	1.158	1.157	1.568	0.00037638
Ribosomal protein L2 domain 2	0.0103377	P62917	46	1.894	Q3	K	60S ribosomal protein L8 OS=Homo sapiens OX=9606 GN=RPL8 PE=1 SV=2	RPL8	1	0.000128202	96.464	GIVK(1)DIIHDPGR	2	-0.25301	2	0.668	0.643	0.653	1.287	1.189	1.244	1.894	1.75293e-05
Ribosomal protein L2 domain 2	0.0103377	Q96T88	546	1.987	Q3	K	E3 ubiquitin-protein ligase UHRF1 OS=Homo sapiens OX=9606 GN=UHRF1 PE=1 SV=1	UHRF1	1	0.000183326	96.059	NSK(1)YAPAEGNR	2	0.1761	1	0.675	0.581	0.638	1.244	1.265	1.255	1.987	0.0040585
Thioredoxin domain	0.12905	Q15084	368	1.539	Q3	K	Protein disulfide-isomerase A6 OS=Homo sapiens OX=9606 GN=PDIA6 PE=1 SV=1	PDIA6	1	0.0107878	97.798	MK(1)FALLK	2	-0.72228	1	0.752	0.78	0.746	1.188	1.148	1.169	1.539	1.70414e-05
Thioredoxin domain	0.12905	P30101	494	1.633	Q3	K	Protein disulfide-isomerase A3 OS=Homo sapiens OX=9606 GN=PDIA3 PE=1 SV=4	PDIA3	1	1.11552e-22	158.91	EATNPPVIQEEK(1)PK	2	-0.21724	3	0.713	0.703	0.767	1.119	1.287	1.158	1.633	0.00061616
Thioredoxin domain	0.12905	P30041	215	1.533	Q3	K	Peroxiredoxin-6 OS=Homo sapiens OX=9606 GN=PRDX6 PE=1 SV=3	PRDX6	1	0.0237747	81.296	ELPSGK(1)K	3	-1.5292	2	0.803	0.738	0.744	1.195	1.168	1.139	1.533	0.000142773
Histone H2A/H2B/H3	0.0712848	Q96KK5	37	1.556	Q3	K	Histone H2A type 1-H OS=Homo sapiens OX=9606 GN=HIST1H2AH PE=1 SV=3	HIST1H2AH	1	0.012122	96.311	K(1)GNYAER	2	0.80708	1	0.728	0.743	0.79	1.238	1.142	1.138	1.556	0.00027896
Histone H2A/H2B/H3	0.0712848	Q96KK5	96	1.532	Q3	K	Histone H2A type 1-H OS=Homo sapiens OX=9606 GN=HIST1H2AH PE=1 SV=3	HIST1H2AH	1	3.40253e-08	141.58	NDEELNK(1)LLGK	2	-0.23047	2	0.728	0.792	0.764	1.153	1.204	1.141	1.532	0.000135907
Histone H2A/H2B/H3	0.0712848	Q96KK5	126	1.639	Q3	K	Histone H2A type 1-H OS=Homo sapiens OX=9606 GN=HIST1H2AH PE=1 SV=3	HIST1H2AH	1	0.00072571	91.318	TESHHK(1)AK	3	0.69454	6	0.726	0.693	0.76	1.222	1.176	1.174	1.639	7.7928e-05
Histone H2A/H2B/H3	0.0712848	Q71DI3	19	1.533	Q3	K	Histone H3.2 OS=Homo sapiens OX=9606 GN=HIST2H3A PE=1 SV=3	HIST2H3A	1	2.45577e-18	167.09	STGGK(1)APRK(1)QLATK(1)AAR	2	0.22427	41	0.669	0.886	0.726	1.238	0.937	1.322	1.533	0.034541
Histone H2A/H2B/H3	0.0712848	Q71DI3	10	1.777	Q3	K	Histone H3.2 OS=Homo sapiens OX=9606 GN=HIST2H3A PE=1 SV=3	HIST2H3A	1	0.00024356	111.61	QTARK(1)STGGK(1)APR	2	0.94869	19	0.696	0.688	0.673	1.253	1.186	1.216	1.777	3.3362e-06
Histone H2A/H2B/H3	0.0712848	P0C0S5	5	1.669	Q3	K	Histone H2A.Z OS=Homo sapiens OX=9606 GN=H2AZ1 PE=1 SV=2	H2AZ1	1	2.41356e-07	111.64	AGGK(1)AGK(1)DSGK(1)AK(1)TK	2	0.11281	10	0.749	0.714	0.689	1.227	1.164	1.201	1.669	5.8561e-05
Histone H2A/H2B/H3	0.0712848	Q71UI9	8	1.776	Q3	K	Histone H2A.V OS=Homo sapiens OX=9606 GN=H2AFV PE=1 SV=3	H2AFV	1	5.25348e-06	111.64	AGK(1)DSGK(1)AK(1)AK	2	0.56256	10	0.682	0.683	0.692	1.231	1.214	1.209	1.776	7.1996e-08
Histone H2A/H2B/H3	0.0712848	Q71UI9	12	1.771	Q3	K	Histone H2A.V OS=Homo sapiens OX=9606 GN=H2AFV PE=1 SV=3	H2AFV	1	5.25348e-06	111.64	AGK(1)DSGK(1)AK(1)AK	2	0.56256	8	0.684	0.688	0.689	1.228	1.219	1.203	1.771	4.7604e-08
Histone H2A/H2B/H3	0.0712848	Q71UI9	14	1.84	Q3	K	Histone H2A.V OS=Homo sapiens OX=9606 GN=H2AFV PE=1 SV=3	H2AFV	1	0.00142022	96.464	AGK(1)DSGK(1)AK(1)AK	2	0.56256	2	0.675	0.674	0.655	1.23	1.211	1.247	1.84	6.056e-07
FAD/NAD(P)-binding domain	0.0408061	P43304	634	1.556	Q3	K	Glycerol-3-phosphate dehydrogenase, mitochondrial OS=Homo sapiens OX=9606 GN=GPD2 PE=1 SV=3	GPD2	1	0.00240216	76.943	FHK(1)FDADQK	3	1.1569	1	0.676	0.802	0.78	1.142	1.189	1.182	1.556	0.00122119
FAD/NAD(P)-binding domain	0.0408061	Q9Y2Z2	236	1.819	Q3	K	Protein MTO1 homolog, mitochondrial OS=Homo sapiens OX=9606 GN=MTO1 PE=1 SV=2	MTO1	1	0.0374859	67.334	LK(1)TGTPPR	2	-1.5104	1	0.685	0.675	0.662	1.254	1.201	1.224	1.819	1.5014e-06
FAD/NAD(P)-binding domain	0.0408061	P31040	250	1.834	Q3	K	Succinate dehydrogenase [ubiquinone] flavoprotein subunit, mitochondrial OS=Homo sapiens OX=9606 GN=SDHA PE=1 SV=2	SDHA	1	4.99908e-10	121.48	AK(1)NTVVATGGYGR	2	-0.32717	1	0.651	0.652	0.705	1.211	1.212	1.26	1.834	3.6211e-05
FAD/NAD(P)-binding domain	0.0408061	O95831	518	1.536	Q3	K	Apoptosis-inducing factor 1, mitochondrial OS=Homo sapiens OX=9606 GN=AIFM1 PE=1 SV=1	AIFM1	1	5.47123e-15	123.42	ATAQDNPK(1)SATEQSGTGIR	3	1.6671	1	0.756	0.746	0.778	1.17	1.076	1.255	1.536	0.00075992
Immunoglobulin E-set	0.239312	P21333	994	1.525	Q3	K	Filamin-A OS=Homo sapiens OX=9606 GN=FLNA PE=1 SV=4	FLNA	1	0.00346172	85.813	DQEFTVK(1)SK	3	-0.051795	2	0.786	0.743	0.763	1.155	1.183	1.157	1.525	1.9772e-05
Immunoglobulin E-set	0.239312	P52565	141	1.57	Q3	K	Rho GDP-dissociation inhibitor 1 OS=Homo sapiens OX=9606 GN=ARHGDIA PE=1 SV=3	ARHGDIA	1	4.39749e-58	222.45	IDK(1)TDYMVGSYGPR	3	-0.56445	5	0.76	0.752	0.735	1.193	1.165	1.169	1.57	1.6764e-06
Laminin G domain	0.0071976	P24043	3092	1.918	Q3	K	Laminin subunit alpha-2 OS=Homo sapiens OX=9606 GN=LAMA2 PE=1 SV=4	LAMA2	1	0.0350388	67.385	GCIRSLK(1)LTK	2	3.4243	1	0.661	0.626	0.658	1.283	1.221	1.227	1.918	1.50302e-05
Laminin G domain	0.0071976	Q16787	2135	1.622	Q3	K	Laminin subunit alpha-3 OS=Homo sapiens OX=9606 GN=LAMA3 PE=1 SV=2	LAMA3	1	0.000133898	89.507	SAGK(1)TSLVEEAEK	2	-0.15811	2	0.721	0.727	0.746	1.166	1.178	1.214	1.622	3.461e-06
Band 7 domain	5.04435e-05	O75477	286	1.631	Q3	K	Erlin-1 OS=Homo sapiens OX=9606 GN=ERLIN1 PE=1 SV=2	ERLIN1	1	0.010633	57.785	LTPEYLELK(1)K	3	0.42591	1	0.709	0.71	0.764	1.106	1.233	1.221	1.631	0.00032495
Band 7 domain	5.04435e-05	O94905	287	1.947	Q3	K	Erlin-2 OS=Homo sapiens OX=9606 GN=ERLIN2 PE=1 SV=1	ERLIN2	1	0.00766576	78.342	YK(1)AIASNSK	2	0.25171	1	0.588	0.669	0.666	1.295	1.242	1.207	1.947	0.000141126
Band 7 domain	5.04435e-05	P35232	202	1.61	Q3	K	Prohibitin OS=Homo sapiens OX=9606 GN=PHB PE=1 SV=1	PHB	1	8.49153e-05	104.22	FVVEK(1)AEQQK	3	1.0761	1	0.727	0.772	0.707	1.186	1.162	1.203	1.61	6.4106e-05
Band 7 domain	5.04435e-05	Q99623	216	1.59	Q3	K	Prohibitin-2 OS=Homo sapiens OX=9606 GN=PHB2 PE=1 SV=2	PHB2	1	0.000626104	118.28	AQFLVEK(1)AK	3	0.30393	2	0.778	0.746	0.704	1.199	1.198	1.146	1.59	0.000140435
THIF-type NAD/FAD binding fold	0.0859521	Q9UBE0	32	1.782	Q3	K	SUMO-activating enzyme subunit 1 OS=Homo sapiens OX=9606 GN=SAE1 PE=1 SV=1	SAE1	1	0.0171974	70.056	LWGLEAQK(1)R	2	1.3447	1	0.634	0.717	0.701	1.245	1.252	1.16	1.782	0.00021626
THIF-type NAD/FAD binding fold	0.0859521	Q13564	207	1.787	Q3	K	NEDD8-activating enzyme E1 regulatory subunit OS=Homo sapiens OX=9606 GN=NAE1 PE=1 SV=1	NAE1	1	0.000348443	78.505	K(1)DHSHTPWIVIIAK	4	1.716	1	0.714	0.638	0.696	1.222	1.184	1.254	1.787	0.000102642
Ribosomal protein S5 domain 2-type fold, subgroup	0.0599467	P36776	367	1.766	Q3	K	Lon protease homolog, mitochondrial OS=Homo sapiens OX=9606 GN=LONP1 PE=1 SV=2	LONP1	1	0.0134532	94.114	ALSLLK(1)K	2	0.1015	1	0.679	0.702	0.684	1.21	1.197	1.239	1.766	1.2118e-06
Ribosomal protein S5 domain 2-type fold, subgroup	0.0599467	P13639	32	1.652	Q3	K	Elongation factor 2 OS=Homo sapiens OX=9606 GN=EEF2 PE=1 SV=4	EEF2	1	0.000910029	50.858	NMSVIAHVDHGK(1)STLTDSLVCK	4	-0.77941	1	0.655	0.728	0.777	1.058	1.229	1.282	1.652	0.0028208
Ribosomal protein S5 domain 2-type fold, subgroup	0.0599467	P62249	26	1.879	Q3	K	40S ribosomal protein S16 OS=Homo sapiens OX=9606 GN=RPS16 PE=1 SV=2	RPS16	1	0.0195879	51.762	TATAVAHCK(1)R	3	-0.38563	1	0.581	0.604	0.786	1.233	1.194	1.277	1.879	0.0027232
ATPase, AAA-type, core	0.060106	Q9NVI7	165	1.985	Q3	K	ATPase family AAA domain-containing protein 3A OS=Homo sapiens OX=9606 GN=ATAD3A PE=1 SV=2	ATAD3A	1	0.00698013	92.538	K(1)TLSEETR	2	-0.5115	1	0.56	0.7	0.634	1.294	1.234	1.232	1.985	0.0004845
ATPase, AAA-type, core	0.060106	P62333	322	1.784	Q3	K	26S proteasome regulatory subunit 10B OS=Homo sapiens OX=9606 GN=PSMC6 PE=1 SV=1	PSMC6	1	3.68076e-07	92.39	IHAGPITK(1)HGEIDYEAIVK	4	0.89264	1	0.667	0.664	0.727	1.374	1.471	0.826	1.784	0.040963
ATPase, AAA-type, core	0.060106	P36776	367	1.766	Q3	K	Lon protease homolog, mitochondrial OS=Homo sapiens OX=9606 GN=LONP1 PE=1 SV=2	LONP1	1	0.0134532	94.114	ALSLLK(1)K	2	0.1015	1	0.679	0.702	0.684	1.21	1.197	1.239	1.766	1.2118e-06
ATPase, AAA-type, core	0.060106	P55072	651	1.786	Q3	K	Transitional endoplasmic reticulum ATPase OS=Homo sapiens OX=9606 GN=VCP PE=1 SV=4	VCP	1	0.0111412	42.095	LDQLIYIPLPDEK(1)SR	3	-0.55872	1	0.764	0.576	0.709	1.167	1.218	1.275	1.786	0.0026628
PUA-like domain	0.0385003	P36776	367	1.766	Q3	K	Lon protease homolog, mitochondrial OS=Homo sapiens OX=9606 GN=LONP1 PE=1 SV=2	LONP1	1	0.0134532	94.114	ALSLLK(1)K	2	0.1015	1	0.679	0.702	0.684	1.21	1.197	1.239	1.766	1.2118e-06
PUA-like domain	0.0385003	Q96T88	546	1.987	Q3	K	E3 ubiquitin-protein ligase UHRF1 OS=Homo sapiens OX=9606 GN=UHRF1 PE=1 SV=1	UHRF1	1	0.000183326	96.059	NSK(1)YAPAEGNR	2	0.1761	1	0.675	0.581	0.638	1.244	1.265	1.255	1.987	0.0040585
Thioredoxin-like fold	0.248276	Q9Y696	146	1.747	Q3	K	Chloride intracellular channel protein 4 OS=Homo sapiens OX=9606 GN=CLIC4 PE=1 SV=4	CLIC4	1	0.00711757	91.867	GLLK(1)TLQK	2	0.55617	1	0.693	0.685	0.705	1.273	1.121	1.245	1.747	0.000158095
Thioredoxin-like fold	0.248276	Q15084	368	1.539	Q3	K	Protein disulfide-isomerase A6 OS=Homo sapiens OX=9606 GN=PDIA6 PE=1 SV=1	PDIA6	1	0.0107878	97.798	MK(1)FALLK	2	-0.72228	1	0.752	0.78	0.746	1.188	1.148	1.169	1.539	1.70414e-05
Thioredoxin-like fold	0.248276	P30101	494	1.633	Q3	K	Protein disulfide-isomerase A3 OS=Homo sapiens OX=9606 GN=PDIA3 PE=1 SV=4	PDIA3	1	1.11552e-22	158.91	EATNPPVIQEEK(1)PK	2	-0.21724	3	0.713	0.703	0.767	1.119	1.287	1.158	1.633	0.00061616
Thioredoxin-like fold	0.248276	P30041	215	1.533	Q3	K	Peroxiredoxin-6 OS=Homo sapiens OX=9606 GN=PRDX6 PE=1 SV=3	PRDX6	1	0.0237747	81.296	ELPSGK(1)K	3	-1.5292	2	0.803	0.738	0.744	1.195	1.168	1.139	1.533	0.000142773
Concanavalin A-like lectin/glucanase domain	0.215648	P27824	87	1.514	Q3	K	Calnexin OS=Homo sapiens OX=9606 GN=CANX PE=1 SV=2	CANX	1	0.014782	46.88	GTLSGWILSK(1)AK	3	-0.67335	1	0.807	0.786	0.712	1.226	1.112	1.152	1.514	0.00095527
Concanavalin A-like lectin/glucanase domain	0.215648	P24043	3092	1.918	Q3	K	Laminin subunit alpha-2 OS=Homo sapiens OX=9606 GN=LAMA2 PE=1 SV=4	LAMA2	1	0.0350388	67.385	GCIRSLK(1)LTK	2	3.4243	1	0.661	0.626	0.658	1.283	1.221	1.227	1.918	1.50302e-05
Concanavalin A-like lectin/glucanase domain	0.215648	Q16787	2135	1.622	Q3	K	Laminin subunit alpha-3 OS=Homo sapiens OX=9606 GN=LAMA3 PE=1 SV=2	LAMA3	1	0.000133898	89.507	SAGK(1)TSLVEEAEK	2	-0.15811	2	0.721	0.727	0.746	1.166	1.178	1.214	1.622	3.461e-06
Histone H2A, C-terminal domain	0.024575	Q96KK5	37	1.556	Q3	K	Histone H2A type 1-H OS=Homo sapiens OX=9606 GN=HIST1H2AH PE=1 SV=3	HIST1H2AH	1	0.012122	96.311	K(1)GNYAER	2	0.80708	1	0.728	0.743	0.79	1.238	1.142	1.138	1.556	0.00027896
Histone H2A, C-terminal domain	0.024575	Q96KK5	96	1.532	Q3	K	Histone H2A type 1-H OS=Homo sapiens OX=9606 GN=HIST1H2AH PE=1 SV=3	HIST1H2AH	1	3.40253e-08	141.58	NDEELNK(1)LLGK	2	-0.23047	2	0.728	0.792	0.764	1.153	1.204	1.141	1.532	0.000135907
Histone H2A, C-terminal domain	0.024575	Q96KK5	126	1.639	Q3	K	Histone H2A type 1-H OS=Homo sapiens OX=9606 GN=HIST1H2AH PE=1 SV=3	HIST1H2AH	1	0.00072571	91.318	TESHHK(1)AK	3	0.69454	6	0.726	0.693	0.76	1.222	1.176	1.174	1.639	7.7928e-05
Histone H2A, C-terminal domain	0.024575	P0C0S5	5	1.669	Q3	K	Histone H2A.Z OS=Homo sapiens OX=9606 GN=H2AZ1 PE=1 SV=2	H2AZ1	1	2.41356e-07	111.64	AGGK(1)AGK(1)DSGK(1)AK(1)TK	2	0.11281	10	0.749	0.714	0.689	1.227	1.164	1.201	1.669	5.8561e-05
Histone H2A, C-terminal domain	0.024575	Q71UI9	8	1.776	Q3	K	Histone H2A.V OS=Homo sapiens OX=9606 GN=H2AFV PE=1 SV=3	H2AFV	1	5.25348e-06	111.64	AGK(1)DSGK(1)AK(1)AK	2	0.56256	10	0.682	0.683	0.692	1.231	1.214	1.209	1.776	7.1996e-08
Histone H2A, C-terminal domain	0.024575	Q71UI9	12	1.771	Q3	K	Histone H2A.V OS=Homo sapiens OX=9606 GN=H2AFV PE=1 SV=3	H2AFV	1	5.25348e-06	111.64	AGK(1)DSGK(1)AK(1)AK	2	0.56256	8	0.684	0.688	0.689	1.228	1.219	1.203	1.771	4.7604e-08
Histone H2A, C-terminal domain	0.024575	Q71UI9	14	1.84	Q3	K	Histone H2A.V OS=Homo sapiens OX=9606 GN=H2AFV PE=1 SV=3	H2AFV	1	0.00142022	96.464	AGK(1)DSGK(1)AK(1)AK	2	0.56256	2	0.675	0.674	0.655	1.23	1.211	1.247	1.84	6.056e-07
Transcription factor, GTP-binding domain	0.239312	P13639	32	1.652	Q3	K	Elongation factor 2 OS=Homo sapiens OX=9606 GN=EEF2 PE=1 SV=4	EEF2	1	0.000910029	50.858	NMSVIAHVDHGK(1)STLTDSLVCK	4	-0.77941	1	0.655	0.728	0.777	1.058	1.229	1.282	1.652	0.0028208
Transcription factor, GTP-binding domain	0.239312	O00178	565	1.607	Q3	K	GTP-binding protein 1 OS=Homo sapiens OX=9606 GN=GTPBP1 PE=1 SV=3	GTPBP1	1	0.034186	60.167	TK(1)AVGTITK	2	-0.56959	1	0.722	0.769	0.717	1.19	1.139	1.22	1.607	9.6537e-05
Ribosomal protein S5 domain 2-type fold	0.060106	P36776	367	1.766	Q3	K	Lon protease homolog, mitochondrial OS=Homo sapiens OX=9606 GN=LONP1 PE=1 SV=2	LONP1	1	0.0134532	94.114	ALSLLK(1)K	2	0.1015	1	0.679	0.702	0.684	1.21	1.197	1.239	1.766	1.2118e-06
Ribosomal protein S5 domain 2-type fold	0.060106	P13639	32	1.652	Q3	K	Elongation factor 2 OS=Homo sapiens OX=9606 GN=EEF2 PE=1 SV=4	EEF2	1	0.000910029	50.858	NMSVIAHVDHGK(1)STLTDSLVCK	4	-0.77941	1	0.655	0.728	0.777	1.058	1.229	1.282	1.652	0.0028208
Ribosomal protein S5 domain 2-type fold	0.060106	P14625	473	1.531	Q3	K	Endoplasmin OS=Homo sapiens OX=9606 GN=HSP90B1 PE=1 SV=1	HSP90B1	1	0.0291692	80.438	TLDMIK(1)K	3	-0.98878	2	0.833	0.741	0.715	1.239	1.084	1.181	1.531	0.0021359
Ribosomal protein S5 domain 2-type fold	0.060106	P62249	26	1.879	Q3	K	40S ribosomal protein S16 OS=Homo sapiens OX=9606 GN=RPS16 PE=1 SV=2	RPS16	1	0.0195879	51.762	TATAVAHCK(1)R	3	-0.38563	1	0.581	0.604	0.786	1.233	1.194	1.277	1.879	0.0027232
Histone-fold	0.00811474	Q99525	17	1.747	Q3	K	Histone H4-like protein type G OS=Homo sapiens OX=9606 GN=HIST1H4G PE=1 SV=1	HIST1H4G	1	0.00152844	84.31	GLGK(1)GGAK(1)CHR	3	1.0158	1	0.68	0.775	0.62	1.094	0.996	1.535	1.747	0.020535
Histone-fold	0.00811474	P62805	32	1.653	Q3	K	Histone H4 OS=Homo sapiens OX=9606 GN=H4C1 PE=1 SV=2	H4C1	1	3.04485e-08	128.68	DNIQGITK(1)PAIR	2	0.4573	2	0.677	0.679	0.809	1.203	1.199	1.177	1.653	0.0134408
Histone-fold	0.00811474	P62805	78	1.846	Q3	K	Histone H4 OS=Homo sapiens OX=9606 GN=H4C1 PE=1 SV=2	H4C1	1	3.72767e-11	151.98	DAVTYTEHAK(1)R	2	0.33428	3	0.693	0.658	0.65	1.26	1.199	1.235	1.846	1.73873e-05
Histone-fold	0.00811474	P62805	17	1.611	Q3	K	Histone H4 OS=Homo sapiens OX=9606 GN=H4C1 PE=1 SV=2	H4C1	1	1.37446e-45	190.24	GLGK(1)GGAK(1)R	2	-1.3239	136	0.728	0.747	0.73	1.202	1.136	1.215	1.611	2.4396e-05
Histone-fold	0.00811474	Q96KK5	37	1.556	Q3	K	Histone H2A type 1-H OS=Homo sapiens OX=9606 GN=HIST1H2AH PE=1 SV=3	HIST1H2AH	1	0.012122	96.311	K(1)GNYAER	2	0.80708	1	0.728	0.743	0.79	1.238	1.142	1.138	1.556	0.00027896
Histone-fold	0.00811474	Q96KK5	96	1.532	Q3	K	Histone H2A type 1-H OS=Homo sapiens OX=9606 GN=HIST1H2AH PE=1 SV=3	HIST1H2AH	1	3.40253e-08	141.58	NDEELNK(1)LLGK	2	-0.23047	2	0.728	0.792	0.764	1.153	1.204	1.141	1.532	0.000135907
Histone-fold	0.00811474	Q96KK5	126	1.639	Q3	K	Histone H2A type 1-H OS=Homo sapiens OX=9606 GN=HIST1H2AH PE=1 SV=3	HIST1H2AH	1	0.00072571	91.318	TESHHK(1)AK	3	0.69454	6	0.726	0.693	0.76	1.222	1.176	1.174	1.639	7.7928e-05
Histone-fold	0.00811474	Q71DI3	19	1.533	Q3	K	Histone H3.2 OS=Homo sapiens OX=9606 GN=HIST2H3A PE=1 SV=3	HIST2H3A	1	2.45577e-18	167.09	STGGK(1)APRK(1)QLATK(1)AAR	2	0.22427	41	0.669	0.886	0.726	1.238	0.937	1.322	1.533	0.034541
Histone-fold	0.00811474	Q71DI3	10	1.777	Q3	K	Histone H3.2 OS=Homo sapiens OX=9606 GN=HIST2H3A PE=1 SV=3	HIST2H3A	1	0.00024356	111.61	QTARK(1)STGGK(1)APR	2	0.94869	19	0.696	0.688	0.673	1.253	1.186	1.216	1.777	3.3362e-06
Histone-fold	0.00811474	P0C0S5	5	1.669	Q3	K	Histone H2A.Z OS=Homo sapiens OX=9606 GN=H2AZ1 PE=1 SV=2	H2AZ1	1	2.41356e-07	111.64	AGGK(1)AGK(1)DSGK(1)AK(1)TK	2	0.11281	10	0.749	0.714	0.689	1.227	1.164	1.201	1.669	5.8561e-05
Histone-fold	0.00811474	Q71UI9	8	1.776	Q3	K	Histone H2A.V OS=Homo sapiens OX=9606 GN=H2AFV PE=1 SV=3	H2AFV	1	5.25348e-06	111.64	AGK(1)DSGK(1)AK(1)AK	2	0.56256	10	0.682	0.683	0.692	1.231	1.214	1.209	1.776	7.1996e-08
Histone-fold	0.00811474	Q71UI9	12	1.771	Q3	K	Histone H2A.V OS=Homo sapiens OX=9606 GN=H2AFV PE=1 SV=3	H2AFV	1	5.25348e-06	111.64	AGK(1)DSGK(1)AK(1)AK	2	0.56256	8	0.684	0.688	0.689	1.228	1.219	1.203	1.771	4.7604e-08
Histone-fold	0.00811474	Q71UI9	14	1.84	Q3	K	Histone H2A.V OS=Homo sapiens OX=9606 GN=H2AFV PE=1 SV=3	H2AFV	1	0.00142022	96.464	AGK(1)DSGK(1)AK(1)AK	2	0.56256	2	0.675	0.674	0.655	1.23	1.211	1.247	1.84	6.056e-07
Zinc finger, U1-type	0.0606243	Q96NC0	55	1.581	Q3	K	Zinc finger matrin-type protein 2 OS=Homo sapiens OX=9606 GN=ZMAT2 PE=1 SV=1	ZMAT2	1	0.00903316	77.062	DYK(1)VDLESK	2	1.2036	1	0.711	0.841	0.682	1.157	1.275	1.101	1.581	0.0039606
Zinc finger, U1-type	0.0606243	Q15428	10	1.614	Q3	K	Splicing factor 3A subunit 2 OS=Homo sapiens OX=9606 GN=SF3A2 PE=1 SV=2	SF3A2	1	1.3659e-26	154.07	PGGK(1)TGSGGVASSSESNR	2	0.58071	2	0.71	0.876	0.616	1.25	1.04	1.265	1.614	0.0156602
Disulphide isomerase	0.0606243	Q15084	368	1.539	Q3	K	Protein disulfide-isomerase A6 OS=Homo sapiens OX=9606 GN=PDIA6 PE=1 SV=1	PDIA6	1	0.0107878	97.798	MK(1)FALLK	2	-0.72228	1	0.752	0.78	0.746	1.188	1.148	1.169	1.539	1.70414e-05
Disulphide isomerase	0.0606243	P30101	494	1.633	Q3	K	Protein disulfide-isomerase A3 OS=Homo sapiens OX=9606 GN=PDIA3 PE=1 SV=4	PDIA3	1	1.11552e-22	158.91	EATNPPVIQEEK(1)PK	2	-0.21724	3	0.713	0.703	0.767	1.119	1.287	1.158	1.633	0.00061616
Heat shock protein 70kD, C-terminal domain	0.024575	Q92598	135	1.659	Q3	K	Heat shock protein 105 kDa OS=Homo sapiens OX=9606 GN=HSPH1 PE=1 SV=1	HSPH1	1	1.99598e-06	72.585	K(1)PVTDCVISVPSFFTDAER	3	0.53078	1	0.698	0.742	0.722	1.273	1.184	1.129	1.659	0.00020381
Heat shock protein 70kD, C-terminal domain	0.024575	Q9Y4L1	991	1.814	Q3	K	Hypoxia up-regulated protein 1 OS=Homo sapiens OX=9606 GN=HYOU1 PE=1 SV=1	HYOU1	1	0.0356549	68.657	EQSTGQK(1)R	2	-0.21595	1	0.705	0.586	0.734	1.194	1.25	1.23	1.814	0.00105528
Heat shock protein 70kD, C-terminal domain	0.024575	Q9Y4L1	537	1.679	Q3	K	Hypoxia up-regulated protein 1 OS=Homo sapiens OX=9606 GN=HYOU1 PE=1 SV=1	HYOU1	1	2.35366e-05	105.65	KYPDYESK(1)GIK	3	1.7955	1	0.728	0.644	0.773	1.297	1.201	1.103	1.679	0.00189553
Heat shock protein 70kD, C-terminal domain	0.024575	P11021	553	1.584	Q3	K	Endoplasmic reticulum chaperone BiP OS=Homo sapiens OX=9606 GN=HSPA5 PE=1 SV=2	HSPA5	1	0.0198462	68.915	FAEEDK(1)K	3	0.25072	1	0.739	0.758	0.737	1.273	1.094	1.171	1.584	0.00051646
Heat shock protein 70kD, C-terminal domain	0.024575	P11021	352	1.593	Q3	K	Endoplasmic reticulum chaperone BiP OS=Homo sapiens OX=9606 GN=HSPA5 PE=1 SV=2	HSPA5	1	0.000769989	104.22	VLEDSDLK(1)K	3	2.7364	2	0.731	0.73	0.76	1.123	1.214	1.2	1.593	7.6558e-05
EF-hand domain pair	0.129334	P43304	634	1.556	Q3	K	Glycerol-3-phosphate dehydrogenase, mitochondrial OS=Homo sapiens OX=9606 GN=GPD2 PE=1 SV=3	GPD2	1	0.00240216	76.943	FHK(1)FDADQK	3	1.1569	1	0.676	0.802	0.78	1.142	1.189	1.182	1.556	0.00122119
EF-hand domain pair	0.129334	Q13813	296	1.717	Q3	K	Spectrin alpha chain, non-erythrocytic 1 OS=Homo sapiens OX=9606 GN=SPTAN1 PE=1 SV=3	SPTAN1	1	0.0243338	65.246	K(1)HEGLER	3	1.0588	1	0.744	0.691	0.678	1.258	1.405	0.965	1.717	0.0100175
EF-hand domain pair	0.129334	Q96C19	191	1.511	Q3	K	EF-hand domain-containing protein D2 OS=Homo sapiens OX=9606 GN=EFHD2 PE=1 SV=1	EFHD2	1	0.00480638	81.017	GAK(1)SFFEAK	2	-0.24747	1	0.812	0.771	0.724	1.17	1.159	1.157	1.511	0.0064243
EF-hand domain pair	0.129334	Q96C19	226	1.801	Q3	K	EF-hand domain-containing protein D2 OS=Homo sapiens OX=9606 GN=EFHD2 PE=1 SV=1	EFHD2	1	0.0342552	68.657	QAEEMK(1)QR	2	-1.2691	1	0.651	0.697	0.687	1.213	1.221	1.232	1.801	1.50441e-05
EF-hand domain pair	0.129334	Q8IX12	558	1.66	Q3	K	Cell division cycle and apoptosis regulator protein 1 OS=Homo sapiens OX=9606 GN=CCAR1 PE=1 SV=2	CCAR1	1	0.000272495	89.9	YHRPEETHK(1)GR	3	-1.1911	2	0.705	0.609	0.846	1.238	1.172	1.176	1.66	0.0059585
EF-hand domain pair	0.129334	Q6NUK1	96	1.729	Q3	K	Calcium-binding mitochondrial carrier protein SCaMC-1 OS=Homo sapiens OX=9606 GN=SLC25A24 PE=1 SV=2	SLC25A24	1	0.00529129	96.342	LAFK(1)SLDK	2	-0.90721	1	0.651	0.711	0.733	1.219	1.087	1.316	1.729	0.00116274
EF-hand domain pair	0.129334	O43707	779	1.506	Q3	K	Alpha-actinin-4 OS=Homo sapiens OX=9606 GN=ACTN4 PE=1 SV=2	ACTN4	1	2.1119e-07	92.098	ASFNHFDK(1)DHGGALGPEEFK	4	-0.48137	1	0.769	0.755	0.788	1.156	1.148	1.177	1.506	4.621e-06
EF-hand, Ca insensitive	0.0203836	Q13813	296	1.717	Q3	K	Spectrin alpha chain, non-erythrocytic 1 OS=Homo sapiens OX=9606 GN=SPTAN1 PE=1 SV=3	SPTAN1	1	0.0243338	65.246	K(1)HEGLER	3	1.0588	1	0.744	0.691	0.678	1.258	1.405	0.965	1.717	0.0100175
EF-hand, Ca insensitive	0.0203836	O43707	779	1.506	Q3	K	Alpha-actinin-4 OS=Homo sapiens OX=9606 GN=ACTN4 PE=1 SV=2	ACTN4	1	2.1119e-07	92.098	ASFNHFDK(1)DHGGALGPEEFK	4	-0.48137	1	0.769	0.755	0.788	1.156	1.148	1.177	1.506	4.621e-06
S15/NS1, RNA-binding	0.0859521	P62277	34	1.54	Q3	K	40S ribosomal protein S13 OS=Homo sapiens OX=9606 GN=RPS13 PE=1 SV=2	RPS13	1	4.38739e-08	131.35	LTSDDVK(1)EQIYK	2	0.23715	1	0.761	0.744	0.773	1.215	1.163	1.13	1.54	5.7354e-05
S15/NS1, RNA-binding	0.0859521	P23381	256	1.711	Q3	K	Tryptophan--tRNA ligase, cytoplasmic OS=Homo sapiens OX=9606 GN=WARS PE=1 SV=2	WARS	1	8.60127e-07	127.87	IQK(1)HVTFNQVK	3	1.0314	1	0.71	0.666	0.737	1.208	1.203	1.205	1.711	0.0030162

## Sheet: all
Domain Description	Mapping	Background	All Mapping	All Backgroud	Fold enrichment	Fisher's exact test p value	-log10(P value)	Related Protein
Concanavalin A-like lectin/glucanase domain	13	19	618	1633	1.81	0.00648309	2.19	Q00839 O14967 Q1KMD3 Q9BUJ2 P50851 Q96BD6 Q6PJ69 P27824 P49257 P17931 P24043 Q92499 Q16787
Thiolase-like	6	7	618	1633	2.26	0.0137245	1.86	P49327 P55084 Q01581 P54868 P24752 P42765
Band 7 domain	4	4	618	1633	2.64	0.0203883	1.69	O75477 O94905 P35232 Q99623
Translation protein, beta-barrel domain	10	15	618	1633	1.76	0.0220187	1.66	P13639 Q5VTE0 P09001 P49588 P18077 P39023 P49411 Q96RP9 O00178 P15170
B30.2/SPRY domain	6	8	618	1633	1.98	0.0373646	1.43	Q00839 Q96BD6 Q6PJ69 Q1KMD3 Q9BUJ2 Q92499
SPRY domain	6	8	618	1633	1.98	0.0373646	1.43	Q00839 Q96BD6 Q6PJ69 Q1KMD3 Q9BUJ2 Q92499
Heat shock protein 70kD, peptide-binding domain	6	8	618	1633	1.98	0.0373646	1.43	P34932 Q92598 P38646 Q9Y4L1 O95757 P11021
Heat shock protein 70kD, C-terminal domain	6	8	618	1633	1.98	0.0373646	1.43	P34932 Q92598 P38646 Q9Y4L1 O95757 P11021
High mobility group box domain	8	12	618	1633	1.76	0.0406403	1.39	P23497 P48436 O15347 Q8NEZ4 P17480 P26583 P09429 Q08945

## Sheet: all Domain2Protein
Domain Description	Fisher's exact test p value	Protein accession	Position	Ratio	Regulated Type	Amino acid	Protein description	Gene name	Localization probability	PEP	Score	Modified sequence	Charge	Mass error [ppm]	MS/MS Count	MKN_45C1	MKN_45C2	MKN_45C3	MKN_45S1	MKN_45S2	MKN_45S3	MKN_45S/MKN_45C Ratio	MKN_45S/MKN_45C P value
Ovarian carcinoma immunoreactive antigen	0.143076	Q9NX40	195	2.062	Q4	K	OCIA domain-containing protein 1 OS=Homo sapiens OX=9606 GN=OCIAD1 PE=1 SV=1	OCIAD1	1	0.00145824	94.465	K(1)NITYEELR	2	0.72094	1	0.547	0.685	0.606	1.229	1.209	1.352	2.062	0.00059799
Ovarian carcinoma immunoreactive antigen	0.143076	Q56VL3	29	0.432	Q1	K	OCIA domain-containing protein 2 OS=Homo sapiens OX=9606 GN=OCIAD2 PE=1 SV=1	OCIAD2	1	6.30063e-05	96.229	QSLLFCPK(1)SK	2	-1.3667	3	1.54	1.556	1.461	0.642	0.646	0.681	0.432	3.2069e-06
EGF-like domain	0.0764306	P00740	446	2.291	Q4	K	Coagulation factor IX OS=Homo sapiens OX=9606 GN=F9 PE=1 SV=2	F9	1	0.00440376	82.008	YGIYTK(1)VSR	2	-0.90947	1	0.619	0.527	0.554	1.289	1.3	1.305	2.291	0.0032782
EGF-like domain	0.0764306	O75197	526	6.771	Q4	K	Low-density lipoprotein receptor-related protein 5 OS=Homo sapiens OX=9606 GN=LRP5 PE=1 SV=2	LRP5	1	0.0142367	76.073	TDK(1)IEVINVDGTK	2	2.3659	1	0.196	0.27	0.207	1.517	0.67	2.37	6.771	0.0093419
EGF-like domain	0.0764306	P24043	3092	1.918	Q3	K	Laminin subunit alpha-2 OS=Homo sapiens OX=9606 GN=LAMA2 PE=1 SV=4	LAMA2	1	0.0350388	67.385	GCIRSLK(1)LTK	2	3.4243	1	0.661	0.626	0.658	1.283	1.221	1.227	1.918	1.50302e-05
EGF-like domain	0.0764306	Q14520	173	6.547	Q4	K	Hyaluronan-binding protein 2 OS=Homo sapiens OX=9606 GN=HABP2 PE=1 SV=1	HABP2	1	4.04891e-11	145.43	SK(1)FTCACPDQFK	3	0.39348	2	0.211	0.229	0.258	1.592	1.456	1.522	6.547	3.9393e-06
EGF-like domain	0.0764306	Q16787	2135	1.622	Q3	K	Laminin subunit alpha-3 OS=Homo sapiens OX=9606 GN=LAMA3 PE=1 SV=2	LAMA3	1	0.000133898	89.507	SAGK(1)TSLVEEAEK	2	-0.15811	2	0.721	0.727	0.746	1.166	1.178	1.214	1.622	3.461e-06
Laminin alpha, domain I	0.143076	P24043	3092	1.918	Q3	K	Laminin subunit alpha-2 OS=Homo sapiens OX=9606 GN=LAMA2 PE=1 SV=4	LAMA2	1	0.0350388	67.385	GCIRSLK(1)LTK	2	3.4243	1	0.661	0.626	0.658	1.283	1.221	1.227	1.918	1.50302e-05
Laminin alpha, domain I	0.143076	Q16787	2135	1.622	Q3	K	Laminin subunit alpha-3 OS=Homo sapiens OX=9606 GN=LAMA3 PE=1 SV=2	LAMA3	1	0.000133898	89.507	SAGK(1)TSLVEEAEK	2	-0.15811	2	0.721	0.727	0.746	1.166	1.178	1.214	1.622	3.461e-06
DHS-like NAD/FAD-binding domain	0.143076	Q13423	1079	0.488	Q1	K	NAD(P) transhydrogenase, mitochondrial OS=Homo sapiens OX=9606 GN=NNT PE=1 SV=3	NNT	1	0.00597409	77.124	TCDALQAK(1)VR	2	-0.79801	1	1.411	1.372	1.558	0.785	0.705	0.63	0.488	0.00063862
DHS-like NAD/FAD-binding domain	0.143076	Q13423	1071	0.427	Q1	K	NAD(P) transhydrogenase, mitochondrial OS=Homo sapiens OX=9606 GN=NNT PE=1 SV=3	NNT	1	0.00106629	114.86	K(1)TCDALQAK	2	0.43756	1	1.55	1.453	1.573	0.625	0.675	0.656	0.427	1.68698e-05
DHS-like NAD/FAD-binding domain	0.143076	P13804	62	0.281	Q1	K	Electron transfer flavoprotein subunit alpha, mitochondrial OS=Homo sapiens OX=9606 GN=ETFA PE=1 SV=1	ETFA	1	2.8427e-05	125.82	CDK(1)VAQDLCK	3	0.23851	2	1.786	1.774	1.719	0.455	0.538	0.49	0.281	1.70295e-05
START domain	0.321154	Q9NQZ5	357	0.195	Q1	K	StAR-related lipid transfer protein 7, mitochondrial OS=Homo sapiens OX=9606 GN=STARD7 PE=1 SV=2	STARD7	1	0.000288424	99.752	K(1)NEGSCGPAR	2	-0.17059	1	1.982	1.948	1.881	0.429	0.338	0.364	0.195	2.1029e-05
START domain	0.321154	Q9Y365	221	0.458	Q1	K	START domain-containing protein 10 OS=Homo sapiens OX=9606 GN=STARD10 PE=1 SV=2	STARD10	1	0.0014322	104.22	ACLK(1)YPEWK	3	-0.41171	2	1.467	1.532	1.456	0.701	0.691	0.647	0.458	1.58852e-05
START domain	0.321154	Q9Y365	154	0.65	Q2	K	START domain-containing protein 10 OS=Homo sapiens OX=9606 GN=STARD10 PE=1 SV=2	STARD10	1	0.0238983	58.981	HPK(1)YPPR	3	-2.4557	2	1.158	1.359	1.29	0.898	0.769	0.808	0.65	0.0028003
Anaphase-promoting complex subunit 4, WD40 domain	0.143076	Q8TEQ6	860	0.481	Q1	K	Gem-associated protein 5 OS=Homo sapiens OX=9606 GN=GEMIN5 PE=1 SV=3	GEMIN5	1	1.41616e-06	104.88	SK(1)EELHQDCLVLATAK	3	-0.75026	1	1.465	1.457	1.445	0.692	0.739	0.668	0.481	0.00165687
Anaphase-promoting complex subunit 4, WD40 domain	0.143076	Q8TEQ6	1390	0.329	Q1	K	Gem-associated protein 5 OS=Homo sapiens OX=9606 GN=GEMIN5 PE=1 SV=3	GEMIN5	1	0.000373398	101.65	QHQK(1)SQLCK	3	-1.7575	1	1.637	1.637	1.75	0.557	0.576	0.521	0.329	3.6375e-06
Anaphase-promoting complex subunit 4, WD40 domain	0.143076	P53621	750	0.374	Q1	K	Coatomer subunit alpha OS=Homo sapiens OX=9606 GN=COPA PE=1 SV=2	COPA	1	0.00254514	113.26	ILK(1)NCGQK	2	-0.065422	1	1.6	1.63	1.578	0.601	0.573	0.625	0.374	1.6491e-06
Anaphase-promoting complex subunit 4, WD40 domain	0.143076	P53621	46	0.662	Q2	K	Coatomer subunit alpha OS=Homo sapiens OX=9606 GN=COPA PE=1 SV=2	COPA	1	5.01462e-23	152.34	MCTLIDK(1)FDEHDGPVR	3	-0.57657	3	1.277	1.205	1.291	0.797	0.853	0.847	0.662	0.00016482
Anaphase-promoting complex subunit 4, WD40 domain	0.143076	P53621	825	1.699	Q3	K	Coatomer subunit alpha OS=Homo sapiens OX=9606 GN=COPA PE=1 SV=2	COPA	1	0.000275955	86.114	GFFEGTIASK(1)GK	3	-0.25695	1	0.74	0.742	0.642	1.245	1.118	1.246	1.699	0.00089537
Translation protein SH3-like domain	0.076663	Q9GZV4	27	0.482	Q1	K	Eukaryotic translation initiation factor 5A-2 OS=Homo sapiens OX=9606 GN=EIF5A2 PE=1 SV=3	EIF5A2	1	0.033182	76.064	K(1)NGFVVLK	3	-0.01779	2	1.424	1.491	1.449	0.743	0.761	0.599	0.482	0.00068034
Translation protein SH3-like domain	0.076663	Q9GZV4	67	0.52	Q2	K	Eukaryotic translation initiation factor 5A-2 OS=Homo sapiens OX=9606 GN=EIF5A2 PE=1 SV=3	EIF5A2	1	6.19628e-05	96.604	VHLVGIDIFTGK(1)K	4	0.31172	2	1.382	1.434	1.404	0.721	0.731	0.743	0.52	5.9129e-07
Translation protein SH3-like domain	0.076663	Q9GZV4	34	0.247	Q1	K	Eukaryotic translation initiation factor 5A-2 OS=Homo sapiens OX=9606 GN=EIF5A2 PE=1 SV=3	EIF5A2	1	0.000289488	93.096	KNGFVVLK(1)GR	3	0.33973	4	1.911	1.741	1.829	0.459	0.442	0.452	0.247	5.5759e-07
Translation protein SH3-like domain	0.076663	Q9GZV4	68	0.613	Q2	K	Eukaryotic translation initiation factor 5A-2 OS=Homo sapiens OX=9606 GN=EIF5A2 PE=1 SV=3	EIF5A2	1	1.50675e-05	69.979	K(1)YEDICPSTHNMDVPNIK	3	-1.3979	2	1.227	1.367	1.321	0.787	0.843	0.768	0.613	0.00031959
Translation protein SH3-like domain	0.076663	Q9GZV4	47	0.636	Q2	K	Eukaryotic translation initiation factor 5A-2 OS=Homo sapiens OX=9606 GN=EIF5A2 PE=1 SV=3	EIF5A2	1	0.00175494	84.169	IVEMSTSK(1)TGK	3	-0.47936	5	1.264	1.302	1.28	0.809	0.798	0.84	0.636	1.67653e-05
Translation protein SH3-like domain	0.076663	Q02878	192	1.535	Q3	K	60S ribosomal protein L6 OS=Homo sapiens OX=9606 GN=RPL6 PE=1 SV=3	RPL6	1	0.000693341	75.589	THQK(1)FVIATSTK	3	-0.46954	1	0.74	0.814	0.728	1.184	1.162	1.156	1.535	0.00026491
Translation protein SH3-like domain	0.076663	P61353	27	0.453	Q1	K	60S ribosomal protein L27 OS=Homo sapiens OX=9606 GN=RPL27 PE=1 SV=2	RPL27	1	4.28975e-16	101.04	AVIVK(1)NIDDGTSDRPYSHALVAGIDR	4	-0.46362	1	1.572	1.472	1.433	0.657	0.722	0.649	0.453	5.6665e-05
Translation protein SH3-like domain	0.076663	P61254	134	1.568	Q3	K	60S ribosomal protein L26 OS=Homo sapiens OX=9606 GN=RPL26 PE=1 SV=1	RPL26	0.995798	0.000775493	81.92	GK(0.996)YK(0.004)EETIEK	3	0.22442	1	0.805	0.735	0.71	1.213	1.158	1.157	1.568	0.00037638
Translation protein SH3-like domain	0.076663	P46778	60	0.529	Q2	K	60S ribosomal protein L21 OS=Homo sapiens OX=9606 GN=RPL21 PE=1 SV=2	RPL21	1	0.00301052	84.743	CYHGK(1)TGR	2	-0.80883	3	1.532	1.419	1.246	0.741	0.722	0.757	0.529	0.00051608
Translation protein SH3-like domain	0.076663	P46778	55	1.674	Q3	K	60S ribosomal protein L21 OS=Homo sapiens OX=9606 GN=RPL21 PE=1 SV=2	RPL21	1	0.00221016	70.908	GMPHK(1)CYHGK	4	-0.32018	1	0.73	0.741	0.677	1.302	1.087	1.207	1.674	0.00098052
Translation protein SH3-like domain	0.076663	P62917	46	1.894	Q3	K	60S ribosomal protein L8 OS=Homo sapiens OX=9606 GN=RPL8 PE=1 SV=2	RPL8	1	0.000128202	96.464	GIVK(1)DIIHDPGR	2	-0.25301	2	0.668	0.643	0.653	1.287	1.189	1.244	1.894	1.75293e-05
Homeobox domain	0.143076	Q9H4I2	188	11.239	Q4	K	Zinc fingers and homeoboxes protein 3 OS=Homo sapiens OX=9606 GN=ZHX3 PE=1 SV=3	ZHX3	1	0.0421836	45.68	TPIMK(1)IMK	3	-3.4428	1	0.068	0.168	0.19	1.914	2.097	0.777	11.239	0.0058964
Homeobox domain	0.143076	Q9BYU1	41	0.522	Q2	K	Pre-B-cell leukemia transcription factor 4 OS=Homo sapiens OX=9606 GN=PBX4 PE=1 SV=2	PBX4	1	0.000565547	121.99	K(1)HALNCHR	3	-0.02859	1	1.314	1.412	1.484	0.761	0.696	0.742	0.522	0.000122592
Zinc finger, CCHC-type	0.248856	Q6NZY4	160	0.612	Q2	K	Zinc finger CCHC domain-containing protein 8 OS=Homo sapiens OX=9606 GN=ZCCHC8 PE=1 SV=2	ZCCHC8	1	0.00370852	62.466	VEESCAIK(1)NNK	3	-1.5192	1	1.425	1.257	1.238	0.758	0.689	0.951	0.612	0.0091042
Zinc finger, CCHC-type	0.248856	Q15637	174	0.624	Q2	K	Splicing factor 1 OS=Homo sapiens OX=9606 GN=SF1 PE=1 SV=4	SF1	1	0.0180515	68.626	ECNAK(1)IMIR	2	-0.774	1	1.282	1.288	1.31	0.775	0.756	0.89	0.624	0.0114555
Zinc finger, CCHC-type	0.248856	Q15637	165	0.627	Q2	K	Splicing factor 1 OS=Homo sapiens OX=9606 GN=SF1 PE=1 SV=4	SF1	1	0.00143617	105.46	GNTLK(1)NIEK	2	-1.3787	1	1.27	1.375	1.23	0.831	0.81	0.787	0.627	0.0002198
Zinc finger, CCHC-type	0.248856	Q8N9Q2	127	13.971	Q4	K	Protein SREK1IP1 OS=Homo sapiens OX=9606 GN=SREK1IP1 PE=1 SV=1	SREK1IP1	1	0.0368908	45.972	K(1)GK(1)HHK(1)K	4	-1.9687	1	0.119	0.108	0.117	1.614	1.545	1.647	13.971	9.6813e-08
Zinc finger, CCHC-type	0.248856	Q8N9Q2	132	13.971	Q4	K	Protein SREK1IP1 OS=Homo sapiens OX=9606 GN=SREK1IP1 PE=1 SV=1	SREK1IP1	1	0.0368908	45.972	K(1)GK(1)HHK(1)K	4	-1.9687	1	0.119	0.108	0.117	1.614	1.545	1.647	13.971	9.6813e-08
Zinc finger, CCHC-type	0.248856	Q8N9Q2	129	13.971	Q4	K	Protein SREK1IP1 OS=Homo sapiens OX=9606 GN=SREK1IP1 PE=1 SV=1	SREK1IP1	1	0.0368908	45.972	K(1)GK(1)HHK(1)K	4	-1.9687	1	0.119	0.108	0.117	1.614	1.545	1.647	13.971	9.6813e-08
Zinc finger, CCHC-type	0.248856	P62633	103	0.576	Q2	K	Cellular nucleic acid-binding protein OS=Homo sapiens OX=9606 GN=CNBP PE=1 SV=1	CNBP	1	2.2817e-08	111.35	EQCCYNCGK(1)PGHLAR	3	-0.57524	2	1.452	1.289	1.293	0.751	0.76	0.813	0.576	0.00028349
Bromo adjacent homology (BAH) domain	0.143076	P26358	1004	0.462	Q1	K	DNA (cytosine-5)-methyltransferase 1 OS=Homo sapiens OX=9606 GN=DNMT1 PE=1 SV=2	DNMT1	1	0.00280758	68.972	K(1)SNGRPNETDIK	3	-1.3658	1	1.492	1.447	1.501	0.685	0.719	0.646	0.462	1.97721e-05
Bromo adjacent homology (BAH) domain	0.143076	O15417	2374	0.647	Q2	K	Trinucleotide repeat-containing gene 18 protein OS=Homo sapiens OX=9606 GN=TNRC18 PE=1 SV=3	TNRC18	1	0.0387689	58.592	K(1)SPPEPVDK	2	1.0226	1	1.256	1.284	1.275	0.83	0.843	0.796	0.647	1.93007e-05
Calycin	0.143076	P02753	107	1.841	Q3	K	Retinol-binding protein 4 OS=Homo sapiens OX=9606 GN=RBP4 PE=1 SV=3	RBP4	1	0.000780174	73.881	MK(1)YWGVASFLQK	3	-0.60003	1	0.627	0.685	0.692	1.249	1.248	1.193	1.841	6.0848e-05
Calycin	0.143076	Q01469	55	0.389	Q1	K	Fatty acid-binding protein 5 OS=Homo sapiens OX=9606 GN=FABP5 PE=1 SV=3	FABP5	1	1.15862e-30	196.5	NLTIK(1)TESTLK	2	0.3101	1	1.584	1.581	1.576	0.618	0.585	0.642	0.389	0.00081888
Calycin	0.143076	Q01469	82	0.479	Q1	K	Fatty acid-binding protein 5 OS=Homo sapiens OX=9606 GN=FABP5 PE=1 SV=3	FABP5	1	6.06434e-14	117.35	K(1)TQTVCNFTDGALVQHQEWDGK	4	-0.19745	2	1.462	1.481	1.43	0.725	0.704	0.666	0.479	1.53003e-05
Transketolase-like, pyrimidine-binding domain	0.154984	P29401	283	1.66	Q3	K	Transketolase OS=Homo sapiens OX=9606 GN=TKT PE=1 SV=3	TKT	1	1.52026e-05	65.887	K(1)ILATPPQEDAPSVDIANIR	3	0.18279	1	0.831	0.619	0.709	1.16	1.07	1.353	1.66	0.0096592
Transketolase-like, pyrimidine-binding domain	0.154984	P29401	465	0.608	Q2	K	Transketolase OS=Homo sapiens OX=9606 GN=TKT PE=1 SV=3	TKT	1	8.54772e-17	140.77	AVELAANTK(1)GICFIR	2	-0.015525	2	1.381	1.245	1.309	0.783	0.818	0.791	0.608	0.000104734
Transketolase-like, pyrimidine-binding domain	0.154984	Q02218	401	0.272	Q1	K	2-oxoglutarate dehydrogenase, mitochondrial OS=Homo sapiens OX=9606 GN=OGDH PE=1 SV=3	OGDH	1	0.00209311	68.972	AEQFYCGDTEGK(1)K	2	0.74858	1	1.697	1.793	1.836	0.505	0.541	0.405	0.272	0.000136433
Transketolase-like, pyrimidine-binding domain	0.154984	Q02218	697	0.598	Q2	K	2-oxoglutarate dehydrogenase, mitochondrial OS=Homo sapiens OX=9606 GN=OGDH PE=1 SV=3	OGDH	1	8.0722e-05	94.402	HHVLHDQNVDK(1)R	3	-0.47766	2	1.309	1.211	1.443	0.785	0.777	0.808	0.598	0.0006
Transketolase-like, pyrimidine-binding domain	0.154984	P11177	354	0.474	Q1	K	Pyruvate dehydrogenase E1 component subunit beta, mitochondrial OS=Homo sapiens OX=9606 GN=PDHB PE=1 SV=3	PDHB	1	0.00265664	97.431	DIIFAIK(1)K	2	-0.98846	2	1.48	1.43	1.478	0.7	0.665	0.717	0.474	3.69e-06
Transketolase-like, pyrimidine-binding domain	0.154984	P11177	227	0.627	Q2	K	Pyruvate dehydrogenase E1 component subunit beta, mitochondrial OS=Homo sapiens OX=9606 GN=PDHB PE=1 SV=3	PDHB	1	0.00729726	59.067	DFLIPIGK(1)AK	2	1.655	2	1.281	1.297	1.297	0.875	0.709	0.845	0.627	0.0186232
Sushi/SCR/CCP domain	0.143076	P02749	303	21.341	Q4	K	Beta-2-glycoprotein 1 OS=Homo sapiens OX=9606 GN=APOH PE=1 SV=3	APOH	1	7.12912e-09	145.31	VSFFCK(1)NK(1)EK	2	-0.45882	1	0.064	0.074	0.091	1.696	1.57	1.621	21.341	4.0011e-06
Sushi/SCR/CCP domain	0.143076	P02749	301	6.988	Q4	K	Beta-2-glycoprotein 1 OS=Homo sapiens OX=9606 GN=APOH PE=1 SV=3	APOH	1	7.12912e-09	145.31	VSFFCK(1)NK(1)EK	2	-0.45882	7	0.214	0.222	0.222	1.585	1.496	1.517	6.988	4.3035e-08
Sushi/SCR/CCP domain	0.143076	P08174	161	4.927	Q4	K	Complement decay-accelerating factor OS=Homo sapiens OX=9606 GN=CD55 PE=1 SV=4	CD55	1	0.000511591	92.611	K(1)SCPNPGEIR	2	-0.92109	3	0.289	0.285	0.326	1.505	1.493	1.436	4.927	1.8954e-06
Kringle-like fold	0.143076	P11717	1285	0.431	Q1	K	Cation-independent mannose-6-phosphate receptor OS=Homo sapiens OX=9606 GN=IGF2R PE=1 SV=3	IGF2R	1	0.0187544	68.657	VVSSCQEK(1)R	2	-1.3987	1	1.571	1.542	1.451	0.618	0.683	0.664	0.431	2.2521e-05
Kringle-like fold	0.143076	Q14520	173	6.547	Q4	K	Hyaluronan-binding protein 2 OS=Homo sapiens OX=9606 GN=HABP2 PE=1 SV=1	HABP2	1	4.04891e-11	145.43	SK(1)FTCACPDQFK	3	0.39348	2	0.211	0.229	0.258	1.592	1.456	1.522	6.547	3.9393e-06
Dbl homology (DH) domain	0.280657	Q13009	564	2.554	Q4	K	T-lymphoma invasion and metastasis-inducing protein 1 OS=Homo sapiens OX=9606 GN=TIAM1 PE=1 SV=2	TIAM1	1	0.00536023	86.794	LLK(1)SEIK	3	-0.69534	1	0.501	0.52	0.54	1.387	1.234	1.366	2.554	2.264e-05
Dbl homology (DH) domain	0.280657	Q8N1W1	979	2.153	Q4	K	Rho guanine nucleotide exchange factor 28 OS=Homo sapiens OX=9606 GN=ARHGEF28 PE=1 SV=3	ARHGEF28	1	0.026785	64.265	FQNFIK(1)LR	2	-0.53398	1	0.591	0.56	0.631	1.263	1.306	1.268	2.153	2.4419e-05
Dbl homology (DH) domain	0.280657	Q14155	725	0.484	Q1	K	Rho guanine nucleotide exchange factor 7 OS=Homo sapiens OX=9606 GN=ARHGEF7 PE=1 SV=2	ARHGEF7	1	0.00865446	62.162	VIEAYCTSAK(1)TR	2	1.6091	1	1.645	1.352	1.365	0.703	0.725	0.683	0.484	0.00039998
FAD/NAD-linked reductase, dimerisation domain	0.0712027	P09622	66	0.426	Q1	K	Dihydrolipoyl dehydrogenase, mitochondrial OS=Homo sapiens OX=9606 GN=DLD PE=1 SV=2	DLD	1	6.84578e-17	148.57	AAQLGFK(1)TVCIEK	2	0.7406	2	1.537	1.514	1.534	0.697	0.632	0.626	0.426	0.00164226
FAD/NAD-linked reductase, dimerisation domain	0.0712027	P00390	470	0.244	Q1	K	Glutathione reductase, mitochondrial OS=Homo sapiens OX=9606 GN=GSR PE=1 SV=2	GSR	1	0.00839172	77.662	MVCANK(1)EEK	2	1.8422	1	1.889	1.889	1.721	0.46	0.463	0.417	0.244	3.3348e-06
FAD/NAD-linked reductase, dimerisation domain	0.0712027	Q16881	574	0.62	Q2	K	Thioredoxin reductase 1, cytoplasmic OS=Homo sapiens OX=9606 GN=TXNRD1 PE=1 SV=3	TXNRD1	1	1.22936e-07	102.4	CYAK(1)IICNTK	2	0.31497	2	1.238	1.324	1.328	0.786	0.784	0.843	0.62	0.000136362
FAD/NAD-linked reductase, dimerisation domain	0.0712027	O95831	518	1.536	Q3	K	Apoptosis-inducing factor 1, mitochondrial OS=Homo sapiens OX=9606 GN=AIFM1 PE=1 SV=1	AIFM1	1	5.47123e-15	123.42	ATAQDNPK(1)SATEQSGTGIR	3	1.6671	1	0.756	0.746	0.778	1.17	1.076	1.255	1.536	0.00075992
Tyrosine specific protein phosphatases domain	0.321154	Q9BY84	312	1.871	Q3	K	Dual specificity protein phosphatase 16 OS=Homo sapiens OX=9606 GN=DUSP16 PE=1 SV=1	DUSP16	1	0.00770946	71.614	LK(1)LLHLEK	3	0.096574	1	0.721	0.635	0.625	1.209	1.264	1.234	1.871	0.00018047
Tyrosine specific protein phosphatases domain	0.321154	Q06124	178	0.256	Q1	K	Tyrosine-protein phosphatase non-receptor type 11 OS=Homo sapiens OX=9606 GN=PTPN11 PE=1 SV=2	PTPN11	1	0.00118893	79.346	CQELK(1)YDVGGGER	2	0.10773	2	1.739	1.852	1.824	0.421	0.505	0.46	0.256	1.83063e-05
Integrin alpha-2	0.321154	P23229	144	3.768	Q4	K	Integrin alpha-6 OS=Homo sapiens OX=9606 GN=ITGA6 PE=1 SV=5	ITGA6	1	3.1719e-06	130.01	QHVNTK(1)QESR	2	1.0391	2	0.354	0.398	0.382	1.474	1.325	1.474	3.768	1.57151e-05
Integrin alpha-2	0.321154	P23229	594	2.852	Q4	K	Integrin alpha-6 OS=Homo sapiens OX=9606 GN=ITGA6 PE=1 SV=5	ITGA6	1	0.0014851	102.53	YTQELTLK(1)R	2	0.55207	2	0.382	0.524	0.521	1.331	1.345	1.394	2.852	0.0097615
Integrin alpha-2	0.321154	P17301	261	4.97	Q4	K	Integrin alpha-2 OS=Homo sapiens OX=9606 GN=ITGA2 PE=1 SV=1	ITGA2	1	5.75495e-08	138.89	K(1)YAYSAASGGR	2	-0.52946	1	0.253	0.307	0.334	1.631	1.406	1.406	4.97	7.7205e-05
PAS fold	0.143076	Q15596	785	0.519	Q2	K	Nuclear receptor coactivator 2 OS=Homo sapiens OX=9606 GN=NCOA2 PE=1 SV=2	NCOA2	1	0.00137976	111.61	LIAMK(1)TEK	3	-0.41177	2	1.445	1.407	1.373	0.717	0.752	0.725	0.519	2.9215e-06
PAS fold	0.143076	P35869	303	0.524	Q2	K	Aryl hydrocarbon receptor OS=Homo sapiens OX=9606 GN=AHR PE=1 SV=2	AHR	1	0.00269	66.784	LDFTPIGCDAK(1)GR	2	-1.3115	1	1.27	1.537	1.393	0.706	0.763	0.733	0.524	0.00041743
PAS fold	0.143076	P35869	80	0.616	Q2	K	Aryl hydrocarbon receptor OS=Homo sapiens OX=9606 GN=AHR PE=1 SV=2	AHR	1	0.000309723	102.87	AK(1)SFFDVALK	2	-0.86503	1	1.356	1.285	1.27	0.801	0.844	0.764	0.616	0.00015975
Thiolase, N-terminal	0.154984	P55084	201	0.533	Q2	K	Trifunctional enzyme subunit beta, mitochondrial OS=Homo sapiens OX=9606 GN=HADHB PE=1 SV=3	HADHB	1	0.00334774	106.2	LSLISK(1)FR	2	0.085179	1	1.327	1.423	1.427	0.77	0.759	0.697	0.533	8.3563e-05
Thiolase, N-terminal	0.154984	P55084	188	0.248	Q1	K	Trifunctional enzyme subunit beta, mitochondrial OS=Homo sapiens OX=9606 GN=HADHB PE=1 SV=3	HADHB	1	0.000377405	113.93	LMLDLNK(1)AK	3	0.19183	2	1.873	1.814	1.785	0.46	0.448	0.449	0.248	5.8526e-08
Thiolase, N-terminal	0.154984	P55084	293	0.446	Q1	K	Trifunctional enzyme subunit beta, mitochondrial OS=Homo sapiens OX=9606 GN=HADHB PE=1 SV=3	HADHB	1	0.0081807	79.116	LK(1)PAFIK	3	-0.1348	1	1.416	1.582	1.5	0.668	0.666	0.672	0.446	0.00158112
Thiolase, N-terminal	0.154984	P24752	174	0.297	Q1	K	Acetyl-CoA acetyltransferase, mitochondrial OS=Homo sapiens OX=9606 GN=ACAT1 PE=1 SV=1	ACAT1	1	0.000149298	75.018	GSTPYGGVK(1)LEDLIVK	3	0.042257	1	1.807	1.635	1.755	0.54	0.495	0.509	0.297	3.2579e-06
Thiolase, N-terminal	0.154984	P42765	181	0.475	Q1	K	3-ketoacyl-CoA thiolase, mitochondrial OS=Homo sapiens OX=9606 GN=ACAA2 PE=1 SV=2	ACAA2	1	8.6644e-07	114.31	EECDK(1)YALQSQQR	2	-0.088702	2	1.484	1.524	1.379	0.707	0.721	0.658	0.475	5.6749e-05
Protein-tyrosine phosphatase-like	0.321154	Q9BY84	312	1.871	Q3	K	Dual specificity protein phosphatase 16 OS=Homo sapiens OX=9606 GN=DUSP16 PE=1 SV=1	DUSP16	1	0.00770946	71.614	LK(1)LLHLEK	3	0.096574	1	0.721	0.635	0.625	1.209	1.264	1.234	1.871	0.00018047
Protein-tyrosine phosphatase-like	0.321154	Q06124	178	0.256	Q1	K	Tyrosine-protein phosphatase non-receptor type 11 OS=Homo sapiens OX=9606 GN=PTPN11 PE=1 SV=2	PTPN11	1	0.00118893	79.346	CQELK(1)YDVGGGER	2	0.10773	2	1.739	1.852	1.824	0.421	0.505	0.46	0.256	1.83063e-05
Myosin head, motor domain	0.150327	P35579	180	0.355	Q1	K	Myosin-9 OS=Homo sapiens OX=9606 GN=MYH9 PE=1 SV=4	MYH9	1	5.30441e-22	143.04	EDQSILCTGESGAGK(1)TENTK	3	-0.56027	1	1.567	1.76	1.57	0.594	0.577	0.566	0.355	1.72257e-05
Myosin head, motor domain	0.150327	P35579	565	0.403	Q1	K	Myosin-9 OS=Homo sapiens OX=9606 GN=MYH9 PE=1 SV=4	MYH9	1	0.00243053	54.898	DK(1)ADFCIIHYAGK	3	-0.65742	1	1.575	1.478	1.63	0.589	0.674	0.622	0.403	4.3735e-05
Myosin head, motor domain	0.150327	P35579	1441	0.627	Q2	K	Myosin-9 OS=Homo sapiens OX=9606 GN=MYH9 PE=1 SV=4	MYH9	1	0.00149399	105.2	QSACNLEK(1)K	3	-0.50686	3	1.265	1.327	1.28	0.809	0.807	0.813	0.627	0.00097699
Myosin head, motor domain	0.150327	P35580	1782	1.618	Q3	K	Myosin-10 OS=Homo sapiens OX=9606 GN=MYH10 PE=1 SV=3	MYH10	1	0.000848405	90.614	SAAQK(1)SDNAR	2	-0.18483	1	0.811	0.675	0.713	1.145	1.249	1.164	1.618	0.00133836
Myosin head, motor domain	0.150327	Q9UM54	240	0.316	Q1	K	Unconventional myosin-VI OS=Homo sapiens OX=9606 GN=MYO6 PE=1 SV=4	MYO6	1	0.0165223	70.056	ICVQGK(1)EER	2	-0.27571	1	1.747	1.741	1.607	0.539	0.568	0.505	0.316	1.61137e-05
Myosin head, motor domain	0.150327	Q9UM54	325	0.466	Q1	K	Unconventional myosin-VI OS=Homo sapiens OX=9606 GN=MYO6 PE=1 SV=4	MYO6	1	0.0271518	81.296	MCTAMK(1)K	2	-0.14267	1	1.465	1.483	1.477	0.704	0.711	0.646	0.466	0.00160093
Myosin head, motor domain	0.150327	Q92614	1429	0.474	Q1	K	Unconventional myosin-XVIIIa OS=Homo sapiens OX=9606 GN=MYO18A PE=1 SV=3	MYO18A	1	0.000436442	127.84	ALQQLK(1)K	2	0.50423	1	1.45	1.472	1.466	0.671	0.71	0.7	0.474	9.1511e-07
LEM-like domain	0.143076	P42166	334	0.492	Q1	K	Lamina-associated polypeptide 2, isoform alpha OS=Homo sapiens OX=9606 GN=TMPO PE=1 SV=2	TMPO	1	8.27814e-07	118.08	EK(1)SGIQPLCPER	2	0.52641	2	1.459	1.358	1.508	0.711	0.683	0.732	0.492	4.1488e-05
LEM-like domain	0.143076	P42167	393	1.546	Q3	K	Lamina-associated polypeptide 2, isoforms beta/gamma OS=Homo sapiens OX=9606 GN=TMPO PE=1 SV=2	TMPO	1	0.000802858	73.435	YVPK(1)YVPLADVK	3	0.8665	1	0.732	0.692	0.843	1.067	1.277	1.16	1.546	0.0051008
PWWP domain	0.248856	P51858	105	0.37	Q1	K	Hepatoma-derived growth factor OS=Homo sapiens OX=9606 GN=HDGF PE=1 SV=1	HDGF	1	0.000328002	108.72	ASGYQSSQK(1)K	2	-0.048569	1	1.627	1.541	1.66	0.603	0.589	0.595	0.37	8.9457e-07
PWWP domain	0.248856	O95696	418	0.444	Q1	K	Bromodomain-containing protein 1 OS=Homo sapiens OX=9606 GN=BRD1 PE=1 SV=1	BRD1	1	0.00333527	96.143	ESSVK(1)TVR	2	-0.4281	2	1.549	1.478	1.482	0.669	0.649	0.686	0.444	1.6456e-06
PWWP domain	0.248856	P52701	1296	0.601	Q2	K	DNA mismatch repair protein Msh6 OS=Homo sapiens OX=9606 GN=MSH6 PE=1 SV=2	MSH6	1	0.00137969	76.939	GACPK(1)SYGFNAAR	2	-0.17501	1	1.281	1.307	1.367	0.822	0.815	0.739	0.601	0.0002002
PWWP domain	0.248856	Q9ULD4	546	0.623	Q2	K	Bromodomain and PHD finger-containing protein 3 OS=Homo sapiens OX=9606 GN=BRPF3 PE=1 SV=2	BRPF3	1	0.00346172	85.813	TSAVK(1)EELK	2	0.19677	1	1.387	1.186	1.317	0.787	0.832	0.803	0.623	0.00064057
Phosphatidylinositol-4-phosphate 5-kinase, core	0.321154	P78356	26	0.66	Q2	K	Phosphatidylinositol 5-phosphate 4-kinase type-2 beta OS=Homo sapiens OX=9606 GN=PIP4K2B PE=1 SV=1	PIP4K2B	1	0.0249697	64.757	K(1)HFVCQK	3	-0.77866	1	1.316	1.266	1.198	0.832	0.842	0.821	0.66	0.000122336
Phosphatidylinositol-4-phosphate 5-kinase, core	0.321154	Q8TBX8	99	1.512	Q3	K	Phosphatidylinositol 5-phosphate 4-kinase type-2 gamma OS=Homo sapiens OX=9606 GN=PIP4K2C PE=1 SV=3	PIP4K2C	1	6.30063e-05	96.229	ENLPSHFK(1)FK	3	1.5003	1	0.766	0.805	0.732	1.171	0.957	1.353	1.512	0.0178419
Phosphatidylinositol-4-phosphate 5-kinase, core	0.321154	Q8TBX8	101	0.404	Q1	K	Phosphatidylinositol 5-phosphate 4-kinase type-2 gamma OS=Homo sapiens OX=9606 GN=PIP4K2C PE=1 SV=3	PIP4K2C	1	0.00146113	87.184	FK(1)EYCPQVFR	2	-1.1875	1	1.494	1.627	1.556	0.659	0.638	0.592	0.404	2.1405e-05
GTP binding domain	0.321154	Q9NTK5	180	0.588	Q2	K	Obg-like ATPase 1 OS=Homo sapiens OX=9606 GN=OLA1 PE=1 SV=2	OLA1	1	0.000353207	107.09	LK(1)PEYDIMCK	3	-1.2788	3	1.335	1.289	1.37	0.784	0.782	0.784	0.588	0.00111533
GTP binding domain	0.321154	Q9NTK5	190	0.605	Q2	K	Obg-like ATPase 1 OS=Homo sapiens OX=9606 GN=OLA1 PE=1 SV=2	OLA1	1	0.0014312	103.91	VK(1)SWVIDQK	2	0.62608	2	1.382	1.327	1.235	0.82	0.775	0.793	0.605	0.000163753
GTP binding domain	0.321154	Q9NTK5	79	0.4	Q1	K	Obg-like ATPase 1 OS=Homo sapiens OX=9606 GN=OLA1 PE=1 SV=2	OLA1	1	0.000365518	76.759	FDFLCQYHK(1)PASK	3	-0.85143	1	1.533	1.598	1.561	0.627	0.611	0.638	0.4	3.8724e-07
GTP binding domain	0.321154	Q9BZE4	332	0.15	Q1	K	Nucleolar GTP-binding protein 1 OS=Homo sapiens OX=9606 GN=GTPBP4 PE=1 SV=3	GTPBP4	1	0.00532492	96.171	VK(1)TEACDR	2	2.2313	1	2.029	2.082	2.009	0.302	0.319	0.295	0.15	9.7261e-08
Translation protein, beta-barrel domain	0.0220187	P13639	32	1.652	Q3	K	Elongation factor 2 OS=Homo sapiens OX=9606 GN=EEF2 PE=1 SV=4	EEF2	1	0.000910029	50.858	NMSVIAHVDHGK(1)STLTDSLVCK	4	-0.77941	1	0.655	0.728	0.777	1.058	1.229	1.282	1.652	0.0028208
Translation protein, beta-barrel domain	0.0220187	P13639	571	0.45	Q1	K	Elongation factor 2 OS=Homo sapiens OX=9606 GN=EEF2 PE=1 SV=4	EEF2	1	3.14699e-17	154.28	DLEEDHACIPIK(1)K	2	-0.69618	3	1.467	1.535	1.479	0.652	0.65	0.715	0.45	1.99925e-05
Translation protein, beta-barrel domain	0.0220187	P13639	598	0.58	Q2	K	Elongation factor 2 OS=Homo sapiens OX=9606 GN=EEF2 PE=1 SV=4	EEF2	1	0.00264743	98.997	SPNK(1)HNR	3	0.56105	1	1.312	1.363	1.338	0.73	0.742	0.857	0.58	0.00046399
Translation protein, beta-barrel domain	0.0220187	P13639	594	0.491	Q1	K	Elongation factor 2 OS=Homo sapiens OX=9606 GN=EEF2 PE=1 SV=4	EEF2	1	1.69803e-09	110.12	ETVSEESNVLCLSK(1)SPNK	3	-0.52971	1	1.437	1.587	1.307	0.754	0.662	0.709	0.491	0.00046028
Translation protein, beta-barrel domain	0.0220187	Q5VTE0	376	0.352	Q1	K	Putative elongation factor 1-alpha-like 3 OS=Homo sapiens OX=9606 GN=EEF1A1P5 PE=5 SV=1	EEF1A1P5	1	0.0336053	78.113	FAELK(1)EK	2	-0.6028	1	1.692	1.634	1.59	0.574	0.573	0.584	0.352	3.2826e-07
Translation protein, beta-barrel domain	0.0220187	P09001	235	2.005	Q4	K	39S ribosomal protein L3, mitochondrial OS=Homo sapiens OX=9606 GN=MRPL3 PE=1 SV=1	MRPL3	1	7.32746e-11	124.42	GQPATHGQTK(1)THR	3	-0.88038	2	0.604	0.565	0.712	1.324	1.19	1.258	2.005	0.00074339
Translation protein, beta-barrel domain	0.0220187	P49588	81	0.58	Q2	K	Alanine--tRNA ligase, cytoplasmic OS=Homo sapiens OX=9606 GN=AARS PE=1 SV=2	AARS	1	3.73629e-06	106.32	AGGK(1)HNDLDDVGK	4	0.62486	2	1.302	1.356	1.359	0.783	0.744	0.803	0.58	3.631e-05
Translation protein, beta-barrel domain	0.0220187	P18077	45	0.662	Q2	K	60S ribosomal protein L35a OS=Homo sapiens OX=9606 GN=RPL35A PE=1 SV=2	RPL35A	1	0.000343614	104.82	DETEFYLGK(1)R	2	0.67148	1	1.314	1.267	1.195	0.841	0.839	0.818	0.662	0.00014131
Translation protein, beta-barrel domain	0.0220187	P39023	155	0.53	Q2	K	60S ribosomal protein L3 OS=Homo sapiens OX=9606 GN=RPL3 PE=1 SV=2	RPL3	1	0.0383226	76.774	K(1)YCQVIR	2	-0.20345	2	1.428	1.386	1.372	0.71	0.734	0.775	0.53	2.1524e-05
Translation protein, beta-barrel domain	0.0220187	P39023	136	0.473	Q1	K	60S ribosomal protein L3 OS=Homo sapiens OX=9606 GN=RPL3 PE=1 SV=2	RPL3	1	0.00322946	107.79	K(1)WQDEDGK	2	0.81854	2	1.454	1.503	1.438	0.696	0.723	0.66	0.473	1.7225e-05
Translation protein, beta-barrel domain	0.0220187	P39023	154	0.576	Q2	K	60S ribosomal protein L3 OS=Homo sapiens OX=9606 GN=RPL3 PE=1 SV=2	RPL3	1	0.01854	89.355	DFSSMK(1)K	3	0.18564	2	1.407	1.347	1.282	0.773	0.768	0.783	0.576	3.8194e-05
Translation protein, beta-barrel domain	0.0220187	P39023	66	1.637	Q3	K	60S ribosomal protein L3 OS=Homo sapiens OX=9606 GN=RPL3 PE=1 SV=2	RPL3	1	0.0020035	71.153	EVDRPGSK(1)VNK	3	-0.11062	1	0.705	0.753	0.721	1.174	1.195	1.199	1.637	1.8678e-05
Translation protein, beta-barrel domain	0.0220187	P39023	341	0.377	Q1	K	60S ribosomal protein L3 OS=Homo sapiens OX=9606 GN=RPL3 PE=1 SV=2	RPL3	1	0.0219442	76.679	GCVVGTK(1)K	3	-1.1525	2	1.633	1.637	1.526	0.635	0.545	0.63	0.377	5.9053e-05
Translation protein, beta-barrel domain	0.0220187	P39023	115	1.601	Q3	K	60S ribosomal protein L3 OS=Homo sapiens OX=9606 GN=RPL3 PE=1 SV=2	RPL3	1	0.000290809	84.734	TVFAEHISDECK(1)R	3	-0.2477	1	0.682	0.738	0.796	1.244	1.216	1.088	1.601	0.00150122
Translation protein, beta-barrel domain	0.0220187	P49411	234	0.52	Q2	K	Elongation factor Tu, mitochondrial OS=Homo sapiens OX=9606 GN=TUFM PE=1 SV=2	TUFM	1	1.05175e-05	119.39	DPELGLK(1)SVQK	3	0.80704	2	1.477	1.465	1.282	0.714	0.739	0.744	0.52	0.000162624
Translation protein, beta-barrel domain	0.0220187	Q96RP9	520	0.177	Q1	K	Elongation factor G, mitochondrial OS=Homo sapiens OX=9606 GN=GFM1 PE=1 SV=2	GFM1	1	0.00172824	80.312	EYGCPCITGK(1)PK	2	-0.20738	2	2.037	1.995	1.897	0.327	0.351	0.37	0.177	9.8724e-07
Translation protein, beta-barrel domain	0.0220187	O00178	565	1.607	Q3	K	GTP-binding protein 1 OS=Homo sapiens OX=9606 GN=GTPBP1 PE=1 SV=3	GTPBP1	1	0.034186	60.167	TK(1)AVGTITK	2	-0.56959	1	0.722	0.769	0.717	1.19	1.139	1.22	1.607	9.6537e-05
Translation protein, beta-barrel domain	0.0220187	P15170	238	0.64	Q2	K	Eukaryotic peptide chain release factor GTP-binding subunit ERF3A OS=Homo sapiens OX=9606 GN=GSPT1 PE=1 SV=1	GSPT1	1	0.0233636	83.948	YEECK(1)EK	2	0.36512	1	1.243	1.305	1.29	0.853	0.849	0.753	0.64	0.00049716
Heat shock protein Hsp90, N-terminal	0.0712027	P08238	559	0.479	Q1	K	Heat shock protein HSP 90-beta OS=Homo sapiens OX=9606 GN=HSP90AB1 PE=1 SV=4	HSP90AB1	1	0.00072324	111.17	AK(1)FENLCK	3	-0.027707	2	1.508	1.469	1.398	0.714	0.677	0.704	0.479	1.56421e-05
Heat shock protein Hsp90, N-terminal	0.0712027	P08238	568	0.153	Q1	K	Heat shock protein HSP 90-beta OS=Homo sapiens OX=9606 GN=HSP90AB1 PE=1 SV=4	HSP90AB1	1	0.0129056	82.417	LMK(1)EILDK	2	-0.52759	1	2.117	2.005	1.986	0.335	0.306	0.291	0.153	1.0451e-06
Heat shock protein Hsp90, N-terminal	0.0712027	P08238	557	0.623	Q2	K	Heat shock protein HSP 90-beta OS=Homo sapiens OX=9606 GN=HSP90AB1 PE=1 SV=4	HSP90AB1	1	0.0285507	80.219	MEESK(1)AK	2	0.84477	2	1.31	1.303	1.275	0.801	0.799	0.821	0.623	1.2245e-06
Heat shock protein Hsp90, N-terminal	0.0712027	P14625	467	2.375	Q4	K	Endoplasmin OS=Homo sapiens OX=9606 GN=HSP90B1 PE=1 SV=1	HSP90B1	1	0.0260932	82.287	K(1)TLDMIK	2	-1.9897	1	0.517	0.571	0.564	1.316	1.312	1.296	2.375	0.00132479
Heat shock protein Hsp90, N-terminal	0.0712027	P14625	473	1.531	Q3	K	Endoplasmin OS=Homo sapiens OX=9606 GN=HSP90B1 PE=1 SV=1	HSP90B1	1	0.0291692	80.438	TLDMIK(1)K	3	-0.98878	2	0.833	0.741	0.715	1.239	1.084	1.181	1.531	0.0021359
Heat shock protein Hsp90, N-terminal	0.0712027	Q58FF8	332	0.479	Q1	K	Putative heat shock protein HSP 90-beta 2 OS=Homo sapiens OX=9606 GN=HSP90AB2P PE=1 SV=2	HSP90AB2P	1	0.00072324	111.17	AK(1)FENLCK	3	-0.027707	2	1.508	1.469	1.398	0.714	0.677	0.704	0.479	1.56421e-05
Heat shock protein Hsp90, N-terminal	0.0712027	P07900	567	0.531	Q2	K	Heat shock protein HSP 90-alpha OS=Homo sapiens OX=9606 GN=HSP90AA1 PE=1 SV=5	HSP90AA1	1	0.000535464	107.01	TK(1)FENLCK	3	0.23519	3	1.473	1.347	1.365	0.728	0.755	0.74	0.531	2.4582e-05
Heat shock protein Hsp90, N-terminal	0.0712027	P07900	576	0.235	Q1	K	Heat shock protein HSP 90-alpha OS=Homo sapiens OX=9606 GN=HSP90AA1 PE=1 SV=5	HSP90AA1	1	0.00316475	93.096	IMK(1)DILEK	3	0.51489	4	1.881	1.876	1.791	0.418	0.456	0.43	0.235	5.6281e-07
Cyclin-like	0.321154	P06400	65	0.464	Q1	K	Retinoblastoma-associated protein OS=Homo sapiens OX=9606 GN=RB1 PE=1 SV=2	RB1	1	0.00150538	94.114	LK(1)IPDHVR	3	-0.34904	1	1.381	1.521	1.526	0.796	0.554	0.706	0.464	0.002224
Cyclin-like	0.321154	O75909	118	0.524	Q2	K	Cyclin-K OS=Homo sapiens OX=9606 GN=CCNK PE=1 SV=2	CCNK	1	0.0423097	74.486	DIIK(1)TAR	2	-0.010829	1	1.454	1.363	1.395	0.766	0.703	0.736	0.524	3.5886e-05
Alcohol dehydrogenase, N-terminal	0.280657	P11766	107	0.231	Q1	K	Alcohol dehydrogenase class-3 OS=Homo sapiens OX=9606 GN=ADH5 PE=1 SV=4	ADH5	1	1.45045e-06	115.57	FCLNPK(1)TNLCQK	2	0.14803	1	2	1.774	1.804	0.398	0.407	0.482	0.231	3.6245e-05
Alcohol dehydrogenase, N-terminal	0.280657	Q9BV79	267	0.657	Q2	K	Enoyl-[acyl-carrier-protein] reductase, mitochondrial OS=Homo sapiens OX=9606 GN=MECR PE=1 SV=2	MECR	1	4.28887e-08	110.12	LALNCVGGK(1)SSTELLR	2	0.28593	2	1.288	1.363	1.136	0.811	0.849	0.828	0.657	0.00166294
Alcohol dehydrogenase, N-terminal	0.280657	Q00796	134	0.52	Q2	K	Sorbitol dehydrogenase OS=Homo sapiens OX=9606 GN=SORD PE=1 SV=4	SORD	1	0.00022051	90.05	FYK(1)HNAAFCYK	3	-0.36253	2	1.368	1.43	1.42	0.7	0.746	0.748	0.52	1.70532e-05
Serine proteases, trypsin domain	0.280657	Q9NRS4	249	1.837	Q3	K	Transmembrane protease serine 4 OS=Homo sapiens OX=9606 GN=TMPRSS4 PE=1 SV=2	TMPRSS4	1	0.00432063	74.173	K(1)HTDVFNWK	3	-0.09216	1	0.682	0.664	0.659	1.182	1.219	1.283	1.837	2.0037e-05
Serine proteases, trypsin domain	0.280657	P00740	446	2.291	Q4	K	Coagulation factor IX OS=Homo sapiens OX=9606 GN=F9 PE=1 SV=2	F9	1	0.00440376	82.008	YGIYTK(1)VSR	2	-0.90947	1	0.619	0.527	0.554	1.289	1.3	1.305	2.291	0.0032782
Serine proteases, trypsin domain	0.280657	Q14520	173	6.547	Q4	K	Hyaluronan-binding protein 2 OS=Homo sapiens OX=9606 GN=HABP2 PE=1 SV=1	HABP2	1	4.04891e-11	145.43	SK(1)FTCACPDQFK	3	0.39348	2	0.211	0.229	0.258	1.592	1.456	1.522	6.547	3.9393e-06
CAP Gly-rich domain	0.280657	P30622	1026	0.632	Q2	K	CAP-Gly domain-containing linker protein 1 OS=Homo sapiens OX=9606 GN=CLIP1 PE=1 SV=2	CLIP1	1	0.000529797	66.059	METSHNQCQELK(1)AR	3	-0.9546	1	1.372	1.211	1.279	0.787	0.883	0.772	0.632	0.00115826
CAP Gly-rich domain	0.280657	Q5VT06	1384	9.172	Q4	K	Centrosome-associated protein 350 OS=Homo sapiens OX=9606 GN=CEP350 PE=1 SV=1	CEP350	1	0.00207263	117.89	DLALLK(1)LK	3	-0.067493	2	0.163	0.167	0.182	1.62	1.535	1.541	9.172	2.4997e-07
CAP Gly-rich domain	0.280657	Q14203	77	0.66	Q2	K	Dynactin subunit 1 OS=Homo sapiens OX=9606 GN=DCTN1 PE=1 SV=3	DCTN1	1	2.21427e-14	143.05	K(1)YFTCDEGHGIFVR	3	0.29115	2	1.261	1.227	1.29	0.83	0.85	0.815	0.66	2.2783e-05
Rel homology dimerisation domain	0.143076	Q04206	122	0.545	Q2	K	Transcription factor p65 OS=Homo sapiens OX=9606 GN=RELA PE=1 SV=2	RELA	1	3.64055e-22	149.32	CIHSFQNLGIQCVK(1)K	3	0.47742	1	1.382	1.379	1.378	0.794	0.785	0.676	0.545	0.0071434
Rel homology dimerisation domain	0.143076	Q04206	195	0.657	Q2	K	Transcription factor p65 OS=Homo sapiens OX=9606 GN=RELA PE=1 SV=2	RELA	1	0.00217284	81.48	APNTAELK(1)ICR	2	-0.29332	1	1.29	1.233	1.264	0.806	0.824	0.857	0.657	4.2829e-05
Rel homology dimerisation domain	0.143076	O94916	259	7.661	Q4	K	Nuclear factor of activated T-cells 5 OS=Homo sapiens OX=9606 GN=NFAT5 PE=1 SV=1	NFAT5	1	0.038802	41.695	AGNGTLENQK(1)GTGVK(1)K	3	2.9694	1	0.192	0.214	0.198	1.463	1.681	1.483	7.661	1.5626e-06
Rel homology dimerisation domain	0.143076	O94916	264	7.661	Q4	K	Nuclear factor of activated T-cells 5 OS=Homo sapiens OX=9606 GN=NFAT5 PE=1 SV=1	NFAT5	1	0.038802	41.695	AGNGTLENQK(1)GTGVK(1)K	3	2.9694	1	0.192	0.214	0.198	1.463	1.681	1.483	7.661	1.5626e-06
RNA-binding S4 domain	0.321154	P46781	11	0.639	Q2	K	40S ribosomal protein S9 OS=Homo sapiens OX=9606 GN=RPS9 PE=1 SV=3	RPS9	1	0.0197986	88.177	K(1)TYVTPR	2	0.2685	2	1.26	1.31	1.27	0.809	0.818	0.825	0.639	2.2115e-06
RNA-binding S4 domain	0.321154	P62701	120	0.464	Q1	K	40S ribosomal protein S4, X isoform OS=Homo sapiens OX=9606 GN=RPS4X PE=1 SV=2	RPS4X	1	0.001407	96.342	ITPEEAK(1)YK	2	0.314	3	1.488	1.467	1.475	0.722	0.668	0.667	0.464	0.00118412
RNA-binding S4 domain	0.321154	P62701	62	0.633	Q2	K	40S ribosomal protein S4, X isoform OS=Homo sapiens OX=9606 GN=RPS4X PE=1 SV=2	RPS4X	1	0.00025157	111.86	YALTGDEVK(1)K	2	-2.2467	3	1.316	1.243	1.298	0.825	0.807	0.81	0.633	1.79756e-05
Peptidase M20, dimerisation domain	0.321154	Q03154	129	1.551	Q3	K	Aminoacylase-1 OS=Homo sapiens OX=9606 GN=ACY1 PE=1 SV=1	ACY1	1	0.0222707	60.682	LK(1)VEGHR	3	0.064875	1	0.786	0.786	0.693	1.171	1.171	1.172	1.551	0.0089411
Peptidase M20, dimerisation domain	0.321154	Q8IYS1	24	0.522	Q2	K	Peptidase M20 domain-containing protein 2 OS=Homo sapiens OX=9606 GN=PM20D2 PE=1 SV=2	PM20D2	1	0.00141861	99.973	SELELLK(1)LR	2	0.90456	1	1.381	1.428	1.404	0.738	0.699	0.762	0.522	1.87608e-05
TOG domain	0.154984	Q14008	496	0.623	Q2	K	Cytoskeleton-associated protein 5 OS=Homo sapiens OX=9606 GN=CKAP5 PE=1 SV=3	CKAP5	1	0.000322902	84.365	ECSEK(1)VELIHGK	3	-1.0724	1	1.307	1.31	1.263	0.717	0.806	0.895	0.623	0.00185572
TOG domain	0.154984	Q92616	793	0.441	Q1	K	eIF-2-alpha kinase activator GCN1 OS=Homo sapiens OX=9606 GN=GCN1 PE=1 SV=6	GCN1	1	0.0122105	60.91	ANMK(1)RENK	2	-2.2334	1	1.609	1.454	1.461	0.646	0.676	0.673	0.441	2.114e-05
TOG domain	0.154984	O00410	963	0.559	Q2	K	Importin-5 OS=Homo sapiens OX=9606 GN=IPO5 PE=1 SV=4	IPO5	1	2.89347e-14	129.88	TK(1)ENVNATENCISAVGK	3	0.44621	1	1.327	1.351	1.401	0.664	0.773	0.845	0.559	0.00125753
Clathrin, heavy chain, linker/propeller domain	0.143076	Q00610	907	0.529	Q2	K	Clathrin heavy chain 1 OS=Homo sapiens OX=9606 GN=CLTC PE=1 SV=5	CLTC	1	0.00140987	111.61	VVGK(1)YCEK	2	-0.27006	3	1.457	1.43	1.308	0.764	0.714	0.74	0.529	7.9584e-05
Clathrin, heavy chain, linker/propeller domain	0.143076	P53675	1609	0.551	Q2	K	Clathrin heavy chain 2 OS=Homo sapiens OX=9606 GN=CLTCL1 PE=1 SV=2	CLTCL1	1	0.0296677	71.451	EYLSK(1)VDK	2	0.16188	1	1.33	1.324	1.46	0.765	0.744	0.757	0.551	5.7349e-05
Histidine kinase-like ATPase, C-terminal domain	0.076663	A6NHR9	569	0.401	Q1	K	Structural maintenance of chromosomes flexible hinge domain-containing protein 1 OS=Homo sapiens OX=9606 GN=SMCHD1 PE=1 SV=2	SMCHD1	1	0.00714345	72.928	DCHEK(1)YDK	3	3.8917	1	1.61	1.654	1.43	0.645	0.636	0.6	0.401	5.6202e-05
Histidine kinase-like ATPase, C-terminal domain	0.076663	P08238	559	0.479	Q1	K	Heat shock protein HSP 90-beta OS=Homo sapiens OX=9606 GN=HSP90AB1 PE=1 SV=4	HSP90AB1	1	0.00072324	111.17	AK(1)FENLCK	3	-0.027707	2	1.508	1.469	1.398	0.714	0.677	0.704	0.479	1.56421e-05
Histidine kinase-like ATPase, C-terminal domain	0.076663	P08238	568	0.153	Q1	K	Heat shock protein HSP 90-beta OS=Homo sapiens OX=9606 GN=HSP90AB1 PE=1 SV=4	HSP90AB1	1	0.0129056	82.417	LMK(1)EILDK	2	-0.52759	1	2.117	2.005	1.986	0.335	0.306	0.291	0.153	1.0451e-06
Histidine kinase-like ATPase, C-terminal domain	0.076663	P08238	557	0.623	Q2	K	Heat shock protein HSP 90-beta OS=Homo sapiens OX=9606 GN=HSP90AB1 PE=1 SV=4	HSP90AB1	1	0.0285507	80.219	MEESK(1)AK	2	0.84477	2	1.31	1.303	1.275	0.801	0.799	0.821	0.623	1.2245e-06
Histidine kinase-like ATPase, C-terminal domain	0.076663	Q02880	208	0.288	Q1	K	DNA topoisomerase 2-beta OS=Homo sapiens OX=9606 GN=TOP2B PE=1 SV=3	TOP2B	1	0.00358868	93.374	EYK(1)HSFK	3	0.81313	1	1.685	1.864	1.683	0.486	0.473	0.55	0.288	2.3441e-05
Histidine kinase-like ATPase, C-terminal domain	0.076663	P14625	467	2.375	Q4	K	Endoplasmin OS=Homo sapiens OX=9606 GN=HSP90B1 PE=1 SV=1	HSP90B1	1	0.0260932	82.287	K(1)TLDMIK	2	-1.9897	1	0.517	0.571	0.564	1.316	1.312	1.296	2.375	0.00132479
Histidine kinase-like ATPase, C-terminal domain	0.076663	P14625	473	1.531	Q3	K	Endoplasmin OS=Homo sapiens OX=9606 GN=HSP90B1 PE=1 SV=1	HSP90B1	1	0.0291692	80.438	TLDMIK(1)K	3	-0.98878	2	0.833	0.741	0.715	1.239	1.084	1.181	1.531	0.0021359
Histidine kinase-like ATPase, C-terminal domain	0.076663	Q58FF8	332	0.479	Q1	K	Putative heat shock protein HSP 90-beta 2 OS=Homo sapiens OX=9606 GN=HSP90AB2P PE=1 SV=2	HSP90AB2P	1	0.00072324	111.17	AK(1)FENLCK	3	-0.027707	2	1.508	1.469	1.398	0.714	0.677	0.704	0.479	1.56421e-05
Histidine kinase-like ATPase, C-terminal domain	0.076663	P07900	567	0.531	Q2	K	Heat shock protein HSP 90-alpha OS=Homo sapiens OX=9606 GN=HSP90AA1 PE=1 SV=5	HSP90AA1	1	0.000535464	107.01	TK(1)FENLCK	3	0.23519	3	1.473	1.347	1.365	0.728	0.755	0.74	0.531	2.4582e-05
Histidine kinase-like ATPase, C-terminal domain	0.076663	P07900	576	0.235	Q1	K	Heat shock protein HSP 90-alpha OS=Homo sapiens OX=9606 GN=HSP90AA1 PE=1 SV=5	HSP90AA1	1	0.00316475	93.096	IMK(1)DILEK	3	0.51489	4	1.881	1.876	1.791	0.418	0.456	0.43	0.235	5.6281e-07
Laminin G domain	0.143076	P24043	3092	1.918	Q3	K	Laminin subunit alpha-2 OS=Homo sapiens OX=9606 GN=LAMA2 PE=1 SV=4	LAMA2	1	0.0350388	67.385	GCIRSLK(1)LTK	2	3.4243	1	0.661	0.626	0.658	1.283	1.221	1.227	1.918	1.50302e-05
Laminin G domain	0.143076	Q16787	2135	1.622	Q3	K	Laminin subunit alpha-3 OS=Homo sapiens OX=9606 GN=LAMA3 PE=1 SV=2	LAMA3	1	0.000133898	89.507	SAGK(1)TSLVEEAEK	2	-0.15811	2	0.721	0.727	0.746	1.166	1.178	1.214	1.622	3.461e-06
NUDIX hydrolase domain	0.321154	Q13907	37	0.507	Q2	K	Isopentenyl-diphosphate Delta-isomerase 1 OS=Homo sapiens OX=9606 GN=IDI1 PE=1 SV=2	IDI1	1	0.00103222	79.492	K(1)NCHLNENIEK	3	-1.7141	1	1.369	1.431	1.463	0.719	0.716	0.728	0.507	2.3258e-06
NUDIX hydrolase domain	0.321154	A0A024RBG1	134	0.545	Q2	K	Diphosphoinositol polyphosphate phosphohydrolase NUDT4B OS=Homo sapiens OX=9606 GN=NUDT4B PE=3 SV=1	NUDT4B	1	2.50792e-08	107.35	VLQCHK(1)PVHAEYLEK	4	-0.64731	1	1.403	1.355	1.376	0.694	0.76	0.797	0.545	0.000124527
Integrin beta N-terminal	0.321154	P18564	548	1.991	Q3	K	Integrin beta-6 OS=Homo sapiens OX=9606 GN=ITGB6 PE=1 SV=2	ITGB6	1	9.92231e-07	77.037	HK(1)GLLCGGNGDCDCGECVCR	3	-0.47256	1	0.5	0.688	0.699	1.2	1.299	1.258	1.991	0.0032991
Integrin beta N-terminal	0.321154	P16144	834	0.349	Q1	K	Integrin beta-4 OS=Homo sapiens OX=9606 GN=ITGB4 PE=1 SV=5	ITGB4	1	1.56452e-06	115.12	LCTENLLK(1)PDTR	3	-0.48166	2	1.603	1.662	1.661	0.6	0.55	0.57	0.349	1.481e-06
Myosin, N-terminal, SH3-like	0.321154	P35579	180	0.355	Q1	K	Myosin-9 OS=Homo sapiens OX=9606 GN=MYH9 PE=1 SV=4	MYH9	1	5.30441e-22	143.04	EDQSILCTGESGAGK(1)TENTK	3	-0.56027	1	1.567	1.76	1.57	0.594	0.577	0.566	0.355	1.72257e-05
Myosin, N-terminal, SH3-like	0.321154	P35579	565	0.403	Q1	K	Myosin-9 OS=Homo sapiens OX=9606 GN=MYH9 PE=1 SV=4	MYH9	1	0.00243053	54.898	DK(1)ADFCIIHYAGK	3	-0.65742	1	1.575	1.478	1.63	0.589	0.674	0.622	0.403	4.3735e-05
Myosin, N-terminal, SH3-like	0.321154	P35579	1441	0.627	Q2	K	Myosin-9 OS=Homo sapiens OX=9606 GN=MYH9 PE=1 SV=4	MYH9	1	0.00149399	105.2	QSACNLEK(1)K	3	-0.50686	3	1.265	1.327	1.28	0.809	0.807	0.813	0.627	0.00097699
Myosin, N-terminal, SH3-like	0.321154	P35580	1782	1.618	Q3	K	Myosin-10 OS=Homo sapiens OX=9606 GN=MYH10 PE=1 SV=3	MYH10	1	0.000848405	90.614	SAAQK(1)SDNAR	2	-0.18483	1	0.811	0.675	0.713	1.145	1.249	1.164	1.618	0.00133836
LEM domain	0.0540374	P42166	334	0.492	Q1	K	Lamina-associated polypeptide 2, isoform alpha OS=Homo sapiens OX=9606 GN=TMPO PE=1 SV=2	TMPO	1	8.27814e-07	118.08	EK(1)SGIQPLCPER	2	0.52641	2	1.459	1.358	1.508	0.711	0.683	0.732	0.492	4.1488e-05
LEM domain	0.0540374	P42167	393	1.546	Q3	K	Lamina-associated polypeptide 2, isoforms beta/gamma OS=Homo sapiens OX=9606 GN=TMPO PE=1 SV=2	TMPO	1	0.000802858	73.435	YVPK(1)YVPLADVK	3	0.8665	1	0.732	0.692	0.843	1.067	1.277	1.16	1.546	0.0051008
LEM domain	0.0540374	Q8NC56	256	0.333	Q1	K	LEM domain-containing protein 2 OS=Homo sapiens OX=9606 GN=LEMD2 PE=1 SV=1	LEMD2	1	0.00148969	103.91	K(1)TDEFCQAK	2	-0.026333	1	1.714	1.657	1.637	0.556	0.561	0.551	0.333	9.5812e-08
Thyroglobulin type-1	0.143076	P18065	207	5.699	Q4	K	Insulin-like growth factor-binding protein 2 OS=Homo sapiens OX=9606 GN=IGFBP2 PE=1 SV=2	IGFBP2	1	0.00370776	54.343	GGK(1)HHLGLEEPK	4	0.020273	1	0.27	0.255	0.265	1.49	1.426	1.586	5.699	4.9835e-07
Thyroglobulin type-1	0.143076	P18065	216	5.711	Q4	K	Insulin-like growth factor-binding protein 2 OS=Homo sapiens OX=9606 GN=IGFBP2 PE=1 SV=2	IGFBP2	1	0.000564305	85.676	HHLGLEEPK(1)K	4	-0.036363	1	0.289	0.25	0.25	1.503	1.444	1.559	5.711	2.5698e-06
Thyroglobulin type-1	0.143076	P16422	106	1.604	Q3	K	Epithelial cell adhesion molecule OS=Homo sapiens OX=9606 GN=EPCAM PE=1 SV=2	EPCAM	1	1.06393e-16	97.771	AKPEGALQNNDGLYDPDCDESGLFK(1)AK	4	-0.73346	3	0.778	0.711	0.724	1.211	1.164	1.175	1.604	9.7064e-05
Thyroglobulin type-1	0.143076	P16422	160	10.663	Q4	K	Epithelial cell adhesion molecule OS=Homo sapiens OX=9606 GN=EPCAM PE=1 SV=2	EPCAM	1	0.000107872	110.08	EKPYDSK(1)SLR	2	-0.057166	2	0.152	0.147	0.146	1.691	1.532	1.522	10.663	1.6533e-07
Crontonase, C-terminal	0.143076	Q6NVY1	42	0.416	Q1	K	3-hydroxyisobutyryl-CoA hydrolase, mitochondrial OS=Homo sapiens OX=9606 GN=HIBCH PE=1 SV=2	HIBCH	1	3.31192e-05	101.53	HTDAAEEVLLEK(1)K	3	-0.054608	1	1.5	1.553	1.57	0.618	0.652	0.651	0.416	1.2496e-06
Crontonase, C-terminal	0.143076	Q13011	95	0.338	Q1	K	Delta(3,5)-Delta(2,4)-dienoyl-CoA isomerase, mitochondrial OS=Homo sapiens OX=9606 GN=ECH1 PE=1 SV=2	ECH1	1	2.339e-06	129.37	EMVECFNK(1)ISR	3	-0.63547	2	1.684	1.746	1.551	0.562	0.561	0.562	0.338	0.00104309
SAP domain	0.122043	Q00839	495	0.459	Q1	K	Heterogeneous nuclear ribonucleoprotein U OS=Homo sapiens OX=9606 GN=HNRNPU PE=1 SV=6	HNRNPU	1	0.000338111	63.691	K(1)DCEVVMMIGLPGAGK	3	-1.0615	2	1.4	1.528	1.52	0.711	0.636	0.694	0.459	6.0225e-05
SAP domain	0.122043	Q00839	387	0.38	Q1	K	Heterogeneous nuclear ribonucleoprotein U OS=Homo sapiens OX=9606 GN=HNRNPU PE=1 SV=6	HNRNPU	1	5.34412e-06	99.344	GIK(1)TCNCETEDYGEK	3	0.12476	1	1.496	1.565	1.715	0.555	0.687	0.573	0.38	0.00023794
SAP domain	0.122043	Q00839	565	0.42	Q1	K	Heterogeneous nuclear ribonucleoprotein U OS=Homo sapiens OX=9606 GN=HNRNPU PE=1 SV=6	HNRNPU	1	6.4142e-07	108.09	APQCLGK(1)FIEIAAR	2	-1.2209	2	1.588	1.557	1.462	0.609	0.626	0.7	0.42	6.0565e-05
SAP domain	0.122043	Q00839	609	0.321	Q1	K	Heterogeneous nuclear ribonucleoprotein U OS=Homo sapiens OX=9606 GN=HNRNPU PE=1 SV=6	HNRNPU	1	2.39004e-06	111.79	AVVVCPK(1)DEDYK	2	0.46828	2	1.735	1.64	1.692	0.524	0.563	0.54	0.321	8.752e-07
SAP domain	0.122043	Q00839	331	0.567	Q2	K	Heterogeneous nuclear ribonucleoprotein U OS=Homo sapiens OX=9606 GN=HNRNPU PE=1 SV=6	HNRNPU	1	0.00140425	104.82	ASYGVSK(1)GK	2	0.25607	3	1.395	1.312	1.354	0.702	0.864	0.737	0.567	0.0009375
SAP domain	0.122043	P35659	349	0.446	Q1	K	Protein DEK OS=Homo sapiens OX=9606 GN=DEK PE=1 SV=1	DEK	1	1.13705e-22	159.18	K(1)VYENYPTYDLTER	2	3.2274	3	1.557	1.532	1.415	0.677	0.719	0.615	0.446	0.000119317
SAP domain	0.122043	Q8IX12	558	1.66	Q3	K	Cell division cycle and apoptosis regulator protein 1 OS=Homo sapiens OX=9606 GN=CCAR1 PE=1 SV=2	CCAR1	1	0.000272495	89.9	YHRPEETHK(1)GR	3	-1.1911	2	0.705	0.609	0.846	1.238	1.172	1.176	1.66	0.0059585
SAP domain	0.122043	P12956	591	0.589	Q2	K	X-ray repair cross-complementing protein 6 OS=Homo sapiens OX=9606 GN=XRCC6 PE=1 SV=2	XRCC6	1	0.0039431	83.869	AYGLK(1)SGLK	3	-1.3608	4	1.307	1.277	1.403	0.773	0.78	0.797	0.589	5.951e-05
SAP domain	0.122043	Q1KMD3	289	0.412	Q1	K	Heterogeneous nuclear ribonucleoprotein U-like protein 2 OS=Homo sapiens OX=9606 GN=HNRNPUL2 PE=1 SV=1	HNRNPUL2	1	0.00309695	74.464	STYGVTK(1)GK	3	-0.065737	2	1.479	1.634	1.528	0.677	0.593	0.642	0.412	5.6029e-05
SAP domain	0.122043	Q9BUJ2	539	0.237	Q1	K	Heterogeneous nuclear ribonucleoprotein U-like protein 1 OS=Homo sapiens OX=9606 GN=HNRNPUL1 PE=1 SV=2	HNRNPUL1	1	1.2043e-10	125.22	AIVICPTDEDLK(1)DR	2	0.085057	2	1.823	1.844	1.866	0.371	0.524	0.414	0.237	0.0049034
SAP domain	0.122043	Q14151	355	0.622	Q2	K	Scaffold attachment factor B2 OS=Homo sapiens OX=9606 GN=SAFB2 PE=1 SV=1	SAFB2	1	0.00030555	78.69	K(1)FDFDACNEVPPAPK	4	-0.3009	2	1.32	1.335	1.237	0.827	0.805	0.787	0.622	6.4071e-05
Major sperm protein (MSP) domain	0.143076	O95292	45	0.307	Q1	K	Vesicle-associated membrane protein-associated protein B/C OS=Homo sapiens OX=9606 GN=VAPB PE=1 SV=3	VAPB	1	0.0183623	88.819	VK(1)TTAPR	2	0.92096	1	1.883	1.543	1.719	0.5	0.456	0.622	0.307	0.0003986
Major sperm protein (MSP) domain	0.143076	O95292	43	0.433	Q1	K	Vesicle-associated membrane protein-associated protein B/C OS=Homo sapiens OX=9606 GN=VAPB PE=1 SV=3	VAPB	1	0.0107878	97.798	NVCFK(1)VK	2	-2.8447	1	1.635	1.469	1.454	0.619	0.725	0.63	0.433	0.000179612
Major sperm protein (MSP) domain	0.143076	Q9P0L0	52	0.307	Q1	K	Vesicle-associated membrane protein-associated protein A OS=Homo sapiens OX=9606 GN=VAPA PE=1 SV=3	VAPA	1	0.0183623	88.819	VK(1)TTAPR	2	0.92096	1	1.883	1.543	1.719	0.5	0.456	0.622	0.307	0.0003986
Major sperm protein (MSP) domain	0.143076	Q9P0L0	125	0.554	Q2	K	Vesicle-associated membrane protein-associated protein A OS=Homo sapiens OX=9606 GN=VAPA PE=1 SV=3	VAPA	1	0.000395253	78.902	EAKPDELMDSK(1)LR	3	0.091643	1	1.331	1.429	1.345	0.788	0.768	0.719	0.554	7.6773e-05
SPRY domain	0.0373646	Q00839	495	0.459	Q1	K	Heterogeneous nuclear ribonucleoprotein U OS=Homo sapiens OX=9606 GN=HNRNPU PE=1 SV=6	HNRNPU	1	0.000338111	63.691	K(1)DCEVVMMIGLPGAGK	3	-1.0615	2	1.4	1.528	1.52	0.711	0.636	0.694	0.459	6.0225e-05
SPRY domain	0.0373646	Q00839	387	0.38	Q1	K	Heterogeneous nuclear ribonucleoprotein U OS=Homo sapiens OX=9606 GN=HNRNPU PE=1 SV=6	HNRNPU	1	5.34412e-06	99.344	GIK(1)TCNCETEDYGEK	3	0.12476	1	1.496	1.565	1.715	0.555	0.687	0.573	0.38	0.00023794
SPRY domain	0.0373646	Q00839	565	0.42	Q1	K	Heterogeneous nuclear ribonucleoprotein U OS=Homo sapiens OX=9606 GN=HNRNPU PE=1 SV=6	HNRNPU	1	6.4142e-07	108.09	APQCLGK(1)FIEIAAR	2	-1.2209	2	1.588	1.557	1.462	0.609	0.626	0.7	0.42	6.0565e-05
SPRY domain	0.0373646	Q00839	609	0.321	Q1	K	Heterogeneous nuclear ribonucleoprotein U OS=Homo sapiens OX=9606 GN=HNRNPU PE=1 SV=6	HNRNPU	1	2.39004e-06	111.79	AVVVCPK(1)DEDYK	2	0.46828	2	1.735	1.64	1.692	0.524	0.563	0.54	0.321	8.752e-07
SPRY domain	0.0373646	Q00839	331	0.567	Q2	K	Heterogeneous nuclear ribonucleoprotein U OS=Homo sapiens OX=9606 GN=HNRNPU PE=1 SV=6	HNRNPU	1	0.00140425	104.82	ASYGVSK(1)GK	2	0.25607	3	1.395	1.312	1.354	0.702	0.864	0.737	0.567	0.0009375
SPRY domain	0.0373646	Q96BD6	4	0.626	Q2	K	SPRY domain-containing SOCS box protein 1 OS=Homo sapiens OX=9606 GN=SPSB1 PE=1 SV=1	SPSB1	1	0.00350556	70.552	GQK(1)VTGGIK	3	-0.52748	1	1.311	1.292	1.271	0.758	0.81	0.858	0.626	0.00022019
SPRY domain	0.0373646	Q6PJ69	354	0.575	Q2	K	Tripartite motif-containing protein 65 OS=Homo sapiens OX=9606 GN=TRIM65 PE=1 SV=3	TRIM65	1	0.000105657	126.31	QDQQVK(1)HCR	3	-0.47486	1	1.184	1.591	1.257	0.75	0.876	0.692	0.575	0.0084028
SPRY domain	0.0373646	Q1KMD3	289	0.412	Q1	K	Heterogeneous nuclear ribonucleoprotein U-like protein 2 OS=Homo sapiens OX=9606 GN=HNRNPUL2 PE=1 SV=1	HNRNPUL2	1	0.00309695	74.464	STYGVTK(1)GK	3	-0.065737	2	1.479	1.634	1.528	0.677	0.593	0.642	0.412	5.6029e-05
SPRY domain	0.0373646	Q9BUJ2	539	0.237	Q1	K	Heterogeneous nuclear ribonucleoprotein U-like protein 1 OS=Homo sapiens OX=9606 GN=HNRNPUL1 PE=1 SV=2	HNRNPUL1	1	1.2043e-10	125.22	AIVICPTDEDLK(1)DR	2	0.085057	2	1.823	1.844	1.866	0.371	0.524	0.414	0.237	0.0049034
SPRY domain	0.0373646	Q92499	516	0.599	Q2	K	ATP-dependent RNA helicase DDX1 OS=Homo sapiens OX=9606 GN=DDX1 PE=1 SV=2	DDX1	1	1.53069e-16	128.01	TK(1)IDCDNLEQYFIQQGGGPDK	4	-0.037811	1	1.248	1.39	1.32	0.774	0.879	0.716	0.599	0.00156233
SPRY domain	0.0373646	Q92499	234	0.498	Q1	K	ATP-dependent RNA helicase DDX1 OS=Homo sapiens OX=9606 GN=DDX1 PE=1 SV=2	DDX1	1	9.11479e-13	128.71	NQALFPACVLK(1)NAELK	3	0.095706	3	1.391	1.44	1.473	0.764	0.684	0.694	0.498	5.7082e-05
SPRY domain	0.0373646	Q92499	117	0.557	Q2	K	ATP-dependent RNA helicase DDX1 OS=Homo sapiens OX=9606 GN=DDX1 PE=1 SV=2	DDX1	1	0.0199015	50.297	EVK(1)EWHGCR	3	-2.7089	1	1.324	1.419	1.344	0.693	0.777	0.808	0.557	0.00031917
Acyl transferase/acyl hydrolase/lysophospholipase	0.143076	P49327	1995	0.533	Q2	K	Fatty acid synthase OS=Homo sapiens OX=9606 GN=FASN PE=1 SV=3	FASN	1	0.00337403	78.287	PK(1)YSGTLNLDR	2	0.24659	1	1.54	1.495	1.149	0.716	0.763	0.749	0.533	0.0028042
Acyl transferase/acyl hydrolase/lysophospholipase	0.143076	P49327	1993	0.548	Q2	K	Fatty acid synthase OS=Homo sapiens OX=9606 GN=FASN PE=1 SV=3	FASN	1	2.1213e-06	79.489	DGLLENQTPEFFQDVCK(1)PK	4	-0.92075	2	1.365	1.363	1.393	0.691	0.761	0.805	0.548	0.0055396
Acyl transferase/acyl hydrolase/lysophospholipase	0.143076	P49327	2449	0.639	Q2	K	Fatty acid synthase OS=Homo sapiens OX=9606 GN=FASN PE=1 SV=3	FASN	1	4.31904e-16	118.54	AK(1)TGGAYGEDLGADYNLSQVCDGK	3	-0.48673	2	1.251	1.262	1.326	0.855	0.778	0.821	0.639	0.000163237
Acyl transferase/acyl hydrolase/lysophospholipase	0.143076	Q9NP80	151	0.597	Q2	K	Calcium-independent phospholipase A2-gamma OS=Homo sapiens OX=9606 GN=PNPLA8 PE=1 SV=1	PNPLA8	1	0.0190903	54.539	QK(1)NIK(1)QAIK	2	-0.73579	1	1.274	1.379	1.316	0.83	0.832	0.706	0.597	0.0009213
Acyl transferase/acyl hydrolase/lysophospholipase	0.143076	Q9NP80	148	0.597	Q2	K	Calcium-independent phospholipase A2-gamma OS=Homo sapiens OX=9606 GN=PNPLA8 PE=1 SV=1	PNPLA8	1	0.0190903	54.539	QK(1)NIK(1)QAIK	2	-0.73579	1	1.274	1.379	1.316	0.83	0.832	0.706	0.597	0.0009213
CBP/p300-type histone acetyltransferase domain	0.143076	Q09472	1769	4.035	Q4	K	Histone acetyltransferase p300 OS=Homo sapiens OX=9606 GN=EP300 PE=1 SV=2	EP300	1	1.89332e-49	208.56	VVQHTK(1)GCK(1)R	2	0.47995	5	0.357	0.351	0.363	1.501	1.405	1.415	4.035	2.2499e-07
CBP/p300-type histone acetyltransferase domain	0.143076	Q09472	1772	11.928	Q4	K	Histone acetyltransferase p300 OS=Homo sapiens OX=9606 GN=EP300 PE=1 SV=2	EP300	1	1.89332e-49	208.56	VVQHTK(1)GCK(1)R	2	0.47995	3	0.123	0.136	0.141	1.65	1.565	1.556	11.928	3.2215e-07
CBP/p300-type histone acetyltransferase domain	0.143076	Q09472	1762	7.585	Q4	K	Histone acetyltransferase p300 OS=Homo sapiens OX=9606 GN=EP300 PE=1 SV=2	EP300	1	2.32223e-16	145.52	NANCSLPSCQK(1)MK(1)R	2	-1.3586	2	0.201	0.229	0.18	1.533	1.572	1.522	7.585	0.00119748
CBP/p300-type histone acetyltransferase domain	0.143076	Q09472	1774	3.958	Q4	K	Histone acetyltransferase p300 OS=Homo sapiens OX=9606 GN=EP300 PE=1 SV=2	EP300	1	0.000167046	115.33	K(1)TNGGCPICK	3	-1.4801	4	0.287	0.344	0.456	1.437	1.433	1.432	3.958	0.0092049
CBP/p300-type histone acetyltransferase domain	0.143076	Q09472	1704	1.891	Q3	K	Histone acetyltransferase p300 OS=Homo sapiens OX=9606 GN=EP300 PE=1 SV=2	EP300	1	2.47609e-10	80.688	NHDHK(1)MEK(1)LGLGLDDESNNQQAAATQSPGDSR	4	4.3749	6	0.642	0.664	0.659	1.234	1.257	1.224	1.891	5.0177e-07
CBP/p300-type histone acetyltransferase domain	0.143076	Q09472	1760	1.885	Q3	K	Histone acetyltransferase p300 OS=Homo sapiens OX=9606 GN=EP300 PE=1 SV=2	EP300	1	2.32223e-16	145.52	NANCSLPSCQK(1)MK(1)R	2	-1.3586	5	0.642	0.648	0.679	1.223	1.266	1.222	1.885	3.5127e-06
CBP/p300-type histone acetyltransferase domain	0.143076	Q09472	1590	0.62	Q2	K	Histone acetyltransferase p300 OS=Homo sapiens OX=9606 GN=EP300 PE=1 SV=2	EP300	1	0.00029002	91.867	LYATMEK(1)HK	3	-0.76884	4	1.377	1.286	1.238	0.838	0.789	0.79	0.62	0.00020271
CBP/p300-type histone acetyltransferase domain	0.143076	Q92793	1811	7.596	Q4	K	CREB-binding protein OS=Homo sapiens OX=9606 GN=CREBBP PE=1 SV=3	CREBBP	1	0.00377762	83.182	K(1)TNGGCPVCK	2	0.18561	1	0.185	0.196	0.228	1.546	1.535	1.545	7.596	0.00094031
Dynein heavy chain, coiled coil stalk	0.143076	Q14204	4441	0.577	Q2	K	Cytoplasmic dynein 1 heavy chain 1 OS=Homo sapiens OX=9606 GN=DYNC1H1 PE=1 SV=5	DYNC1H1	1	0.000216834	86.497	QDLADVVQVCEGK(1)K	3	0.12214	1	1.382	1.322	1.325	0.728	0.765	0.83	0.577	0.000176915
Dynein heavy chain, coiled coil stalk	0.143076	Q14204	1496	0.648	Q2	K	Cytoplasmic dynein 1 heavy chain 1 OS=Homo sapiens OX=9606 GN=DYNC1H1 PE=1 SV=5	DYNC1H1	1	0.000315582	108.7	GWDDLFNK(1)VK	2	0.24714	2	1.318	1.266	1.231	0.842	0.803	0.828	0.648	5.8581e-05
Dynein heavy chain, coiled coil stalk	0.143076	Q8TD57	2921	0.476	Q1	K	Dynein heavy chain 3, axonemal OS=Homo sapiens OX=9606 GN=DNAH3 PE=2 SV=1	DNAH3	1	0.0106296	49.189	LAAQMQK(1)LNQK	2	-1.4123	1	1.444	1.498	1.439	0.637	0.719	0.728	0.476	7.733e-05
PurM-like, N-terminal domain	0.0540374	P49903	341	0.44	Q1	K	Selenide, water dikinase 1 OS=Homo sapiens OX=9606 GN=SEPHS1 PE=1 SV=2	SEPHS1	1	0.0142304	72.2	FCAEIK(1)SPK	2	0.66242	2	1.537	1.468	1.52	0.635	0.688	0.668	0.44	3.5775e-06
PurM-like, N-terminal domain	0.0540374	P22102	162	0.427	Q1	K	Trifunctional purine biosynthetic protein adenosine-3 OS=Homo sapiens OX=9606 GN=GART PE=1 SV=1	GART	1	0.00700052	87.476	GVIVAK(1)SK	2	-0.25976	2	1.559	1.531	1.49	0.669	0.664	0.624	0.427	2.4813e-06
PurM-like, N-terminal domain	0.0540374	P22102	164	0.214	Q1	K	Trifunctional purine biosynthetic protein adenosine-3 OS=Homo sapiens OX=9606 GN=GART PE=1 SV=1	GART	1	0.00633056	105.52	SK(1)EEACK	2	-0.90208	1	1.917	1.882	1.877	0.398	0.392	0.426	0.214	2.5844e-07
PurM-like, N-terminal domain	0.0540374	Q99611	391	0.546	Q2	K	Selenide, water dikinase 2 OS=Homo sapiens OX=9606 GN=SEPHS2 PE=1 SV=3	SEPHS2	1	0.00629535	65.404	FCSEIK(1)SSK	3	0.27675	1	1.322	1.396	1.409	0.713	0.724	0.816	0.546	0.00020436
Translation elongation factor EFTu/EF1A, C-terminal	0.154984	P49411	234	0.52	Q2	K	Elongation factor Tu, mitochondrial OS=Homo sapiens OX=9606 GN=TUFM PE=1 SV=2	TUFM	1	1.05175e-05	119.39	DPELGLK(1)SVQK	3	0.80704	2	1.477	1.465	1.282	0.714	0.739	0.744	0.52	0.000162624
Translation elongation factor EFTu/EF1A, C-terminal	0.154984	Q5VTE0	376	0.352	Q1	K	Putative elongation factor 1-alpha-like 3 OS=Homo sapiens OX=9606 GN=EEF1A1P5 PE=5 SV=1	EEF1A1P5	1	0.0336053	78.113	FAELK(1)EK	2	-0.6028	1	1.692	1.634	1.59	0.574	0.573	0.584	0.352	3.2826e-07
Translation elongation factor EFTu/EF1A, C-terminal	0.154984	P15170	238	0.64	Q2	K	Eukaryotic peptide chain release factor GTP-binding subunit ERF3A OS=Homo sapiens OX=9606 GN=GSPT1 PE=1 SV=1	GSPT1	1	0.0233636	83.948	YEECK(1)EK	2	0.36512	1	1.243	1.305	1.29	0.853	0.849	0.753	0.64	0.00049716
CREB-binding protein/p300, atypical RING domain	0.143076	Q09472	1769	4.035	Q4	K	Histone acetyltransferase p300 OS=Homo sapiens OX=9606 GN=EP300 PE=1 SV=2	EP300	1	1.89332e-49	208.56	VVQHTK(1)GCK(1)R	2	0.47995	5	0.357	0.351	0.363	1.501	1.405	1.415	4.035	2.2499e-07
CREB-binding protein/p300, atypical RING domain	0.143076	Q09472	1772	11.928	Q4	K	Histone acetyltransferase p300 OS=Homo sapiens OX=9606 GN=EP300 PE=1 SV=2	EP300	1	1.89332e-49	208.56	VVQHTK(1)GCK(1)R	2	0.47995	3	0.123	0.136	0.141	1.65	1.565	1.556	11.928	3.2215e-07
CREB-binding protein/p300, atypical RING domain	0.143076	Q09472	1762	7.585	Q4	K	Histone acetyltransferase p300 OS=Homo sapiens OX=9606 GN=EP300 PE=1 SV=2	EP300	1	2.32223e-16	145.52	NANCSLPSCQK(1)MK(1)R	2	-1.3586	2	0.201	0.229	0.18	1.533	1.572	1.522	7.585	0.00119748
CREB-binding protein/p300, atypical RING domain	0.143076	Q09472	1774	3.958	Q4	K	Histone acetyltransferase p300 OS=Homo sapiens OX=9606 GN=EP300 PE=1 SV=2	EP300	1	0.000167046	115.33	K(1)TNGGCPICK	3	-1.4801	4	0.287	0.344	0.456	1.437	1.433	1.432	3.958	0.0092049
CREB-binding protein/p300, atypical RING domain	0.143076	Q09472	1704	1.891	Q3	K	Histone acetyltransferase p300 OS=Homo sapiens OX=9606 GN=EP300 PE=1 SV=2	EP300	1	2.47609e-10	80.688	NHDHK(1)MEK(1)LGLGLDDESNNQQAAATQSPGDSR	4	4.3749	6	0.642	0.664	0.659	1.234	1.257	1.224	1.891	5.0177e-07
CREB-binding protein/p300, atypical RING domain	0.143076	Q09472	1760	1.885	Q3	K	Histone acetyltransferase p300 OS=Homo sapiens OX=9606 GN=EP300 PE=1 SV=2	EP300	1	2.32223e-16	145.52	NANCSLPSCQK(1)MK(1)R	2	-1.3586	5	0.642	0.648	0.679	1.223	1.266	1.222	1.885	3.5127e-06
CREB-binding protein/p300, atypical RING domain	0.143076	Q09472	1590	0.62	Q2	K	Histone acetyltransferase p300 OS=Homo sapiens OX=9606 GN=EP300 PE=1 SV=2	EP300	1	0.00029002	91.867	LYATMEK(1)HK	3	-0.76884	4	1.377	1.286	1.238	0.838	0.789	0.79	0.62	0.00020271
CREB-binding protein/p300, atypical RING domain	0.143076	Q92793	1811	7.596	Q4	K	CREB-binding protein OS=Homo sapiens OX=9606 GN=CREBBP PE=1 SV=3	CREBBP	1	0.00377762	83.182	K(1)TNGGCPVCK	2	0.18561	1	0.185	0.196	0.228	1.546	1.535	1.545	7.596	0.00094031
p53-like transcription factor, DNA-binding	0.280657	Q04206	122	0.545	Q2	K	Transcription factor p65 OS=Homo sapiens OX=9606 GN=RELA PE=1 SV=2	RELA	1	3.64055e-22	149.32	CIHSFQNLGIQCVK(1)K	3	0.47742	1	1.382	1.379	1.378	0.794	0.785	0.676	0.545	0.0071434
p53-like transcription factor, DNA-binding	0.280657	Q04206	195	0.657	Q2	K	Transcription factor p65 OS=Homo sapiens OX=9606 GN=RELA PE=1 SV=2	RELA	1	0.00217284	81.48	APNTAELK(1)ICR	2	-0.29332	1	1.29	1.233	1.264	0.806	0.824	0.857	0.657	4.2829e-05
p53-like transcription factor, DNA-binding	0.280657	P42224	152	0.61	Q2	K	Signal transducer and activator of transcription 1-alpha/beta OS=Homo sapiens OX=9606 GN=STAT1 PE=1 SV=2	STAT1	1	0.00351683	63.091	DK(1)VMCIEHEIK	3	-0.25958	1	1.219	1.385	1.319	0.803	0.829	0.762	0.61	0.00037983
p53-like transcription factor, DNA-binding	0.280657	O94916	259	7.661	Q4	K	Nuclear factor of activated T-cells 5 OS=Homo sapiens OX=9606 GN=NFAT5 PE=1 SV=1	NFAT5	1	0.038802	41.695	AGNGTLENQK(1)GTGVK(1)K	3	2.9694	1	0.192	0.214	0.198	1.463	1.681	1.483	7.661	1.5626e-06
p53-like transcription factor, DNA-binding	0.280657	O94916	264	7.661	Q4	K	Nuclear factor of activated T-cells 5 OS=Homo sapiens OX=9606 GN=NFAT5 PE=1 SV=1	NFAT5	1	0.038802	41.695	AGNGTLENQK(1)GTGVK(1)K	3	2.9694	1	0.192	0.214	0.198	1.463	1.681	1.483	7.661	1.5626e-06
NUDIX hydrolase domain-like	0.321154	Q13907	37	0.507	Q2	K	Isopentenyl-diphosphate Delta-isomerase 1 OS=Homo sapiens OX=9606 GN=IDI1 PE=1 SV=2	IDI1	1	0.00103222	79.492	K(1)NCHLNENIEK	3	-1.7141	1	1.369	1.431	1.463	0.719	0.716	0.728	0.507	2.3258e-06
NUDIX hydrolase domain-like	0.321154	A0A024RBG1	134	0.545	Q2	K	Diphosphoinositol polyphosphate phosphohydrolase NUDT4B OS=Homo sapiens OX=9606 GN=NUDT4B PE=3 SV=1	NUDT4B	1	2.50792e-08	107.35	VLQCHK(1)PVHAEYLEK	4	-0.64731	1	1.403	1.355	1.376	0.694	0.76	0.797	0.545	0.000124527
Integrin beta subunit, VWA domain	0.321154	P18564	548	1.991	Q3	K	Integrin beta-6 OS=Homo sapiens OX=9606 GN=ITGB6 PE=1 SV=2	ITGB6	1	9.92231e-07	77.037	HK(1)GLLCGGNGDCDCGECVCR	3	-0.47256	1	0.5	0.688	0.699	1.2	1.299	1.258	1.991	0.0032991
Integrin beta subunit, VWA domain	0.321154	P16144	834	0.349	Q1	K	Integrin beta-4 OS=Homo sapiens OX=9606 GN=ITGB4 PE=1 SV=5	ITGB4	1	1.56452e-06	115.12	LCTENLLK(1)PDTR	3	-0.48166	2	1.603	1.662	1.661	0.6	0.55	0.57	0.349	1.481e-06
Integrin beta subunit, tail	0.321154	P18564	548	1.991	Q3	K	Integrin beta-6 OS=Homo sapiens OX=9606 GN=ITGB6 PE=1 SV=2	ITGB6	1	9.92231e-07	77.037	HK(1)GLLCGGNGDCDCGECVCR	3	-0.47256	1	0.5	0.688	0.699	1.2	1.299	1.258	1.991	0.0032991
Integrin beta subunit, tail	0.321154	P16144	834	0.349	Q1	K	Integrin beta-4 OS=Homo sapiens OX=9606 GN=ITGB4 PE=1 SV=5	ITGB4	1	1.56452e-06	115.12	LCTENLLK(1)PDTR	3	-0.48166	2	1.603	1.662	1.661	0.6	0.55	0.57	0.349	1.481e-06
Dehydrogenase, E1 component	0.321154	P08559	83	0.501	Q2	K	Pyruvate dehydrogenase E1 component subunit alpha, somatic form, mitochondrial OS=Homo sapiens OX=9606 GN=PDHA1 PE=1 SV=3	PDHA1	1	0.0168939	57.59	ADQLYK(1)QK	3	0.32031	1	1.467	1.39	1.435	0.751	0.695	0.704	0.501	1.87116e-05
Dehydrogenase, E1 component	0.321154	P08559	321	0.477	Q1	K	Pyruvate dehydrogenase E1 component subunit alpha, somatic form, mitochondrial OS=Homo sapiens OX=9606 GN=PDHA1 PE=1 SV=3	PDHA1	1	0.000127501	116.74	SDPIMLLK(1)DR	3	-0.61511	3	1.475	1.483	1.42	0.691	0.66	0.738	0.477	3.5027e-05
Dehydrogenase, E1 component	0.321154	P08559	313	0.443	Q1	K	Pyruvate dehydrogenase E1 component subunit alpha, somatic form, mitochondrial OS=Homo sapiens OX=9606 GN=PDHA1 PE=1 SV=3	PDHA1	1	0.000353207	107.09	SK(1)SDPIMLLK	2	-0.43555	2	1.553	1.469	1.495	0.707	0.659	0.636	0.443	2.0296e-05
Dehydrogenase, E1 component	0.321154	Q02218	401	0.272	Q1	K	2-oxoglutarate dehydrogenase, mitochondrial OS=Homo sapiens OX=9606 GN=OGDH PE=1 SV=3	OGDH	1	0.00209311	68.972	AEQFYCGDTEGK(1)K	2	0.74858	1	1.697	1.793	1.836	0.505	0.541	0.405	0.272	0.000136433
Dehydrogenase, E1 component	0.321154	Q02218	697	0.598	Q2	K	2-oxoglutarate dehydrogenase, mitochondrial OS=Homo sapiens OX=9606 GN=OGDH PE=1 SV=3	OGDH	1	8.0722e-05	94.402	HHVLHDQNVDK(1)R	3	-0.47766	2	1.309	1.211	1.443	0.785	0.777	0.808	0.598	0.0006
Myosin-like IQ motif-containing domain	0.280657	P35579	180	0.355	Q1	K	Myosin-9 OS=Homo sapiens OX=9606 GN=MYH9 PE=1 SV=4	MYH9	1	5.30441e-22	143.04	EDQSILCTGESGAGK(1)TENTK	3	-0.56027	1	1.567	1.76	1.57	0.594	0.577	0.566	0.355	1.72257e-05
Myosin-like IQ motif-containing domain	0.280657	P35579	565	0.403	Q1	K	Myosin-9 OS=Homo sapiens OX=9606 GN=MYH9 PE=1 SV=4	MYH9	1	0.00243053	54.898	DK(1)ADFCIIHYAGK	3	-0.65742	1	1.575	1.478	1.63	0.589	0.674	0.622	0.403	4.3735e-05
Myosin-like IQ motif-containing domain	0.280657	P35579	1441	0.627	Q2	K	Myosin-9 OS=Homo sapiens OX=9606 GN=MYH9 PE=1 SV=4	MYH9	1	0.00149399	105.2	QSACNLEK(1)K	3	-0.50686	3	1.265	1.327	1.28	0.809	0.807	0.813	0.627	0.00097699
Myosin-like IQ motif-containing domain	0.280657	P35580	1782	1.618	Q3	K	Myosin-10 OS=Homo sapiens OX=9606 GN=MYH10 PE=1 SV=3	MYH10	1	0.000848405	90.614	SAAQK(1)SDNAR	2	-0.18483	1	0.811	0.675	0.713	1.145	1.249	1.164	1.618	0.00133836
Myosin-like IQ motif-containing domain	0.280657	Q92614	1429	0.474	Q1	K	Unconventional myosin-XVIIIa OS=Homo sapiens OX=9606 GN=MYO18A PE=1 SV=3	MYO18A	1	0.000436442	127.84	ALQQLK(1)K	2	0.50423	1	1.45	1.472	1.466	0.671	0.71	0.7	0.474	9.1511e-07
SMCs flexible hinge	0.280657	O95347	330	0.506	Q2	K	Structural maintenance of chromosomes protein 2 OS=Homo sapiens OX=9606 GN=SMC2 PE=1 SV=2	SMC2	1	0.00651328	79.659	NLACEESK(1)R	2	-0.57641	1	1.398	1.397	1.48	0.756	0.744	0.662	0.506	0.00011991
SMCs flexible hinge	0.280657	O95347	322	0.493	Q1	K	Structural maintenance of chromosomes protein 2 OS=Homo sapiens OX=9606 GN=SMC2 PE=1 SV=2	SMC2	1	0.00148969	103.91	K(1)NLACEESK	2	-1.017	1	1.431	1.43	1.457	0.707	0.691	0.732	0.493	1.2116e-06
SMCs flexible hinge	0.280657	A6NHR9	569	0.401	Q1	K	Structural maintenance of chromosomes flexible hinge domain-containing protein 1 OS=Homo sapiens OX=9606 GN=SMCHD1 PE=1 SV=2	SMCHD1	1	0.00714345	72.928	DCHEK(1)YDK	3	3.8917	1	1.61	1.654	1.43	0.645	0.636	0.6	0.401	5.6202e-05
SMCs flexible hinge	0.280657	Q9UQE7	977	0.44	Q1	K	Structural maintenance of chromosomes protein 3 OS=Homo sapiens OX=9606 GN=SMC3 PE=1 SV=2	SMC3	0.99997	0.0237068	46.88	KLEQCNTELK(1)K	3	1.6771	1	1.475	1.481	1.565	0.661	0.655	0.674	0.44	1.2541e-06
SMCs flexible hinge	0.280657	Q9UQE7	978	0.614	Q2	K	Structural maintenance of chromosomes protein 3 OS=Homo sapiens OX=9606 GN=SMC3 PE=1 SV=2	SMC3	1	0.0367824	55.676	K(1)YSHVNK	3	-0.83081	1	1.268	1.23	1.418	0.871	0.742	0.791	0.614	0.00154246
Calreticulin/calnexin, P domain	0.321154	O14967	507	0.618	Q2	K	Calmegin OS=Homo sapiens OX=9606 GN=CLGN PE=1 SV=1	CLGN	1	0.0109729	57.175	K(1)TDICIPQTK	3	-0.44137	1	1.31	1.282	1.31	0.809	0.781	0.821	0.618	4.0765e-06
Calreticulin/calnexin, P domain	0.321154	P27824	87	1.514	Q3	K	Calnexin OS=Homo sapiens OX=9606 GN=CANX PE=1 SV=2	CANX	1	0.014782	46.88	GTLSGWILSK(1)AK	3	-0.67335	1	0.807	0.786	0.712	1.226	1.112	1.152	1.514	0.00095527
Calreticulin/calnexin, P domain	0.321154	P27824	382	0.657	Q2	K	Calnexin OS=Homo sapiens OX=9606 GN=CANX PE=1 SV=2	CANX	0.996394	1.29514e-09	113.88	GK(0.996)WK(0.004)PPMIDNPSYQGIWK	3	-1.0396	2	1.215	1.261	1.309	0.858	0.805	0.825	0.657	0.000121315
IPT domain	0.154984	Q04206	122	0.545	Q2	K	Transcription factor p65 OS=Homo sapiens OX=9606 GN=RELA PE=1 SV=2	RELA	1	3.64055e-22	149.32	CIHSFQNLGIQCVK(1)K	3	0.47742	1	1.382	1.379	1.378	0.794	0.785	0.676	0.545	0.0071434
IPT domain	0.154984	Q04206	195	0.657	Q2	K	Transcription factor p65 OS=Homo sapiens OX=9606 GN=RELA PE=1 SV=2	RELA	1	0.00217284	81.48	APNTAELK(1)ICR	2	-0.29332	1	1.29	1.233	1.264	0.806	0.824	0.857	0.657	4.2829e-05
IPT domain	0.154984	P08581	1215	0.628	Q2	K	Hepatocyte growth factor receptor OS=Homo sapiens OX=9606 GN=MET PE=1 SV=4	MET	1	0.00254286	66.267	NCMLDEK(1)FTVK	3	0.751	1	1.339	1.257	1.279	0.794	0.872	0.766	0.628	0.00040379
IPT domain	0.154984	O94916	259	7.661	Q4	K	Nuclear factor of activated T-cells 5 OS=Homo sapiens OX=9606 GN=NFAT5 PE=1 SV=1	NFAT5	1	0.038802	41.695	AGNGTLENQK(1)GTGVK(1)K	3	2.9694	1	0.192	0.214	0.198	1.463	1.681	1.483	7.661	1.5626e-06
IPT domain	0.154984	O94916	264	7.661	Q4	K	Nuclear factor of activated T-cells 5 OS=Homo sapiens OX=9606 GN=NFAT5 PE=1 SV=1	NFAT5	1	0.038802	41.695	AGNGTLENQK(1)GTGVK(1)K	3	2.9694	1	0.192	0.214	0.198	1.463	1.681	1.483	7.661	1.5626e-06
Rel homology domain (RHD), DNA-binding domain	0.143076	Q04206	122	0.545	Q2	K	Transcription factor p65 OS=Homo sapiens OX=9606 GN=RELA PE=1 SV=2	RELA	1	3.64055e-22	149.32	CIHSFQNLGIQCVK(1)K	3	0.47742	1	1.382	1.379	1.378	0.794	0.785	0.676	0.545	0.0071434
Rel homology domain (RHD), DNA-binding domain	0.143076	Q04206	195	0.657	Q2	K	Transcription factor p65 OS=Homo sapiens OX=9606 GN=RELA PE=1 SV=2	RELA	1	0.00217284	81.48	APNTAELK(1)ICR	2	-0.29332	1	1.29	1.233	1.264	0.806	0.824	0.857	0.657	4.2829e-05
Rel homology domain (RHD), DNA-binding domain	0.143076	O94916	259	7.661	Q4	K	Nuclear factor of activated T-cells 5 OS=Homo sapiens OX=9606 GN=NFAT5 PE=1 SV=1	NFAT5	1	0.038802	41.695	AGNGTLENQK(1)GTGVK(1)K	3	2.9694	1	0.192	0.214	0.198	1.463	1.681	1.483	7.661	1.5626e-06
Rel homology domain (RHD), DNA-binding domain	0.143076	O94916	264	7.661	Q4	K	Nuclear factor of activated T-cells 5 OS=Homo sapiens OX=9606 GN=NFAT5 PE=1 SV=1	NFAT5	1	0.038802	41.695	AGNGTLENQK(1)GTGVK(1)K	3	2.9694	1	0.192	0.214	0.198	1.463	1.681	1.483	7.661	1.5626e-06
Rhodanese-like domain	0.321154	Q16762	14	0.602	Q2	K	Thiosulfate sulfurtransferase OS=Homo sapiens OX=9606 GN=TST PE=1 SV=4	TST	1	4.04112e-10	123.68	ALVSTK(1)WLAESIR	2	-0.44994	1	1.32	1.255	1.377	0.814	0.808	0.758	0.602	0.000136714
Rhodanese-like domain	0.321154	Q9BY84	312	1.871	Q3	K	Dual specificity protein phosphatase 16 OS=Homo sapiens OX=9606 GN=DUSP16 PE=1 SV=1	DUSP16	1	0.00770946	71.614	LK(1)LLHLEK	3	0.096574	1	0.721	0.635	0.625	1.209	1.264	1.234	1.871	0.00018047
WWE domain	0.321154	Q7Z2W4	154	0.348	Q1	K	Zinc finger CCCH-type antiviral protein 1 OS=Homo sapiens OX=9606 GN=ZC3HAV1 PE=1 SV=3	ZC3HAV1	1	0.0412686	74.92	SYK(1)GEGR	2	-0.23329	1	1.79	1.563	1.579	0.507	0.572	0.639	0.348	0.000183768
WWE domain	0.321154	Q7Z6Z7	476	0.494	Q1	K	E3 ubiquitin-protein ligase HUWE1 OS=Homo sapiens OX=9606 GN=HUWE1 PE=1 SV=3	HUWE1	1	0.00238767	90.15	ECPFVIK(1)PK	3	-0.18576	2	1.503	1.397	1.415	0.66	0.686	0.785	0.494	0.00024261
Zinc finger, U1-type	0.280657	P09234	22	0.257	Q1	K	U1 small nuclear ribonucleoprotein C OS=Homo sapiens OX=9606 GN=SNRPC PE=1 SV=1	SNRPC	1	0.00671323	88.921	K(1)THCSGR	2	-0.90683	2	1.814	1.775	1.824	0.441	0.469	0.482	0.257	5.074e-07
Zinc finger, U1-type	0.280657	Q96NC0	55	1.581	Q3	K	Zinc finger matrin-type protein 2 OS=Homo sapiens OX=9606 GN=ZMAT2 PE=1 SV=1	ZMAT2	1	0.00903316	77.062	DYK(1)VDLESK	2	1.2036	1	0.711	0.841	0.682	1.157	1.275	1.101	1.581	0.0039606
Zinc finger, U1-type	0.280657	Q15428	10	1.614	Q3	K	Splicing factor 3A subunit 2 OS=Homo sapiens OX=9606 GN=SF3A2 PE=1 SV=2	SF3A2	1	1.3659e-26	154.07	PGGK(1)TGSGGVASSSESNR	2	0.58071	2	0.71	0.876	0.616	1.25	1.04	1.265	1.614	0.0156602
UBA-like	0.280657	Q9NUQ6	189	0.621	Q2	K	SPATS2-like protein OS=Homo sapiens OX=9606 GN=SPATS2L PE=1 SV=2	SPATS2L	1	3.64923e-05	66.893	SDGLQWSAEQPCNPSK(1)PK	3	0.29058	1	1.318	1.312	1.264	0.835	0.764	0.819	0.621	9.6065e-05
UBA-like	0.280657	Q7Z6Z7	476	0.494	Q1	K	E3 ubiquitin-protein ligase HUWE1 OS=Homo sapiens OX=9606 GN=HUWE1 PE=1 SV=3	HUWE1	1	0.00238767	90.15	ECPFVIK(1)PK	3	-0.18576	2	1.503	1.397	1.415	0.66	0.686	0.785	0.494	0.00024261
UBA-like	0.280657	P45974	468	0.383	Q1	K	Ubiquitin carboxyl-terminal hydrolase 5 OS=Homo sapiens OX=9606 GN=USP5 PE=1 SV=2	USP5	1	0.00250779	113.62	FLVEEK(1)IK	3	0.78025	2	1.663	1.587	1.519	0.565	0.613	0.647	0.383	3.7267e-05
Calycin-like	0.143076	P02753	107	1.841	Q3	K	Retinol-binding protein 4 OS=Homo sapiens OX=9606 GN=RBP4 PE=1 SV=3	RBP4	1	0.000780174	73.881	MK(1)YWGVASFLQK	3	-0.60003	1	0.627	0.685	0.692	1.249	1.248	1.193	1.841	6.0848e-05
Calycin-like	0.143076	Q01469	55	0.389	Q1	K	Fatty acid-binding protein 5 OS=Homo sapiens OX=9606 GN=FABP5 PE=1 SV=3	FABP5	1	1.15862e-30	196.5	NLTIK(1)TESTLK	2	0.3101	1	1.584	1.581	1.576	0.618	0.585	0.642	0.389	0.00081888
Calycin-like	0.143076	Q01469	82	0.479	Q1	K	Fatty acid-binding protein 5 OS=Homo sapiens OX=9606 GN=FABP5 PE=1 SV=3	FABP5	1	6.06434e-14	117.35	K(1)TQTVCNFTDGALVQHQEWDGK	4	-0.19745	2	1.462	1.481	1.43	0.725	0.704	0.666	0.479	1.53003e-05
Alcohol dehydrogenase, C-terminal	0.248856	P11766	107	0.231	Q1	K	Alcohol dehydrogenase class-3 OS=Homo sapiens OX=9606 GN=ADH5 PE=1 SV=4	ADH5	1	1.45045e-06	115.57	FCLNPK(1)TNLCQK	2	0.14803	1	2	1.774	1.804	0.398	0.407	0.482	0.231	3.6245e-05
Alcohol dehydrogenase, C-terminal	0.248856	P49327	1995	0.533	Q2	K	Fatty acid synthase OS=Homo sapiens OX=9606 GN=FASN PE=1 SV=3	FASN	1	0.00337403	78.287	PK(1)YSGTLNLDR	2	0.24659	1	1.54	1.495	1.149	0.716	0.763	0.749	0.533	0.0028042
Alcohol dehydrogenase, C-terminal	0.248856	P49327	1993	0.548	Q2	K	Fatty acid synthase OS=Homo sapiens OX=9606 GN=FASN PE=1 SV=3	FASN	1	2.1213e-06	79.489	DGLLENQTPEFFQDVCK(1)PK	4	-0.92075	2	1.365	1.363	1.393	0.691	0.761	0.805	0.548	0.0055396
Alcohol dehydrogenase, C-terminal	0.248856	P49327	2449	0.639	Q2	K	Fatty acid synthase OS=Homo sapiens OX=9606 GN=FASN PE=1 SV=3	FASN	1	4.31904e-16	118.54	AK(1)TGGAYGEDLGADYNLSQVCDGK	3	-0.48673	2	1.251	1.262	1.326	0.855	0.778	0.821	0.639	0.000163237
Alcohol dehydrogenase, C-terminal	0.248856	Q9BV79	267	0.657	Q2	K	Enoyl-[acyl-carrier-protein] reductase, mitochondrial OS=Homo sapiens OX=9606 GN=MECR PE=1 SV=2	MECR	1	4.28887e-08	110.12	LALNCVGGK(1)SSTELLR	2	0.28593	2	1.288	1.363	1.136	0.811	0.849	0.828	0.657	0.00166294
Alcohol dehydrogenase, C-terminal	0.248856	Q00796	134	0.52	Q2	K	Sorbitol dehydrogenase OS=Homo sapiens OX=9606 GN=SORD PE=1 SV=4	SORD	1	0.00022051	90.05	FYK(1)HNAAFCYK	3	-0.36253	2	1.368	1.43	1.42	0.7	0.746	0.748	0.52	1.70532e-05
Zinc finger, FYVE-related	0.321154	Q7Z3T8	273	0.644	Q2	K	Zinc finger FYVE domain-containing protein 16 OS=Homo sapiens OX=9606 GN=ZFYVE16 PE=1 SV=3	ZFYVE16	1	0.00570401	50.305	SQPCGLLK(1)DVGLVK	3	-0.97789	1	1.375	1.246	1.203	0.727	0.883	0.853	0.644	0.0035781
Zinc finger, FYVE-related	0.321154	Q9BQS8	1019	0.497	Q1	K	FYVE and coiled-coil domain-containing protein 1 OS=Homo sapiens OX=9606 GN=FYCO1 PE=1 SV=3	FYCO1	1	0.0318989	61.344	LK(1)NAGEECK	2	0.19512	1	1.402	1.445	1.456	0.691	0.699	0.748	0.497	1.6862e-05
3-hydroxyacyl-CoA dehydrogenase, NAD binding	0.321154	Q16836	301	1.579	Q3	K	Hydroxyacyl-coenzyme A dehydrogenase, mitochondrial OS=Homo sapiens OX=9606 GN=HADH PE=1 SV=3	HADH	1	0.00585392	66.27	LVAENK(1)FGK	3	0.9182	1	0.745	0.808	0.684	1.199	1.132	1.202	1.579	0.00090275
3-hydroxyacyl-CoA dehydrogenase, NAD binding	0.321154	P40939	60	0.394	Q1	K	Trifunctional enzyme subunit alpha, mitochondrial OS=Homo sapiens OX=9606 GN=HADHA PE=1 SV=2	HADHA	1	0.000326831	92.38	INSPNSK(1)VNTLSK	2	1.332	1	1.576	1.647	1.499	0.632	0.583	0.645	0.394	2.1245e-05
3-hydroxyacyl-CoA dehydrogenase, NAD binding	0.321154	P40939	353	0.198	Q1	K	Trifunctional enzyme subunit alpha, mitochondrial OS=Homo sapiens OX=9606 GN=HADHA PE=1 SV=2	HADHA	1	0.00293526	99.442	NK(1)FGAPQK	3	-0.27395	2	2.008	1.903	1.879	0.398	0.379	0.367	0.198	4.0698e-07
3-hydroxyacyl-CoA dehydrogenase, NAD binding	0.321154	P40939	644	0.486	Q1	K	Trifunctional enzyme subunit alpha, mitochondrial OS=Homo sapiens OX=9606 GN=HADHA PE=1 SV=2	HADHA	1	4.34993e-05	101.89	GFYIYQEGVK(1)R	2	-1.1374	3	1.474	1.433	1.437	0.671	0.714	0.728	0.486	1.51598e-05
3-hydroxyacyl-CoA dehydrogenase, NAD binding	0.321154	P40939	411	0.18	Q1	K	Trifunctional enzyme subunit alpha, mitochondrial OS=Homo sapiens OX=9606 GN=HADHA PE=1 SV=2	HADHA	1	0.0197409	87.476	GLNDK(1)VK	2	-0.16327	1	2.009	2.02	1.874	0.359	0.375	0.331	0.18	1.2788e-06
3-hydroxyacyl-CoA dehydrogenase, NAD binding	0.321154	P40939	386	0.624	Q2	K	Trifunctional enzyme subunit alpha, mitochondrial OS=Homo sapiens OX=9606 GN=HADHA PE=1 SV=2	HADHA	1	0.0280241	80.438	GLK(1)TILK	2	-0.86368	1	1.339	1.26	1.288	0.844	0.803	0.78	0.624	8.2494e-05
3-hydroxyacyl-CoA dehydrogenase, NAD binding	0.321154	P40939	569	0.58	Q2	K	Trifunctional enzyme subunit alpha, mitochondrial OS=Homo sapiens OX=9606 GN=HADHA PE=1 SV=2	HADHA	1	0.000824408	82.417	ILQEGVDPK(1)K	2	0.419	2	1.423	1.253	1.347	0.751	0.799	0.782	0.58	0.000183724
3-hydroxyacyl-CoA dehydrogenase, NAD binding	0.321154	P40939	735	0.514	Q2	K	Trifunctional enzyme subunit alpha, mitochondrial OS=Homo sapiens OX=9606 GN=HADHA PE=1 SV=2	HADHA	1	0.0095576	88.495	K(1)YEAAYGK	2	0.6585	2	1.358	1.433	1.45	0.712	0.759	0.709	0.514	2.203e-05
EF-hand, Ca insensitive	0.321154	Q13813	296	1.717	Q3	K	Spectrin alpha chain, non-erythrocytic 1 OS=Homo sapiens OX=9606 GN=SPTAN1 PE=1 SV=3	SPTAN1	1	0.0243338	65.246	K(1)HEGLER	3	1.0588	1	0.744	0.691	0.678	1.258	1.405	0.965	1.717	0.0100175
EF-hand, Ca insensitive	0.321154	Q13813	1630	0.506	Q2	K	Spectrin alpha chain, non-erythrocytic 1 OS=Homo sapiens OX=9606 GN=SPTAN1 PE=1 SV=3	SPTAN1	1	3.84856e-10	124.12	GACAGSEDAVK(1)AR	3	-0.39358	2	1.487	1.469	1.321	0.722	0.729	0.712	0.506	5.9223e-05
EF-hand, Ca insensitive	0.321154	Q13813	1089	0.505	Q2	K	Spectrin alpha chain, non-erythrocytic 1 OS=Homo sapiens OX=9606 GN=SPTAN1 PE=1 SV=3	SPTAN1	1	0.00770661	82.287	GMLEK(1)SCK	3	-0.17562	2	1.528	1.358	1.399	0.839	0.614	0.71	0.505	0.0020553
EF-hand, Ca insensitive	0.321154	O43707	779	1.506	Q3	K	Alpha-actinin-4 OS=Homo sapiens OX=9606 GN=ACTN4 PE=1 SV=2	ACTN4	1	2.1119e-07	92.098	ASFNHFDK(1)DHGGALGPEEFK	4	-0.48137	1	0.769	0.755	0.788	1.156	1.148	1.177	1.506	4.621e-06
Zinc finger, LIM-type	0.122043	P50238	30	0.291	Q1	K	Cysteine-rich protein 1 OS=Homo sapiens OX=9606 GN=CRIP1 PE=1 SV=3	CRIP1	1	0.00147996	81.784	PCLK(1)CEK	3	0.08329	2	1.801	1.905	1.522	0.499	0.509	0.512	0.291	0.0030239
Zinc finger, LIM-type	0.122043	Q14192	252	0.576	Q2	K	Four and a half LIM domains protein 2 OS=Homo sapiens OX=9606 GN=FHL2 PE=1 SV=3	FHL2	1	0.00637542	59.265	QWHNDCFNCK(1)K	3	-1.234	1	1.309	1.31	1.415	0.787	0.834	0.702	0.576	0.00062052
Zinc finger, LIM-type	0.122043	Q14847	50	0.459	Q1	K	LIM and SH3 domain protein 1 OS=Homo sapiens OX=9606 GN=LASP1 PE=1 SV=2	LASP1	1	0.010633	57.785	K(1)PYCNAHYPK	3	-0.53436	2	1.432	1.49	1.529	0.706	0.675	0.66	0.459	4.5956e-06
Zinc finger, LIM-type	0.122043	P48059	297	0.481	Q1	K	LIM and senescent cell antigen-like-containing domain protein 1 OS=Homo sapiens OX=9606 GN=LIMS1 PE=1 SV=4	LIMS1	1	0.0200857	46.352	FVEFDMK(1)PVCK	3	-2.7639	1	1.461	1.531	1.372	0.673	0.745	0.681	0.481	8.2371e-05
Zinc finger, LIM-type	0.122043	Q9UGI8	240	0.624	Q2	K	Testin OS=Homo sapiens OX=9606 GN=TES PE=1 SV=1	TES	1	0.0114761	46.318	TQYSCYCCK(1)LSMK	3	-1.9131	1	1.386	1.222	1.28	0.857	0.789	0.782	0.624	0.0005586
Zinc finger, LIM-type	0.122043	Q9UGI8	286	0.526	Q2	K	Testin OS=Homo sapiens OX=9606 GN=TES PE=1 SV=1	TES	1	0.00960442	87.806	NEK(1)LYCGR	2	-0.050802	1	1.457	1.316	1.435	0.811	0.723	0.679	0.526	0.00045588
Zinc finger, LIM-type	0.122043	Q9UGI8	298	0.217	Q1	K	Testin OS=Homo sapiens OX=9606 GN=TES PE=1 SV=1	TES	1	3.73675e-13	166.07	HYCDSEK(1)PR	3	0.6008	8	1.881	1.913	1.862	0.403	0.431	0.396	0.217	2.9262e-07
Zinc finger, LIM-type	0.122043	Q9UGI8	193	0.341	Q1	K	Testin OS=Homo sapiens OX=9606 GN=TES PE=1 SV=1	TES	1	4.13503e-16	122.94	SEALGVGDVK(1)LPCEMDAQGPK	3	-2.5135	2	1.645	1.632	1.689	0.561	0.583	0.549	0.341	3.8677e-07
Zinc finger, LIM-type	0.122043	Q9UHB6	160	0.508	Q2	K	LIM domain and actin-binding protein 1 OS=Homo sapiens OX=9606 GN=LIMA1 PE=1 SV=1	LIMA1	1	0.00105984	89.663	K(1)MENCLGESR	2	-3.5118	1	1.415	1.42	1.429	0.751	0.71	0.707	0.508	0.00084182
Zinc finger, LIM-type	0.122043	O00151	294	0.483	Q1	K	PDZ and LIM domain protein 1 OS=Homo sapiens OX=9606 GN=PDLIM1 PE=1 SV=4	PDLIM1	1	9.67413e-05	66.022	HPECYVCTDCGTNLK(1)QK	3	-1.3955	1	1.309	1.579	1.467	0.737	0.699	0.666	0.483	0.00030086
Laminin domain II	0.143076	P24043	3092	1.918	Q3	K	Laminin subunit alpha-2 OS=Homo sapiens OX=9606 GN=LAMA2 PE=1 SV=4	LAMA2	1	0.0350388	67.385	GCIRSLK(1)LTK	2	3.4243	1	0.661	0.626	0.658	1.283	1.221	1.227	1.918	1.50302e-05
Laminin domain II	0.143076	Q16787	2135	1.622	Q3	K	Laminin subunit alpha-3 OS=Homo sapiens OX=9606 GN=LAMA3 PE=1 SV=2	LAMA3	1	0.000133898	89.507	SAGK(1)TSLVEEAEK	2	-0.15811	2	0.721	0.727	0.746	1.166	1.178	1.214	1.622	3.461e-06
Integrin domain	0.280657	P18564	548	1.991	Q3	K	Integrin beta-6 OS=Homo sapiens OX=9606 GN=ITGB6 PE=1 SV=2	ITGB6	1	9.92231e-07	77.037	HK(1)GLLCGGNGDCDCGECVCR	3	-0.47256	1	0.5	0.688	0.699	1.2	1.299	1.258	1.991	0.0032991
Integrin domain	0.280657	P23229	144	3.768	Q4	K	Integrin alpha-6 OS=Homo sapiens OX=9606 GN=ITGA6 PE=1 SV=5	ITGA6	1	3.1719e-06	130.01	QHVNTK(1)QESR	2	1.0391	2	0.354	0.398	0.382	1.474	1.325	1.474	3.768	1.57151e-05
Integrin domain	0.280657	P23229	594	2.852	Q4	K	Integrin alpha-6 OS=Homo sapiens OX=9606 GN=ITGA6 PE=1 SV=5	ITGA6	1	0.0014851	102.53	YTQELTLK(1)R	2	0.55207	2	0.382	0.524	0.521	1.331	1.345	1.394	2.852	0.0097615
Integrin domain	0.280657	P17301	261	4.97	Q4	K	Integrin alpha-2 OS=Homo sapiens OX=9606 GN=ITGA2 PE=1 SV=1	ITGA2	1	5.75495e-08	138.89	K(1)YAYSAASGGR	2	-0.52946	1	0.253	0.307	0.334	1.631	1.406	1.406	4.97	7.7205e-05
Sugar isomerase (SIS)	0.143076	O94808	17	8.073	Q4	K	Glutamine--fructose-6-phosphate aminotransferase [isomerizing] 2 OS=Homo sapiens OX=9606 GN=GFPT2 PE=1 SV=3	GFPT2	1	0.00410597	83.862	K(1)EIFETLIK	2	-0.77241	3	0.206	0.199	0.171	1.548	1.576	1.526	8.073	1.7576e-06
Sugar isomerase (SIS)	0.143076	Q06210	640	0.573	Q2	K	Glutamine--fructose-6-phosphate aminotransferase [isomerizing] 1 OS=Homo sapiens OX=9606 GN=GFPT1 PE=1 SV=3	GFPT1	1	6.89613e-08	115.12	PVVICDK(1)EDTETIK	3	0.312	1	1.318	1.514	1.209	0.736	0.837	0.741	0.573	0.0020369
Ribulose-phosphate binding barrel	0.143076	Q96AT9	223	0.273	Q1	K	Ribulose-phosphate 3-epimerase OS=Homo sapiens OX=9606 GN=RPE PE=1 SV=1	RPE	1	0.000144324	110.08	NVCSEAAQK(1)R	3	-0.15908	2	1.731	1.777	1.815	0.519	0.432	0.501	0.273	2.1543e-05
Ribulose-phosphate binding barrel	0.143076	P11172	314	3.176	Q4	K	Uridine 5'-monophosphate synthase OS=Homo sapiens OX=9606 GN=UMPS PE=1 SV=1	UMPS	1	0.000819799	82.489	K(1)FADIGNTVK	3	1.6372	2	0.43	0.446	0.433	1.439	1.332	1.387	3.176	6.5206e-07
Zinc finger, CXXC-type	0.143076	P26358	1004	0.462	Q1	K	DNA (cytosine-5)-methyltransferase 1 OS=Homo sapiens OX=9606 GN=DNMT1 PE=1 SV=2	DNMT1	1	0.00280758	68.972	K(1)SNGRPNETDIK	3	-1.3658	1	1.492	1.447	1.501	0.685	0.719	0.646	0.462	1.97721e-05
Zinc finger, CXXC-type	0.143076	Q9UMN6	926	0.278	Q1	K	Histone-lysine N-methyltransferase 2B OS=Homo sapiens OX=9606 GN=KMT2B PE=1 SV=1	KMT2B	1	1.13152e-13	91.079	GK(1)VEAAGPGGESEPTGSGGTLAHTPR	3	-0.28959	1	1.528	1.636	2.129	0.557	0.644	0.271	0.278	0.0095622
Glutamine amidotransferase type 2 domain	0.321154	O94808	17	8.073	Q4	K	Glutamine--fructose-6-phosphate aminotransferase [isomerizing] 2 OS=Homo sapiens OX=9606 GN=GFPT2 PE=1 SV=3	GFPT2	1	0.00410597	83.862	K(1)EIFETLIK	2	-0.77241	3	0.206	0.199	0.171	1.548	1.576	1.526	8.073	1.7576e-06
Glutamine amidotransferase type 2 domain	0.321154	Q06210	640	0.573	Q2	K	Glutamine--fructose-6-phosphate aminotransferase [isomerizing] 1 OS=Homo sapiens OX=9606 GN=GFPT1 PE=1 SV=3	GFPT1	1	6.89613e-08	115.12	PVVICDK(1)EDTETIK	3	0.312	1	1.318	1.514	1.209	0.736	0.837	0.741	0.573	0.0020369
Myosin tail	0.280657	P35579	180	0.355	Q1	K	Myosin-9 OS=Homo sapiens OX=9606 GN=MYH9 PE=1 SV=4	MYH9	1	5.30441e-22	143.04	EDQSILCTGESGAGK(1)TENTK	3	-0.56027	1	1.567	1.76	1.57	0.594	0.577	0.566	0.355	1.72257e-05
Myosin tail	0.280657	P35579	565	0.403	Q1	K	Myosin-9 OS=Homo sapiens OX=9606 GN=MYH9 PE=1 SV=4	MYH9	1	0.00243053	54.898	DK(1)ADFCIIHYAGK	3	-0.65742	1	1.575	1.478	1.63	0.589	0.674	0.622	0.403	4.3735e-05
Myosin tail	0.280657	P35579	1441	0.627	Q2	K	Myosin-9 OS=Homo sapiens OX=9606 GN=MYH9 PE=1 SV=4	MYH9	1	0.00149399	105.2	QSACNLEK(1)K	3	-0.50686	3	1.265	1.327	1.28	0.809	0.807	0.813	0.627	0.00097699
Myosin tail	0.280657	P35580	1782	1.618	Q3	K	Myosin-10 OS=Homo sapiens OX=9606 GN=MYH10 PE=1 SV=3	MYH10	1	0.000848405	90.614	SAAQK(1)SDNAR	2	-0.18483	1	0.811	0.675	0.713	1.145	1.249	1.164	1.618	0.00133836
Myosin tail	0.280657	Q92614	1429	0.474	Q1	K	Unconventional myosin-XVIIIa OS=Homo sapiens OX=9606 GN=MYO18A PE=1 SV=3	MYO18A	1	0.000436442	127.84	ALQQLK(1)K	2	0.50423	1	1.45	1.472	1.466	0.671	0.71	0.7	0.474	9.1511e-07
Dynein heavy chain, P-loop containing D4 domain	0.143076	Q14204	4441	0.577	Q2	K	Cytoplasmic dynein 1 heavy chain 1 OS=Homo sapiens OX=9606 GN=DYNC1H1 PE=1 SV=5	DYNC1H1	1	0.000216834	86.497	QDLADVVQVCEGK(1)K	3	0.12214	1	1.382	1.322	1.325	0.728	0.765	0.83	0.577	0.000176915
Dynein heavy chain, P-loop containing D4 domain	0.143076	Q14204	1496	0.648	Q2	K	Cytoplasmic dynein 1 heavy chain 1 OS=Homo sapiens OX=9606 GN=DYNC1H1 PE=1 SV=5	DYNC1H1	1	0.000315582	108.7	GWDDLFNK(1)VK	2	0.24714	2	1.318	1.266	1.231	0.842	0.803	0.828	0.648	5.8581e-05
Dynein heavy chain, P-loop containing D4 domain	0.143076	Q8TD57	2921	0.476	Q1	K	Dynein heavy chain 3, axonemal OS=Homo sapiens OX=9606 GN=DNAH3 PE=2 SV=1	DNAH3	1	0.0106296	49.189	LAAQMQK(1)LNQK	2	-1.4123	1	1.444	1.498	1.439	0.637	0.719	0.728	0.476	7.733e-05
Laminin IV	0.143076	P24043	3092	1.918	Q3	K	Laminin subunit alpha-2 OS=Homo sapiens OX=9606 GN=LAMA2 PE=1 SV=4	LAMA2	1	0.0350388	67.385	GCIRSLK(1)LTK	2	3.4243	1	0.661	0.626	0.658	1.283	1.221	1.227	1.918	1.50302e-05
Laminin IV	0.143076	Q16787	2135	1.622	Q3	K	Laminin subunit alpha-3 OS=Homo sapiens OX=9606 GN=LAMA3 PE=1 SV=2	LAMA3	1	0.000133898	89.507	SAGK(1)TSLVEEAEK	2	-0.15811	2	0.721	0.727	0.746	1.166	1.178	1.214	1.622	3.461e-06
Coatomer, WD associated region	0.143076	P53621	750	0.374	Q1	K	Coatomer subunit alpha OS=Homo sapiens OX=9606 GN=COPA PE=1 SV=2	COPA	1	0.00254514	113.26	ILK(1)NCGQK	2	-0.065422	1	1.6	1.63	1.578	0.601	0.573	0.625	0.374	1.6491e-06
Coatomer, WD associated region	0.143076	P53621	46	0.662	Q2	K	Coatomer subunit alpha OS=Homo sapiens OX=9606 GN=COPA PE=1 SV=2	COPA	1	5.01462e-23	152.34	MCTLIDK(1)FDEHDGPVR	3	-0.57657	3	1.277	1.205	1.291	0.797	0.853	0.847	0.662	0.00016482
Coatomer, WD associated region	0.143076	P53621	825	1.699	Q3	K	Coatomer subunit alpha OS=Homo sapiens OX=9606 GN=COPA PE=1 SV=2	COPA	1	0.000275955	86.114	GFFEGTIASK(1)GK	3	-0.25695	1	0.74	0.742	0.642	1.245	1.118	1.246	1.699	0.00089537
Coatomer, WD associated region	0.143076	P35606	130	0.652	Q2	K	Coatomer subunit beta' OS=Homo sapiens OX=9606 GN=COPB2 PE=1 SV=2	COPB2	1	0.018173	89.698	LWDWDK(1)K	2	0.44264	1	1.244	1.279	1.279	0.865	0.804	0.809	0.652	6.4909e-05
Heat shock protein 70kD, peptide-binding domain	0.0373646	P34932	44	0.476	Q1	K	Heat shock 70 kDa protein 4 OS=Homo sapiens OX=9606 GN=HSPA4 PE=1 SV=4	HSPA4	1	1.44443e-06	110.51	CTPACISFGPK(1)NR	2	-0.85084	1	1.432	1.475	1.477	0.692	0.682	0.711	0.476	6.1646e-07
Heat shock protein 70kD, peptide-binding domain	0.0373646	Q92598	135	1.659	Q3	K	Heat shock protein 105 kDa OS=Homo sapiens OX=9606 GN=HSPH1 PE=1 SV=1	HSPH1	1	1.99598e-06	72.585	K(1)PVTDCVISVPSFFTDAER	3	0.53078	1	0.698	0.742	0.722	1.273	1.184	1.129	1.659	0.00020381
Heat shock protein 70kD, peptide-binding domain	0.0373646	P38646	610	0.581	Q2	K	Stress-70 protein, mitochondrial OS=Homo sapiens OX=9606 GN=HSPA9 PE=1 SV=2	HSPA9	1	7.21665e-07	118.51	DQLPADECNK(1)LK	2	0.36047	2	1.398	1.32	1.299	0.768	0.756	0.809	0.581	5.8315e-05
Heat shock protein 70kD, peptide-binding domain	0.0373646	P38646	135	0.635	Q2	K	Stress-70 protein, mitochondrial OS=Homo sapiens OX=9606 GN=HSPA9 PE=1 SV=2	HSPA9	1	0.0220499	44.511	RYDDPEVQK(1)DIK	3	1.2251	1	1.188	1.194	1.466	0.811	0.874	0.76	0.635	0.0049409
Heat shock protein 70kD, peptide-binding domain	0.0373646	Q9Y4L1	991	1.814	Q3	K	Hypoxia up-regulated protein 1 OS=Homo sapiens OX=9606 GN=HYOU1 PE=1 SV=1	HYOU1	1	0.0356549	68.657	EQSTGQK(1)R	2	-0.21595	1	0.705	0.586	0.734	1.194	1.25	1.23	1.814	0.00105528
Heat shock protein 70kD, peptide-binding domain	0.0373646	Q9Y4L1	537	1.679	Q3	K	Hypoxia up-regulated protein 1 OS=Homo sapiens OX=9606 GN=HYOU1 PE=1 SV=1	HYOU1	1	2.35366e-05	105.65	KYPDYESK(1)GIK	3	1.7955	1	0.728	0.644	0.773	1.297	1.201	1.103	1.679	0.00189553
Heat shock protein 70kD, peptide-binding domain	0.0373646	O95757	788	0.545	Q2	K	Heat shock 70 kDa protein 4L OS=Homo sapiens OX=9606 GN=HSPA4L PE=1 SV=3	HSPA4L	1	4.43922e-05	92.939	ELDNFCNPIIYK(1)PK	3	-0.029361	1	1.387	1.398	1.353	0.761	0.772	0.721	0.545	1.61163e-05
Heat shock protein 70kD, peptide-binding domain	0.0373646	P11021	553	1.584	Q3	K	Endoplasmic reticulum chaperone BiP OS=Homo sapiens OX=9606 GN=HSPA5 PE=1 SV=2	HSPA5	1	0.0198462	68.915	FAEEDK(1)K	3	0.25072	1	0.739	0.758	0.737	1.273	1.094	1.171	1.584	0.00051646
Heat shock protein 70kD, peptide-binding domain	0.0373646	P11021	352	1.593	Q3	K	Endoplasmic reticulum chaperone BiP OS=Homo sapiens OX=9606 GN=HSPA5 PE=1 SV=2	HSPA5	1	0.000769989	104.22	VLEDSDLK(1)K	3	2.7364	2	0.731	0.73	0.76	1.123	1.214	1.2	1.593	7.6558e-05
Laminin, N-terminal	0.143076	P24043	3092	1.918	Q3	K	Laminin subunit alpha-2 OS=Homo sapiens OX=9606 GN=LAMA2 PE=1 SV=4	LAMA2	1	0.0350388	67.385	GCIRSLK(1)LTK	2	3.4243	1	0.661	0.626	0.658	1.283	1.221	1.227	1.918	1.50302e-05
Laminin, N-terminal	0.143076	Q16787	2135	1.622	Q3	K	Laminin subunit alpha-3 OS=Homo sapiens OX=9606 GN=LAMA3 PE=1 SV=2	LAMA3	1	0.000133898	89.507	SAGK(1)TSLVEEAEK	2	-0.15811	2	0.721	0.727	0.746	1.166	1.178	1.214	1.622	3.461e-06
Kinesin motor domain	0.321154	P33176	67	0.533	Q2	K	Kinesin-1 heavy chain OS=Homo sapiens OX=9606 GN=KIF5B PE=1 SV=1	KIF5B	1	5.88998e-14	122.01	VFQSSTSQEQVYNDCAK(1)K	3	-0.38476	1	1.238	1.369	1.564	0.765	0.715	0.742	0.533	0.00088467
Kinesin motor domain	0.321154	Q7Z4S6	1148	0.576	Q2	K	Kinesin-like protein KIF21A OS=Homo sapiens OX=9606 GN=KIF21A PE=1 SV=2	KIF21A	1	0.0433178	65.224	LCGEVK(1)PK	2	0.17578	1	1.351	1.353	1.33	0.804	0.736	0.784	0.576	3.6518e-05
6-phosphogluconate dehydrogenase, domain 2	0.154984	Q16836	301	1.579	Q3	K	Hydroxyacyl-coenzyme A dehydrogenase, mitochondrial OS=Homo sapiens OX=9606 GN=HADH PE=1 SV=3	HADH	1	0.00585392	66.27	LVAENK(1)FGK	3	0.9182	1	0.745	0.808	0.684	1.199	1.132	1.202	1.579	0.00090275
6-phosphogluconate dehydrogenase, domain 2	0.154984	P40939	60	0.394	Q1	K	Trifunctional enzyme subunit alpha, mitochondrial OS=Homo sapiens OX=9606 GN=HADHA PE=1 SV=2	HADHA	1	0.000326831	92.38	INSPNSK(1)VNTLSK	2	1.332	1	1.576	1.647	1.499	0.632	0.583	0.645	0.394	2.1245e-05
6-phosphogluconate dehydrogenase, domain 2	0.154984	P40939	353	0.198	Q1	K	Trifunctional enzyme subunit alpha, mitochondrial OS=Homo sapiens OX=9606 GN=HADHA PE=1 SV=2	HADHA	1	0.00293526	99.442	NK(1)FGAPQK	3	-0.27395	2	2.008	1.903	1.879	0.398	0.379	0.367	0.198	4.0698e-07
6-phosphogluconate dehydrogenase, domain 2	0.154984	P40939	644	0.486	Q1	K	Trifunctional enzyme subunit alpha, mitochondrial OS=Homo sapiens OX=9606 GN=HADHA PE=1 SV=2	HADHA	1	4.34993e-05	101.89	GFYIYQEGVK(1)R	2	-1.1374	3	1.474	1.433	1.437	0.671	0.714	0.728	0.486	1.51598e-05
6-phosphogluconate dehydrogenase, domain 2	0.154984	P40939	411	0.18	Q1	K	Trifunctional enzyme subunit alpha, mitochondrial OS=Homo sapiens OX=9606 GN=HADHA PE=1 SV=2	HADHA	1	0.0197409	87.476	GLNDK(1)VK	2	-0.16327	1	2.009	2.02	1.874	0.359	0.375	0.331	0.18	1.2788e-06
6-phosphogluconate dehydrogenase, domain 2	0.154984	P40939	386	0.624	Q2	K	Trifunctional enzyme subunit alpha, mitochondrial OS=Homo sapiens OX=9606 GN=HADHA PE=1 SV=2	HADHA	1	0.0280241	80.438	GLK(1)TILK	2	-0.86368	1	1.339	1.26	1.288	0.844	0.803	0.78	0.624	8.2494e-05
6-phosphogluconate dehydrogenase, domain 2	0.154984	P40939	569	0.58	Q2	K	Trifunctional enzyme subunit alpha, mitochondrial OS=Homo sapiens OX=9606 GN=HADHA PE=1 SV=2	HADHA	1	0.000824408	82.417	ILQEGVDPK(1)K	2	0.419	2	1.423	1.253	1.347	0.751	0.799	0.782	0.58	0.000183724
6-phosphogluconate dehydrogenase, domain 2	0.154984	P40939	735	0.514	Q2	K	Trifunctional enzyme subunit alpha, mitochondrial OS=Homo sapiens OX=9606 GN=HADHA PE=1 SV=2	HADHA	1	0.0095576	88.495	K(1)YEAAYGK	2	0.6585	2	1.358	1.433	1.45	0.712	0.759	0.709	0.514	2.203e-05
6-phosphogluconate dehydrogenase, domain 2	0.154984	P52209	119	0.484	Q1	K	6-phosphogluconate dehydrogenase, decarboxylating OS=Homo sapiens OX=9606 GN=PGD PE=1 SV=3	PGD	1	3.6472e-07	101.17	AK(1)GILFVGSGVSGGEEGAR	2	1.2077	1	1.533	1.433	1.39	0.704	0.709	0.697	0.484	1.80152e-05
FY-rich, C-terminal	0.321154	Q8NEZ4	827	0.589	Q2	K	Histone-lysine N-methyltransferase 2C OS=Homo sapiens OX=9606 GN=KMT2C PE=1 SV=3	KMT2C	1	0.00707431	75.819	IGMGK(1)PAITK	3	0.79019	2	1.366	1.303	1.325	0.798	0.806	0.749	0.589	3.938e-05
FY-rich, C-terminal	0.321154	Q8NEZ4	758	0.436	Q1	K	Histone-lysine N-methyltransferase 2C OS=Homo sapiens OX=9606 GN=KMT2C PE=1 SV=3	KMT2C	1	1.59482e-15	166.6	DVSYQGGK(1)SIK	2	-0.421	2	1.508	1.513	1.523	0.677	0.667	0.635	0.436	0.00055665
FY-rich, C-terminal	0.321154	Q9UMN6	926	0.278	Q1	K	Histone-lysine N-methyltransferase 2B OS=Homo sapiens OX=9606 GN=KMT2B PE=1 SV=1	KMT2B	1	1.13152e-13	91.079	GK(1)VEAAGPGGESEPTGSGGTLAHTPR	3	-0.28959	1	1.528	1.636	2.129	0.557	0.644	0.271	0.278	0.0095622
Porin domain	0.0540374	Q9Y277	61	0.61	Q2	K	Voltage-dependent anion-selective channel protein 3 OS=Homo sapiens OX=9606 GN=VDAC3 PE=1 SV=1	VDAC3	1	2.31395e-05	127.17	ASGNLETK(1)YK	3	-1.1902	4	1.36	1.318	1.248	0.78	0.817	0.798	0.61	6.2345e-05
Porin domain	0.0540374	P45880	72	0.622	Q2	K	Voltage-dependent anion-selective channel protein 2 OS=Homo sapiens OX=9606 GN=VDAC2 PE=1 SV=2	VDAC2	1	0.000246964	111.63	VTGTLETK(1)YK	2	0.39095	2	1.319	1.297	1.275	0.822	0.794	0.804	0.622	2.3124e-06
Porin domain	0.0540374	P45880	45	0.523	Q2	K	Voltage-dependent anion-selective channel protein 2 OS=Homo sapiens OX=9606 GN=VDAC2 PE=1 SV=2	VDAC2	1	1.52592e-30	152.64	TK(1)SCSGVEFSTSGSSNTDTGK	3	-0.27456	1	1.446	1.328	1.439	0.757	0.745	0.703	0.523	5.6922e-05
Porin domain	0.0540374	P21796	61	1.877	Q3	K	Voltage-dependent anion-selective channel protein 1 OS=Homo sapiens OX=9606 GN=VDAC1 PE=1 SV=2	VDAC1	1	0.00011548	117.25	VTGSLETK(1)YR	3	1.0352	3	0.663	0.636	0.677	1.244	1.244	1.221	1.877	2.673e-06
Porin domain	0.0540374	P21796	20	1.506	Q3	K	Voltage-dependent anion-selective channel protein 1 OS=Homo sapiens OX=9606 GN=VDAC1 PE=1 SV=2	VDAC1	1	5.63016e-11	131.66	DVFTK(1)GYGFGLIK	2	0.76596	2	0.765	0.794	0.754	1.198	1.157	1.128	1.506	6.0692e-05
Tautomerase/MIF superfamily	0.143076	P30046	21	0.347	Q1	K	D-dopachrome decarboxylase OS=Homo sapiens OX=9606 GN=DDT PE=1 SV=3	DDT	1	0.0134101	82.452	VPAGLEK(1)R	2	1.0636	1	1.669	1.629	1.648	0.641	0.566	0.507	0.347	0.0040648
Tautomerase/MIF superfamily	0.143076	P14174	78	0.579	Q2	K	Macrophage migration inhibitory factor OS=Homo sapiens OX=9606 GN=MIF PE=1 SV=4	MIF	1	3.83319e-22	158.91	SYSK(1)LLCGLLAER	3	0.1406	8	1.323	1.366	1.333	0.787	0.762	0.78	0.579	1.1579e-06
Dynein heavy chain, domain-2	0.143076	Q14204	4441	0.577	Q2	K	Cytoplasmic dynein 1 heavy chain 1 OS=Homo sapiens OX=9606 GN=DYNC1H1 PE=1 SV=5	DYNC1H1	1	0.000216834	86.497	QDLADVVQVCEGK(1)K	3	0.12214	1	1.382	1.322	1.325	0.728	0.765	0.83	0.577	0.000176915
Dynein heavy chain, domain-2	0.143076	Q14204	1496	0.648	Q2	K	Cytoplasmic dynein 1 heavy chain 1 OS=Homo sapiens OX=9606 GN=DYNC1H1 PE=1 SV=5	DYNC1H1	1	0.000315582	108.7	GWDDLFNK(1)VK	2	0.24714	2	1.318	1.266	1.231	0.842	0.803	0.828	0.648	5.8581e-05
Dynein heavy chain, domain-2	0.143076	Q8TD57	2921	0.476	Q1	K	Dynein heavy chain 3, axonemal OS=Homo sapiens OX=9606 GN=DNAH3 PE=2 SV=1	DNAH3	1	0.0106296	49.189	LAAQMQK(1)LNQK	2	-1.4123	1	1.444	1.498	1.439	0.637	0.719	0.728	0.476	7.733e-05
Transketolase, C-terminal domain	0.143076	P29401	283	1.66	Q3	K	Transketolase OS=Homo sapiens OX=9606 GN=TKT PE=1 SV=3	TKT	1	1.52026e-05	65.887	K(1)ILATPPQEDAPSVDIANIR	3	0.18279	1	0.831	0.619	0.709	1.16	1.07	1.353	1.66	0.0096592
Transketolase, C-terminal domain	0.143076	P29401	465	0.608	Q2	K	Transketolase OS=Homo sapiens OX=9606 GN=TKT PE=1 SV=3	TKT	1	8.54772e-17	140.77	AVELAANTK(1)GICFIR	2	-0.015525	2	1.381	1.245	1.309	0.783	0.818	0.791	0.608	0.000104734
Transketolase, C-terminal domain	0.143076	P11177	354	0.474	Q1	K	Pyruvate dehydrogenase E1 component subunit beta, mitochondrial OS=Homo sapiens OX=9606 GN=PDHB PE=1 SV=3	PDHB	1	0.00265664	97.431	DIIFAIK(1)K	2	-0.98846	2	1.48	1.43	1.478	0.7	0.665	0.717	0.474	3.69e-06
Transketolase, C-terminal domain	0.143076	P11177	227	0.627	Q2	K	Pyruvate dehydrogenase E1 component subunit beta, mitochondrial OS=Homo sapiens OX=9606 GN=PDHB PE=1 SV=3	PDHB	1	0.00729726	59.067	DFLIPIGK(1)AK	2	1.655	2	1.281	1.297	1.297	0.875	0.709	0.845	0.627	0.0186232
B-box-type zinc finger	0.280657	Q9UPN9	953	0.509	Q2	K	E3 ubiquitin-protein ligase TRIM33 OS=Homo sapiens OX=9606 GN=TRIM33 PE=1 SV=3	TRIM33	1	1.39431e-28	176.98	GK(1)TAQGLSPVDQR	2	0.31912	7	1.435	1.457	1.372	0.745	0.709	0.715	0.509	4.467e-06
B-box-type zinc finger	0.280657	Q6PJ69	354	0.575	Q2	K	Tripartite motif-containing protein 65 OS=Homo sapiens OX=9606 GN=TRIM65 PE=1 SV=3	TRIM65	1	0.000105657	126.31	QDQQVK(1)HCR	3	-0.47486	1	1.184	1.591	1.257	0.75	0.876	0.692	0.575	0.0084028
B-box-type zinc finger	0.280657	Q9BZR9	195	0.528	Q2	K	E3 ubiquitin-protein ligase TRIM8 OS=Homo sapiens OX=9606 GN=TRIM8 PE=1 SV=2	TRIM8	1	0.0297541	44.377	MLMK(1)QQDR	2	3.8694	1	1.427	1.336	1.43	0.725	0.715	0.774	0.528	4.1266e-05
Laminin EGF domain	0.143076	P24043	3092	1.918	Q3	K	Laminin subunit alpha-2 OS=Homo sapiens OX=9606 GN=LAMA2 PE=1 SV=4	LAMA2	1	0.0350388	67.385	GCIRSLK(1)LTK	2	3.4243	1	0.661	0.626	0.658	1.283	1.221	1.227	1.918	1.50302e-05
Laminin EGF domain	0.143076	Q16787	2135	1.622	Q3	K	Laminin subunit alpha-3 OS=Homo sapiens OX=9606 GN=LAMA3 PE=1 SV=2	LAMA3	1	0.000133898	89.507	SAGK(1)TSLVEEAEK	2	-0.15811	2	0.721	0.727	0.746	1.166	1.178	1.214	1.622	3.461e-06
High mobility group box domain	0.0406403	P23497	306	0.61	Q2	K	Nuclear autoantigen Sp-100 OS=Homo sapiens OX=9606 GN=SP100 PE=1 SV=3	SP100	0.999976	0.000156458	85.176	EKPFSNSK(1)VECQAQAR	3	-0.25067	1	1.369	1.23	1.33	0.801	0.783	0.812	0.61	0.000123111
High mobility group box domain	0.0406403	P48436	68	0.344	Q1	K	Transcription factor SOX-9 OS=Homo sapiens OX=9606 GN=SOX9 PE=1 SV=1	SOX9	1	5.87822e-10	139.46	ESEEDK(1)FPVCIR	3	0.51072	2	1.718	1.709	1.526	0.562	0.564	0.579	0.344	1.5787e-05
High mobility group box domain	0.0406403	O15347	161	1.908	Q3	K	High mobility group protein B3 OS=Homo sapiens OX=9606 GN=HMGB3 PE=1 SV=4	HMGB3	1	0.0120205	83.862	DVADYK(1)SK	2	-0.43322	1	0.626	0.65	0.676	1.259	1.256	1.209	1.908	1.7514e-05
High mobility group box domain	0.0406403	Q8NEZ4	827	0.589	Q2	K	Histone-lysine N-methyltransferase 2C OS=Homo sapiens OX=9606 GN=KMT2C PE=1 SV=3	KMT2C	1	0.00707431	75.819	IGMGK(1)PAITK	3	0.79019	2	1.366	1.303	1.325	0.798	0.806	0.749	0.589	3.938e-05
High mobility group box domain	0.0406403	Q8NEZ4	758	0.436	Q1	K	Histone-lysine N-methyltransferase 2C OS=Homo sapiens OX=9606 GN=KMT2C PE=1 SV=3	KMT2C	1	1.59482e-15	166.6	DVSYQGGK(1)SIK	2	-0.421	2	1.508	1.513	1.523	0.677	0.667	0.635	0.436	0.00055665
High mobility group box domain	0.0406403	P17480	384	2.344	Q4	K	Nucleolar transcription factor 1 OS=Homo sapiens OX=9606 GN=UBTF PE=1 SV=1	UBTF	1	0.0263718	91.906	MLNINK(1)K	2	-1.1699	1	0.56	0.552	0.558	1.343	1.257	1.315	2.344	9.0789e-07
High mobility group box domain	0.0406403	P26583	3	2.956	Q4	K	High mobility group protein B2 OS=Homo sapiens OX=9606 GN=HMGB2 PE=1 SV=2	HMGB2	0.999989	0.00434355	72.928	GK(1)GDPNKPR	3	-2.3564	2	0.457	0.487	0.444	1.378	1.343	1.382	2.956	1.481e-06
High mobility group box domain	0.0406403	P09429	50	0.498	Q1	K	High mobility group protein B1 OS=Homo sapiens OX=9606 GN=HMGB1 PE=1 SV=3	HMGB1	1	0.0185525	64.567	WK(1)TMSAK	3	-0.52405	1	1.515	1.361	1.429	0.766	0.686	0.694	0.498	0.000119089
High mobility group box domain	0.0406403	P09429	90	1.761	Q3	K	High mobility group protein B1 OS=Homo sapiens OX=9606 GN=HMGB1 PE=1 SV=3	HMGB1	1	0.014499	80.688	FK(1)DPNAPK	2	-0.291	2	0.677	0.691	0.704	1.289	1.223	1.136	1.761	0.000121985
High mobility group box domain	0.0406403	Q08945	364	1.871	Q3	K	FACT complex subunit SSRP1 OS=Homo sapiens OX=9606 GN=SSRP1 PE=1 SV=1	SSRP1	1	0.00016397	84.479	GFIYVHK(1)PPVHIR	4	-0.78074	1	0.635	0.674	0.67	1.212	1.208	1.282	1.871	2.0305e-05
AIR synthase-related protein, C-terminal domain	0.0540374	P49903	341	0.44	Q1	K	Selenide, water dikinase 1 OS=Homo sapiens OX=9606 GN=SEPHS1 PE=1 SV=2	SEPHS1	1	0.0142304	72.2	FCAEIK(1)SPK	2	0.66242	2	1.537	1.468	1.52	0.635	0.688	0.668	0.44	3.5775e-06
AIR synthase-related protein, C-terminal domain	0.0540374	P22102	162	0.427	Q1	K	Trifunctional purine biosynthetic protein adenosine-3 OS=Homo sapiens OX=9606 GN=GART PE=1 SV=1	GART	1	0.00700052	87.476	GVIVAK(1)SK	2	-0.25976	2	1.559	1.531	1.49	0.669	0.664	0.624	0.427	2.4813e-06
AIR synthase-related protein, C-terminal domain	0.0540374	P22102	164	0.214	Q1	K	Trifunctional purine biosynthetic protein adenosine-3 OS=Homo sapiens OX=9606 GN=GART PE=1 SV=1	GART	1	0.00633056	105.52	SK(1)EEACK	2	-0.90208	1	1.917	1.882	1.877	0.398	0.392	0.426	0.214	2.5844e-07
AIR synthase-related protein, C-terminal domain	0.0540374	Q99611	391	0.546	Q2	K	Selenide, water dikinase 2 OS=Homo sapiens OX=9606 GN=SEPHS2 PE=1 SV=3	SEPHS2	1	0.00629535	65.404	FCSEIK(1)SSK	3	0.27675	1	1.322	1.396	1.409	0.713	0.724	0.816	0.546	0.00020436
Thiolase-like	0.0137245	P49327	1995	0.533	Q2	K	Fatty acid synthase OS=Homo sapiens OX=9606 GN=FASN PE=1 SV=3	FASN	1	0.00337403	78.287	PK(1)YSGTLNLDR	2	0.24659	1	1.54	1.495	1.149	0.716	0.763	0.749	0.533	0.0028042
Thiolase-like	0.0137245	P49327	1993	0.548	Q2	K	Fatty acid synthase OS=Homo sapiens OX=9606 GN=FASN PE=1 SV=3	FASN	1	2.1213e-06	79.489	DGLLENQTPEFFQDVCK(1)PK	4	-0.92075	2	1.365	1.363	1.393	0.691	0.761	0.805	0.548	0.0055396
Thiolase-like	0.0137245	P49327	2449	0.639	Q2	K	Fatty acid synthase OS=Homo sapiens OX=9606 GN=FASN PE=1 SV=3	FASN	1	4.31904e-16	118.54	AK(1)TGGAYGEDLGADYNLSQVCDGK	3	-0.48673	2	1.251	1.262	1.326	0.855	0.778	0.821	0.639	0.000163237
Thiolase-like	0.0137245	P55084	201	0.533	Q2	K	Trifunctional enzyme subunit beta, mitochondrial OS=Homo sapiens OX=9606 GN=HADHB PE=1 SV=3	HADHB	1	0.00334774	106.2	LSLISK(1)FR	2	0.085179	1	1.327	1.423	1.427	0.77	0.759	0.697	0.533	8.3563e-05
Thiolase-like	0.0137245	P55084	188	0.248	Q1	K	Trifunctional enzyme subunit beta, mitochondrial OS=Homo sapiens OX=9606 GN=HADHB PE=1 SV=3	HADHB	1	0.000377405	113.93	LMLDLNK(1)AK	3	0.19183	2	1.873	1.814	1.785	0.46	0.448	0.449	0.248	5.8526e-08
Thiolase-like	0.0137245	P55084	293	0.446	Q1	K	Trifunctional enzyme subunit beta, mitochondrial OS=Homo sapiens OX=9606 GN=HADHB PE=1 SV=3	HADHB	1	0.0081807	79.116	LK(1)PAFIK	3	-0.1348	1	1.416	1.582	1.5	0.668	0.666	0.672	0.446	0.00158112
Thiolase-like	0.0137245	Q01581	46	0.589	Q2	K	Hydroxymethylglutaryl-CoA synthase, cytoplasmic OS=Homo sapiens OX=9606 GN=HMGCS1 PE=1 SV=2	HMGCS1	1	0.000108216	82.349	YDGVDAGK(1)YTIGLGQAK	3	0.48089	1	1.369	1.3	1.32	0.727	0.781	0.841	0.589	0.00028449
Thiolase-like	0.0137245	Q01581	239	0.441	Q1	K	Hydroxymethylglutaryl-CoA synthase, cytoplasmic OS=Homo sapiens OX=9606 GN=HMGCS1 PE=1 SV=2	HMGCS1	1	0.00927854	73.665	K(1)IHAQWQK	3	1.6118	1	1.512	1.486	1.52	0.636	0.684	0.674	0.441	1.9395e-06
Thiolase-like	0.0137245	Q01581	409	0.372	Q1	K	Hydroxymethylglutaryl-CoA synthase, cytoplasmic OS=Homo sapiens OX=9606 GN=HMGCS1 PE=1 SV=2	HMGCS1	1	1.88095e-06	130.1	ITASLCDLK(1)SR	3	-0.19613	2	1.635	1.652	1.534	0.555	0.713	0.525	0.372	0.00050154
Thiolase-like	0.0137245	P54868	447	0.607	Q2	K	Hydroxymethylglutaryl-CoA synthase, mitochondrial OS=Homo sapiens OX=9606 GN=HMGCS2 PE=1 SV=1	HMGCS2	1	0.000987534	89.356	LVSSTSDLPK(1)R	2	-1.376	1	1.336	1.296	1.305	0.802	0.789	0.797	0.607	5.5129e-07
Thiolase-like	0.0137245	P54868	354	0.578	Q2	K	Hydroxymethylglutaryl-CoA synthase, mitochondrial OS=Homo sapiens OX=9606 GN=HMGCS2 PE=1 SV=1	HMGCS2	1	0.0029114	109.66	DLDK(1)ALLK	2	0.83311	1	1.423	1.339	1.266	0.801	0.72	0.809	0.578	0.00040217
Thiolase-like	0.0137245	P54868	83	0.6	Q2	K	Hydroxymethylglutaryl-CoA synthase, mitochondrial OS=Homo sapiens OX=9606 GN=HMGCS2 PE=1 SV=1	HMGCS2	1	5.39364e-09	116.6	YNNVEAGK(1)YTVGLGQTR	2	0.99562	2	1.335	1.313	1.31	0.804	0.804	0.767	0.6	3.4778e-06
Thiolase-like	0.0137245	P54868	310	0.49	Q1	K	Hydroxymethylglutaryl-CoA synthase, mitochondrial OS=Homo sapiens OX=9606 GN=HMGCS2 PE=1 SV=1	HMGCS2	1	0.0108676	85.744	MVQK(1)SLAR	2	-1.7814	1	1.406	1.493	1.427	0.645	0.72	0.754	0.49	0.000137702
Thiolase-like	0.0137245	P24752	174	0.297	Q1	K	Acetyl-CoA acetyltransferase, mitochondrial OS=Homo sapiens OX=9606 GN=ACAT1 PE=1 SV=1	ACAT1	1	0.000149298	75.018	GSTPYGGVK(1)LEDLIVK	3	0.042257	1	1.807	1.635	1.755	0.54	0.495	0.509	0.297	3.2579e-06
Thiolase-like	0.0137245	P42765	181	0.475	Q1	K	3-ketoacyl-CoA thiolase, mitochondrial OS=Homo sapiens OX=9606 GN=ACAA2 PE=1 SV=2	ACAA2	1	8.6644e-07	114.31	EECDK(1)YALQSQQR	2	-0.088702	2	1.484	1.524	1.379	0.707	0.721	0.658	0.475	5.6749e-05
Peptidase C1A, papain C-terminal	0.321154	P53634	162	3.108	Q4	K	Dipeptidyl peptidase 1 OS=Homo sapiens OX=9606 GN=CTSC PE=1 SV=2	CTSC	1	0.0014128	98.156	NSQEK(1)YSNR	2	-0.30772	1	0.369	0.439	0.525	1.453	1.385	1.305	3.108	0.00042277
Peptidase C1A, papain C-terminal	0.321154	Q9UBR2	166	0.449	Q1	K	Cathepsin Z OS=Homo sapiens OX=9606 GN=CTSZ PE=1 SV=1	CTSZ	1	0.000205059	60.764	DQECDK(1)FNQCGTCNEFK	3	-1.2451	1	1.478	1.62	1.39	0.638	0.761	0.617	0.449	0.00052197
Zinc finger, TAZ-type	0.143076	Q09472	1769	4.035	Q4	K	Histone acetyltransferase p300 OS=Homo sapiens OX=9606 GN=EP300 PE=1 SV=2	EP300	1	1.89332e-49	208.56	VVQHTK(1)GCK(1)R	2	0.47995	5	0.357	0.351	0.363	1.501	1.405	1.415	4.035	2.2499e-07
Zinc finger, TAZ-type	0.143076	Q09472	1772	11.928	Q4	K	Histone acetyltransferase p300 OS=Homo sapiens OX=9606 GN=EP300 PE=1 SV=2	EP300	1	1.89332e-49	208.56	VVQHTK(1)GCK(1)R	2	0.47995	3	0.123	0.136	0.141	1.65	1.565	1.556	11.928	3.2215e-07
Zinc finger, TAZ-type	0.143076	Q09472	1762	7.585	Q4	K	Histone acetyltransferase p300 OS=Homo sapiens OX=9606 GN=EP300 PE=1 SV=2	EP300	1	2.32223e-16	145.52	NANCSLPSCQK(1)MK(1)R	2	-1.3586	2	0.201	0.229	0.18	1.533	1.572	1.522	7.585	0.00119748
Zinc finger, TAZ-type	0.143076	Q09472	1774	3.958	Q4	K	Histone acetyltransferase p300 OS=Homo sapiens OX=9606 GN=EP300 PE=1 SV=2	EP300	1	0.000167046	115.33	K(1)TNGGCPICK	3	-1.4801	4	0.287	0.344	0.456	1.437	1.433	1.432	3.958	0.0092049
Zinc finger, TAZ-type	0.143076	Q09472	1704	1.891	Q3	K	Histone acetyltransferase p300 OS=Homo sapiens OX=9606 GN=EP300 PE=1 SV=2	EP300	1	2.47609e-10	80.688	NHDHK(1)MEK(1)LGLGLDDESNNQQAAATQSPGDSR	4	4.3749	6	0.642	0.664	0.659	1.234	1.257	1.224	1.891	5.0177e-07
Zinc finger, TAZ-type	0.143076	Q09472	1760	1.885	Q3	K	Histone acetyltransferase p300 OS=Homo sapiens OX=9606 GN=EP300 PE=1 SV=2	EP300	1	2.32223e-16	145.52	NANCSLPSCQK(1)MK(1)R	2	-1.3586	5	0.642	0.648	0.679	1.223	1.266	1.222	1.885	3.5127e-06
Zinc finger, TAZ-type	0.143076	Q09472	1590	0.62	Q2	K	Histone acetyltransferase p300 OS=Homo sapiens OX=9606 GN=EP300 PE=1 SV=2	EP300	1	0.00029002	91.867	LYATMEK(1)HK	3	-0.76884	4	1.377	1.286	1.238	0.838	0.789	0.79	0.62	0.00020271
Zinc finger, TAZ-type	0.143076	Q92793	1811	7.596	Q4	K	CREB-binding protein OS=Homo sapiens OX=9606 GN=CREBBP PE=1 SV=3	CREBBP	1	0.00377762	83.182	K(1)TNGGCPVCK	2	0.18561	1	0.185	0.196	0.228	1.546	1.535	1.545	7.596	0.00094031
Ubiquitin-conjugating enzyme E2	0.131763	Q15819	66	0.661	Q2	K	Ubiquitin-conjugating enzyme E2 variant 2 OS=Homo sapiens OX=9606 GN=UBE2V2 PE=1 SV=4	UBE2V2	1	0.00101223	77.062	IYSLK(1)VECGPK	3	-1.0077	1	1.326	1.277	1.174	0.84	0.822	0.836	0.661	0.00035676
Ubiquitin-conjugating enzyme E2	0.131763	P68036	96	0.572	Q2	K	Ubiquitin-conjugating enzyme E2 L3 OS=Homo sapiens OX=9606 GN=UBE2L3 PE=1 SV=1	UBE2L3	1	1.80703e-05	89.468	GQVCLPVISAENWK(1)PATK	3	-0.31078	2	1.326	1.333	1.383	0.758	0.754	0.802	0.572	1.97724e-05
Ubiquitin-conjugating enzyme E2	0.131763	P68036	20	0.375	Q1	K	Ubiquitin-conjugating enzyme E2 L3 OS=Homo sapiens OX=9606 GN=UBE2L3 PE=1 SV=1	UBE2L3	1	0.0424799	74.415	CGMK(1)NFR	2	-0.87016	1	1.738	1.37	1.709	0.653	0.547	0.604	0.375	0.00044276
Ubiquitin-conjugating enzyme E2	0.131763	Q13404	74	0.415	Q1	K	Ubiquitin-conjugating enzyme E2 variant 1 OS=Homo sapiens OX=9606 GN=UBE2V1 PE=1 SV=2	UBE2V1	1	9.06432e-22	150.39	IECGPK(1)YPEAPPFVR	2	0.05563	2	1.479	1.531	1.616	0.639	0.633	0.647	0.415	2.4772e-06
Ubiquitin-conjugating enzyme E2	0.131763	Q13404	68	0.374	Q1	K	Ubiquitin-conjugating enzyme E2 variant 1 OS=Homo sapiens OX=9606 GN=UBE2V1 PE=1 SV=2	UBE2V1	1	1.94405e-08	143.42	IYSLK(1)IECGPK	2	-0.073126	2	1.601	1.602	1.612	0.636	0.601	0.562	0.374	0.00131879
Ubiquitin-conjugating enzyme E2	0.131763	Q9H832	238	0.634	Q2	K	Ubiquitin-conjugating enzyme E2 Z OS=Homo sapiens OX=9606 GN=UBE2Z PE=1 SV=2	UBE2Z	1	1.56084e-13	138.02	HPGDSK(1)NYNECIR	3	-1.6025	1	1.152	1.295	1.399	0.766	0.884	0.79	0.634	0.0031226
Ubiquitin-conjugating enzyme E2	0.131763	P63279	49	0.356	Q1	K	SUMO-conjugating enzyme UBC9 OS=Homo sapiens OX=9606 GN=UBE2I PE=1 SV=1	UBE2I	1	0.00141737	86.699	K(1)GTPWEGGLFK	3	0.37048	2	1.601	1.604	1.683	0.538	0.568	0.634	0.356	3.7389e-05
Ubiquitin-conjugating enzyme E2	0.131763	P61081	92	0.443	Q1	K	NEDD8-conjugating enzyme Ubc12 OS=Homo sapiens OX=9606 GN=UBE2M PE=1 SV=1	UBE2M	1	0.0125703	45.28	VGQGYPHDPPK(1)VK	3	-1.5166	1	1.398	1.559	1.553	0.704	0.716	0.58	0.443	0.00043764
SAND domain	0.143076	P23497	306	0.61	Q2	K	Nuclear autoantigen Sp-100 OS=Homo sapiens OX=9606 GN=SP100 PE=1 SV=3	SP100	0.999976	0.000156458	85.176	EKPFSNSK(1)VECQAQAR	3	-0.25067	1	1.369	1.23	1.33	0.801	0.783	0.812	0.61	0.000123111
SAND domain	0.143076	Q9UKD1	179	0.64	Q2	K	Glucocorticoid modulatory element-binding protein 2 OS=Homo sapiens OX=9606 GN=GMEB2 PE=1 SV=1	GMEB2	1	0.00701481	81.278	STK(1)IDLSGAR	2	-0.074003	1	1.243	1.286	1.304	0.785	0.818	0.85	0.64	7.9215e-05
Clathrin, heavy chain, linker, core motif	0.143076	Q00610	907	0.529	Q2	K	Clathrin heavy chain 1 OS=Homo sapiens OX=9606 GN=CLTC PE=1 SV=5	CLTC	1	0.00140987	111.61	VVGK(1)YCEK	2	-0.27006	3	1.457	1.43	1.308	0.764	0.714	0.74	0.529	7.9584e-05
Clathrin, heavy chain, linker, core motif	0.143076	P53675	1609	0.551	Q2	K	Clathrin heavy chain 2 OS=Homo sapiens OX=9606 GN=CLTCL1 PE=1 SV=2	CLTCL1	1	0.0296677	71.451	EYLSK(1)VDK	2	0.16188	1	1.33	1.324	1.46	0.765	0.744	0.757	0.551	5.7349e-05
EGF-like domain, extracellular	0.321154	P18564	548	1.991	Q3	K	Integrin beta-6 OS=Homo sapiens OX=9606 GN=ITGB6 PE=1 SV=2	ITGB6	1	9.92231e-07	77.037	HK(1)GLLCGGNGDCDCGECVCR	3	-0.47256	1	0.5	0.688	0.699	1.2	1.299	1.258	1.991	0.0032991
EGF-like domain, extracellular	0.321154	P16144	834	0.349	Q1	K	Integrin beta-4 OS=Homo sapiens OX=9606 GN=ITGB4 PE=1 SV=5	ITGB4	1	1.56452e-06	115.12	LCTENLLK(1)PDTR	3	-0.48166	2	1.603	1.662	1.661	0.6	0.55	0.57	0.349	1.481e-06
FY-rich, N-terminal	0.321154	Q8NEZ4	827	0.589	Q2	K	Histone-lysine N-methyltransferase 2C OS=Homo sapiens OX=9606 GN=KMT2C PE=1 SV=3	KMT2C	1	0.00707431	75.819	IGMGK(1)PAITK	3	0.79019	2	1.366	1.303	1.325	0.798	0.806	0.749	0.589	3.938e-05
FY-rich, N-terminal	0.321154	Q8NEZ4	758	0.436	Q1	K	Histone-lysine N-methyltransferase 2C OS=Homo sapiens OX=9606 GN=KMT2C PE=1 SV=3	KMT2C	1	1.59482e-15	166.6	DVSYQGGK(1)SIK	2	-0.421	2	1.508	1.513	1.523	0.677	0.667	0.635	0.436	0.00055665
FY-rich, N-terminal	0.321154	Q9UMN6	926	0.278	Q1	K	Histone-lysine N-methyltransferase 2B OS=Homo sapiens OX=9606 GN=KMT2B PE=1 SV=1	KMT2B	1	1.13152e-13	91.079	GK(1)VEAAGPGGESEPTGSGGTLAHTPR	3	-0.28959	1	1.528	1.636	2.129	0.557	0.644	0.271	0.278	0.0095622
Nuclear receptor coactivator, interlocking	0.0540374	Q09472	1769	4.035	Q4	K	Histone acetyltransferase p300 OS=Homo sapiens OX=9606 GN=EP300 PE=1 SV=2	EP300	1	1.89332e-49	208.56	VVQHTK(1)GCK(1)R	2	0.47995	5	0.357	0.351	0.363	1.501	1.405	1.415	4.035	2.2499e-07
Nuclear receptor coactivator, interlocking	0.0540374	Q09472	1772	11.928	Q4	K	Histone acetyltransferase p300 OS=Homo sapiens OX=9606 GN=EP300 PE=1 SV=2	EP300	1	1.89332e-49	208.56	VVQHTK(1)GCK(1)R	2	0.47995	3	0.123	0.136	0.141	1.65	1.565	1.556	11.928	3.2215e-07
Nuclear receptor coactivator, interlocking	0.0540374	Q09472	1762	7.585	Q4	K	Histone acetyltransferase p300 OS=Homo sapiens OX=9606 GN=EP300 PE=1 SV=2	EP300	1	2.32223e-16	145.52	NANCSLPSCQK(1)MK(1)R	2	-1.3586	2	0.201	0.229	0.18	1.533	1.572	1.522	7.585	0.00119748
Nuclear receptor coactivator, interlocking	0.0540374	Q09472	1774	3.958	Q4	K	Histone acetyltransferase p300 OS=Homo sapiens OX=9606 GN=EP300 PE=1 SV=2	EP300	1	0.000167046	115.33	K(1)TNGGCPICK	3	-1.4801	4	0.287	0.344	0.456	1.437	1.433	1.432	3.958	0.0092049
Nuclear receptor coactivator, interlocking	0.0540374	Q09472	1704	1.891	Q3	K	Histone acetyltransferase p300 OS=Homo sapiens OX=9606 GN=EP300 PE=1 SV=2	EP300	1	2.47609e-10	80.688	NHDHK(1)MEK(1)LGLGLDDESNNQQAAATQSPGDSR	4	4.3749	6	0.642	0.664	0.659	1.234	1.257	1.224	1.891	5.0177e-07
Nuclear receptor coactivator, interlocking	0.0540374	Q09472	1760	1.885	Q3	K	Histone acetyltransferase p300 OS=Homo sapiens OX=9606 GN=EP300 PE=1 SV=2	EP300	1	2.32223e-16	145.52	NANCSLPSCQK(1)MK(1)R	2	-1.3586	5	0.642	0.648	0.679	1.223	1.266	1.222	1.885	3.5127e-06
Nuclear receptor coactivator, interlocking	0.0540374	Q09472	1590	0.62	Q2	K	Histone acetyltransferase p300 OS=Homo sapiens OX=9606 GN=EP300 PE=1 SV=2	EP300	1	0.00029002	91.867	LYATMEK(1)HK	3	-0.76884	4	1.377	1.286	1.238	0.838	0.789	0.79	0.62	0.00020271
Nuclear receptor coactivator, interlocking	0.0540374	Q92793	1811	7.596	Q4	K	CREB-binding protein OS=Homo sapiens OX=9606 GN=CREBBP PE=1 SV=3	CREBBP	1	0.00377762	83.182	K(1)TNGGCPVCK	2	0.18561	1	0.185	0.196	0.228	1.546	1.535	1.545	7.596	0.00094031
Nuclear receptor coactivator, interlocking	0.0540374	Q15596	785	0.519	Q2	K	Nuclear receptor coactivator 2 OS=Homo sapiens OX=9606 GN=NCOA2 PE=1 SV=2	NCOA2	1	0.00137976	111.61	LIAMK(1)TEK	3	-0.41177	2	1.445	1.407	1.373	0.717	0.752	0.725	0.519	2.9215e-06
Ran binding domain	0.321154	P43487	154	0.361	Q1	K	Ran-specific GTPase-activating protein OS=Homo sapiens OX=9606 GN=RANBP1 PE=1 SV=1	RANBP1	1	0.0233636	83.948	TK(1)FEECR	2	-0.64741	1	1.725	1.586	1.563	0.591	0.591	0.579	0.361	2.7355e-06
Ran binding domain	0.321154	P49792	1332	0.254	Q1	K	E3 SUMO-protein ligase RanBP2 OS=Homo sapiens OX=9606 GN=RANBP2 PE=1 SV=2	RANBP2	1	0.00029099	85.554	EPTSHDNK(1)DICK	3	-1.5358	1	1.751	1.825	1.852	0.407	0.466	0.503	0.254	2.3978e-05
Ran binding domain	0.321154	P49792	2581	0.143	Q1	K	E3 SUMO-protein ligase RanBP2 OS=Homo sapiens OX=9606 GN=RANBP2 PE=1 SV=2	RANBP2	0.995422	1.20345e-09	117.65	K(0.005)CELSK(0.995)NSDIEQSSDSK	3	-0.64278	1	2.129	2.071	1.971	0.279	0.301	0.304	0.143	3.2447e-07
Ran binding domain	0.321154	P49792	2138	0.256	Q1	K	E3 SUMO-protein ligase RanBP2 OS=Homo sapiens OX=9606 GN=RANBP2 PE=1 SV=2	RANBP2	1	0.00316207	107.21	QK(1)FEECQR	2	0.11464	1	1.752	1.82	1.844	0.454	0.437	0.496	0.256	2.3285e-06
Ran binding domain	0.321154	P49792	3034	0.452	Q1	K	E3 SUMO-protein ligase RanBP2 OS=Homo sapiens OX=9606 GN=RANBP2 PE=1 SV=2	RANBP2	1	0.00441888	101.65	EVADCFK(1)K	2	-0.79272	1	1.454	1.469	1.548	0.634	0.709	0.679	0.452	3.5313e-05
B30.2/SPRY domain	0.0373646	Q00839	495	0.459	Q1	K	Heterogeneous nuclear ribonucleoprotein U OS=Homo sapiens OX=9606 GN=HNRNPU PE=1 SV=6	HNRNPU	1	0.000338111	63.691	K(1)DCEVVMMIGLPGAGK	3	-1.0615	2	1.4	1.528	1.52	0.711	0.636	0.694	0.459	6.0225e-05
B30.2/SPRY domain	0.0373646	Q00839	387	0.38	Q1	K	Heterogeneous nuclear ribonucleoprotein U OS=Homo sapiens OX=9606 GN=HNRNPU PE=1 SV=6	HNRNPU	1	5.34412e-06	99.344	GIK(1)TCNCETEDYGEK	3	0.12476	1	1.496	1.565	1.715	0.555	0.687	0.573	0.38	0.00023794
B30.2/SPRY domain	0.0373646	Q00839	565	0.42	Q1	K	Heterogeneous nuclear ribonucleoprotein U OS=Homo sapiens OX=9606 GN=HNRNPU PE=1 SV=6	HNRNPU	1	6.4142e-07	108.09	APQCLGK(1)FIEIAAR	2	-1.2209	2	1.588	1.557	1.462	0.609	0.626	0.7	0.42	6.0565e-05
B30.2/SPRY domain	0.0373646	Q00839	609	0.321	Q1	K	Heterogeneous nuclear ribonucleoprotein U OS=Homo sapiens OX=9606 GN=HNRNPU PE=1 SV=6	HNRNPU	1	2.39004e-06	111.79	AVVVCPK(1)DEDYK	2	0.46828	2	1.735	1.64	1.692	0.524	0.563	0.54	0.321	8.752e-07
B30.2/SPRY domain	0.0373646	Q00839	331	0.567	Q2	K	Heterogeneous nuclear ribonucleoprotein U OS=Homo sapiens OX=9606 GN=HNRNPU PE=1 SV=6	HNRNPU	1	0.00140425	104.82	ASYGVSK(1)GK	2	0.25607	3	1.395	1.312	1.354	0.702	0.864	0.737	0.567	0.0009375
B30.2/SPRY domain	0.0373646	Q96BD6	4	0.626	Q2	K	SPRY domain-containing SOCS box protein 1 OS=Homo sapiens OX=9606 GN=SPSB1 PE=1 SV=1	SPSB1	1	0.00350556	70.552	GQK(1)VTGGIK	3	-0.52748	1	1.311	1.292	1.271	0.758	0.81	0.858	0.626	0.00022019
B30.2/SPRY domain	0.0373646	Q6PJ69	354	0.575	Q2	K	Tripartite motif-containing protein 65 OS=Homo sapiens OX=9606 GN=TRIM65 PE=1 SV=3	TRIM65	1	0.000105657	126.31	QDQQVK(1)HCR	3	-0.47486	1	1.184	1.591	1.257	0.75	0.876	0.692	0.575	0.0084028
B30.2/SPRY domain	0.0373646	Q1KMD3	289	0.412	Q1	K	Heterogeneous nuclear ribonucleoprotein U-like protein 2 OS=Homo sapiens OX=9606 GN=HNRNPUL2 PE=1 SV=1	HNRNPUL2	1	0.00309695	74.464	STYGVTK(1)GK	3	-0.065737	2	1.479	1.634	1.528	0.677	0.593	0.642	0.412	5.6029e-05
B30.2/SPRY domain	0.0373646	Q9BUJ2	539	0.237	Q1	K	Heterogeneous nuclear ribonucleoprotein U-like protein 1 OS=Homo sapiens OX=9606 GN=HNRNPUL1 PE=1 SV=2	HNRNPUL1	1	1.2043e-10	125.22	AIVICPTDEDLK(1)DR	2	0.085057	2	1.823	1.844	1.866	0.371	0.524	0.414	0.237	0.0049034
B30.2/SPRY domain	0.0373646	Q92499	516	0.599	Q2	K	ATP-dependent RNA helicase DDX1 OS=Homo sapiens OX=9606 GN=DDX1 PE=1 SV=2	DDX1	1	1.53069e-16	128.01	TK(1)IDCDNLEQYFIQQGGGPDK	4	-0.037811	1	1.248	1.39	1.32	0.774	0.879	0.716	0.599	0.00156233
B30.2/SPRY domain	0.0373646	Q92499	234	0.498	Q1	K	ATP-dependent RNA helicase DDX1 OS=Homo sapiens OX=9606 GN=DDX1 PE=1 SV=2	DDX1	1	9.11479e-13	128.71	NQALFPACVLK(1)NAELK	3	0.095706	3	1.391	1.44	1.473	0.764	0.684	0.694	0.498	5.7082e-05
B30.2/SPRY domain	0.0373646	Q92499	117	0.557	Q2	K	ATP-dependent RNA helicase DDX1 OS=Homo sapiens OX=9606 GN=DDX1 PE=1 SV=2	DDX1	1	0.0199015	50.297	EVK(1)EWHGCR	3	-2.7089	1	1.324	1.419	1.344	0.693	0.777	0.808	0.557	0.00031917
PAS domain	0.143076	Q15596	785	0.519	Q2	K	Nuclear receptor coactivator 2 OS=Homo sapiens OX=9606 GN=NCOA2 PE=1 SV=2	NCOA2	1	0.00137976	111.61	LIAMK(1)TEK	3	-0.41177	2	1.445	1.407	1.373	0.717	0.752	0.725	0.519	2.9215e-06
PAS domain	0.143076	P35869	303	0.524	Q2	K	Aryl hydrocarbon receptor OS=Homo sapiens OX=9606 GN=AHR PE=1 SV=2	AHR	1	0.00269	66.784	LDFTPIGCDAK(1)GR	2	-1.3115	1	1.27	1.537	1.393	0.706	0.763	0.733	0.524	0.00041743
PAS domain	0.143076	P35869	80	0.616	Q2	K	Aryl hydrocarbon receptor OS=Homo sapiens OX=9606 GN=AHR PE=1 SV=2	AHR	1	0.000309723	102.87	AK(1)SFFDVALK	2	-0.86503	1	1.356	1.285	1.27	0.801	0.844	0.764	0.616	0.00015975
SAND domain-like	0.143076	P23497	306	0.61	Q2	K	Nuclear autoantigen Sp-100 OS=Homo sapiens OX=9606 GN=SP100 PE=1 SV=3	SP100	0.999976	0.000156458	85.176	EKPFSNSK(1)VECQAQAR	3	-0.25067	1	1.369	1.23	1.33	0.801	0.783	0.812	0.61	0.000123111
SAND domain-like	0.143076	Q9UKD1	179	0.64	Q2	K	Glucocorticoid modulatory element-binding protein 2 OS=Homo sapiens OX=9606 GN=GMEB2 PE=1 SV=1	GMEB2	1	0.00701481	81.278	STK(1)IDLSGAR	2	-0.074003	1	1.243	1.286	1.304	0.785	0.818	0.85	0.64	7.9215e-05
Glycosyltransferase 2-like	0.321154	Q14435	577	0.622	Q2	K	Polypeptide N-acetylgalactosaminyltransferase 3 OS=Homo sapiens OX=9606 GN=GALNT3 PE=1 SV=2	GALNT3	1	0.00432488	79.474	ACTYK(1)GHK	3	-0.062594	2	1.32	1.186	1.383	0.787	0.816	0.817	0.622	0.00055794
Glycosyltransferase 2-like	0.321154	Q9Y673	126	0.565	Q2	K	Dolichyl-phosphate beta-glucosyltransferase OS=Homo sapiens OX=9606 GN=ALG5 PE=1 SV=1	ALG5	1	0.00204129	91.549	YCQK(1)YGSDK	2	-0.55465	2	1.327	1.355	1.387	0.789	0.779	0.732	0.565	2.3635e-05
Band 7 domain	0.0203883	O75477	286	1.631	Q3	K	Erlin-1 OS=Homo sapiens OX=9606 GN=ERLIN1 PE=1 SV=2	ERLIN1	1	0.010633	57.785	LTPEYLELK(1)K	3	0.42591	1	0.709	0.71	0.764	1.106	1.233	1.221	1.631	0.00032495
Band 7 domain	0.0203883	O94905	287	1.947	Q3	K	Erlin-2 OS=Homo sapiens OX=9606 GN=ERLIN2 PE=1 SV=1	ERLIN2	1	0.00766576	78.342	YK(1)AIASNSK	2	0.25171	1	0.588	0.669	0.666	1.295	1.242	1.207	1.947	0.000141126
Band 7 domain	0.0203883	P35232	202	1.61	Q3	K	Prohibitin OS=Homo sapiens OX=9606 GN=PHB PE=1 SV=1	PHB	1	8.49153e-05	104.22	FVVEK(1)AEQQK	3	1.0761	1	0.727	0.772	0.707	1.186	1.162	1.203	1.61	6.4106e-05
Band 7 domain	0.0203883	Q99623	296	2.159	Q4	K	Prohibitin-2 OS=Homo sapiens OX=9606 GN=PHB2 PE=1 SV=2	PHB2	1	0.0114077	74.841	GSDSLIK(1)GK	2	0.45945	1	0.558	0.601	0.619	1.273	1.305	1.261	2.159	1.93966e-05
Band 7 domain	0.0203883	Q99623	216	1.59	Q3	K	Prohibitin-2 OS=Homo sapiens OX=9606 GN=PHB2 PE=1 SV=2	PHB2	1	0.000626104	118.28	AQFLVEK(1)AK	3	0.30393	2	0.778	0.746	0.704	1.199	1.198	1.146	1.59	0.000140435
Cyclic nucleotide-binding domain	0.143076	P10644	367	0.327	Q1	K	cAMP-dependent protein kinase type I-alpha regulatory subunit OS=Homo sapiens OX=9606 GN=PRKAR1A PE=1 SV=1	PRKAR1A	1	6.36671e-05	106.67	VLGPCSDILK(1)R	2	-0.67679	1	1.637	1.64	1.76	0.573	0.538	0.536	0.327	2.0587e-06
Cyclic nucleotide-binding domain	0.143076	P13861	379	0.477	Q1	K	cAMP-dependent protein kinase type II-alpha regulatory subunit OS=Homo sapiens OX=9606 GN=PRKAR2A PE=1 SV=2	PRKAR2A	1	0.00222902	71.03	LLGPCMDIMK(1)R	3	-0.51879	2	1.403	1.491	1.483	0.719	0.659	0.711	0.477	2.2538e-05
Clathrin, heavy chain, propeller, N-terminal	0.143076	Q00610	907	0.529	Q2	K	Clathrin heavy chain 1 OS=Homo sapiens OX=9606 GN=CLTC PE=1 SV=5	CLTC	1	0.00140987	111.61	VVGK(1)YCEK	2	-0.27006	3	1.457	1.43	1.308	0.764	0.714	0.74	0.529	7.9584e-05
Clathrin, heavy chain, propeller, N-terminal	0.143076	P53675	1609	0.551	Q2	K	Clathrin heavy chain 2 OS=Homo sapiens OX=9606 GN=CLTCL1 PE=1 SV=2	CLTCL1	1	0.0296677	71.451	EYLSK(1)VDK	2	0.16188	1	1.33	1.324	1.46	0.765	0.744	0.757	0.551	5.7349e-05
LEM/LEM-like domain	0.0540374	P42166	334	0.492	Q1	K	Lamina-associated polypeptide 2, isoform alpha OS=Homo sapiens OX=9606 GN=TMPO PE=1 SV=2	TMPO	1	8.27814e-07	118.08	EK(1)SGIQPLCPER	2	0.52641	2	1.459	1.358	1.508	0.711	0.683	0.732	0.492	4.1488e-05
LEM/LEM-like domain	0.0540374	P42167	393	1.546	Q3	K	Lamina-associated polypeptide 2, isoforms beta/gamma OS=Homo sapiens OX=9606 GN=TMPO PE=1 SV=2	TMPO	1	0.000802858	73.435	YVPK(1)YVPLADVK	3	0.8665	1	0.732	0.692	0.843	1.067	1.277	1.16	1.546	0.0051008
LEM/LEM-like domain	0.0540374	Q8NC56	256	0.333	Q1	K	LEM domain-containing protein 2 OS=Homo sapiens OX=9606 GN=LEMD2 PE=1 SV=1	LEMD2	1	0.00148969	103.91	K(1)TDEFCQAK	2	-0.026333	1	1.714	1.657	1.637	0.556	0.561	0.551	0.333	9.5812e-08
3-hydroxyacyl-CoA dehydrogenase, C-terminal	0.321154	Q16836	301	1.579	Q3	K	Hydroxyacyl-coenzyme A dehydrogenase, mitochondrial OS=Homo sapiens OX=9606 GN=HADH PE=1 SV=3	HADH	1	0.00585392	66.27	LVAENK(1)FGK	3	0.9182	1	0.745	0.808	0.684	1.199	1.132	1.202	1.579	0.00090275
3-hydroxyacyl-CoA dehydrogenase, C-terminal	0.321154	P40939	60	0.394	Q1	K	Trifunctional enzyme subunit alpha, mitochondrial OS=Homo sapiens OX=9606 GN=HADHA PE=1 SV=2	HADHA	1	0.000326831	92.38	INSPNSK(1)VNTLSK	2	1.332	1	1.576	1.647	1.499	0.632	0.583	0.645	0.394	2.1245e-05
3-hydroxyacyl-CoA dehydrogenase, C-terminal	0.321154	P40939	353	0.198	Q1	K	Trifunctional enzyme subunit alpha, mitochondrial OS=Homo sapiens OX=9606 GN=HADHA PE=1 SV=2	HADHA	1	0.00293526	99.442	NK(1)FGAPQK	3	-0.27395	2	2.008	1.903	1.879	0.398	0.379	0.367	0.198	4.0698e-07
3-hydroxyacyl-CoA dehydrogenase, C-terminal	0.321154	P40939	644	0.486	Q1	K	Trifunctional enzyme subunit alpha, mitochondrial OS=Homo sapiens OX=9606 GN=HADHA PE=1 SV=2	HADHA	1	4.34993e-05	101.89	GFYIYQEGVK(1)R	2	-1.1374	3	1.474	1.433	1.437	0.671	0.714	0.728	0.486	1.51598e-05
3-hydroxyacyl-CoA dehydrogenase, C-terminal	0.321154	P40939	411	0.18	Q1	K	Trifunctional enzyme subunit alpha, mitochondrial OS=Homo sapiens OX=9606 GN=HADHA PE=1 SV=2	HADHA	1	0.0197409	87.476	GLNDK(1)VK	2	-0.16327	1	2.009	2.02	1.874	0.359	0.375	0.331	0.18	1.2788e-06
3-hydroxyacyl-CoA dehydrogenase, C-terminal	0.321154	P40939	386	0.624	Q2	K	Trifunctional enzyme subunit alpha, mitochondrial OS=Homo sapiens OX=9606 GN=HADHA PE=1 SV=2	HADHA	1	0.0280241	80.438	GLK(1)TILK	2	-0.86368	1	1.339	1.26	1.288	0.844	0.803	0.78	0.624	8.2494e-05
3-hydroxyacyl-CoA dehydrogenase, C-terminal	0.321154	P40939	569	0.58	Q2	K	Trifunctional enzyme subunit alpha, mitochondrial OS=Homo sapiens OX=9606 GN=HADHA PE=1 SV=2	HADHA	1	0.000824408	82.417	ILQEGVDPK(1)K	2	0.419	2	1.423	1.253	1.347	0.751	0.799	0.782	0.58	0.000183724
3-hydroxyacyl-CoA dehydrogenase, C-terminal	0.321154	P40939	735	0.514	Q2	K	Trifunctional enzyme subunit alpha, mitochondrial OS=Homo sapiens OX=9606 GN=HADHA PE=1 SV=2	HADHA	1	0.0095576	88.495	K(1)YEAAYGK	2	0.6585	2	1.358	1.433	1.45	0.712	0.759	0.709	0.514	2.203e-05
PUA-like domain	0.154984	P36776	367	1.766	Q3	K	Lon protease homolog, mitochondrial OS=Homo sapiens OX=9606 GN=LONP1 PE=1 SV=2	LONP1	1	0.0134532	94.114	ALSLLK(1)K	2	0.1015	1	0.679	0.702	0.684	1.21	1.197	1.239	1.766	1.2118e-06
PUA-like domain	0.154984	P36776	688	0.542	Q2	K	Lon protease homolog, mitochondrial OS=Homo sapiens OX=9606 GN=LONP1 PE=1 SV=2	LONP1	1	7.57427e-06	121.02	ALCGLDESK(1)AK	2	-0.065326	2	1.339	1.289	1.514	0.714	0.76	0.77	0.542	0.00034189
PUA-like domain	0.154984	P36776	581	0.615	Q2	K	Lon protease homolog, mitochondrial OS=Homo sapiens OX=9606 GN=LONP1 PE=1 SV=2	LONP1	1	6.52418e-12	124.25	TK(1)TENPLILIDEVDK	3	-0.38663	1	1.328	1.328	1.254	0.784	0.808	0.813	0.615	2.2822e-05
PUA-like domain	0.154984	Q9ULC4	18	0.608	Q2	K	Malignant T-cell-amplified sequence 1 OS=Homo sapiens OX=9606 GN=MCTS1 PE=1 SV=1	MCTS1	1	6.99356e-12	123.63	ENVSNCIQLK(1)TSVIK	3	-1.7706	1	1.21	1.273	1.445	0.733	0.918	0.736	0.608	0.0053442
PUA-like domain	0.154984	Q9ULC4	51	0.492	Q1	K	Malignant T-cell-amplified sequence 1 OS=Homo sapiens OX=9606 GN=MCTS1 PE=1 SV=1	MCTS1	0.999995	0.00308356	87.895	KDPVK(1)IVR	3	-0.75939	1	1.543	1.444	1.343	0.732	0.674	0.723	0.492	0.000119273
PUA-like domain	0.154984	Q96T88	546	1.987	Q3	K	E3 ubiquitin-protein ligase UHRF1 OS=Homo sapiens OX=9606 GN=UHRF1 PE=1 SV=1	UHRF1	1	0.000183326	96.059	NSK(1)YAPAEGNR	2	0.1761	1	0.675	0.581	0.638	1.244	1.265	1.255	1.987	0.0040585
FYVE zinc finger	0.321154	Q7Z3T8	273	0.644	Q2	K	Zinc finger FYVE domain-containing protein 16 OS=Homo sapiens OX=9606 GN=ZFYVE16 PE=1 SV=3	ZFYVE16	1	0.00570401	50.305	SQPCGLLK(1)DVGLVK	3	-0.97789	1	1.375	1.246	1.203	0.727	0.883	0.853	0.644	0.0035781
FYVE zinc finger	0.321154	Q9BQS8	1019	0.497	Q1	K	FYVE and coiled-coil domain-containing protein 1 OS=Homo sapiens OX=9606 GN=FYCO1 PE=1 SV=3	FYCO1	1	0.0318989	61.344	LK(1)NAGEECK	2	0.19512	1	1.402	1.445	1.456	0.691	0.699	0.748	0.497	1.6862e-05
Concanavalin A-like lectin/glucanase domain	0.00648309	Q00839	495	0.459	Q1	K	Heterogeneous nuclear ribonucleoprotein U OS=Homo sapiens OX=9606 GN=HNRNPU PE=1 SV=6	HNRNPU	1	0.000338111	63.691	K(1)DCEVVMMIGLPGAGK	3	-1.0615	2	1.4	1.528	1.52	0.711	0.636	0.694	0.459	6.0225e-05
Concanavalin A-like lectin/glucanase domain	0.00648309	Q00839	387	0.38	Q1	K	Heterogeneous nuclear ribonucleoprotein U OS=Homo sapiens OX=9606 GN=HNRNPU PE=1 SV=6	HNRNPU	1	5.34412e-06	99.344	GIK(1)TCNCETEDYGEK	3	0.12476	1	1.496	1.565	1.715	0.555	0.687	0.573	0.38	0.00023794
Concanavalin A-like lectin/glucanase domain	0.00648309	Q00839	565	0.42	Q1	K	Heterogeneous nuclear ribonucleoprotein U OS=Homo sapiens OX=9606 GN=HNRNPU PE=1 SV=6	HNRNPU	1	6.4142e-07	108.09	APQCLGK(1)FIEIAAR	2	-1.2209	2	1.588	1.557	1.462	0.609	0.626	0.7	0.42	6.0565e-05
Concanavalin A-like lectin/glucanase domain	0.00648309	Q00839	609	0.321	Q1	K	Heterogeneous nuclear ribonucleoprotein U OS=Homo sapiens OX=9606 GN=HNRNPU PE=1 SV=6	HNRNPU	1	2.39004e-06	111.79	AVVVCPK(1)DEDYK	2	0.46828	2	1.735	1.64	1.692	0.524	0.563	0.54	0.321	8.752e-07
Concanavalin A-like lectin/glucanase domain	0.00648309	Q00839	331	0.567	Q2	K	Heterogeneous nuclear ribonucleoprotein U OS=Homo sapiens OX=9606 GN=HNRNPU PE=1 SV=6	HNRNPU	1	0.00140425	104.82	ASYGVSK(1)GK	2	0.25607	3	1.395	1.312	1.354	0.702	0.864	0.737	0.567	0.0009375
Concanavalin A-like lectin/glucanase domain	0.00648309	O14967	507	0.618	Q2	K	Calmegin OS=Homo sapiens OX=9606 GN=CLGN PE=1 SV=1	CLGN	1	0.0109729	57.175	K(1)TDICIPQTK	3	-0.44137	1	1.31	1.282	1.31	0.809	0.781	0.821	0.618	4.0765e-06
Concanavalin A-like lectin/glucanase domain	0.00648309	Q1KMD3	289	0.412	Q1	K	Heterogeneous nuclear ribonucleoprotein U-like protein 2 OS=Homo sapiens OX=9606 GN=HNRNPUL2 PE=1 SV=1	HNRNPUL2	1	0.00309695	74.464	STYGVTK(1)GK	3	-0.065737	2	1.479	1.634	1.528	0.677	0.593	0.642	0.412	5.6029e-05
Concanavalin A-like lectin/glucanase domain	0.00648309	Q9BUJ2	539	0.237	Q1	K	Heterogeneous nuclear ribonucleoprotein U-like protein 1 OS=Homo sapiens OX=9606 GN=HNRNPUL1 PE=1 SV=2	HNRNPUL1	1	1.2043e-10	125.22	AIVICPTDEDLK(1)DR	2	0.085057	2	1.823	1.844	1.866	0.371	0.524	0.414	0.237	0.0049034
Concanavalin A-like lectin/glucanase domain	0.00648309	P50851	2742	0.435	Q1	K	Lipopolysaccharide-responsive and beige-like anchor protein OS=Homo sapiens OX=9606 GN=LRBA PE=1 SV=4	LRBA	1	0.00017262	97.463	TLEGPENCLK(1)PK	2	-0.45811	1	1.558	1.448	1.539	0.606	0.665	0.704	0.435	7.5371e-05
Concanavalin A-like lectin/glucanase domain	0.00648309	Q96BD6	4	0.626	Q2	K	SPRY domain-containing SOCS box protein 1 OS=Homo sapiens OX=9606 GN=SPSB1 PE=1 SV=1	SPSB1	1	0.00350556	70.552	GQK(1)VTGGIK	3	-0.52748	1	1.311	1.292	1.271	0.758	0.81	0.858	0.626	0.00022019
Concanavalin A-like lectin/glucanase domain	0.00648309	Q6PJ69	354	0.575	Q2	K	Tripartite motif-containing protein 65 OS=Homo sapiens OX=9606 GN=TRIM65 PE=1 SV=3	TRIM65	1	0.000105657	126.31	QDQQVK(1)HCR	3	-0.47486	1	1.184	1.591	1.257	0.75	0.876	0.692	0.575	0.0084028
Concanavalin A-like lectin/glucanase domain	0.00648309	P27824	87	1.514	Q3	K	Calnexin OS=Homo sapiens OX=9606 GN=CANX PE=1 SV=2	CANX	1	0.014782	46.88	GTLSGWILSK(1)AK	3	-0.67335	1	0.807	0.786	0.712	1.226	1.112	1.152	1.514	0.00095527
Concanavalin A-like lectin/glucanase domain	0.00648309	P27824	382	0.657	Q2	K	Calnexin OS=Homo sapiens OX=9606 GN=CANX PE=1 SV=2	CANX	0.996394	1.29514e-09	113.88	GK(0.996)WK(0.004)PPMIDNPSYQGIWK	3	-1.0396	2	1.215	1.261	1.309	0.858	0.805	0.825	0.657	0.000121315
Concanavalin A-like lectin/glucanase domain	0.00648309	P49257	463	0.597	Q2	K	Protein ERGIC-53 OS=Homo sapiens OX=9606 GN=LMAN1 PE=1 SV=2	LMAN1	1	0.00430261	82.417	NMPSNEK(1)PK	3	-0.95461	2	1.335	1.34	1.293	0.787	0.787	0.793	0.597	7.6305e-07
Concanavalin A-like lectin/glucanase domain	0.00648309	P17931	176	0.535	Q2	K	Galectin-3 OS=Homo sapiens OX=9606 GN=LGALS3 PE=1 SV=5	LGALS3	1	1.88323e-36	185.27	VIVCNTK(1)LDNNWGR	3	-0.86053	2	1.445	1.401	1.326	0.737	0.75	0.744	0.535	1.83783e-05
Concanavalin A-like lectin/glucanase domain	0.00648309	P24043	3092	1.918	Q3	K	Laminin subunit alpha-2 OS=Homo sapiens OX=9606 GN=LAMA2 PE=1 SV=4	LAMA2	1	0.0350388	67.385	GCIRSLK(1)LTK	2	3.4243	1	0.661	0.626	0.658	1.283	1.221	1.227	1.918	1.50302e-05
Concanavalin A-like lectin/glucanase domain	0.00648309	Q92499	516	0.599	Q2	K	ATP-dependent RNA helicase DDX1 OS=Homo sapiens OX=9606 GN=DDX1 PE=1 SV=2	DDX1	1	1.53069e-16	128.01	TK(1)IDCDNLEQYFIQQGGGPDK	4	-0.037811	1	1.248	1.39	1.32	0.774	0.879	0.716	0.599	0.00156233
Concanavalin A-like lectin/glucanase domain	0.00648309	Q92499	234	0.498	Q1	K	ATP-dependent RNA helicase DDX1 OS=Homo sapiens OX=9606 GN=DDX1 PE=1 SV=2	DDX1	1	9.11479e-13	128.71	NQALFPACVLK(1)NAELK	3	0.095706	3	1.391	1.44	1.473	0.764	0.684	0.694	0.498	5.7082e-05
Concanavalin A-like lectin/glucanase domain	0.00648309	Q92499	117	0.557	Q2	K	ATP-dependent RNA helicase DDX1 OS=Homo sapiens OX=9606 GN=DDX1 PE=1 SV=2	DDX1	1	0.0199015	50.297	EVK(1)EWHGCR	3	-2.7089	1	1.324	1.419	1.344	0.693	0.777	0.808	0.557	0.00031917
Concanavalin A-like lectin/glucanase domain	0.00648309	Q16787	2135	1.622	Q3	K	Laminin subunit alpha-3 OS=Homo sapiens OX=9606 GN=LAMA3 PE=1 SV=2	LAMA3	1	0.000133898	89.507	SAGK(1)TSLVEEAEK	2	-0.15811	2	0.721	0.727	0.746	1.166	1.178	1.214	1.622	3.461e-06
Myc-type, basic helix-loop-helix (bHLH) domain	0.143076	Q15596	785	0.519	Q2	K	Nuclear receptor coactivator 2 OS=Homo sapiens OX=9606 GN=NCOA2 PE=1 SV=2	NCOA2	1	0.00137976	111.61	LIAMK(1)TEK	3	-0.41177	2	1.445	1.407	1.373	0.717	0.752	0.725	0.519	2.9215e-06
Myc-type, basic helix-loop-helix (bHLH) domain	0.143076	P35869	303	0.524	Q2	K	Aryl hydrocarbon receptor OS=Homo sapiens OX=9606 GN=AHR PE=1 SV=2	AHR	1	0.00269	66.784	LDFTPIGCDAK(1)GR	2	-1.3115	1	1.27	1.537	1.393	0.706	0.763	0.733	0.524	0.00041743
Myc-type, basic helix-loop-helix (bHLH) domain	0.143076	P35869	80	0.616	Q2	K	Aryl hydrocarbon receptor OS=Homo sapiens OX=9606 GN=AHR PE=1 SV=2	AHR	1	0.000309723	102.87	AK(1)SFFDVALK	2	-0.86503	1	1.356	1.285	1.27	0.801	0.844	0.764	0.616	0.00015975
Histone H2A, C-terminal domain	0.141541	O75367	304	0.372	Q1	K	Core histone macro-H2A.1 OS=Homo sapiens OX=9606 GN=H2AFY PE=1 SV=4	H2AFY	1	0.000144859	116.24	NCLALADDK(1)K	2	0.39339	2	1.634	1.692	1.494	0.556	0.613	0.622	0.372	4.0974e-05
Histone H2A, C-terminal domain	0.141541	O75367	295	0.546	Q2	K	Core histone macro-H2A.1 OS=Homo sapiens OX=9606 GN=H2AFY PE=1 SV=4	H2AFY	1	5.52362e-05	96.773	TVK(1)NCLALADDKK	3	-0.98776	1	1.421	1.369	1.343	0.754	0.74	0.762	0.546	2.6924e-06
Histone H2A, C-terminal domain	0.141541	P16104	134	0.653	Q2	K	Histone H2AX OS=Homo sapiens OX=9606 GN=H2AFX PE=1 SV=2	H2AFX	1	0.0078107	85.359	APSGGK(1)K	3	-0.041331	1	1.186	1.391	1.219	0.85	0.81	0.818	0.653	0.00117605
Histone H2A, C-terminal domain	0.141541	Q96KK5	37	1.556	Q3	K	Histone H2A type 1-H OS=Homo sapiens OX=9606 GN=HIST1H2AH PE=1 SV=3	HIST1H2AH	1	0.012122	96.311	K(1)GNYAER	2	0.80708	1	0.728	0.743	0.79	1.238	1.142	1.138	1.556	0.00027896
Histone H2A, C-terminal domain	0.141541	Q96KK5	96	1.532	Q3	K	Histone H2A type 1-H OS=Homo sapiens OX=9606 GN=HIST1H2AH PE=1 SV=3	HIST1H2AH	1	3.40253e-08	141.58	NDEELNK(1)LLGK	2	-0.23047	2	0.728	0.792	0.764	1.153	1.204	1.141	1.532	0.000135907
Histone H2A, C-terminal domain	0.141541	Q96KK5	126	1.639	Q3	K	Histone H2A type 1-H OS=Homo sapiens OX=9606 GN=HIST1H2AH PE=1 SV=3	HIST1H2AH	1	0.00072571	91.318	TESHHK(1)AK	3	0.69454	6	0.726	0.693	0.76	1.222	1.176	1.174	1.639	7.7928e-05
Histone H2A, C-terminal domain	0.141541	P0C0S5	8	2.197	Q4	K	Histone H2A.Z OS=Homo sapiens OX=9606 GN=H2AZ1 PE=1 SV=2	H2AZ1	1	2.41356e-07	111.64	AGK(1)DSGK(1)AK(1)TK	2	0.79948	12	0.591	0.582	0.583	1.323	1.257	1.278	2.197	4.9094e-07
Histone H2A, C-terminal domain	0.141541	P0C0S5	12	2.225	Q4	K	Histone H2A.Z OS=Homo sapiens OX=9606 GN=H2AZ1 PE=1 SV=2	H2AZ1	1	2.41356e-07	111.64	AGK(1)DSGK(1)AK(1)TK	2	0.79948	10	0.585	0.579	0.575	1.326	1.264	1.279	2.225	3.9617e-07
Histone H2A, C-terminal domain	0.141541	P0C0S5	5	1.669	Q3	K	Histone H2A.Z OS=Homo sapiens OX=9606 GN=H2AZ1 PE=1 SV=2	H2AZ1	1	2.41356e-07	111.64	AGGK(1)AGK(1)DSGK(1)AK(1)TK	2	0.11281	10	0.749	0.714	0.689	1.227	1.164	1.201	1.669	5.8561e-05
Histone H2A, C-terminal domain	0.141541	P0C0S5	14	2.729	Q4	K	Histone H2A.Z OS=Homo sapiens OX=9606 GN=H2AZ1 PE=1 SV=2	H2AZ1	1	2.41356e-07	106.57	AGK(1)DSGK(1)AK(1)TK	2	0.79948	4	0.511	0.491	0.48	1.402	1.295	1.348	2.729	2.1717e-06
Histone H2A, C-terminal domain	0.141541	Q71UI9	8	1.776	Q3	K	Histone H2A.V OS=Homo sapiens OX=9606 GN=H2AFV PE=1 SV=3	H2AFV	1	5.25348e-06	111.64	AGK(1)DSGK(1)AK(1)AK	2	0.56256	10	0.682	0.683	0.692	1.231	1.214	1.209	1.776	7.1996e-08
Histone H2A, C-terminal domain	0.141541	Q71UI9	12	1.771	Q3	K	Histone H2A.V OS=Homo sapiens OX=9606 GN=H2AFV PE=1 SV=3	H2AFV	1	5.25348e-06	111.64	AGK(1)DSGK(1)AK(1)AK	2	0.56256	8	0.684	0.688	0.689	1.228	1.219	1.203	1.771	4.7604e-08
Histone H2A, C-terminal domain	0.141541	Q71UI9	14	1.84	Q3	K	Histone H2A.V OS=Homo sapiens OX=9606 GN=H2AFV PE=1 SV=3	H2AFV	1	0.00142022	96.464	AGK(1)DSGK(1)AK(1)AK	2	0.56256	2	0.675	0.674	0.655	1.23	1.211	1.247	1.84	6.056e-07
Thiamin diphosphate-binding fold	0.0712027	P29401	283	1.66	Q3	K	Transketolase OS=Homo sapiens OX=9606 GN=TKT PE=1 SV=3	TKT	1	1.52026e-05	65.887	K(1)ILATPPQEDAPSVDIANIR	3	0.18279	1	0.831	0.619	0.709	1.16	1.07	1.353	1.66	0.0096592
Thiamin diphosphate-binding fold	0.0712027	P29401	465	0.608	Q2	K	Transketolase OS=Homo sapiens OX=9606 GN=TKT PE=1 SV=3	TKT	1	8.54772e-17	140.77	AVELAANTK(1)GICFIR	2	-0.015525	2	1.381	1.245	1.309	0.783	0.818	0.791	0.608	0.000104734
Thiamin diphosphate-binding fold	0.0712027	P08559	83	0.501	Q2	K	Pyruvate dehydrogenase E1 component subunit alpha, somatic form, mitochondrial OS=Homo sapiens OX=9606 GN=PDHA1 PE=1 SV=3	PDHA1	1	0.0168939	57.59	ADQLYK(1)QK	3	0.32031	1	1.467	1.39	1.435	0.751	0.695	0.704	0.501	1.87116e-05
Thiamin diphosphate-binding fold	0.0712027	P08559	321	0.477	Q1	K	Pyruvate dehydrogenase E1 component subunit alpha, somatic form, mitochondrial OS=Homo sapiens OX=9606 GN=PDHA1 PE=1 SV=3	PDHA1	1	0.000127501	116.74	SDPIMLLK(1)DR	3	-0.61511	3	1.475	1.483	1.42	0.691	0.66	0.738	0.477	3.5027e-05
Thiamin diphosphate-binding fold	0.0712027	P08559	313	0.443	Q1	K	Pyruvate dehydrogenase E1 component subunit alpha, somatic form, mitochondrial OS=Homo sapiens OX=9606 GN=PDHA1 PE=1 SV=3	PDHA1	1	0.000353207	107.09	SK(1)SDPIMLLK	2	-0.43555	2	1.553	1.469	1.495	0.707	0.659	0.636	0.443	2.0296e-05
Thiamin diphosphate-binding fold	0.0712027	Q02218	401	0.272	Q1	K	2-oxoglutarate dehydrogenase, mitochondrial OS=Homo sapiens OX=9606 GN=OGDH PE=1 SV=3	OGDH	1	0.00209311	68.972	AEQFYCGDTEGK(1)K	2	0.74858	1	1.697	1.793	1.836	0.505	0.541	0.405	0.272	0.000136433
Thiamin diphosphate-binding fold	0.0712027	Q02218	697	0.598	Q2	K	2-oxoglutarate dehydrogenase, mitochondrial OS=Homo sapiens OX=9606 GN=OGDH PE=1 SV=3	OGDH	1	8.0722e-05	94.402	HHVLHDQNVDK(1)R	3	-0.47766	2	1.309	1.211	1.443	0.785	0.777	0.808	0.598	0.0006
Thiamin diphosphate-binding fold	0.0712027	P11177	354	0.474	Q1	K	Pyruvate dehydrogenase E1 component subunit beta, mitochondrial OS=Homo sapiens OX=9606 GN=PDHB PE=1 SV=3	PDHB	1	0.00265664	97.431	DIIFAIK(1)K	2	-0.98846	2	1.48	1.43	1.478	0.7	0.665	0.717	0.474	3.69e-06
Thiamin diphosphate-binding fold	0.0712027	P11177	227	0.627	Q2	K	Pyruvate dehydrogenase E1 component subunit beta, mitochondrial OS=Homo sapiens OX=9606 GN=PDHB PE=1 SV=3	PDHB	1	0.00729726	59.067	DFLIPIGK(1)AK	2	1.655	2	1.281	1.297	1.297	0.875	0.709	0.845	0.627	0.0186232
HECT domain	0.321154	Q7Z6Z7	476	0.494	Q1	K	E3 ubiquitin-protein ligase HUWE1 OS=Homo sapiens OX=9606 GN=HUWE1 PE=1 SV=3	HUWE1	1	0.00238767	90.15	ECPFVIK(1)PK	3	-0.18576	2	1.503	1.397	1.415	0.66	0.686	0.785	0.494	0.00024261
HECT domain	0.321154	Q05086	30	1.55	Q3	K	Ubiquitin-protein ligase E3A OS=Homo sapiens OX=9606 GN=UBE3A PE=1 SV=4	UBE3A	1	0.00220051	77.662	AAAK(1)HLIER	3	0.43631	1	0.706	0.91	0.653	1.279	1.144	1.093	1.55	0.0156587
Coactivator CBP, KIX domain	0.143076	Q09472	1769	4.035	Q4	K	Histone acetyltransferase p300 OS=Homo sapiens OX=9606 GN=EP300 PE=1 SV=2	EP300	1	1.89332e-49	208.56	VVQHTK(1)GCK(1)R	2	0.47995	5	0.357	0.351	0.363	1.501	1.405	1.415	4.035	2.2499e-07
Coactivator CBP, KIX domain	0.143076	Q09472	1772	11.928	Q4	K	Histone acetyltransferase p300 OS=Homo sapiens OX=9606 GN=EP300 PE=1 SV=2	EP300	1	1.89332e-49	208.56	VVQHTK(1)GCK(1)R	2	0.47995	3	0.123	0.136	0.141	1.65	1.565	1.556	11.928	3.2215e-07
Coactivator CBP, KIX domain	0.143076	Q09472	1762	7.585	Q4	K	Histone acetyltransferase p300 OS=Homo sapiens OX=9606 GN=EP300 PE=1 SV=2	EP300	1	2.32223e-16	145.52	NANCSLPSCQK(1)MK(1)R	2	-1.3586	2	0.201	0.229	0.18	1.533	1.572	1.522	7.585	0.00119748
Coactivator CBP, KIX domain	0.143076	Q09472	1774	3.958	Q4	K	Histone acetyltransferase p300 OS=Homo sapiens OX=9606 GN=EP300 PE=1 SV=2	EP300	1	0.000167046	115.33	K(1)TNGGCPICK	3	-1.4801	4	0.287	0.344	0.456	1.437	1.433	1.432	3.958	0.0092049
Coactivator CBP, KIX domain	0.143076	Q09472	1704	1.891	Q3	K	Histone acetyltransferase p300 OS=Homo sapiens OX=9606 GN=EP300 PE=1 SV=2	EP300	1	2.47609e-10	80.688	NHDHK(1)MEK(1)LGLGLDDESNNQQAAATQSPGDSR	4	4.3749	6	0.642	0.664	0.659	1.234	1.257	1.224	1.891	5.0177e-07
Coactivator CBP, KIX domain	0.143076	Q09472	1760	1.885	Q3	K	Histone acetyltransferase p300 OS=Homo sapiens OX=9606 GN=EP300 PE=1 SV=2	EP300	1	2.32223e-16	145.52	NANCSLPSCQK(1)MK(1)R	2	-1.3586	5	0.642	0.648	0.679	1.223	1.266	1.222	1.885	3.5127e-06
Coactivator CBP, KIX domain	0.143076	Q09472	1590	0.62	Q2	K	Histone acetyltransferase p300 OS=Homo sapiens OX=9606 GN=EP300 PE=1 SV=2	EP300	1	0.00029002	91.867	LYATMEK(1)HK	3	-0.76884	4	1.377	1.286	1.238	0.838	0.789	0.79	0.62	0.00020271
Coactivator CBP, KIX domain	0.143076	Q92793	1811	7.596	Q4	K	CREB-binding protein OS=Homo sapiens OX=9606 GN=CREBBP PE=1 SV=3	CREBBP	1	0.00377762	83.182	K(1)TNGGCPVCK	2	0.18561	1	0.185	0.196	0.228	1.546	1.535	1.545	7.596	0.00094031
Exportin-1/Importin-beta-like	0.321154	Q9HAV4	41	0.321	Q1	K	Exportin-5 OS=Homo sapiens OX=9606 GN=XPO5 PE=1 SV=1	XPO5	1	0.00432488	85.355	FCEEFK(1)EK	3	-0.12728	2	1.76	1.666	1.642	0.532	0.523	0.574	0.321	2.8685e-06
Exportin-1/Importin-beta-like	0.321154	O14980	103	0.351	Q1	K	Exportin-1 OS=Homo sapiens OX=9606 GN=XPO1 PE=1 SV=1	XPO1	1	0.00322946	107.79	NQCEGIK(1)K	3	-2.6199	2	1.685	1.659	1.58	0.601	0.573	0.553	0.351	2.2658e-06
Exportin-1/Importin-beta-like	0.321154	O14980	122	0.347	Q1	K	Exportin-1 OS=Homo sapiens OX=9606 GN=XPO1 PE=1 SV=1	XPO1	1	2.0108e-07	125.53	TSSDPTCVEK(1)EK	3	-1.7379	2	1.706	1.593	1.643	0.587	0.569	0.558	0.347	8.8605e-07
OBG-type guanine nucleotide-binding (G) domain	0.321154	Q9NTK5	180	0.588	Q2	K	Obg-like ATPase 1 OS=Homo sapiens OX=9606 GN=OLA1 PE=1 SV=2	OLA1	1	0.000353207	107.09	LK(1)PEYDIMCK	3	-1.2788	3	1.335	1.289	1.37	0.784	0.782	0.784	0.588	0.00111533
OBG-type guanine nucleotide-binding (G) domain	0.321154	Q9NTK5	190	0.605	Q2	K	Obg-like ATPase 1 OS=Homo sapiens OX=9606 GN=OLA1 PE=1 SV=2	OLA1	1	0.0014312	103.91	VK(1)SWVIDQK	2	0.62608	2	1.382	1.327	1.235	0.82	0.775	0.793	0.605	0.000163753
OBG-type guanine nucleotide-binding (G) domain	0.321154	Q9NTK5	79	0.4	Q1	K	Obg-like ATPase 1 OS=Homo sapiens OX=9606 GN=OLA1 PE=1 SV=2	OLA1	1	0.000365518	76.759	FDFLCQYHK(1)PASK	3	-0.85143	1	1.533	1.598	1.561	0.627	0.611	0.638	0.4	3.8724e-07
OBG-type guanine nucleotide-binding (G) domain	0.321154	Q9BZE4	332	0.15	Q1	K	Nucleolar GTP-binding protein 1 OS=Homo sapiens OX=9606 GN=GTPBP4 PE=1 SV=3	GTPBP4	1	0.00532492	96.171	VK(1)TEACDR	2	2.2313	1	2.029	2.082	2.009	0.302	0.319	0.295	0.15	9.7261e-08
Aldolase-type TIM barrel	0.131763	P12268	257	0.594	Q2	K	Inosine-5'-monophosphate dehydrogenase 2 OS=Homo sapiens OX=9606 GN=IMPDH2 PE=1 SV=2	IMPDH2	1	7.81411e-14	124.68	QLLCGAAIGTHEDDK(1)YR	3	-0.41629	1	1.335	1.358	1.282	0.774	0.799	0.789	0.594	1.57662e-05
Aldolase-type TIM barrel	0.131763	P12268	242	0.477	Q1	K	Inosine-5'-monophosphate dehydrogenase 2 OS=Homo sapiens OX=9606 GN=IMPDH2 PE=1 SV=2	IMPDH2	1	7.99619e-10	116.13	K(1)QLLCGAAIGTHEDDKYR	4	-0.11491	2	1.559	1.417	1.411	0.705	0.718	0.668	0.477	4.2938e-05
Aldolase-type TIM barrel	0.131763	Q96AT9	223	0.273	Q1	K	Ribulose-phosphate 3-epimerase OS=Homo sapiens OX=9606 GN=RPE PE=1 SV=1	RPE	1	0.000144324	110.08	NVCSEAAQK(1)R	3	-0.15908	2	1.731	1.777	1.815	0.519	0.432	0.501	0.273	2.1543e-05
Aldolase-type TIM barrel	0.131763	P04075	200	1.909	Q3	K	Fructose-bisphosphate aldolase A OS=Homo sapiens OX=9606 GN=ALDOA PE=1 SV=2	ALDOA	1	1.06057e-28	125	YASICQQNGIVPIVEPEILPDGDHDLK(1)R	3	-1.6772	8	0.693	0.577	0.681	1.214	1.249	1.262	1.909	0.00039957
Aldolase-type TIM barrel	0.131763	P04075	108	1.531	Q3	K	Fructose-bisphosphate aldolase A OS=Homo sapiens OX=9606 GN=ALDOA PE=1 SV=2	ALDOA	1	0.000445929	92.866	GGVVGIK(1)VDK	2	0.15856	1	0.727	0.722	0.837	1.193	1.157	1.149	1.531	0.00098334
Aldolase-type TIM barrel	0.131763	P04075	140	0.462	Q1	K	Fructose-bisphosphate aldolase A OS=Homo sapiens OX=9606 GN=ALDOA PE=1 SV=2	ALDOA	1	0.0246193	73.499	K(1)DGADFAK	3	0.18494	2	1.579	1.444	1.418	0.69	0.684	0.679	0.462	0.00189588
Aldolase-type TIM barrel	0.131763	Q9NR45	52	0.235	Q1	K	Sialic acid synthase OS=Homo sapiens OX=9606 GN=NANS PE=1 SV=2	NANS	1	2.05008e-05	116.71	ECGADCAK(1)FQK	2	-0.29877	2	1.919	1.826	1.81	0.448	0.432	0.423	0.235	2.5425e-07
Aldolase-type TIM barrel	0.131763	Q9NR45	55	0.467	Q1	K	Sialic acid synthase OS=Homo sapiens OX=9606 GN=NANS PE=1 SV=2	NANS	1	3.64826e-05	133.89	FQK(1)SELEFK	3	-0.79291	2	1.513	1.49	1.416	0.693	0.694	0.678	0.467	1.8723e-06
Aldolase-type TIM barrel	0.131763	P35914	137	0.498	Q1	K	Hydroxymethylglutaryl-CoA lyase, mitochondrial OS=Homo sapiens OX=9606 GN=HMGCL PE=1 SV=2	HMGCL	1	1.48048e-28	176.83	K(1)NINCSIEESFQR	3	0.46393	3	1.382	1.441	1.469	0.652	0.7	0.787	0.498	0.00026353
Aldolase-type TIM barrel	0.131763	P35914	48	0.514	Q2	K	Hydroxymethylglutaryl-CoA lyase, mitochondrial OS=Homo sapiens OX=9606 GN=HMGCL PE=1 SV=2	HMGCL	1	8.45526e-28	168.69	DGLQNEK(1)NIVSTPVK	2	-0.42963	3	1.44	1.397	1.407	0.751	0.717	0.715	0.514	1.7386e-06
Aldolase-type TIM barrel	0.131763	P11172	314	3.176	Q4	K	Uridine 5'-monophosphate synthase OS=Homo sapiens OX=9606 GN=UMPS PE=1 SV=1	UMPS	1	0.000819799	82.489	K(1)FADIGNTVK	3	1.6372	2	0.43	0.446	0.433	1.439	1.332	1.387	3.176	6.5206e-07
Thiolase, C-terminal	0.154984	P55084	201	0.533	Q2	K	Trifunctional enzyme subunit beta, mitochondrial OS=Homo sapiens OX=9606 GN=HADHB PE=1 SV=3	HADHB	1	0.00334774	106.2	LSLISK(1)FR	2	0.085179	1	1.327	1.423	1.427	0.77	0.759	0.697	0.533	8.3563e-05
Thiolase, C-terminal	0.154984	P55084	188	0.248	Q1	K	Trifunctional enzyme subunit beta, mitochondrial OS=Homo sapiens OX=9606 GN=HADHB PE=1 SV=3	HADHB	1	0.000377405	113.93	LMLDLNK(1)AK	3	0.19183	2	1.873	1.814	1.785	0.46	0.448	0.449	0.248	5.8526e-08
Thiolase, C-terminal	0.154984	P55084	293	0.446	Q1	K	Trifunctional enzyme subunit beta, mitochondrial OS=Homo sapiens OX=9606 GN=HADHB PE=1 SV=3	HADHB	1	0.0081807	79.116	LK(1)PAFIK	3	-0.1348	1	1.416	1.582	1.5	0.668	0.666	0.672	0.446	0.00158112
Thiolase, C-terminal	0.154984	P24752	174	0.297	Q1	K	Acetyl-CoA acetyltransferase, mitochondrial OS=Homo sapiens OX=9606 GN=ACAT1 PE=1 SV=1	ACAT1	1	0.000149298	75.018	GSTPYGGVK(1)LEDLIVK	3	0.042257	1	1.807	1.635	1.755	0.54	0.495	0.509	0.297	3.2579e-06
Thiolase, C-terminal	0.154984	P42765	181	0.475	Q1	K	3-ketoacyl-CoA thiolase, mitochondrial OS=Homo sapiens OX=9606 GN=ACAA2 PE=1 SV=2	ACAA2	1	8.6644e-07	114.31	EECDK(1)YALQSQQR	2	-0.088702	2	1.484	1.524	1.379	0.707	0.721	0.658	0.475	5.6749e-05
PapD-like	0.143076	O95292	45	0.307	Q1	K	Vesicle-associated membrane protein-associated protein B/C OS=Homo sapiens OX=9606 GN=VAPB PE=1 SV=3	VAPB	1	0.0183623	88.819	VK(1)TTAPR	2	0.92096	1	1.883	1.543	1.719	0.5	0.456	0.622	0.307	0.0003986
PapD-like	0.143076	O95292	43	0.433	Q1	K	Vesicle-associated membrane protein-associated protein B/C OS=Homo sapiens OX=9606 GN=VAPB PE=1 SV=3	VAPB	1	0.0107878	97.798	NVCFK(1)VK	2	-2.8447	1	1.635	1.469	1.454	0.619	0.725	0.63	0.433	0.000179612
PapD-like	0.143076	Q9P0L0	52	0.307	Q1	K	Vesicle-associated membrane protein-associated protein A OS=Homo sapiens OX=9606 GN=VAPA PE=1 SV=3	VAPA	1	0.0183623	88.819	VK(1)TTAPR	2	0.92096	1	1.883	1.543	1.719	0.5	0.456	0.622	0.307	0.0003986
PapD-like	0.143076	Q9P0L0	125	0.554	Q2	K	Vesicle-associated membrane protein-associated protein A OS=Homo sapiens OX=9606 GN=VAPA PE=1 SV=3	VAPA	1	0.000395253	78.902	EAKPDELMDSK(1)LR	3	0.091643	1	1.331	1.429	1.345	0.788	0.768	0.719	0.554	7.6773e-05
KOW	0.154984	P61353	27	0.453	Q1	K	60S ribosomal protein L27 OS=Homo sapiens OX=9606 GN=RPL27 PE=1 SV=2	RPL27	1	4.28975e-16	101.04	AVIVK(1)NIDDGTSDRPYSHALVAGIDR	4	-0.46362	1	1.572	1.472	1.433	0.657	0.722	0.649	0.453	5.6665e-05
KOW	0.154984	P61254	134	1.568	Q3	K	60S ribosomal protein L26 OS=Homo sapiens OX=9606 GN=RPL26 PE=1 SV=1	RPL26	0.995798	0.000775493	81.92	GK(0.996)YK(0.004)EETIEK	3	0.22442	1	0.805	0.735	0.71	1.213	1.158	1.157	1.568	0.00037638
KOW	0.154984	P62701	120	0.464	Q1	K	40S ribosomal protein S4, X isoform OS=Homo sapiens OX=9606 GN=RPS4X PE=1 SV=2	RPS4X	1	0.001407	96.342	ITPEEAK(1)YK	2	0.314	3	1.488	1.467	1.475	0.722	0.668	0.667	0.464	0.00118412
KOW	0.154984	P62701	62	0.633	Q2	K	40S ribosomal protein S4, X isoform OS=Homo sapiens OX=9606 GN=RPS4X PE=1 SV=2	RPS4X	1	0.00025157	111.86	YALTGDEVK(1)K	2	-2.2467	3	1.316	1.243	1.298	0.825	0.807	0.81	0.633	1.79756e-05
Lipocalin/cytosolic fatty-acid binding domain	0.143076	P02753	107	1.841	Q3	K	Retinol-binding protein 4 OS=Homo sapiens OX=9606 GN=RBP4 PE=1 SV=3	RBP4	1	0.000780174	73.881	MK(1)YWGVASFLQK	3	-0.60003	1	0.627	0.685	0.692	1.249	1.248	1.193	1.841	6.0848e-05
Lipocalin/cytosolic fatty-acid binding domain	0.143076	Q01469	55	0.389	Q1	K	Fatty acid-binding protein 5 OS=Homo sapiens OX=9606 GN=FABP5 PE=1 SV=3	FABP5	1	1.15862e-30	196.5	NLTIK(1)TESTLK	2	0.3101	1	1.584	1.581	1.576	0.618	0.585	0.642	0.389	0.00081888
Lipocalin/cytosolic fatty-acid binding domain	0.143076	Q01469	82	0.479	Q1	K	Fatty acid-binding protein 5 OS=Homo sapiens OX=9606 GN=FABP5 PE=1 SV=3	FABP5	1	6.06434e-14	117.35	K(1)TQTVCNFTDGALVQHQEWDGK	4	-0.19745	2	1.462	1.481	1.43	0.725	0.704	0.666	0.479	1.53003e-05
Zinc finger, C3HC4 RING-type	0.321154	Q6PJ69	354	0.575	Q2	K	Tripartite motif-containing protein 65 OS=Homo sapiens OX=9606 GN=TRIM65 PE=1 SV=3	TRIM65	1	0.000105657	126.31	QDQQVK(1)HCR	3	-0.47486	1	1.184	1.591	1.257	0.75	0.876	0.692	0.575	0.0084028
Zinc finger, C3HC4 RING-type	0.321154	Q63HN8	2628	0.479	Q1	K	E3 ubiquitin-protein ligase RNF213 OS=Homo sapiens OX=9606 GN=RNF213 PE=1 SV=3	RNF213	1	6.62398e-05	103.66	K(1)TEDECSFVSLR	2	0.3945	1	1.498	1.402	1.474	0.703	0.674	0.717	0.479	1.53871e-05
Zinc finger, C3HC4 RING-type	0.321154	Q63HN8	316	0.377	Q1	K	E3 ubiquitin-protein ligase RNF213 OS=Homo sapiens OX=9606 GN=RNF213 PE=1 SV=3	RNF213	1	0.000318715	87.641	THCQEAETK(1)TK	3	-0.3052	1	1.645	1.616	1.542	0.682	0.587	0.544	0.377	0.000142483
Ribosomal RNA methyltransferase FtsJ domain	0.143076	Q8N1G2	14	0.634	Q2	K	Cap-specific mRNA (nucleoside-2'-O-)-methyltransferase 1 OS=Homo sapiens OX=9606 GN=CMTR1 PE=1 SV=1	CMTR1	1	0.0016238	66.989	TDPECTAPIK(1)K	2	-1.5251	3	1.282	1.32	1.252	0.828	0.819	0.796	0.634	1.95045e-05
Ribosomal RNA methyltransferase FtsJ domain	0.143076	Q8IY81	233	0.65	Q2	K	pre-rRNA 2'-O-ribose RNA methyltransferase FTSJ3 OS=Homo sapiens OX=9606 GN=FTSJ3 PE=1 SV=2	FTSJ3	1	0.000542267	115.57	TVTELVTK(1)K	3	0.017308	2	1.295	1.261	1.248	0.788	0.807	0.879	0.65	0.0002441
Cyclic nucleotide-binding-like	0.143076	P10644	367	0.327	Q1	K	cAMP-dependent protein kinase type I-alpha regulatory subunit OS=Homo sapiens OX=9606 GN=PRKAR1A PE=1 SV=1	PRKAR1A	1	6.36671e-05	106.67	VLGPCSDILK(1)R	2	-0.67679	1	1.637	1.64	1.76	0.573	0.538	0.536	0.327	2.0587e-06
Cyclic nucleotide-binding-like	0.143076	P13861	379	0.477	Q1	K	cAMP-dependent protein kinase type II-alpha regulatory subunit OS=Homo sapiens OX=9606 GN=PRKAR2A PE=1 SV=2	PRKAR2A	1	0.00222902	71.03	LLGPCMDIMK(1)R	3	-0.51879	2	1.403	1.491	1.483	0.719	0.659	0.711	0.477	2.2538e-05
Disulphide isomerase	0.0712027	Q8NBS9	118	0.608	Q2	K	Thioredoxin domain-containing protein 5 OS=Homo sapiens OX=9606 GN=TXNDC5 PE=1 SV=2	TXNDC5	1	1.78408e-22	139.02	VYVAK(1)VDCTAHSDVCSAQGVR	3	0.34245	2	1.432	1.361	1.146	0.837	0.716	0.841	0.608	0.0044169
Disulphide isomerase	0.0712027	Q8NBS9	390	0.569	Q2	K	Thioredoxin domain-containing protein 5 OS=Homo sapiens OX=9606 GN=TXNDC5 PE=1 SV=2	TXNDC5	1	0.0142304	72.2	NICSK(1)YSVR	2	-1.5639	1	1.257	1.373	1.423	0.825	0.723	0.76	0.569	0.00045659
Disulphide isomerase	0.0712027	Q15084	368	1.539	Q3	K	Protein disulfide-isomerase A6 OS=Homo sapiens OX=9606 GN=PDIA6 PE=1 SV=1	PDIA6	1	0.0107878	97.798	MK(1)FALLK	2	-0.72228	1	0.752	0.78	0.746	1.188	1.148	1.169	1.539	1.70414e-05
Disulphide isomerase	0.0712027	P30101	494	1.633	Q3	K	Protein disulfide-isomerase A3 OS=Homo sapiens OX=9606 GN=PDIA3 PE=1 SV=4	PDIA3	1	1.11552e-22	158.91	EATNPPVIQEEK(1)PK	2	-0.21724	3	0.713	0.703	0.767	1.119	1.287	1.158	1.633	0.00061616
Disulphide isomerase	0.0712027	P30101	94	0.42	Q1	K	Protein disulfide-isomerase A3 OS=Homo sapiens OX=9606 GN=PDIA3 PE=1 SV=4	PDIA3	1	3.5914e-41	161.47	VDCTANTNTCNK(1)YGVSGYPTLK	4	-0.65929	5	1.559	1.492	1.558	0.681	0.625	0.63	0.42	4.8366e-06
Disulphide isomerase	0.0712027	P30101	415	0.45	Q1	K	Protein disulfide-isomerase A3 OS=Homo sapiens OX=9606 GN=PDIA3 PE=1 SV=4	PDIA3	1	0.0215894	85.676	NLEPK(1)YK	3	0.15336	4	1.566	1.535	1.386	0.673	0.669	0.679	0.45	0.0022784
Disulphide isomerase	0.0712027	P30101	82	0.469	Q1	K	Protein disulfide-isomerase A3 OS=Homo sapiens OX=9606 GN=PDIA3 PE=1 SV=4	PDIA3	1	6.15521e-11	117.18	GIVPLAK(1)VDCTANTNTCNK	3	-0.14257	4	1.365	1.513	1.526	0.693	0.669	0.704	0.469	4.061e-05
Disulphide isomerase	0.0712027	P07237	308	0.278	Q1	K	Protein disulfide-isomerase OS=Homo sapiens OX=9606 GN=P4HB PE=1 SV=3	P4HB	1	0.00332344	86.898	ILEFFGLK(1)K	3	-0.031928	2	1.755	1.698	1.841	0.452	0.513	0.506	0.278	1.51387e-05
Disulphide isomerase	0.0712027	P07237	309	0.424	Q1	K	Protein disulfide-isomerase OS=Homo sapiens OX=9606 GN=P4HB PE=1 SV=3	P4HB	1	0.00170122	121.64	K(1)EECPAVR	3	0.4143	2	1.6	1.521	1.471	0.613	0.641	0.691	0.424	3.7866e-05
Heat shock protein 70kD, C-terminal domain	0.0373646	P34932	44	0.476	Q1	K	Heat shock 70 kDa protein 4 OS=Homo sapiens OX=9606 GN=HSPA4 PE=1 SV=4	HSPA4	1	1.44443e-06	110.51	CTPACISFGPK(1)NR	2	-0.85084	1	1.432	1.475	1.477	0.692	0.682	0.711	0.476	6.1646e-07
Heat shock protein 70kD, C-terminal domain	0.0373646	Q92598	135	1.659	Q3	K	Heat shock protein 105 kDa OS=Homo sapiens OX=9606 GN=HSPH1 PE=1 SV=1	HSPH1	1	1.99598e-06	72.585	K(1)PVTDCVISVPSFFTDAER	3	0.53078	1	0.698	0.742	0.722	1.273	1.184	1.129	1.659	0.00020381
Heat shock protein 70kD, C-terminal domain	0.0373646	P38646	610	0.581	Q2	K	Stress-70 protein, mitochondrial OS=Homo sapiens OX=9606 GN=HSPA9 PE=1 SV=2	HSPA9	1	7.21665e-07	118.51	DQLPADECNK(1)LK	2	0.36047	2	1.398	1.32	1.299	0.768	0.756	0.809	0.581	5.8315e-05
Heat shock protein 70kD, C-terminal domain	0.0373646	P38646	135	0.635	Q2	K	Stress-70 protein, mitochondrial OS=Homo sapiens OX=9606 GN=HSPA9 PE=1 SV=2	HSPA9	1	0.0220499	44.511	RYDDPEVQK(1)DIK	3	1.2251	1	1.188	1.194	1.466	0.811	0.874	0.76	0.635	0.0049409
Heat shock protein 70kD, C-terminal domain	0.0373646	Q9Y4L1	991	1.814	Q3	K	Hypoxia up-regulated protein 1 OS=Homo sapiens OX=9606 GN=HYOU1 PE=1 SV=1	HYOU1	1	0.0356549	68.657	EQSTGQK(1)R	2	-0.21595	1	0.705	0.586	0.734	1.194	1.25	1.23	1.814	0.00105528
Heat shock protein 70kD, C-terminal domain	0.0373646	Q9Y4L1	537	1.679	Q3	K	Hypoxia up-regulated protein 1 OS=Homo sapiens OX=9606 GN=HYOU1 PE=1 SV=1	HYOU1	1	2.35366e-05	105.65	KYPDYESK(1)GIK	3	1.7955	1	0.728	0.644	0.773	1.297	1.201	1.103	1.679	0.00189553
Heat shock protein 70kD, C-terminal domain	0.0373646	O95757	788	0.545	Q2	K	Heat shock 70 kDa protein 4L OS=Homo sapiens OX=9606 GN=HSPA4L PE=1 SV=3	HSPA4L	1	4.43922e-05	92.939	ELDNFCNPIIYK(1)PK	3	-0.029361	1	1.387	1.398	1.353	0.761	0.772	0.721	0.545	1.61163e-05
Heat shock protein 70kD, C-terminal domain	0.0373646	P11021	553	1.584	Q3	K	Endoplasmic reticulum chaperone BiP OS=Homo sapiens OX=9606 GN=HSPA5 PE=1 SV=2	HSPA5	1	0.0198462	68.915	FAEEDK(1)K	3	0.25072	1	0.739	0.758	0.737	1.273	1.094	1.171	1.584	0.00051646
Heat shock protein 70kD, C-terminal domain	0.0373646	P11021	352	1.593	Q3	K	Endoplasmic reticulum chaperone BiP OS=Homo sapiens OX=9606 GN=HSPA5 PE=1 SV=2	HSPA5	1	0.000769989	104.22	VLEDSDLK(1)K	3	2.7364	2	0.731	0.73	0.76	1.123	1.214	1.2	1.593	7.6558e-05
Dynein heavy chain domain	0.143076	Q14204	4441	0.577	Q2	K	Cytoplasmic dynein 1 heavy chain 1 OS=Homo sapiens OX=9606 GN=DYNC1H1 PE=1 SV=5	DYNC1H1	1	0.000216834	86.497	QDLADVVQVCEGK(1)K	3	0.12214	1	1.382	1.322	1.325	0.728	0.765	0.83	0.577	0.000176915
Dynein heavy chain domain	0.143076	Q14204	1496	0.648	Q2	K	Cytoplasmic dynein 1 heavy chain 1 OS=Homo sapiens OX=9606 GN=DYNC1H1 PE=1 SV=5	DYNC1H1	1	0.000315582	108.7	GWDDLFNK(1)VK	2	0.24714	2	1.318	1.266	1.231	0.842	0.803	0.828	0.648	5.8581e-05
Dynein heavy chain domain	0.143076	Q8TD57	2921	0.476	Q1	K	Dynein heavy chain 3, axonemal OS=Homo sapiens OX=9606 GN=DNAH3 PE=2 SV=1	DNAH3	1	0.0106296	49.189	LAAQMQK(1)LNQK	2	-1.4123	1	1.444	1.498	1.439	0.637	0.719	0.728	0.476	7.733e-05
Peptidase S1, PA clan	0.280657	Q9NRS4	249	1.837	Q3	K	Transmembrane protease serine 4 OS=Homo sapiens OX=9606 GN=TMPRSS4 PE=1 SV=2	TMPRSS4	1	0.00432063	74.173	K(1)HTDVFNWK	3	-0.09216	1	0.682	0.664	0.659	1.182	1.219	1.283	1.837	2.0037e-05
Peptidase S1, PA clan	0.280657	P00740	446	2.291	Q4	K	Coagulation factor IX OS=Homo sapiens OX=9606 GN=F9 PE=1 SV=2	F9	1	0.00440376	82.008	YGIYTK(1)VSR	2	-0.90947	1	0.619	0.527	0.554	1.289	1.3	1.305	2.291	0.0032782
Peptidase S1, PA clan	0.280657	Q14520	173	6.547	Q4	K	Hyaluronan-binding protein 2 OS=Homo sapiens OX=9606 GN=HABP2 PE=1 SV=1	HABP2	1	4.04891e-11	145.43	SK(1)FTCACPDQFK	3	0.39348	2	0.211	0.229	0.258	1.592	1.456	1.522	6.547	3.9393e-06

## Sheet: Q4
Domain Description	Mapping	Background	All Mapping	All Backgroud	Fold enrichment	Fisher's exact test p value	-log10(P value)	Related Protein
Zinc finger, C2H2-like	5	19	72	1633	5.97	0.00103955	2.98	Q06732 O60281 Q9UQR1 Q9H4I2 Q96SE7
Zinc finger C2H2-type/integrase DNA-binding domain	4	13	72	1633	6.98	0.00183764	2.74	Q06732 O60281 Q9UQR1 Q96SE7
Thyroglobulin type-1	2	2	72	1633	22.68	0.00191816	2.72	P18065 P16422
CBP/p300-type histone acetyltransferase domain	2	2	72	1633	22.68	0.00191816	2.72	Q09472 Q92793
Sushi/SCR/CCP domain	2	2	72	1633	22.68	0.00191816	2.72	P02749 P08174
CREB-binding protein/p300, atypical RING domain	2	2	72	1633	22.68	0.00191816	2.72	Q09472 Q92793
Coactivator CBP, KIX domain	2	2	72	1633	22.68	0.00191816	2.72	Q09472 Q92793
Zinc finger, TAZ-type	2	2	72	1633	22.68	0.00191816	2.72	Q09472 Q92793
EGF-like domain	3	7	72	1633	9.72	0.00253335	2.6	P00740 O75197 Q14520
Nuclear receptor coactivator, interlocking	2	3	72	1633	15.12	0.00558983	2.25	Q09472 Q92793
Integrin alpha-2	2	3	72	1633	15.12	0.00558983	2.25	P23229 P17301
Zinc finger, C2H2	4	20	72	1633	4.54	0.00984617	2.01	Q06732 O60281 Q9UQR1 Q96SE7
Krueppel-associated box	2	4	72	1633	11.34	0.0108608	1.96	Q06732 Q96SE7
Zinc finger, ZZ-type	2	4	72	1633	11.34	0.0108608	1.96	Q09472 Q92793
EGF-like calcium-binding domain	2	4	72	1633	11.34	0.0108608	1.96	P00740 Q14520
Integrin domain	2	5	72	1633	9.07	0.0175868	1.75	P23229 P17301
Dbl homology (DH) domain	2	5	72	1633	9.07	0.0175868	1.75	Q13009 Q8N1W1
Serine proteases, trypsin domain	2	5	72	1633	9.07	0.0175868	1.75	P00740 Q14520
Peptidase S1, PA clan	2	5	72	1633	9.07	0.0175868	1.75	P00740 Q14520
Quinoprotein alcohol dehydrogenase-like superfamily	2	6	72	1633	7.56	0.0256328	1.59	O00423 Q6ZMY6
Double-stranded RNA-binding domain	2	8	72	1633	5.67	0.0451882	1.34	Q9NQ94 P15880

## Sheet: Q4 Domain2Protein
Domain Description	Fisher's exact test p value	Protein accession	Position	Ratio	Regulated Type	Amino acid	Protein description	Gene name	Localization probability	PEP	Score	Modified sequence	Charge	Mass error [ppm]	MS/MS Count	MKN_45C1	MKN_45C2	MKN_45C3	MKN_45S1	MKN_45S2	MKN_45S3	MKN_45S/MKN_45C Ratio	MKN_45S/MKN_45C P value
Nuclear receptor coactivator, interlocking	0.00558983	Q09472	1769	4.035	Q4	K	Histone acetyltransferase p300 OS=Homo sapiens OX=9606 GN=EP300 PE=1 SV=2	EP300	1	1.89332e-49	208.56	VVQHTK(1)GCK(1)R	2	0.47995	5	0.357	0.351	0.363	1.501	1.405	1.415	4.035	2.2499e-07
Nuclear receptor coactivator, interlocking	0.00558983	Q09472	1772	11.928	Q4	K	Histone acetyltransferase p300 OS=Homo sapiens OX=9606 GN=EP300 PE=1 SV=2	EP300	1	1.89332e-49	208.56	VVQHTK(1)GCK(1)R	2	0.47995	3	0.123	0.136	0.141	1.65	1.565	1.556	11.928	3.2215e-07
Nuclear receptor coactivator, interlocking	0.00558983	Q09472	1762	7.585	Q4	K	Histone acetyltransferase p300 OS=Homo sapiens OX=9606 GN=EP300 PE=1 SV=2	EP300	1	2.32223e-16	145.52	NANCSLPSCQK(1)MK(1)R	2	-1.3586	2	0.201	0.229	0.18	1.533	1.572	1.522	7.585	0.00119748
Nuclear receptor coactivator, interlocking	0.00558983	Q09472	1774	3.958	Q4	K	Histone acetyltransferase p300 OS=Homo sapiens OX=9606 GN=EP300 PE=1 SV=2	EP300	1	0.000167046	115.33	K(1)TNGGCPICK	3	-1.4801	4	0.287	0.344	0.456	1.437	1.433	1.432	3.958	0.0092049
Nuclear receptor coactivator, interlocking	0.00558983	Q92793	1811	7.596	Q4	K	CREB-binding protein OS=Homo sapiens OX=9606 GN=CREBBP PE=1 SV=3	CREBBP	1	0.00377762	83.182	K(1)TNGGCPVCK	2	0.18561	1	0.185	0.196	0.228	1.546	1.535	1.545	7.596	0.00094031
Pleckstrin homology domain	0.109302	Q13009	564	2.554	Q4	K	T-lymphoma invasion and metastasis-inducing protein 1 OS=Homo sapiens OX=9606 GN=TIAM1 PE=1 SV=2	TIAM1	1	0.00536023	86.794	LLK(1)SEIK	3	-0.69534	1	0.501	0.52	0.54	1.387	1.234	1.366	2.554	2.264e-05
Pleckstrin homology domain	0.109302	Q8N1W1	979	2.153	Q4	K	Rho guanine nucleotide exchange factor 28 OS=Homo sapiens OX=9606 GN=ARHGEF28 PE=1 SV=3	ARHGEF28	1	0.026785	64.265	FQNFIK(1)LR	2	-0.53398	1	0.591	0.56	0.631	1.263	1.306	1.268	2.153	2.4419e-05
Integrin domain	0.0175868	P23229	144	3.768	Q4	K	Integrin alpha-6 OS=Homo sapiens OX=9606 GN=ITGA6 PE=1 SV=5	ITGA6	1	3.1719e-06	130.01	QHVNTK(1)QESR	2	1.0391	2	0.354	0.398	0.382	1.474	1.325	1.474	3.768	1.57151e-05
Integrin domain	0.0175868	P23229	594	2.852	Q4	K	Integrin alpha-6 OS=Homo sapiens OX=9606 GN=ITGA6 PE=1 SV=5	ITGA6	1	0.0014851	102.53	YTQELTLK(1)R	2	0.55207	2	0.382	0.524	0.521	1.331	1.345	1.394	2.852	0.0097615
Integrin domain	0.0175868	P17301	261	4.97	Q4	K	Integrin alpha-2 OS=Homo sapiens OX=9606 GN=ITGA2 PE=1 SV=1	ITGA2	1	5.75495e-08	138.89	K(1)YAYSAASGGR	2	-0.52946	1	0.253	0.307	0.334	1.631	1.406	1.406	4.97	7.7205e-05
EGF-like domain	0.00253335	P00740	446	2.291	Q4	K	Coagulation factor IX OS=Homo sapiens OX=9606 GN=F9 PE=1 SV=2	F9	1	0.00440376	82.008	YGIYTK(1)VSR	2	-0.90947	1	0.619	0.527	0.554	1.289	1.3	1.305	2.291	0.0032782
EGF-like domain	0.00253335	O75197	526	6.771	Q4	K	Low-density lipoprotein receptor-related protein 5 OS=Homo sapiens OX=9606 GN=LRP5 PE=1 SV=2	LRP5	1	0.0142367	76.073	TDK(1)IEVINVDGTK	2	2.3659	1	0.196	0.27	0.207	1.517	0.67	2.37	6.771	0.0093419
EGF-like domain	0.00253335	Q14520	173	6.547	Q4	K	Hyaluronan-binding protein 2 OS=Homo sapiens OX=9606 GN=HABP2 PE=1 SV=1	HABP2	1	4.04891e-11	145.43	SK(1)FTCACPDQFK	3	0.39348	2	0.211	0.229	0.258	1.592	1.456	1.522	6.547	3.9393e-06
PH domain-like	0.35229	Q13009	564	2.554	Q4	K	T-lymphoma invasion and metastasis-inducing protein 1 OS=Homo sapiens OX=9606 GN=TIAM1 PE=1 SV=2	TIAM1	1	0.00536023	86.794	LLK(1)SEIK	3	-0.69534	1	0.501	0.52	0.54	1.387	1.234	1.366	2.554	2.264e-05
PH domain-like	0.35229	Q8N1W1	979	2.153	Q4	K	Rho guanine nucleotide exchange factor 28 OS=Homo sapiens OX=9606 GN=ARHGEF28 PE=1 SV=3	ARHGEF28	1	0.026785	64.265	FQNFIK(1)LR	2	-0.53398	1	0.591	0.56	0.631	1.263	1.306	1.268	2.153	2.4419e-05
Thyroglobulin type-1	0.00191816	P18065	207	5.699	Q4	K	Insulin-like growth factor-binding protein 2 OS=Homo sapiens OX=9606 GN=IGFBP2 PE=1 SV=2	IGFBP2	1	0.00370776	54.343	GGK(1)HHLGLEEPK	4	0.020273	1	0.27	0.255	0.265	1.49	1.426	1.586	5.699	4.9835e-07
Thyroglobulin type-1	0.00191816	P18065	216	5.711	Q4	K	Insulin-like growth factor-binding protein 2 OS=Homo sapiens OX=9606 GN=IGFBP2 PE=1 SV=2	IGFBP2	1	0.000564305	85.676	HHLGLEEPK(1)K	4	-0.036363	1	0.289	0.25	0.25	1.503	1.444	1.559	5.711	2.5698e-06
Thyroglobulin type-1	0.00191816	P16422	160	10.663	Q4	K	Epithelial cell adhesion molecule OS=Homo sapiens OX=9606 GN=EPCAM PE=1 SV=2	EPCAM	1	0.000107872	110.08	EKPYDSK(1)SLR	2	-0.057166	2	0.152	0.147	0.146	1.691	1.532	1.522	10.663	1.6533e-07
PDZ domain	0.124006	Q9NRD5	88	2.812	Q4	K	PRKCA-binding protein OS=Homo sapiens OX=9606 GN=PICK1 PE=1 SV=2	PICK1	1	0.0229749	55.261	VEVAK(1)MIQEVK	2	0.85616	1	0.484	0.504	0.458	1.401	1.307	1.358	2.812	3.5799e-06
PDZ domain	0.124006	Q13009	564	2.554	Q4	K	T-lymphoma invasion and metastasis-inducing protein 1 OS=Homo sapiens OX=9606 GN=TIAM1 PE=1 SV=2	TIAM1	1	0.00536023	86.794	LLK(1)SEIK	3	-0.69534	1	0.501	0.52	0.54	1.387	1.234	1.366	2.554	2.264e-05
Zinc finger, C2H2	0.00984617	Q06732	324	3.511	Q4	K	Zinc finger protein 33B OS=Homo sapiens OX=9606 GN=ZNF33B PE=1 SV=2	ZNF33B	1	0.0267137	42.947	LCLSQLQK(1)GDK(1)GEK	3	-1.5976	1	0.437	0.378	0.39	1.453	1.367	1.411	3.511	1.60282e-05
Zinc finger, C2H2	0.00984617	Q06732	321	3.511	Q4	K	Zinc finger protein 33B OS=Homo sapiens OX=9606 GN=ZNF33B PE=1 SV=2	ZNF33B	1	0.0267137	42.947	LCLSQLQK(1)GDK(1)GEK	3	-1.5976	1	0.437	0.378	0.39	1.453	1.367	1.411	3.511	1.60282e-05
Zinc finger, C2H2	0.00984617	O60281	2672	2.381	Q4	K	Zinc finger protein 292 OS=Homo sapiens OX=9606 GN=ZNF292 PE=1 SV=3	ZNF292	1	0.0187283	78.113	IVLDK(1)NLK	2	-0.44974	1	0.577	0.521	0.552	1.371	1.249	1.309	2.381	2.3313e-05
Zinc finger, C2H2	0.00984617	Q9UQR1	211	2.294	Q4	K	Zinc finger protein 148 OS=Homo sapiens OX=9606 GN=ZNF148 PE=1 SV=2	ZNF148	1	0.0270936	63.816	FIQK(1)YLLQR	2	2.8693	1	0.547	0.593	0.555	1.247	1.282	1.36	2.294	2.0082e-05
Zinc finger, C2H2	0.00984617	Q96SE7	104	2.123	Q4	K	Zinc finger protein 347 OS=Homo sapiens OX=9606 GN=ZNF347 PE=1 SV=2	ZNF347	1	0.0239595	58.917	DLLHK(1)GK	3	1.4082	2	0.585	0.679	0.538	1.297	1.298	1.231	2.123	0.00042043
Immunoglobulin-like fold	0.109302	P13726	233	2.168	Q4	K	Tissue factor OS=Homo sapiens OX=9606 GN=F3 PE=1 SV=1	F3	1	2.77667e-05	95.57	K(1)STDSPVECMGQEK	3	2.065	1	0.588	0.527	0.659	1.34	1.252	1.254	2.168	0.00033987
Immunoglobulin-like fold	0.109302	O94916	259	7.661	Q4	K	Nuclear factor of activated T-cells 5 OS=Homo sapiens OX=9606 GN=NFAT5 PE=1 SV=1	NFAT5	1	0.038802	41.695	AGNGTLENQK(1)GTGVK(1)K	3	2.9694	1	0.192	0.214	0.198	1.463	1.681	1.483	7.661	1.5626e-06
Immunoglobulin-like fold	0.109302	O94916	264	7.661	Q4	K	Nuclear factor of activated T-cells 5 OS=Homo sapiens OX=9606 GN=NFAT5 PE=1 SV=1	NFAT5	1	0.038802	41.695	AGNGTLENQK(1)GTGVK(1)K	3	2.9694	1	0.192	0.214	0.198	1.463	1.681	1.483	7.661	1.5626e-06
ATPase, AAA-type, core	0.186643	P62333	206	2.136	Q4	K	26S proteasome regulatory subunit 10B OS=Homo sapiens OX=9606 GN=PSMC6 PE=1 SV=1	PSMC6	1	0.000150997	83.37	VVSSSIVDK(1)YIGESAR	3	-0.50553	1	0.626	0.649	0.518	1.227	1.325	1.278	2.136	0.00048094
ATPase, AAA-type, core	0.186643	P62195	330	2.306	Q4	K	26S proteasome regulatory subunit 8 OS=Homo sapiens OX=9606 GN=PSMC5 PE=1 SV=1	PSMC5	1	0.006593	64.82	LDILK(1)IHSR	3	-0.7783	1	0.602	0.591	0.492	0.932	1.66	1.293	2.306	0.0105445
CBP/p300-type histone acetyltransferase domain	0.00191816	Q09472	1769	4.035	Q4	K	Histone acetyltransferase p300 OS=Homo sapiens OX=9606 GN=EP300 PE=1 SV=2	EP300	1	1.89332e-49	208.56	VVQHTK(1)GCK(1)R	2	0.47995	5	0.357	0.351	0.363	1.501	1.405	1.415	4.035	2.2499e-07
CBP/p300-type histone acetyltransferase domain	0.00191816	Q09472	1772	11.928	Q4	K	Histone acetyltransferase p300 OS=Homo sapiens OX=9606 GN=EP300 PE=1 SV=2	EP300	1	1.89332e-49	208.56	VVQHTK(1)GCK(1)R	2	0.47995	3	0.123	0.136	0.141	1.65	1.565	1.556	11.928	3.2215e-07
CBP/p300-type histone acetyltransferase domain	0.00191816	Q09472	1762	7.585	Q4	K	Histone acetyltransferase p300 OS=Homo sapiens OX=9606 GN=EP300 PE=1 SV=2	EP300	1	2.32223e-16	145.52	NANCSLPSCQK(1)MK(1)R	2	-1.3586	2	0.201	0.229	0.18	1.533	1.572	1.522	7.585	0.00119748
CBP/p300-type histone acetyltransferase domain	0.00191816	Q09472	1774	3.958	Q4	K	Histone acetyltransferase p300 OS=Homo sapiens OX=9606 GN=EP300 PE=1 SV=2	EP300	1	0.000167046	115.33	K(1)TNGGCPICK	3	-1.4801	4	0.287	0.344	0.456	1.437	1.433	1.432	3.958	0.0092049
CBP/p300-type histone acetyltransferase domain	0.00191816	Q92793	1811	7.596	Q4	K	CREB-binding protein OS=Homo sapiens OX=9606 GN=CREBBP PE=1 SV=3	CREBBP	1	0.00377762	83.182	K(1)TNGGCPVCK	2	0.18561	1	0.185	0.196	0.228	1.546	1.535	1.545	7.596	0.00094031
Sushi/SCR/CCP domain	0.00191816	P02749	303	21.341	Q4	K	Beta-2-glycoprotein 1 OS=Homo sapiens OX=9606 GN=APOH PE=1 SV=3	APOH	1	7.12912e-09	145.31	VSFFCK(1)NK(1)EK	2	-0.45882	1	0.064	0.074	0.091	1.696	1.57	1.621	21.341	4.0011e-06
Sushi/SCR/CCP domain	0.00191816	P02749	301	6.988	Q4	K	Beta-2-glycoprotein 1 OS=Homo sapiens OX=9606 GN=APOH PE=1 SV=3	APOH	1	7.12912e-09	145.31	VSFFCK(1)NK(1)EK	2	-0.45882	7	0.214	0.222	0.222	1.585	1.496	1.517	6.988	4.3035e-08
Sushi/SCR/CCP domain	0.00191816	P08174	161	4.927	Q4	K	Complement decay-accelerating factor OS=Homo sapiens OX=9606 GN=CD55 PE=1 SV=4	CD55	1	0.000511591	92.611	K(1)SCPNPGEIR	2	-0.92109	3	0.289	0.285	0.326	1.505	1.493	1.436	4.927	1.8954e-06
Krueppel-associated box	0.0108608	Q06732	324	3.511	Q4	K	Zinc finger protein 33B OS=Homo sapiens OX=9606 GN=ZNF33B PE=1 SV=2	ZNF33B	1	0.0267137	42.947	LCLSQLQK(1)GDK(1)GEK	3	-1.5976	1	0.437	0.378	0.39	1.453	1.367	1.411	3.511	1.60282e-05
Krueppel-associated box	0.0108608	Q06732	321	3.511	Q4	K	Zinc finger protein 33B OS=Homo sapiens OX=9606 GN=ZNF33B PE=1 SV=2	ZNF33B	1	0.0267137	42.947	LCLSQLQK(1)GDK(1)GEK	3	-1.5976	1	0.437	0.378	0.39	1.453	1.367	1.411	3.511	1.60282e-05
Krueppel-associated box	0.0108608	Q96SE7	104	2.123	Q4	K	Zinc finger protein 347 OS=Homo sapiens OX=9606 GN=ZNF347 PE=1 SV=2	ZNF347	1	0.0239595	58.917	DLLHK(1)GK	3	1.4082	2	0.585	0.679	0.538	1.297	1.298	1.231	2.123	0.00042043
Zinc finger, ZZ-type	0.0108608	Q09472	1769	4.035	Q4	K	Histone acetyltransferase p300 OS=Homo sapiens OX=9606 GN=EP300 PE=1 SV=2	EP300	1	1.89332e-49	208.56	VVQHTK(1)GCK(1)R	2	0.47995	5	0.357	0.351	0.363	1.501	1.405	1.415	4.035	2.2499e-07
Zinc finger, ZZ-type	0.0108608	Q09472	1772	11.928	Q4	K	Histone acetyltransferase p300 OS=Homo sapiens OX=9606 GN=EP300 PE=1 SV=2	EP300	1	1.89332e-49	208.56	VVQHTK(1)GCK(1)R	2	0.47995	3	0.123	0.136	0.141	1.65	1.565	1.556	11.928	3.2215e-07
Zinc finger, ZZ-type	0.0108608	Q09472	1762	7.585	Q4	K	Histone acetyltransferase p300 OS=Homo sapiens OX=9606 GN=EP300 PE=1 SV=2	EP300	1	2.32223e-16	145.52	NANCSLPSCQK(1)MK(1)R	2	-1.3586	2	0.201	0.229	0.18	1.533	1.572	1.522	7.585	0.00119748
Zinc finger, ZZ-type	0.0108608	Q09472	1774	3.958	Q4	K	Histone acetyltransferase p300 OS=Homo sapiens OX=9606 GN=EP300 PE=1 SV=2	EP300	1	0.000167046	115.33	K(1)TNGGCPICK	3	-1.4801	4	0.287	0.344	0.456	1.437	1.433	1.432	3.958	0.0092049
Zinc finger, ZZ-type	0.0108608	Q92793	1811	7.596	Q4	K	CREB-binding protein OS=Homo sapiens OX=9606 GN=CREBBP PE=1 SV=3	CREBBP	1	0.00377762	83.182	K(1)TNGGCPVCK	2	0.18561	1	0.185	0.196	0.228	1.546	1.535	1.545	7.596	0.00094031
Dbl homology (DH) domain	0.0175868	Q13009	564	2.554	Q4	K	T-lymphoma invasion and metastasis-inducing protein 1 OS=Homo sapiens OX=9606 GN=TIAM1 PE=1 SV=2	TIAM1	1	0.00536023	86.794	LLK(1)SEIK	3	-0.69534	1	0.501	0.52	0.54	1.387	1.234	1.366	2.554	2.264e-05
Dbl homology (DH) domain	0.0175868	Q8N1W1	979	2.153	Q4	K	Rho guanine nucleotide exchange factor 28 OS=Homo sapiens OX=9606 GN=ARHGEF28 PE=1 SV=3	ARHGEF28	1	0.026785	64.265	FQNFIK(1)LR	2	-0.53398	1	0.591	0.56	0.631	1.263	1.306	1.268	2.153	2.4419e-05
CREB-binding protein/p300, atypical RING domain	0.00191816	Q09472	1769	4.035	Q4	K	Histone acetyltransferase p300 OS=Homo sapiens OX=9606 GN=EP300 PE=1 SV=2	EP300	1	1.89332e-49	208.56	VVQHTK(1)GCK(1)R	2	0.47995	5	0.357	0.351	0.363	1.501	1.405	1.415	4.035	2.2499e-07
CREB-binding protein/p300, atypical RING domain	0.00191816	Q09472	1772	11.928	Q4	K	Histone acetyltransferase p300 OS=Homo sapiens OX=9606 GN=EP300 PE=1 SV=2	EP300	1	1.89332e-49	208.56	VVQHTK(1)GCK(1)R	2	0.47995	3	0.123	0.136	0.141	1.65	1.565	1.556	11.928	3.2215e-07
CREB-binding protein/p300, atypical RING domain	0.00191816	Q09472	1762	7.585	Q4	K	Histone acetyltransferase p300 OS=Homo sapiens OX=9606 GN=EP300 PE=1 SV=2	EP300	1	2.32223e-16	145.52	NANCSLPSCQK(1)MK(1)R	2	-1.3586	2	0.201	0.229	0.18	1.533	1.572	1.522	7.585	0.00119748
CREB-binding protein/p300, atypical RING domain	0.00191816	Q09472	1774	3.958	Q4	K	Histone acetyltransferase p300 OS=Homo sapiens OX=9606 GN=EP300 PE=1 SV=2	EP300	1	0.000167046	115.33	K(1)TNGGCPICK	3	-1.4801	4	0.287	0.344	0.456	1.437	1.433	1.432	3.958	0.0092049
CREB-binding protein/p300, atypical RING domain	0.00191816	Q92793	1811	7.596	Q4	K	CREB-binding protein OS=Homo sapiens OX=9606 GN=CREBBP PE=1 SV=3	CREBBP	1	0.00377762	83.182	K(1)TNGGCPVCK	2	0.18561	1	0.185	0.196	0.228	1.546	1.535	1.545	7.596	0.00094031
Bromodomain	0.0815262	Q09472	1769	4.035	Q4	K	Histone acetyltransferase p300 OS=Homo sapiens OX=9606 GN=EP300 PE=1 SV=2	EP300	1	1.89332e-49	208.56	VVQHTK(1)GCK(1)R	2	0.47995	5	0.357	0.351	0.363	1.501	1.405	1.415	4.035	2.2499e-07
Bromodomain	0.0815262	Q09472	1772	11.928	Q4	K	Histone acetyltransferase p300 OS=Homo sapiens OX=9606 GN=EP300 PE=1 SV=2	EP300	1	1.89332e-49	208.56	VVQHTK(1)GCK(1)R	2	0.47995	3	0.123	0.136	0.141	1.65	1.565	1.556	11.928	3.2215e-07
Bromodomain	0.0815262	Q09472	1762	7.585	Q4	K	Histone acetyltransferase p300 OS=Homo sapiens OX=9606 GN=EP300 PE=1 SV=2	EP300	1	2.32223e-16	145.52	NANCSLPSCQK(1)MK(1)R	2	-1.3586	2	0.201	0.229	0.18	1.533	1.572	1.522	7.585	0.00119748
Bromodomain	0.0815262	Q09472	1774	3.958	Q4	K	Histone acetyltransferase p300 OS=Homo sapiens OX=9606 GN=EP300 PE=1 SV=2	EP300	1	0.000167046	115.33	K(1)TNGGCPICK	3	-1.4801	4	0.287	0.344	0.456	1.437	1.433	1.432	3.958	0.0092049
Bromodomain	0.0815262	Q92793	1811	7.596	Q4	K	CREB-binding protein OS=Homo sapiens OX=9606 GN=CREBBP PE=1 SV=3	CREBBP	1	0.00377762	83.182	K(1)TNGGCPVCK	2	0.18561	1	0.185	0.196	0.228	1.546	1.535	1.545	7.596	0.00094031
Zinc finger, C2H2-like	0.00103955	Q06732	324	3.511	Q4	K	Zinc finger protein 33B OS=Homo sapiens OX=9606 GN=ZNF33B PE=1 SV=2	ZNF33B	1	0.0267137	42.947	LCLSQLQK(1)GDK(1)GEK	3	-1.5976	1	0.437	0.378	0.39	1.453	1.367	1.411	3.511	1.60282e-05
Zinc finger, C2H2-like	0.00103955	Q06732	321	3.511	Q4	K	Zinc finger protein 33B OS=Homo sapiens OX=9606 GN=ZNF33B PE=1 SV=2	ZNF33B	1	0.0267137	42.947	LCLSQLQK(1)GDK(1)GEK	3	-1.5976	1	0.437	0.378	0.39	1.453	1.367	1.411	3.511	1.60282e-05
Zinc finger, C2H2-like	0.00103955	O60281	2672	2.381	Q4	K	Zinc finger protein 292 OS=Homo sapiens OX=9606 GN=ZNF292 PE=1 SV=3	ZNF292	1	0.0187283	78.113	IVLDK(1)NLK	2	-0.44974	1	0.577	0.521	0.552	1.371	1.249	1.309	2.381	2.3313e-05
Zinc finger, C2H2-like	0.00103955	Q9UQR1	211	2.294	Q4	K	Zinc finger protein 148 OS=Homo sapiens OX=9606 GN=ZNF148 PE=1 SV=2	ZNF148	1	0.0270936	63.816	FIQK(1)YLLQR	2	2.8693	1	0.547	0.593	0.555	1.247	1.282	1.36	2.294	2.0082e-05
Zinc finger, C2H2-like	0.00103955	Q9H4I2	188	11.239	Q4	K	Zinc fingers and homeoboxes protein 3 OS=Homo sapiens OX=9606 GN=ZHX3 PE=1 SV=3	ZHX3	1	0.0421836	45.68	TPIMK(1)IMK	3	-3.4428	1	0.068	0.168	0.19	1.914	2.097	0.777	11.239	0.0058964
Zinc finger, C2H2-like	0.00103955	Q96SE7	104	2.123	Q4	K	Zinc finger protein 347 OS=Homo sapiens OX=9606 GN=ZNF347 PE=1 SV=2	ZNF347	1	0.0239595	58.917	DLLHK(1)GK	3	1.4082	2	0.585	0.679	0.538	1.297	1.298	1.231	2.123	0.00042043
Integrin alpha-2	0.00558983	P23229	144	3.768	Q4	K	Integrin alpha-6 OS=Homo sapiens OX=9606 GN=ITGA6 PE=1 SV=5	ITGA6	1	3.1719e-06	130.01	QHVNTK(1)QESR	2	1.0391	2	0.354	0.398	0.382	1.474	1.325	1.474	3.768	1.57151e-05
Integrin alpha-2	0.00558983	P23229	594	2.852	Q4	K	Integrin alpha-6 OS=Homo sapiens OX=9606 GN=ITGA6 PE=1 SV=5	ITGA6	1	0.0014851	102.53	YTQELTLK(1)R	2	0.55207	2	0.382	0.524	0.521	1.331	1.345	1.394	2.852	0.0097615
Integrin alpha-2	0.00558983	P17301	261	4.97	Q4	K	Integrin alpha-2 OS=Homo sapiens OX=9606 GN=ITGA2 PE=1 SV=1	ITGA2	1	5.75495e-08	138.89	K(1)YAYSAASGGR	2	-0.52946	1	0.253	0.307	0.334	1.631	1.406	1.406	4.97	7.7205e-05
Coactivator CBP, KIX domain	0.00191816	Q09472	1769	4.035	Q4	K	Histone acetyltransferase p300 OS=Homo sapiens OX=9606 GN=EP300 PE=1 SV=2	EP300	1	1.89332e-49	208.56	VVQHTK(1)GCK(1)R	2	0.47995	5	0.357	0.351	0.363	1.501	1.405	1.415	4.035	2.2499e-07
Coactivator CBP, KIX domain	0.00191816	Q09472	1772	11.928	Q4	K	Histone acetyltransferase p300 OS=Homo sapiens OX=9606 GN=EP300 PE=1 SV=2	EP300	1	1.89332e-49	208.56	VVQHTK(1)GCK(1)R	2	0.47995	3	0.123	0.136	0.141	1.65	1.565	1.556	11.928	3.2215e-07
Coactivator CBP, KIX domain	0.00191816	Q09472	1762	7.585	Q4	K	Histone acetyltransferase p300 OS=Homo sapiens OX=9606 GN=EP300 PE=1 SV=2	EP300	1	2.32223e-16	145.52	NANCSLPSCQK(1)MK(1)R	2	-1.3586	2	0.201	0.229	0.18	1.533	1.572	1.522	7.585	0.00119748
Coactivator CBP, KIX domain	0.00191816	Q09472	1774	3.958	Q4	K	Histone acetyltransferase p300 OS=Homo sapiens OX=9606 GN=EP300 PE=1 SV=2	EP300	1	0.000167046	115.33	K(1)TNGGCPICK	3	-1.4801	4	0.287	0.344	0.456	1.437	1.433	1.432	3.958	0.0092049
Coactivator CBP, KIX domain	0.00191816	Q92793	1811	7.596	Q4	K	CREB-binding protein OS=Homo sapiens OX=9606 GN=CREBBP PE=1 SV=3	CREBBP	1	0.00377762	83.182	K(1)TNGGCPVCK	2	0.18561	1	0.185	0.196	0.228	1.546	1.535	1.545	7.596	0.00094031
Ribosomal protein S5 domain 2-type fold	0.186643	P14625	467	2.375	Q4	K	Endoplasmin OS=Homo sapiens OX=9606 GN=HSP90B1 PE=1 SV=1	HSP90B1	1	0.0260932	82.287	K(1)TLDMIK	2	-1.9897	1	0.517	0.571	0.564	1.316	1.312	1.296	2.375	0.00132479
Ribosomal protein S5 domain 2-type fold	0.186643	P15880	275	3.946	Q4	K	40S ribosomal protein S2 OS=Homo sapiens OX=9606 GN=RPS2 PE=1 SV=2	RPS2	1	0.00013314	66.289	SPYQEFTDHLVK(1)THTR	4	-0.31731	1		0.19	0.445	1.296	1.113	1.35	3.946	0.020878
Quinoprotein alcohol dehydrogenase-like superfamily	0.0256328	O00423	83	2.138	Q4	K	Echinoderm microtubule-associated protein-like 1 OS=Homo sapiens OX=9606 GN=EML1 PE=1 SV=3	EML1	1	0.00127687	54.898	GPTK(1)ARPLMQTLPLR	3	3.2905	1	0.583	0.587	0.621	1.249	1.309	1.272	2.138	3.0697e-06
Quinoprotein alcohol dehydrogenase-like superfamily	0.0256328	Q6ZMY6	411	2.482	Q4	K	WD repeat-containing protein 88 OS=Homo sapiens OX=9606 GN=WDR88 PE=2 SV=2	WDR88	1	0.0282668	54.787	AVGLK(1)LK	3	-0.41763	1	0.587	0.516	0.495	1.387	1.237	1.343	2.482	0.000120911
High mobility group box domain	0.0951165	P26583	3	2.956	Q4	K	High mobility group protein B2 OS=Homo sapiens OX=9606 GN=HMGB2 PE=1 SV=2	HMGB2	0.999989	0.00434355	72.928	GK(1)GDPNKPR	3	-2.3564	2	0.457	0.487	0.444	1.378	1.343	1.382	2.956	1.481e-06
High mobility group box domain	0.0951165	P17480	384	2.344	Q4	K	Nucleolar transcription factor 1 OS=Homo sapiens OX=9606 GN=UBTF PE=1 SV=1	UBTF	1	0.0263718	91.906	MLNINK(1)K	2	-1.1699	1	0.56	0.552	0.558	1.343	1.257	1.315	2.344	9.0789e-07
Histone-fold	0.252693	P62805	92	2.182	Q4	K	Histone H4 OS=Homo sapiens OX=9606 GN=H4C1 PE=1 SV=2	H4C1	1	6.24962e-36	186.16	TVTAMDVVYALK(1)R	2	-0.23684	16	0.562	0.581	0.621	1.289	1.292	1.268	2.182	1.6411e-05
Histone-fold	0.252693	P62805	80	2.391	Q4	K	Histone H4 OS=Homo sapiens OX=9606 GN=H4C1 PE=1 SV=2	H4C1	1	3.87738e-17	153.23	K(1)TVTAMDVVYALK(1)R	3	-0.75923	21	0.556	0.541	0.548	1.342	1.293	1.298	2.391	2.114e-07
Histone-fold	0.252693	P0C0S5	8	2.197	Q4	K	Histone H2A.Z OS=Homo sapiens OX=9606 GN=H2AZ1 PE=1 SV=2	H2AZ1	1	2.41356e-07	111.64	AGK(1)DSGK(1)AK(1)TK	2	0.79948	12	0.591	0.582	0.583	1.323	1.257	1.278	2.197	4.9094e-07
Histone-fold	0.252693	P0C0S5	12	2.225	Q4	K	Histone H2A.Z OS=Homo sapiens OX=9606 GN=H2AZ1 PE=1 SV=2	H2AZ1	1	2.41356e-07	111.64	AGK(1)DSGK(1)AK(1)TK	2	0.79948	10	0.585	0.579	0.575	1.326	1.264	1.279	2.225	3.9617e-07
Histone-fold	0.252693	P0C0S5	14	2.729	Q4	K	Histone H2A.Z OS=Homo sapiens OX=9606 GN=H2AZ1 PE=1 SV=2	H2AZ1	1	2.41356e-07	106.57	AGK(1)DSGK(1)AK(1)TK	2	0.79948	4	0.511	0.491	0.48	1.402	1.295	1.348	2.729	2.1717e-06
Zinc finger, TAZ-type	0.00191816	Q09472	1769	4.035	Q4	K	Histone acetyltransferase p300 OS=Homo sapiens OX=9606 GN=EP300 PE=1 SV=2	EP300	1	1.89332e-49	208.56	VVQHTK(1)GCK(1)R	2	0.47995	5	0.357	0.351	0.363	1.501	1.405	1.415	4.035	2.2499e-07
Zinc finger, TAZ-type	0.00191816	Q09472	1772	11.928	Q4	K	Histone acetyltransferase p300 OS=Homo sapiens OX=9606 GN=EP300 PE=1 SV=2	EP300	1	1.89332e-49	208.56	VVQHTK(1)GCK(1)R	2	0.47995	3	0.123	0.136	0.141	1.65	1.565	1.556	11.928	3.2215e-07
Zinc finger, TAZ-type	0.00191816	Q09472	1762	7.585	Q4	K	Histone acetyltransferase p300 OS=Homo sapiens OX=9606 GN=EP300 PE=1 SV=2	EP300	1	2.32223e-16	145.52	NANCSLPSCQK(1)MK(1)R	2	-1.3586	2	0.201	0.229	0.18	1.533	1.572	1.522	7.585	0.00119748
Zinc finger, TAZ-type	0.00191816	Q09472	1774	3.958	Q4	K	Histone acetyltransferase p300 OS=Homo sapiens OX=9606 GN=EP300 PE=1 SV=2	EP300	1	0.000167046	115.33	K(1)TNGGCPICK	3	-1.4801	4	0.287	0.344	0.456	1.437	1.433	1.432	3.958	0.0092049
Zinc finger, TAZ-type	0.00191816	Q92793	1811	7.596	Q4	K	CREB-binding protein OS=Homo sapiens OX=9606 GN=CREBBP PE=1 SV=3	CREBBP	1	0.00377762	83.182	K(1)TNGGCPVCK	2	0.18561	1	0.185	0.196	0.228	1.546	1.535	1.545	7.596	0.00094031
Serine proteases, trypsin domain	0.0175868	P00740	446	2.291	Q4	K	Coagulation factor IX OS=Homo sapiens OX=9606 GN=F9 PE=1 SV=2	F9	1	0.00440376	82.008	YGIYTK(1)VSR	2	-0.90947	1	0.619	0.527	0.554	1.289	1.3	1.305	2.291	0.0032782
Serine proteases, trypsin domain	0.0175868	Q14520	173	6.547	Q4	K	Hyaluronan-binding protein 2 OS=Homo sapiens OX=9606 GN=HABP2 PE=1 SV=1	HABP2	1	4.04891e-11	145.43	SK(1)FTCACPDQFK	3	0.39348	2	0.211	0.229	0.258	1.592	1.456	1.522	6.547	3.9393e-06
Double-stranded RNA-binding domain	0.0451882	Q9NQ94	157	3.504	Q4	K	APOBEC1 complementation factor OS=Homo sapiens OX=9606 GN=A1CF PE=1 SV=1	A1CF	1	0.0358066	46.462	EEILSEMK(1)K	3	-0.65808	1	0.448	0.34	0.419	1.457	1.328	1.444	3.504	0.000139683
Double-stranded RNA-binding domain	0.0451882	P15880	275	3.946	Q4	K	40S ribosomal protein S2 OS=Homo sapiens OX=9606 GN=RPS2 PE=1 SV=2	RPS2	1	0.00013314	66.289	SPYQEFTDHLVK(1)THTR	4	-0.31731	1		0.19	0.445	1.296	1.113	1.35	3.946	0.020878
EGF-like calcium-binding domain	0.0108608	P00740	446	2.291	Q4	K	Coagulation factor IX OS=Homo sapiens OX=9606 GN=F9 PE=1 SV=2	F9	1	0.00440376	82.008	YGIYTK(1)VSR	2	-0.90947	1	0.619	0.527	0.554	1.289	1.3	1.305	2.291	0.0032782
EGF-like calcium-binding domain	0.0108608	Q14520	173	6.547	Q4	K	Hyaluronan-binding protein 2 OS=Homo sapiens OX=9606 GN=HABP2 PE=1 SV=1	HABP2	1	4.04891e-11	145.43	SK(1)FTCACPDQFK	3	0.39348	2	0.211	0.229	0.258	1.592	1.456	1.522	6.547	3.9393e-06
Peptidase S1, PA clan	0.0175868	P00740	446	2.291	Q4	K	Coagulation factor IX OS=Homo sapiens OX=9606 GN=F9 PE=1 SV=2	F9	1	0.00440376	82.008	YGIYTK(1)VSR	2	-0.90947	1	0.619	0.527	0.554	1.289	1.3	1.305	2.291	0.0032782
Peptidase S1, PA clan	0.0175868	Q14520	173	6.547	Q4	K	Hyaluronan-binding protein 2 OS=Homo sapiens OX=9606 GN=HABP2 PE=1 SV=1	HABP2	1	4.04891e-11	145.43	SK(1)FTCACPDQFK	3	0.39348	2	0.211	0.229	0.258	1.592	1.456	1.522	6.547	3.9393e-06
Zinc finger C2H2-type/integrase DNA-binding domain	0.00183764	Q06732	324	3.511	Q4	K	Zinc finger protein 33B OS=Homo sapiens OX=9606 GN=ZNF33B PE=1 SV=2	ZNF33B	1	0.0267137	42.947	LCLSQLQK(1)GDK(1)GEK	3	-1.5976	1	0.437	0.378	0.39	1.453	1.367	1.411	3.511	1.60282e-05
Zinc finger C2H2-type/integrase DNA-binding domain	0.00183764	Q06732	321	3.511	Q4	K	Zinc finger protein 33B OS=Homo sapiens OX=9606 GN=ZNF33B PE=1 SV=2	ZNF33B	1	0.0267137	42.947	LCLSQLQK(1)GDK(1)GEK	3	-1.5976	1	0.437	0.378	0.39	1.453	1.367	1.411	3.511	1.60282e-05
Zinc finger C2H2-type/integrase DNA-binding domain	0.00183764	O60281	2672	2.381	Q4	K	Zinc finger protein 292 OS=Homo sapiens OX=9606 GN=ZNF292 PE=1 SV=3	ZNF292	1	0.0187283	78.113	IVLDK(1)NLK	2	-0.44974	1	0.577	0.521	0.552	1.371	1.249	1.309	2.381	2.3313e-05
Zinc finger C2H2-type/integrase DNA-binding domain	0.00183764	Q9UQR1	211	2.294	Q4	K	Zinc finger protein 148 OS=Homo sapiens OX=9606 GN=ZNF148 PE=1 SV=2	ZNF148	1	0.0270936	63.816	FIQK(1)YLLQR	2	2.8693	1	0.547	0.593	0.555	1.247	1.282	1.36	2.294	2.0082e-05
Zinc finger C2H2-type/integrase DNA-binding domain	0.00183764	Q96SE7	104	2.123	Q4	K	Zinc finger protein 347 OS=Homo sapiens OX=9606 GN=ZNF347 PE=1 SV=2	ZNF347	1	0.0239595	58.917	DLLHK(1)GK	3	1.4082	2	0.585	0.679	0.538	1.297	1.298	1.231	2.123	0.00042043

## Sheet: Q2
Domain Description	Mapping	Background	All Mapping	All Backgroud	Fold enrichment	Fisher's exact test p value	-log10(P value)	Related Protein
Thiamin diphosphate-binding fold	4	5	262	1633	4.99	0.00283791	2.55	P29401 P08559 Q02218 P11177
Concanavalin A-like lectin/glucanase domain	8	19	262	1633	2.62	0.00593294	2.23	Q00839 O14967 Q96BD6 Q6PJ69 P27824 P49257 P17931 Q92499
Transketolase-like, pyrimidine-binding domain	3	4	262	1633	4.67	0.0144114	1.84	P29401 Q02218 P11177
Thiolase-like	4	7	262	1633	3.56	0.0151873	1.82	P49327 P55084 Q01581 P54868
Translation protein, beta-barrel domain	6	15	262	1633	2.49	0.0224499	1.65	P39023 P49411 P13639 P49588 P18077 P15170
PAS domain	2	2	262	1633	6.23	0.0256587	1.59	Q15596 P35869
SAND domain-like	2	2	262	1633	6.23	0.0256587	1.59	P23497 Q9UKD1
Clathrin, heavy chain, linker/propeller domain	2	2	262	1633	6.23	0.0256587	1.59	Q00610 P53675
Clathrin, heavy chain, propeller, N-terminal	2	2	262	1633	6.23	0.0256587	1.59	Q00610 P53675
Coatomer, WD associated region	2	2	262	1633	6.23	0.0256587	1.59	P53621 P35606
Acyl transferase/acyl hydrolase/lysophospholipase	2	2	262	1633	6.23	0.0256587	1.59	P49327 Q9NP80
Myc-type, basic helix-loop-helix (bHLH) domain	2	2	262	1633	6.23	0.0256587	1.59	Q15596 P35869
PAS fold	2	2	262	1633	6.23	0.0256587	1.59	Q15596 P35869
Transketolase, C-terminal domain	2	2	262	1633	6.23	0.0256587	1.59	P29401 P11177
Ribosomal RNA methyltransferase FtsJ domain	2	2	262	1633	6.23	0.0256587	1.59	Q8N1G2 Q8IY81
SAND domain	2	2	262	1633	6.23	0.0256587	1.59	P23497 Q9UKD1
Clathrin, heavy chain, linker, core motif	2	2	262	1633	6.23	0.0256587	1.59	Q00610 P53675
B30.2/SPRY domain	4	8	262	1633	3.12	0.0265924	1.58	Q00839 Q96BD6 Q6PJ69 Q92499
SPRY domain	4	8	262	1633	3.12	0.0265924	1.58	Q00839 Q96BD6 Q6PJ69 Q92499
B-box-type zinc finger	3	5	262	1633	3.74	0.0317716	1.5	Q9UPN9 Q6PJ69 Q9BZR9
Zinc finger, RING-type	6	17	262	1633	2.2	0.0419409	1.38	Q8NEZ4 Q9UPN9 Q6PJ69 Q99590 Q9BZR9 O75150

## Sheet: Q2 Domain2Protein
Domain Description	Fisher's exact test p value	Protein accession	Position	Ratio	Regulated Type	Amino acid	Protein description	Gene name	Localization probability	PEP	Score	Modified sequence	Charge	Mass error [ppm]	MS/MS Count	MKN_45C1	MKN_45C2	MKN_45C3	MKN_45S1	MKN_45S2	MKN_45S3	MKN_45S/MKN_45C Ratio	MKN_45S/MKN_45C P value
Nucleotide-diphospho-sugar transferases	0.207134	Q14435	577	0.622	Q2	K	Polypeptide N-acetylgalactosaminyltransferase 3 OS=Homo sapiens OX=9606 GN=GALNT3 PE=1 SV=2	GALNT3	1	0.00432488	79.474	ACTYK(1)GHK	3	-0.062594	2	1.32	1.186	1.383	0.787	0.816	0.817	0.622	0.00055794
Nucleotide-diphospho-sugar transferases	0.207134	Q9NR50	382	0.66	Q2	K	Translation initiation factor eIF-2B subunit gamma OS=Homo sapiens OX=9606 GN=EIF2B3 PE=1 SV=1	EIF2B3	1	0.0032079	72.681	SVIGSSCLIK(1)DR	2	-0.49047	1	1.309	1.21	1.262	0.812	0.875	0.807	0.66	0.00027572
Nucleotide-diphospho-sugar transferases	0.207134	Q9Y673	126	0.565	Q2	K	Dolichyl-phosphate beta-glucosyltransferase OS=Homo sapiens OX=9606 GN=ALG5 PE=1 SV=1	ALG5	1	0.00204129	91.549	YCQK(1)YGSDK	2	-0.55465	2	1.327	1.355	1.387	0.789	0.779	0.732	0.565	2.3635e-05
Zinc finger, CCHC-type	0.0867884	Q6NZY4	160	0.612	Q2	K	Zinc finger CCHC domain-containing protein 8 OS=Homo sapiens OX=9606 GN=ZCCHC8 PE=1 SV=2	ZCCHC8	1	0.00370852	62.466	VEESCAIK(1)NNK	3	-1.5192	1	1.425	1.257	1.238	0.758	0.689	0.951	0.612	0.0091042
Zinc finger, CCHC-type	0.0867884	Q15637	174	0.624	Q2	K	Splicing factor 1 OS=Homo sapiens OX=9606 GN=SF1 PE=1 SV=4	SF1	1	0.0180515	68.626	ECNAK(1)IMIR	2	-0.774	1	1.282	1.288	1.31	0.775	0.756	0.89	0.624	0.0114555
Zinc finger, CCHC-type	0.0867884	Q15637	165	0.627	Q2	K	Splicing factor 1 OS=Homo sapiens OX=9606 GN=SF1 PE=1 SV=4	SF1	1	0.00143617	105.46	GNTLK(1)NIEK	2	-1.3787	1	1.27	1.375	1.23	0.831	0.81	0.787	0.627	0.0002198
Zinc finger, CCHC-type	0.0867884	P62633	103	0.576	Q2	K	Cellular nucleic acid-binding protein OS=Homo sapiens OX=9606 GN=CNBP PE=1 SV=1	CNBP	1	2.2817e-08	111.35	EQCCYNCGK(1)PGHLAR	3	-0.57524	2	1.452	1.289	1.293	0.751	0.76	0.813	0.576	0.00028349
Transketolase-like, pyrimidine-binding domain	0.0144114	P29401	465	0.608	Q2	K	Transketolase OS=Homo sapiens OX=9606 GN=TKT PE=1 SV=3	TKT	1	8.54772e-17	140.77	AVELAANTK(1)GICFIR	2	-0.015525	2	1.381	1.245	1.309	0.783	0.818	0.791	0.608	0.000104734
Transketolase-like, pyrimidine-binding domain	0.0144114	Q02218	697	0.598	Q2	K	2-oxoglutarate dehydrogenase, mitochondrial OS=Homo sapiens OX=9606 GN=OGDH PE=1 SV=3	OGDH	1	8.0722e-05	94.402	HHVLHDQNVDK(1)R	3	-0.47766	2	1.309	1.211	1.443	0.785	0.777	0.808	0.598	0.0006
Transketolase-like, pyrimidine-binding domain	0.0144114	P11177	227	0.627	Q2	K	Pyruvate dehydrogenase E1 component subunit beta, mitochondrial OS=Homo sapiens OX=9606 GN=PDHB PE=1 SV=3	PDHB	1	0.00729726	59.067	DFLIPIGK(1)AK	2	1.655	2	1.281	1.297	1.297	0.875	0.709	0.845	0.627	0.0186232
Zinc finger, PHD-finger	0.149754	Q8NEZ4	827	0.589	Q2	K	Histone-lysine N-methyltransferase 2C OS=Homo sapiens OX=9606 GN=KMT2C PE=1 SV=3	KMT2C	1	0.00707431	75.819	IGMGK(1)PAITK	3	0.79019	2	1.366	1.303	1.325	0.798	0.806	0.749	0.589	3.938e-05
Zinc finger, PHD-finger	0.149754	Q9UPN9	953	0.509	Q2	K	E3 ubiquitin-protein ligase TRIM33 OS=Homo sapiens OX=9606 GN=TRIM33 PE=1 SV=3	TRIM33	1	1.39431e-28	176.98	GK(1)TAQGLSPVDQR	2	0.31912	7	1.435	1.457	1.372	0.745	0.709	0.715	0.509	4.467e-06
Zinc finger, PHD-finger	0.149754	Q9NQC1	32	0.613	Q2	K	E3 ubiquitin-protein ligase Jade-2 OS=Homo sapiens OX=9606 GN=JADE2 PE=1 SV=2	JADE2	1	2.92012e-16	142.74	CSK(1)LPSSTK(1)SGWPR	3	0.31246	2	1.315	1.282	1.325	0.852	0.802	0.749	0.613	0.00021912
Zinc finger, PHD-finger	0.149754	Q96T23	1050	0.643	Q2	K	Remodeling and spacing factor 1 OS=Homo sapiens OX=9606 GN=RSF1 PE=1 SV=2	RSF1	1	2.36434e-15	164.13	GK(1)DISTITGHR	3	-0.20644	2	1.242	1.219	1.362	0.779	0.89	0.791	0.643	0.00124181
Zinc finger, PHD-finger	0.149754	Q96T23	1061	0.548	Q2	K	Remodeling and spacing factor 1 OS=Homo sapiens OX=9606 GN=RSF1 PE=1 SV=2	RSF1	1	2.2114e-10	143.46	GK(1)DISTILDEER	3	0.13987	3	1.382	1.3	1.445	0.772	0.761	0.728	0.548	7.5167e-05
Zinc finger, PHD-finger	0.149754	Q9ULD4	546	0.623	Q2	K	Bromodomain and PHD finger-containing protein 3 OS=Homo sapiens OX=9606 GN=BRPF3 PE=1 SV=2	BRPF3	1	0.00346172	85.813	TSAVK(1)EELK	2	0.19677	1	1.387	1.186	1.317	0.787	0.832	0.803	0.623	0.00064057
Zinc finger, PHD-finger	0.149754	Q9UNL4	156	0.574	Q2	K	Inhibitor of growth protein 4 OS=Homo sapiens OX=9606 GN=ING4 PE=1 SV=1	ING4	1	2.19868e-05	90.385	SK(1)GK(1)NSDEEAPK(1)TAQK	3	1.144	1	1.31	1.314	1.416	0.779	0.774	0.765	0.574	2.423e-05
Zinc finger, PHD-finger	0.149754	Q9UNL4	146	0.574	Q2	K	Inhibitor of growth protein 4 OS=Homo sapiens OX=9606 GN=ING4 PE=1 SV=1	ING4	1	2.19868e-05	90.385	SK(1)GK(1)NSDEEAPK(1)TAQK	3	1.144	1	1.31	1.314	1.416	0.779	0.774	0.765	0.574	2.423e-05
Zinc finger, PHD-finger	0.149754	Q9UNL4	148	0.574	Q2	K	Inhibitor of growth protein 4 OS=Homo sapiens OX=9606 GN=ING4 PE=1 SV=1	ING4	1	2.19868e-05	90.385	SK(1)GK(1)NSDEEAPK(1)TAQK	3	1.144	1	1.31	1.314	1.416	0.779	0.774	0.765	0.574	2.423e-05
Ribonuclease H-like domain	0.375915	Q6P2Q9	769	0.646	Q2	K	Pre-mRNA-processing-splicing factor 8 OS=Homo sapiens OX=9606 GN=PRPF8 PE=1 SV=2	PRPF8	1	3.38673e-05	124.42	GATVDK(1)TVCK	3	0.41718	2	1.316	1.238	1.266	0.852	0.803	0.814	0.646	6.3059e-05
Ribonuclease H-like domain	0.375915	P54098	658	0.588	Q2	K	DNA polymerase subunit gamma-1 OS=Homo sapiens OX=9606 GN=POLG PE=1 SV=1	POLG	1	0.0139934	66.692	K(1)HCLEQGK	3	-2.0039	1	1.323	1.44	1.235	0.845	0.758	0.747	0.588	0.0008429
Enhancer of polycomb-like, N-terminal	0.248127	Q9NQC1	32	0.613	Q2	K	E3 ubiquitin-protein ligase Jade-2 OS=Homo sapiens OX=9606 GN=JADE2 PE=1 SV=2	JADE2	1	2.92012e-16	142.74	CSK(1)LPSSTK(1)SGWPR	3	0.31246	2	1.315	1.282	1.325	0.852	0.802	0.749	0.613	0.00021912
Enhancer of polycomb-like, N-terminal	0.248127	Q9ULD4	546	0.623	Q2	K	Bromodomain and PHD finger-containing protein 3 OS=Homo sapiens OX=9606 GN=BRPF3 PE=1 SV=2	BRPF3	1	0.00346172	85.813	TSAVK(1)EELK	2	0.19677	1	1.387	1.186	1.317	0.787	0.832	0.803	0.623	0.00064057
PAS fold	0.0256587	Q15596	785	0.519	Q2	K	Nuclear receptor coactivator 2 OS=Homo sapiens OX=9606 GN=NCOA2 PE=1 SV=2	NCOA2	1	0.00137976	111.61	LIAMK(1)TEK	3	-0.41177	2	1.445	1.407	1.373	0.717	0.752	0.725	0.519	2.9215e-06
PAS fold	0.0256587	P35869	303	0.524	Q2	K	Aryl hydrocarbon receptor OS=Homo sapiens OX=9606 GN=AHR PE=1 SV=2	AHR	1	0.00269	66.784	LDFTPIGCDAK(1)GR	2	-1.3115	1	1.27	1.537	1.393	0.706	0.763	0.733	0.524	0.00041743
PAS fold	0.0256587	P35869	80	0.616	Q2	K	Aryl hydrocarbon receptor OS=Homo sapiens OX=9606 GN=AHR PE=1 SV=2	AHR	1	0.000309723	102.87	AK(1)SFFDVALK	2	-0.86503	1	1.356	1.285	1.27	0.801	0.844	0.764	0.616	0.00015975
PWWP domain	0.312662	P52701	1296	0.601	Q2	K	DNA mismatch repair protein Msh6 OS=Homo sapiens OX=9606 GN=MSH6 PE=1 SV=2	MSH6	1	0.00137969	76.939	GACPK(1)SYGFNAAR	2	-0.17501	1	1.281	1.307	1.367	0.822	0.815	0.739	0.601	0.0002002
PWWP domain	0.312662	Q9ULD4	546	0.623	Q2	K	Bromodomain and PHD finger-containing protein 3 OS=Homo sapiens OX=9606 GN=BRPF3 PE=1 SV=2	BRPF3	1	0.00346172	85.813	TSAVK(1)EELK	2	0.19677	1	1.387	1.186	1.317	0.787	0.832	0.803	0.623	0.00064057
Translation protein, beta-barrel domain	0.0224499	P39023	155	0.53	Q2	K	60S ribosomal protein L3 OS=Homo sapiens OX=9606 GN=RPL3 PE=1 SV=2	RPL3	1	0.0383226	76.774	K(1)YCQVIR	2	-0.20345	2	1.428	1.386	1.372	0.71	0.734	0.775	0.53	2.1524e-05
Translation protein, beta-barrel domain	0.0224499	P39023	154	0.576	Q2	K	60S ribosomal protein L3 OS=Homo sapiens OX=9606 GN=RPL3 PE=1 SV=2	RPL3	1	0.01854	89.355	DFSSMK(1)K	3	0.18564	2	1.407	1.347	1.282	0.773	0.768	0.783	0.576	3.8194e-05
Translation protein, beta-barrel domain	0.0224499	P49411	234	0.52	Q2	K	Elongation factor Tu, mitochondrial OS=Homo sapiens OX=9606 GN=TUFM PE=1 SV=2	TUFM	1	1.05175e-05	119.39	DPELGLK(1)SVQK	3	0.80704	2	1.477	1.465	1.282	0.714	0.739	0.744	0.52	0.000162624
Translation protein, beta-barrel domain	0.0224499	P13639	598	0.58	Q2	K	Elongation factor 2 OS=Homo sapiens OX=9606 GN=EEF2 PE=1 SV=4	EEF2	1	0.00264743	98.997	SPNK(1)HNR	3	0.56105	1	1.312	1.363	1.338	0.73	0.742	0.857	0.58	0.00046399
Translation protein, beta-barrel domain	0.0224499	P49588	81	0.58	Q2	K	Alanine--tRNA ligase, cytoplasmic OS=Homo sapiens OX=9606 GN=AARS PE=1 SV=2	AARS	1	3.73629e-06	106.32	AGGK(1)HNDLDDVGK	4	0.62486	2	1.302	1.356	1.359	0.783	0.744	0.803	0.58	3.631e-05
Translation protein, beta-barrel domain	0.0224499	P18077	45	0.662	Q2	K	60S ribosomal protein L35a OS=Homo sapiens OX=9606 GN=RPL35A PE=1 SV=2	RPL35A	1	0.000343614	104.82	DETEFYLGK(1)R	2	0.67148	1	1.314	1.267	1.195	0.841	0.839	0.818	0.662	0.00014131
Translation protein, beta-barrel domain	0.0224499	P15170	238	0.64	Q2	K	Eukaryotic peptide chain release factor GTP-binding subunit ERF3A OS=Homo sapiens OX=9606 GN=GSPT1 PE=1 SV=1	GSPT1	1	0.0233636	83.948	YEECK(1)EK	2	0.36512	1	1.243	1.305	1.29	0.853	0.849	0.753	0.64	0.00049716
Heat shock protein Hsp90, N-terminal	0.184119	P08238	557	0.623	Q2	K	Heat shock protein HSP 90-beta OS=Homo sapiens OX=9606 GN=HSP90AB1 PE=1 SV=4	HSP90AB1	1	0.0285507	80.219	MEESK(1)AK	2	0.84477	2	1.31	1.303	1.275	0.801	0.799	0.821	0.623	1.2245e-06
Heat shock protein Hsp90, N-terminal	0.184119	P07900	567	0.531	Q2	K	Heat shock protein HSP 90-alpha OS=Homo sapiens OX=9606 GN=HSP90AA1 PE=1 SV=5	HSP90AA1	1	0.000535464	107.01	TK(1)FENLCK	3	0.23519	3	1.473	1.347	1.365	0.728	0.755	0.74	0.531	2.4582e-05
Alcohol dehydrogenase, N-terminal	0.184119	Q9BV79	267	0.657	Q2	K	Enoyl-[acyl-carrier-protein] reductase, mitochondrial OS=Homo sapiens OX=9606 GN=MECR PE=1 SV=2	MECR	1	4.28887e-08	110.12	LALNCVGGK(1)SSTELLR	2	0.28593	2	1.288	1.363	1.136	0.811	0.849	0.828	0.657	0.00166294
Alcohol dehydrogenase, N-terminal	0.184119	Q00796	134	0.52	Q2	K	Sorbitol dehydrogenase OS=Homo sapiens OX=9606 GN=SORD PE=1 SV=4	SORD	1	0.00022051	90.05	FYK(1)HNAAFCYK	3	-0.36253	2	1.368	1.43	1.42	0.7	0.746	0.748	0.52	1.70532e-05
CAP Gly-rich domain	0.184119	P30622	1026	0.632	Q2	K	CAP-Gly domain-containing linker protein 1 OS=Homo sapiens OX=9606 GN=CLIP1 PE=1 SV=2	CLIP1	1	0.000529797	66.059	METSHNQCQELK(1)AR	3	-0.9546	1	1.372	1.211	1.279	0.787	0.883	0.772	0.632	0.00115826
CAP Gly-rich domain	0.184119	Q14203	77	0.66	Q2	K	Dynactin subunit 1 OS=Homo sapiens OX=9606 GN=DCTN1 PE=1 SV=3	DCTN1	1	2.21427e-14	143.05	K(1)YFTCDEGHGIFVR	3	0.29115	2	1.261	1.227	1.29	0.83	0.85	0.815	0.66	2.2783e-05
Zinc finger, RING-type	0.0419409	Q8NEZ4	827	0.589	Q2	K	Histone-lysine N-methyltransferase 2C OS=Homo sapiens OX=9606 GN=KMT2C PE=1 SV=3	KMT2C	1	0.00707431	75.819	IGMGK(1)PAITK	3	0.79019	2	1.366	1.303	1.325	0.798	0.806	0.749	0.589	3.938e-05
Zinc finger, RING-type	0.0419409	Q9UPN9	953	0.509	Q2	K	E3 ubiquitin-protein ligase TRIM33 OS=Homo sapiens OX=9606 GN=TRIM33 PE=1 SV=3	TRIM33	1	1.39431e-28	176.98	GK(1)TAQGLSPVDQR	2	0.31912	7	1.435	1.457	1.372	0.745	0.709	0.715	0.509	4.467e-06
Zinc finger, RING-type	0.0419409	Q6PJ69	354	0.575	Q2	K	Tripartite motif-containing protein 65 OS=Homo sapiens OX=9606 GN=TRIM65 PE=1 SV=3	TRIM65	1	0.000105657	126.31	QDQQVK(1)HCR	3	-0.47486	1	1.184	1.591	1.257	0.75	0.876	0.692	0.575	0.0084028
Zinc finger, RING-type	0.0419409	Q99590	1420	0.611	Q2	K	Protein SCAF11 OS=Homo sapiens OX=9606 GN=SCAF11 PE=1 SV=2	SCAF11	1	0.000381094	76.01	VCHSK(1)SGEVNSTK	3	-0.94711	1	1.198	1.334	1.387	0.825	0.835	0.736	0.611	0.00116339
Zinc finger, RING-type	0.0419409	Q9BZR9	195	0.528	Q2	K	E3 ubiquitin-protein ligase TRIM8 OS=Homo sapiens OX=9606 GN=TRIM8 PE=1 SV=2	TRIM8	1	0.0297541	44.377	MLMK(1)QQDR	2	3.8694	1	1.427	1.336	1.43	0.725	0.715	0.774	0.528	4.1266e-05
Zinc finger, RING-type	0.0419409	O75150	20	0.643	Q2	K	E3 ubiquitin-protein ligase BRE1B OS=Homo sapiens OX=9606 GN=RNF40 PE=1 SV=5	RNF40	1	0.000452636	78.324	AAGDGGSGPPEK(1)K	3	2.5976	2	1.33	1.292	1.211	0.861	0.828	0.775	0.643	0.00043715
RNA-binding S4 domain	0.0687956	P46781	11	0.639	Q2	K	40S ribosomal protein S9 OS=Homo sapiens OX=9606 GN=RPS9 PE=1 SV=3	RPS9	1	0.0197986	88.177	K(1)TYVTPR	2	0.2685	2	1.26	1.31	1.27	0.809	0.818	0.825	0.639	2.2115e-06
RNA-binding S4 domain	0.0687956	P62701	62	0.633	Q2	K	40S ribosomal protein S4, X isoform OS=Homo sapiens OX=9606 GN=RPS4X PE=1 SV=2	RPS4X	1	0.00025157	111.86	YALTGDEVK(1)K	2	-2.2467	3	1.316	1.243	1.298	0.825	0.807	0.81	0.633	1.79756e-05
TOG domain	0.12318	Q14008	496	0.623	Q2	K	Cytoskeleton-associated protein 5 OS=Homo sapiens OX=9606 GN=CKAP5 PE=1 SV=3	CKAP5	1	0.000322902	84.365	ECSEK(1)VELIHGK	3	-1.0724	1	1.307	1.31	1.263	0.717	0.806	0.895	0.623	0.00185572
TOG domain	0.12318	O00410	963	0.559	Q2	K	Importin-5 OS=Homo sapiens OX=9606 GN=IPO5 PE=1 SV=4	IPO5	1	2.89347e-14	129.88	TK(1)ENVNATENCISAVGK	3	0.44621	1	1.327	1.351	1.401	0.664	0.773	0.845	0.559	0.00125753
Clathrin, heavy chain, linker/propeller domain	0.0256587	Q00610	907	0.529	Q2	K	Clathrin heavy chain 1 OS=Homo sapiens OX=9606 GN=CLTC PE=1 SV=5	CLTC	1	0.00140987	111.61	VVGK(1)YCEK	2	-0.27006	3	1.457	1.43	1.308	0.764	0.714	0.74	0.529	7.9584e-05
Clathrin, heavy chain, linker/propeller domain	0.0256587	P53675	1609	0.551	Q2	K	Clathrin heavy chain 2 OS=Homo sapiens OX=9606 GN=CLTCL1 PE=1 SV=2	CLTCL1	1	0.0296677	71.451	EYLSK(1)VDK	2	0.16188	1	1.33	1.324	1.46	0.765	0.744	0.757	0.551	5.7349e-05
Actin-depolymerising factor homology domain	0.248127	P60981	132	0.502	Q2	K	Destrin OS=Homo sapiens OX=9606 GN=DSTN PE=1 SV=3	DSTN	1	5.83098e-35	167.93	FQGIK(1)HECQANGPEDLNR	2	0.40928	8	1.452	1.424	1.416	0.742	0.734	0.677	0.502	2.0415e-05
Actin-depolymerising factor homology domain	0.248127	P23528	144	0.536	Q2	K	Cofilin-1 OS=Homo sapiens OX=9606 GN=CFL1 PE=1 SV=3	CFL1	1	5.44334e-18	156	HELQANCYEEVK(1)DR	3	0.045666	6	1.41	1.416	1.341	0.744	0.751	0.739	0.536	2.1185e-06
Actin-depolymerising factor homology domain	0.248127	P23528	78	0.558	Q2	K	Cofilin-1 OS=Homo sapiens OX=9606 GN=CFL1 PE=1 SV=3	CFL1	1	0.0261833	73.573	MLPDK(1)DCR	2	-0.9076	1	1.372	1.381	1.339	0.759	0.838	0.688	0.558	0.00053507
NUDIX hydrolase domain	0.0687956	Q13907	37	0.507	Q2	K	Isopentenyl-diphosphate Delta-isomerase 1 OS=Homo sapiens OX=9606 GN=IDI1 PE=1 SV=2	IDI1	1	0.00103222	79.492	K(1)NCHLNENIEK	3	-1.7141	1	1.369	1.431	1.463	0.719	0.716	0.728	0.507	2.3258e-06
NUDIX hydrolase domain	0.0687956	A0A024RBG1	134	0.545	Q2	K	Diphosphoinositol polyphosphate phosphohydrolase NUDT4B OS=Homo sapiens OX=9606 GN=NUDT4B PE=3 SV=1	NUDT4B	1	2.50792e-08	107.35	VLQCHK(1)PVHAEYLEK	4	-0.64731	1	1.403	1.355	1.376	0.694	0.76	0.797	0.545	0.000124527
ATP-grasp fold, subdomain 2	0.375915	P22234	286	0.537	Q2	K	Multifunctional protein ADE2 OS=Homo sapiens OX=9606 GN=PAICS PE=1 SV=3	PAICS	1	2.20743e-08	119.87	K(1)ACGNFGIPCELR	2	-2.213	1	1.354	1.511	1.298	0.761	0.735	0.738	0.537	0.000181891
ATP-grasp fold, subdomain 2	0.375915	Q9P2R7	88	0.517	Q2	K	Succinate--CoA ligase [ADP-forming] subunit beta, mitochondrial OS=Homo sapiens OX=9606 GN=SUCLA2 PE=1 SV=3	SUCLA2	1	0.000813241	90.434	SPDEAYAIAK(1)K	2	0.66219	1	1.34	1.43	1.461	0.742	0.781	0.665	0.517	0.0002586
ATP-grasp fold, subdomain 2	0.375915	Q9P2R7	108	0.665	Q2	K	Succinate--CoA ligase [ADP-forming] subunit beta, mitochondrial OS=Homo sapiens OX=9606 GN=SUCLA2 PE=1 SV=3	SUCLA2	1	0.00296572	80.69	GK(1)GTFESGLK	2	0.88315	1	1.253	1.247	1.263	0.823	0.868	0.813	0.665	3.8622e-05
Calcineurin-like phosphoesterase domain, ApaH type	0.184119	P67775	29	0.542	Q2	K	Serine/threonine-protein phosphatase 2A catalytic subunit alpha isoform OS=Homo sapiens OX=9606 GN=PPP2CA PE=1 SV=1	PPP2CA	1	1.14086e-10	122.97	QLSESQVK(1)SLCEK	3	0.11263	1	1.225	1.535	1.379	0.801	0.66	0.784	0.542	0.0023993
Calcineurin-like phosphoesterase domain, ApaH type	0.184119	P62136	41	0.561	Q2	K	Serine/threonine-protein phosphatase PP1-alpha catalytic subunit OS=Homo sapiens OX=9606 GN=PPP1CA PE=1 SV=1	PPP1CA	1	0.0182236	88.954	GLCLK(1)SR	2	0.99693	1	1.421	1.279	1.382	0.769	0.732	0.791	0.561	0.000119643
SAP domain	0.300292	Q00839	331	0.567	Q2	K	Heterogeneous nuclear ribonucleoprotein U OS=Homo sapiens OX=9606 GN=HNRNPU PE=1 SV=6	HNRNPU	1	0.00140425	104.82	ASYGVSK(1)GK	2	0.25607	3	1.395	1.312	1.354	0.702	0.864	0.737	0.567	0.0009375
SAP domain	0.300292	P12956	591	0.589	Q2	K	X-ray repair cross-complementing protein 6 OS=Homo sapiens OX=9606 GN=XRCC6 PE=1 SV=2	XRCC6	1	0.0039431	83.869	AYGLK(1)SGLK	3	-1.3608	4	1.307	1.277	1.403	0.773	0.78	0.797	0.589	5.951e-05
SAP domain	0.300292	Q14151	355	0.622	Q2	K	Scaffold attachment factor B2 OS=Homo sapiens OX=9606 GN=SAFB2 PE=1 SV=1	SAFB2	1	0.00030555	78.69	K(1)FDFDACNEVPPAPK	4	-0.3009	2	1.32	1.335	1.237	0.827	0.805	0.787	0.622	6.4071e-05
SPRY domain	0.0265924	Q00839	331	0.567	Q2	K	Heterogeneous nuclear ribonucleoprotein U OS=Homo sapiens OX=9606 GN=HNRNPU PE=1 SV=6	HNRNPU	1	0.00140425	104.82	ASYGVSK(1)GK	2	0.25607	3	1.395	1.312	1.354	0.702	0.864	0.737	0.567	0.0009375
SPRY domain	0.0265924	Q96BD6	4	0.626	Q2	K	SPRY domain-containing SOCS box protein 1 OS=Homo sapiens OX=9606 GN=SPSB1 PE=1 SV=1	SPSB1	1	0.00350556	70.552	GQK(1)VTGGIK	3	-0.52748	1	1.311	1.292	1.271	0.758	0.81	0.858	0.626	0.00022019
SPRY domain	0.0265924	Q6PJ69	354	0.575	Q2	K	Tripartite motif-containing protein 65 OS=Homo sapiens OX=9606 GN=TRIM65 PE=1 SV=3	TRIM65	1	0.000105657	126.31	QDQQVK(1)HCR	3	-0.47486	1	1.184	1.591	1.257	0.75	0.876	0.692	0.575	0.0084028
SPRY domain	0.0265924	Q92499	516	0.599	Q2	K	ATP-dependent RNA helicase DDX1 OS=Homo sapiens OX=9606 GN=DDX1 PE=1 SV=2	DDX1	1	1.53069e-16	128.01	TK(1)IDCDNLEQYFIQQGGGPDK	4	-0.037811	1	1.248	1.39	1.32	0.774	0.879	0.716	0.599	0.00156233
SPRY domain	0.0265924	Q92499	117	0.557	Q2	K	ATP-dependent RNA helicase DDX1 OS=Homo sapiens OX=9606 GN=DDX1 PE=1 SV=2	DDX1	1	0.0199015	50.297	EVK(1)EWHGCR	3	-2.7089	1	1.324	1.419	1.344	0.693	0.777	0.808	0.557	0.00031917
THIF-type NAD/FAD binding fold	0.248127	Q9UBE0	210	0.554	Q2	K	SUMO-activating enzyme subunit 1 OS=Homo sapiens OX=9606 GN=SAE1 PE=1 SV=1	SAE1	1	0.0101033	87.639	K(1)VVFCPVK	2	0.96958	1	1.357	1.417	1.328	0.714	0.782	0.778	0.554	7.6738e-05
THIF-type NAD/FAD binding fold	0.248127	Q9UBE0	141	0.541	Q2	K	SUMO-activating enzyme subunit 1 OS=Homo sapiens OX=9606 GN=SAE1 PE=1 SV=1	SAE1	1	0.000322902	84.365	DVIVK(1)VDQICHK	3	1.4358	1	1.404	1.434	1.314	0.786	0.742	0.719	0.541	7.8869e-05
THIF-type NAD/FAD binding fold	0.248127	Q9UBT2	164	0.568	Q2	K	SUMO-activating enzyme subunit 2 OS=Homo sapiens OX=9606 GN=UBA2 PE=1 SV=2	UBA2	1	4.81445e-06	100.11	GVTECYECHPK(1)PTQR	3	-0.54465	1	1.28	1.425	1.35	0.717	0.852	0.733	0.568	0.00080412
Alpha/Beta hydrolase fold	0.0845821	P49327	1995	0.533	Q2	K	Fatty acid synthase OS=Homo sapiens OX=9606 GN=FASN PE=1 SV=3	FASN	1	0.00337403	78.287	PK(1)YSGTLNLDR	2	0.24659	1	1.54	1.495	1.149	0.716	0.763	0.749	0.533	0.0028042
Alpha/Beta hydrolase fold	0.0845821	P49327	1993	0.548	Q2	K	Fatty acid synthase OS=Homo sapiens OX=9606 GN=FASN PE=1 SV=3	FASN	1	2.1213e-06	79.489	DGLLENQTPEFFQDVCK(1)PK	4	-0.92075	2	1.365	1.363	1.393	0.691	0.761	0.805	0.548	0.0055396
Alpha/Beta hydrolase fold	0.0845821	P49327	2449	0.639	Q2	K	Fatty acid synthase OS=Homo sapiens OX=9606 GN=FASN PE=1 SV=3	FASN	1	4.31904e-16	118.54	AK(1)TGGAYGEDLGADYNLSQVCDGK	3	-0.48673	2	1.251	1.262	1.326	0.855	0.778	0.821	0.639	0.000163237
Alpha/Beta hydrolase fold	0.0845821	P10768	39	0.608	Q2	K	S-formylglutathione hydrolase OS=Homo sapiens OX=9606 GN=ESD PE=1 SV=2	ESD	1	0.000572398	67.997	FAVYLPPK(1)AETGK	3	-0.20773	1	1.278	1.312	1.336	0.726	0.708	0.952	0.608	0.033801
Alpha/Beta hydrolase fold	0.0845821	Q92597	280	0.517	Q2	K	Protein NDRG1 OS=Homo sapiens OX=9606 GN=NDRG1 PE=1 SV=1	NDRG1	1	0.000262235	110.98	LDPTK(1)TTLLK	3	0.54001	2	1.461	1.383	1.388	0.703	0.733	0.753	0.517	1.79941e-05
Alpha/Beta hydrolase fold	0.0845821	P50897	165	0.565	Q2	K	Palmitoyl-protein thioesterase 1 OS=Homo sapiens OX=9606 GN=PPT1 PE=1 SV=1	PPT1	1	0.00182747	85.536	K(1)TLNAGAYSK	2	-0.12283	1	1.372	1.389	1.309	0.749	0.788	0.762	0.565	1.84014e-05
Acyl transferase/acyl hydrolase/lysophospholipase	0.0256587	P49327	1995	0.533	Q2	K	Fatty acid synthase OS=Homo sapiens OX=9606 GN=FASN PE=1 SV=3	FASN	1	0.00337403	78.287	PK(1)YSGTLNLDR	2	0.24659	1	1.54	1.495	1.149	0.716	0.763	0.749	0.533	0.0028042
Acyl transferase/acyl hydrolase/lysophospholipase	0.0256587	P49327	1993	0.548	Q2	K	Fatty acid synthase OS=Homo sapiens OX=9606 GN=FASN PE=1 SV=3	FASN	1	2.1213e-06	79.489	DGLLENQTPEFFQDVCK(1)PK	4	-0.92075	2	1.365	1.363	1.393	0.691	0.761	0.805	0.548	0.0055396
Acyl transferase/acyl hydrolase/lysophospholipase	0.0256587	P49327	2449	0.639	Q2	K	Fatty acid synthase OS=Homo sapiens OX=9606 GN=FASN PE=1 SV=3	FASN	1	4.31904e-16	118.54	AK(1)TGGAYGEDLGADYNLSQVCDGK	3	-0.48673	2	1.251	1.262	1.326	0.855	0.778	0.821	0.639	0.000163237
Acyl transferase/acyl hydrolase/lysophospholipase	0.0256587	Q9NP80	151	0.597	Q2	K	Calcium-independent phospholipase A2-gamma OS=Homo sapiens OX=9606 GN=PNPLA8 PE=1 SV=1	PNPLA8	1	0.0190903	54.539	QK(1)NIK(1)QAIK	2	-0.73579	1	1.274	1.379	1.316	0.83	0.832	0.706	0.597	0.0009213
Acyl transferase/acyl hydrolase/lysophospholipase	0.0256587	Q9NP80	148	0.597	Q2	K	Calcium-independent phospholipase A2-gamma OS=Homo sapiens OX=9606 GN=PNPLA8 PE=1 SV=1	PNPLA8	1	0.0190903	54.539	QK(1)NIK(1)QAIK	2	-0.73579	1	1.274	1.379	1.316	0.83	0.832	0.706	0.597	0.0009213
TCP-1-like chaperonin intermediate domain	0.375915	P50991	375	0.6	Q2	K	T-complex protein 1 subunit delta OS=Homo sapiens OX=9606 GN=CCT4 PE=1 SV=4	CCT4	1	2.2557e-05	105.99	LLK(1)ITGCASPGK	3	-0.064518	2	1.396	1.277	1.286	0.803	0.789	0.785	0.6	6.2627e-05
TCP-1-like chaperonin intermediate domain	0.375915	P48643	259	0.605	Q2	K	T-complex protein 1 subunit epsilon OS=Homo sapiens OX=9606 GN=CCT5 PE=1 SV=1	CCT5	1	0.000279547	90.412	IAILTCPFEPPK(1)PK	2	-1.8749	4	1.349	1.324	1.268	0.803	0.749	0.834	0.605	0.000160066
Translation elongation factor EFTu/EF1A, C-terminal	0.12318	P49411	234	0.52	Q2	K	Elongation factor Tu, mitochondrial OS=Homo sapiens OX=9606 GN=TUFM PE=1 SV=2	TUFM	1	1.05175e-05	119.39	DPELGLK(1)SVQK	3	0.80704	2	1.477	1.465	1.282	0.714	0.739	0.744	0.52	0.000162624
Translation elongation factor EFTu/EF1A, C-terminal	0.12318	P15170	238	0.64	Q2	K	Eukaryotic peptide chain release factor GTP-binding subunit ERF3A OS=Homo sapiens OX=9606 GN=GSPT1 PE=1 SV=1	GSPT1	1	0.0233636	83.948	YEECK(1)EK	2	0.36512	1	1.243	1.305	1.29	0.853	0.849	0.753	0.64	0.00049716
p53-like transcription factor, DNA-binding	0.184119	Q04206	122	0.545	Q2	K	Transcription factor p65 OS=Homo sapiens OX=9606 GN=RELA PE=1 SV=2	RELA	1	3.64055e-22	149.32	CIHSFQNLGIQCVK(1)K	3	0.47742	1	1.382	1.379	1.378	0.794	0.785	0.676	0.545	0.0071434
p53-like transcription factor, DNA-binding	0.184119	Q04206	195	0.657	Q2	K	Transcription factor p65 OS=Homo sapiens OX=9606 GN=RELA PE=1 SV=2	RELA	1	0.00217284	81.48	APNTAELK(1)ICR	2	-0.29332	1	1.29	1.233	1.264	0.806	0.824	0.857	0.657	4.2829e-05
p53-like transcription factor, DNA-binding	0.184119	P42224	152	0.61	Q2	K	Signal transducer and activator of transcription 1-alpha/beta OS=Homo sapiens OX=9606 GN=STAT1 PE=1 SV=2	STAT1	1	0.00351683	63.091	DK(1)VMCIEHEIK	3	-0.25958	1	1.219	1.385	1.319	0.803	0.829	0.762	0.61	0.00037983
Polyketide synthase, enoylreductase domain	0.0561022	P49327	1995	0.533	Q2	K	Fatty acid synthase OS=Homo sapiens OX=9606 GN=FASN PE=1 SV=3	FASN	1	0.00337403	78.287	PK(1)YSGTLNLDR	2	0.24659	1	1.54	1.495	1.149	0.716	0.763	0.749	0.533	0.0028042
Polyketide synthase, enoylreductase domain	0.0561022	P49327	1993	0.548	Q2	K	Fatty acid synthase OS=Homo sapiens OX=9606 GN=FASN PE=1 SV=3	FASN	1	2.1213e-06	79.489	DGLLENQTPEFFQDVCK(1)PK	4	-0.92075	2	1.365	1.363	1.393	0.691	0.761	0.805	0.548	0.0055396
Polyketide synthase, enoylreductase domain	0.0561022	P49327	2449	0.639	Q2	K	Fatty acid synthase OS=Homo sapiens OX=9606 GN=FASN PE=1 SV=3	FASN	1	4.31904e-16	118.54	AK(1)TGGAYGEDLGADYNLSQVCDGK	3	-0.48673	2	1.251	1.262	1.326	0.855	0.778	0.821	0.639	0.000163237
Polyketide synthase, enoylreductase domain	0.0561022	Q9BV79	267	0.657	Q2	K	Enoyl-[acyl-carrier-protein] reductase, mitochondrial OS=Homo sapiens OX=9606 GN=MECR PE=1 SV=2	MECR	1	4.28887e-08	110.12	LALNCVGGK(1)SSTELLR	2	0.28593	2	1.288	1.363	1.136	0.811	0.849	0.828	0.657	0.00166294
Polyketide synthase, enoylreductase domain	0.0561022	Q00796	134	0.52	Q2	K	Sorbitol dehydrogenase OS=Homo sapiens OX=9606 GN=SORD PE=1 SV=4	SORD	1	0.00022051	90.05	FYK(1)HNAAFCYK	3	-0.36253	2	1.368	1.43	1.42	0.7	0.746	0.748	0.52	1.70532e-05
NUDIX hydrolase domain-like	0.0687956	Q13907	37	0.507	Q2	K	Isopentenyl-diphosphate Delta-isomerase 1 OS=Homo sapiens OX=9606 GN=IDI1 PE=1 SV=2	IDI1	1	0.00103222	79.492	K(1)NCHLNENIEK	3	-1.7141	1	1.369	1.431	1.463	0.719	0.716	0.728	0.507	2.3258e-06
NUDIX hydrolase domain-like	0.0687956	A0A024RBG1	134	0.545	Q2	K	Diphosphoinositol polyphosphate phosphohydrolase NUDT4B OS=Homo sapiens OX=9606 GN=NUDT4B PE=3 SV=1	NUDT4B	1	2.50792e-08	107.35	VLQCHK(1)PVHAEYLEK	4	-0.64731	1	1.403	1.355	1.376	0.694	0.76	0.797	0.545	0.000124527
Isopropylmalate dehydrogenase-like domain	0.12318	P50213	77	0.629	Q2	K	Isocitrate dehydrogenase [NAD] subunit alpha, mitochondrial OS=Homo sapiens OX=9606 GN=IDH3A PE=1 SV=1	IDH3A	1	2.01246e-07	94.632	NVTAIQGPGGK(1)WMIPSEAK	3	-0.2525	1	1.352	1.184	1.334	0.809	0.794	0.831	0.629	0.00047633
Isopropylmalate dehydrogenase-like domain	0.12318	O75874	66	0.522	Q2	K	Isocitrate dehydrogenase [NADP] cytoplasmic OS=Homo sapiens OX=9606 GN=IDH1 PE=1 SV=2	IDH1	1	0.0112286	97.798	K(1)HNVGVK	2	0.40383	1	1.436	1.413	1.369	0.765	0.688	0.748	0.522	5.5091e-05
Dehydrogenase, E1 component	0.0687956	P08559	83	0.501	Q2	K	Pyruvate dehydrogenase E1 component subunit alpha, somatic form, mitochondrial OS=Homo sapiens OX=9606 GN=PDHA1 PE=1 SV=3	PDHA1	1	0.0168939	57.59	ADQLYK(1)QK	3	0.32031	1	1.467	1.39	1.435	0.751	0.695	0.704	0.501	1.87116e-05
Dehydrogenase, E1 component	0.0687956	Q02218	697	0.598	Q2	K	2-oxoglutarate dehydrogenase, mitochondrial OS=Homo sapiens OX=9606 GN=OGDH PE=1 SV=3	OGDH	1	8.0722e-05	94.402	HHVLHDQNVDK(1)R	3	-0.47766	2	1.309	1.211	1.443	0.785	0.777	0.808	0.598	0.0006
SMCs flexible hinge	0.184119	O95347	330	0.506	Q2	K	Structural maintenance of chromosomes protein 2 OS=Homo sapiens OX=9606 GN=SMC2 PE=1 SV=2	SMC2	1	0.00651328	79.659	NLACEESK(1)R	2	-0.57641	1	1.398	1.397	1.48	0.756	0.744	0.662	0.506	0.00011991
SMCs flexible hinge	0.184119	Q9UQE7	978	0.614	Q2	K	Structural maintenance of chromosomes protein 3 OS=Homo sapiens OX=9606 GN=SMC3 PE=1 SV=2	SMC3	1	0.0367824	55.676	K(1)YSHVNK	3	-0.83081	1	1.268	1.23	1.418	0.871	0.742	0.791	0.614	0.00154246
Calreticulin/calnexin, P domain	0.0687956	O14967	507	0.618	Q2	K	Calmegin OS=Homo sapiens OX=9606 GN=CLGN PE=1 SV=1	CLGN	1	0.0109729	57.175	K(1)TDICIPQTK	3	-0.44137	1	1.31	1.282	1.31	0.809	0.781	0.821	0.618	4.0765e-06
Calreticulin/calnexin, P domain	0.0687956	P27824	382	0.657	Q2	K	Calnexin OS=Homo sapiens OX=9606 GN=CANX PE=1 SV=2	CANX	0.996394	1.29514e-09	113.88	GK(0.996)WK(0.004)PPMIDNPSYQGIWK	3	-1.0396	2	1.215	1.261	1.309	0.858	0.805	0.825	0.657	0.000121315
IPT domain	0.12318	Q04206	122	0.545	Q2	K	Transcription factor p65 OS=Homo sapiens OX=9606 GN=RELA PE=1 SV=2	RELA	1	3.64055e-22	149.32	CIHSFQNLGIQCVK(1)K	3	0.47742	1	1.382	1.379	1.378	0.794	0.785	0.676	0.545	0.0071434
IPT domain	0.12318	Q04206	195	0.657	Q2	K	Transcription factor p65 OS=Homo sapiens OX=9606 GN=RELA PE=1 SV=2	RELA	1	0.00217284	81.48	APNTAELK(1)ICR	2	-0.29332	1	1.29	1.233	1.264	0.806	0.824	0.857	0.657	4.2829e-05
IPT domain	0.12318	P08581	1215	0.628	Q2	K	Hepatocyte growth factor receptor OS=Homo sapiens OX=9606 GN=MET PE=1 SV=4	MET	1	0.00254286	66.267	NCMLDEK(1)FTVK	3	0.751	1	1.339	1.257	1.279	0.794	0.872	0.766	0.628	0.00040379
Alcohol dehydrogenase, C-terminal	0.0867884	P49327	1995	0.533	Q2	K	Fatty acid synthase OS=Homo sapiens OX=9606 GN=FASN PE=1 SV=3	FASN	1	0.00337403	78.287	PK(1)YSGTLNLDR	2	0.24659	1	1.54	1.495	1.149	0.716	0.763	0.749	0.533	0.0028042
Alcohol dehydrogenase, C-terminal	0.0867884	P49327	1993	0.548	Q2	K	Fatty acid synthase OS=Homo sapiens OX=9606 GN=FASN PE=1 SV=3	FASN	1	2.1213e-06	79.489	DGLLENQTPEFFQDVCK(1)PK	4	-0.92075	2	1.365	1.363	1.393	0.691	0.761	0.805	0.548	0.0055396
Alcohol dehydrogenase, C-terminal	0.0867884	P49327	2449	0.639	Q2	K	Fatty acid synthase OS=Homo sapiens OX=9606 GN=FASN PE=1 SV=3	FASN	1	4.31904e-16	118.54	AK(1)TGGAYGEDLGADYNLSQVCDGK	3	-0.48673	2	1.251	1.262	1.326	0.855	0.778	0.821	0.639	0.000163237
Alcohol dehydrogenase, C-terminal	0.0867884	Q9BV79	267	0.657	Q2	K	Enoyl-[acyl-carrier-protein] reductase, mitochondrial OS=Homo sapiens OX=9606 GN=MECR PE=1 SV=2	MECR	1	4.28887e-08	110.12	LALNCVGGK(1)SSTELLR	2	0.28593	2	1.288	1.363	1.136	0.811	0.849	0.828	0.657	0.00166294
Alcohol dehydrogenase, C-terminal	0.0867884	Q00796	134	0.52	Q2	K	Sorbitol dehydrogenase OS=Homo sapiens OX=9606 GN=SORD PE=1 SV=4	SORD	1	0.00022051	90.05	FYK(1)HNAAFCYK	3	-0.36253	2	1.368	1.43	1.42	0.7	0.746	0.748	0.52	1.70532e-05
Zinc finger, LIM-type	0.300292	Q14192	252	0.576	Q2	K	Four and a half LIM domains protein 2 OS=Homo sapiens OX=9606 GN=FHL2 PE=1 SV=3	FHL2	1	0.00637542	59.265	QWHNDCFNCK(1)K	3	-1.234	1	1.309	1.31	1.415	0.787	0.834	0.702	0.576	0.00062052
Zinc finger, LIM-type	0.300292	Q9UGI8	240	0.624	Q2	K	Testin OS=Homo sapiens OX=9606 GN=TES PE=1 SV=1	TES	1	0.0114761	46.318	TQYSCYCCK(1)LSMK	3	-1.9131	1	1.386	1.222	1.28	0.857	0.789	0.782	0.624	0.0005586
Zinc finger, LIM-type	0.300292	Q9UGI8	286	0.526	Q2	K	Testin OS=Homo sapiens OX=9606 GN=TES PE=1 SV=1	TES	1	0.00960442	87.806	NEK(1)LYCGR	2	-0.050802	1	1.457	1.316	1.435	0.811	0.723	0.679	0.526	0.00045588
Zinc finger, LIM-type	0.300292	Q9UHB6	160	0.508	Q2	K	LIM domain and actin-binding protein 1 OS=Homo sapiens OX=9606 GN=LIMA1 PE=1 SV=1	LIMA1	1	0.00105984	89.663	K(1)MENCLGESR	2	-3.5118	1	1.415	1.42	1.429	0.751	0.71	0.707	0.508	0.00084182
Zinc finger, FYVE/PHD-type	0.108859	Q7Z3T8	273	0.644	Q2	K	Zinc finger FYVE domain-containing protein 16 OS=Homo sapiens OX=9606 GN=ZFYVE16 PE=1 SV=3	ZFYVE16	1	0.00570401	50.305	SQPCGLLK(1)DVGLVK	3	-0.97789	1	1.375	1.246	1.203	0.727	0.883	0.853	0.644	0.0035781
Zinc finger, FYVE/PHD-type	0.108859	Q8NEZ4	827	0.589	Q2	K	Histone-lysine N-methyltransferase 2C OS=Homo sapiens OX=9606 GN=KMT2C PE=1 SV=3	KMT2C	1	0.00707431	75.819	IGMGK(1)PAITK	3	0.79019	2	1.366	1.303	1.325	0.798	0.806	0.749	0.589	3.938e-05
Zinc finger, FYVE/PHD-type	0.108859	Q9UPN9	953	0.509	Q2	K	E3 ubiquitin-protein ligase TRIM33 OS=Homo sapiens OX=9606 GN=TRIM33 PE=1 SV=3	TRIM33	1	1.39431e-28	176.98	GK(1)TAQGLSPVDQR	2	0.31912	7	1.435	1.457	1.372	0.745	0.709	0.715	0.509	4.467e-06
Zinc finger, FYVE/PHD-type	0.108859	Q9NQC1	32	0.613	Q2	K	E3 ubiquitin-protein ligase Jade-2 OS=Homo sapiens OX=9606 GN=JADE2 PE=1 SV=2	JADE2	1	2.92012e-16	142.74	CSK(1)LPSSTK(1)SGWPR	3	0.31246	2	1.315	1.282	1.325	0.852	0.802	0.749	0.613	0.00021912
Zinc finger, FYVE/PHD-type	0.108859	Q96T23	1050	0.643	Q2	K	Remodeling and spacing factor 1 OS=Homo sapiens OX=9606 GN=RSF1 PE=1 SV=2	RSF1	1	2.36434e-15	164.13	GK(1)DISTITGHR	3	-0.20644	2	1.242	1.219	1.362	0.779	0.89	0.791	0.643	0.00124181
Zinc finger, FYVE/PHD-type	0.108859	Q96T23	1061	0.548	Q2	K	Remodeling and spacing factor 1 OS=Homo sapiens OX=9606 GN=RSF1 PE=1 SV=2	RSF1	1	2.2114e-10	143.46	GK(1)DISTILDEER	3	0.13987	3	1.382	1.3	1.445	0.772	0.761	0.728	0.548	7.5167e-05
Zinc finger, FYVE/PHD-type	0.108859	Q9ULD4	546	0.623	Q2	K	Bromodomain and PHD finger-containing protein 3 OS=Homo sapiens OX=9606 GN=BRPF3 PE=1 SV=2	BRPF3	1	0.00346172	85.813	TSAVK(1)EELK	2	0.19677	1	1.387	1.186	1.317	0.787	0.832	0.803	0.623	0.00064057
Zinc finger, FYVE/PHD-type	0.108859	Q9UNL4	156	0.574	Q2	K	Inhibitor of growth protein 4 OS=Homo sapiens OX=9606 GN=ING4 PE=1 SV=1	ING4	1	2.19868e-05	90.385	SK(1)GK(1)NSDEEAPK(1)TAQK	3	1.144	1	1.31	1.314	1.416	0.779	0.774	0.765	0.574	2.423e-05
Zinc finger, FYVE/PHD-type	0.108859	Q9UNL4	146	0.574	Q2	K	Inhibitor of growth protein 4 OS=Homo sapiens OX=9606 GN=ING4 PE=1 SV=1	ING4	1	2.19868e-05	90.385	SK(1)GK(1)NSDEEAPK(1)TAQK	3	1.144	1	1.31	1.314	1.416	0.779	0.774	0.765	0.574	2.423e-05
Zinc finger, FYVE/PHD-type	0.108859	Q9UNL4	148	0.574	Q2	K	Inhibitor of growth protein 4 OS=Homo sapiens OX=9606 GN=ING4 PE=1 SV=1	ING4	1	2.19868e-05	90.385	SK(1)GK(1)NSDEEAPK(1)TAQK	3	1.144	1	1.31	1.314	1.416	0.779	0.774	0.765	0.574	2.423e-05
Beta-grasp domain	0.184119	Q9NYK5	126	0.534	Q2	K	39S ribosomal protein L39, mitochondrial OS=Homo sapiens OX=9606 GN=MRPL39 PE=1 SV=3	MRPL39	1	0.00033875	105.65	SCEIK(1)FLTFK	2	-1.2707	2	1.395	1.381	1.398	0.755	0.746	0.727	0.534	3.6959e-07
Beta-grasp domain	0.184119	Q9NTK5	180	0.588	Q2	K	Obg-like ATPase 1 OS=Homo sapiens OX=9606 GN=OLA1 PE=1 SV=2	OLA1	1	0.000353207	107.09	LK(1)PEYDIMCK	3	-1.2788	3	1.335	1.289	1.37	0.784	0.782	0.784	0.588	0.00111533
Beta-grasp domain	0.184119	Q9NTK5	190	0.605	Q2	K	Obg-like ATPase 1 OS=Homo sapiens OX=9606 GN=OLA1 PE=1 SV=2	OLA1	1	0.0014312	103.91	VK(1)SWVIDQK	2	0.62608	2	1.382	1.327	1.235	0.82	0.775	0.793	0.605	0.000163753
Zinc finger, PHD-type	0.174404	Q8NEZ4	827	0.589	Q2	K	Histone-lysine N-methyltransferase 2C OS=Homo sapiens OX=9606 GN=KMT2C PE=1 SV=3	KMT2C	1	0.00707431	75.819	IGMGK(1)PAITK	3	0.79019	2	1.366	1.303	1.325	0.798	0.806	0.749	0.589	3.938e-05
Zinc finger, PHD-type	0.174404	Q9UPN9	953	0.509	Q2	K	E3 ubiquitin-protein ligase TRIM33 OS=Homo sapiens OX=9606 GN=TRIM33 PE=1 SV=3	TRIM33	1	1.39431e-28	176.98	GK(1)TAQGLSPVDQR	2	0.31912	7	1.435	1.457	1.372	0.745	0.709	0.715	0.509	4.467e-06
Zinc finger, PHD-type	0.174404	Q9NQC1	32	0.613	Q2	K	E3 ubiquitin-protein ligase Jade-2 OS=Homo sapiens OX=9606 GN=JADE2 PE=1 SV=2	JADE2	1	2.92012e-16	142.74	CSK(1)LPSSTK(1)SGWPR	3	0.31246	2	1.315	1.282	1.325	0.852	0.802	0.749	0.613	0.00021912
Zinc finger, PHD-type	0.174404	Q96T23	1050	0.643	Q2	K	Remodeling and spacing factor 1 OS=Homo sapiens OX=9606 GN=RSF1 PE=1 SV=2	RSF1	1	2.36434e-15	164.13	GK(1)DISTITGHR	3	-0.20644	2	1.242	1.219	1.362	0.779	0.89	0.791	0.643	0.00124181
Zinc finger, PHD-type	0.174404	Q96T23	1061	0.548	Q2	K	Remodeling and spacing factor 1 OS=Homo sapiens OX=9606 GN=RSF1 PE=1 SV=2	RSF1	1	2.2114e-10	143.46	GK(1)DISTILDEER	3	0.13987	3	1.382	1.3	1.445	0.772	0.761	0.728	0.548	7.5167e-05
Zinc finger, PHD-type	0.174404	Q9ULD4	546	0.623	Q2	K	Bromodomain and PHD finger-containing protein 3 OS=Homo sapiens OX=9606 GN=BRPF3 PE=1 SV=2	BRPF3	1	0.00346172	85.813	TSAVK(1)EELK	2	0.19677	1	1.387	1.186	1.317	0.787	0.832	0.803	0.623	0.00064057
Zinc finger, PHD-type	0.174404	Q9UNL4	156	0.574	Q2	K	Inhibitor of growth protein 4 OS=Homo sapiens OX=9606 GN=ING4 PE=1 SV=1	ING4	1	2.19868e-05	90.385	SK(1)GK(1)NSDEEAPK(1)TAQK	3	1.144	1	1.31	1.314	1.416	0.779	0.774	0.765	0.574	2.423e-05
Zinc finger, PHD-type	0.174404	Q9UNL4	146	0.574	Q2	K	Inhibitor of growth protein 4 OS=Homo sapiens OX=9606 GN=ING4 PE=1 SV=1	ING4	1	2.19868e-05	90.385	SK(1)GK(1)NSDEEAPK(1)TAQK	3	1.144	1	1.31	1.314	1.416	0.779	0.774	0.765	0.574	2.423e-05
Zinc finger, PHD-type	0.174404	Q9UNL4	148	0.574	Q2	K	Inhibitor of growth protein 4 OS=Homo sapiens OX=9606 GN=ING4 PE=1 SV=1	ING4	1	2.19868e-05	90.385	SK(1)GK(1)NSDEEAPK(1)TAQK	3	1.144	1	1.31	1.314	1.416	0.779	0.774	0.765	0.574	2.423e-05
Coatomer, WD associated region	0.0256587	P53621	46	0.662	Q2	K	Coatomer subunit alpha OS=Homo sapiens OX=9606 GN=COPA PE=1 SV=2	COPA	1	5.01462e-23	152.34	MCTLIDK(1)FDEHDGPVR	3	-0.57657	3	1.277	1.205	1.291	0.797	0.853	0.847	0.662	0.00016482
Coatomer, WD associated region	0.0256587	P35606	130	0.652	Q2	K	Coatomer subunit beta' OS=Homo sapiens OX=9606 GN=COPB2 PE=1 SV=2	COPB2	1	0.018173	89.698	LWDWDK(1)K	2	0.44264	1	1.244	1.279	1.279	0.865	0.804	0.809	0.652	6.4909e-05
Domain of unknown function DUF1605	0.12318	Q08211	16	0.596	Q2	K	ATP-dependent RNA helicase A OS=Homo sapiens OX=9606 GN=DHX9 PE=1 SV=4	DHX9	1	0.0114778	75.197	K(1)MTPSYEIR	2	0.45248	1	1.362	1.325	1.282	0.783	0.749	0.834	0.596	0.000136039
Domain of unknown function DUF1605	0.12318	O43143	230	0.632	Q2	K	Pre-mRNA-splicing factor ATP-dependent RNA helicase DHX15 OS=Homo sapiens OX=9606 GN=DHX15 PE=1 SV=2	DHX15	1	4.53575e-05	104.7	FEDCSSAK(1)TILK	2	0.98953	1	1.32	1.221	1.321	0.801	0.842	0.796	0.632	0.000135101
RecF/RecN/SMC, N-terminal	0.12318	O95347	330	0.506	Q2	K	Structural maintenance of chromosomes protein 2 OS=Homo sapiens OX=9606 GN=SMC2 PE=1 SV=2	SMC2	1	0.00651328	79.659	NLACEESK(1)R	2	-0.57641	1	1.398	1.397	1.48	0.756	0.744	0.662	0.506	0.00011991
RecF/RecN/SMC, N-terminal	0.12318	Q9UQE7	978	0.614	Q2	K	Structural maintenance of chromosomes protein 3 OS=Homo sapiens OX=9606 GN=SMC3 PE=1 SV=2	SMC3	1	0.0367824	55.676	K(1)YSHVNK	3	-0.83081	1	1.268	1.23	1.418	0.871	0.742	0.791	0.614	0.00154246
Heat shock protein 70kD, peptide-binding domain	0.375915	P38646	610	0.581	Q2	K	Stress-70 protein, mitochondrial OS=Homo sapiens OX=9606 GN=HSPA9 PE=1 SV=2	HSPA9	1	7.21665e-07	118.51	DQLPADECNK(1)LK	2	0.36047	2	1.398	1.32	1.299	0.768	0.756	0.809	0.581	5.8315e-05
Heat shock protein 70kD, peptide-binding domain	0.375915	P38646	135	0.635	Q2	K	Stress-70 protein, mitochondrial OS=Homo sapiens OX=9606 GN=HSPA9 PE=1 SV=2	HSPA9	1	0.0220499	44.511	RYDDPEVQK(1)DIK	3	1.2251	1	1.188	1.194	1.466	0.811	0.874	0.76	0.635	0.0049409
Heat shock protein 70kD, peptide-binding domain	0.375915	O95757	788	0.545	Q2	K	Heat shock 70 kDa protein 4L OS=Homo sapiens OX=9606 GN=HSPA4L PE=1 SV=3	HSPA4L	1	4.43922e-05	92.939	ELDNFCNPIIYK(1)PK	3	-0.029361	1	1.387	1.398	1.353	0.761	0.772	0.721	0.545	1.61163e-05
Bromodomain	0.253091	Q09472	1590	0.62	Q2	K	Histone acetyltransferase p300 OS=Homo sapiens OX=9606 GN=EP300 PE=1 SV=2	EP300	1	0.00029002	91.867	LYATMEK(1)HK	3	-0.76884	4	1.377	1.286	1.238	0.838	0.789	0.79	0.62	0.00020271
Bromodomain	0.253091	Q9UPN9	953	0.509	Q2	K	E3 ubiquitin-protein ligase TRIM33 OS=Homo sapiens OX=9606 GN=TRIM33 PE=1 SV=3	TRIM33	1	1.39431e-28	176.98	GK(1)TAQGLSPVDQR	2	0.31912	7	1.435	1.457	1.372	0.745	0.709	0.715	0.509	4.467e-06
Bromodomain	0.253091	Q9ULD4	546	0.623	Q2	K	Bromodomain and PHD finger-containing protein 3 OS=Homo sapiens OX=9606 GN=BRPF3 PE=1 SV=2	BRPF3	1	0.00346172	85.813	TSAVK(1)EELK	2	0.19677	1	1.387	1.186	1.317	0.787	0.832	0.803	0.623	0.00064057
Kinesin motor domain	0.0687956	P33176	67	0.533	Q2	K	Kinesin-1 heavy chain OS=Homo sapiens OX=9606 GN=KIF5B PE=1 SV=1	KIF5B	1	5.88998e-14	122.01	VFQSSTSQEQVYNDCAK(1)K	3	-0.38476	1	1.238	1.369	1.564	0.765	0.715	0.742	0.533	0.00088467
Kinesin motor domain	0.0687956	Q7Z4S6	1148	0.576	Q2	K	Kinesin-like protein KIF21A OS=Homo sapiens OX=9606 GN=KIF21A PE=1 SV=2	KIF21A	1	0.0433178	65.224	LCGEVK(1)PK	2	0.17578	1	1.351	1.353	1.33	0.804	0.736	0.784	0.576	3.6518e-05
Porin domain	0.0687956	Q9Y277	61	0.61	Q2	K	Voltage-dependent anion-selective channel protein 3 OS=Homo sapiens OX=9606 GN=VDAC3 PE=1 SV=1	VDAC3	1	2.31395e-05	127.17	ASGNLETK(1)YK	3	-1.1902	4	1.36	1.318	1.248	0.78	0.817	0.798	0.61	6.2345e-05
Porin domain	0.0687956	P45880	72	0.622	Q2	K	Voltage-dependent anion-selective channel protein 2 OS=Homo sapiens OX=9606 GN=VDAC2 PE=1 SV=2	VDAC2	1	0.000246964	111.63	VTGTLETK(1)YK	2	0.39095	2	1.319	1.297	1.275	0.822	0.794	0.804	0.622	2.3124e-06
Porin domain	0.0687956	P45880	45	0.523	Q2	K	Voltage-dependent anion-selective channel protein 2 OS=Homo sapiens OX=9606 GN=VDAC2 PE=1 SV=2	VDAC2	1	1.52592e-30	152.64	TK(1)SCSGVEFSTSGSSNTDTGK	3	-0.27456	1	1.446	1.328	1.439	0.757	0.745	0.703	0.523	5.6922e-05
Helicase-associated domain	0.12318	Q08211	16	0.596	Q2	K	ATP-dependent RNA helicase A OS=Homo sapiens OX=9606 GN=DHX9 PE=1 SV=4	DHX9	1	0.0114778	75.197	K(1)MTPSYEIR	2	0.45248	1	1.362	1.325	1.282	0.783	0.749	0.834	0.596	0.000136039
Helicase-associated domain	0.12318	O43143	230	0.632	Q2	K	Pre-mRNA-splicing factor ATP-dependent RNA helicase DHX15 OS=Homo sapiens OX=9606 GN=DHX15 PE=1 SV=2	DHX15	1	4.53575e-05	104.7	FEDCSSAK(1)TILK	2	0.98953	1	1.32	1.221	1.321	0.801	0.842	0.796	0.632	0.000135101
Transketolase, C-terminal domain	0.0256587	P29401	465	0.608	Q2	K	Transketolase OS=Homo sapiens OX=9606 GN=TKT PE=1 SV=3	TKT	1	8.54772e-17	140.77	AVELAANTK(1)GICFIR	2	-0.015525	2	1.381	1.245	1.309	0.783	0.818	0.791	0.608	0.000104734
Transketolase, C-terminal domain	0.0256587	P11177	227	0.627	Q2	K	Pyruvate dehydrogenase E1 component subunit beta, mitochondrial OS=Homo sapiens OX=9606 GN=PDHB PE=1 SV=3	PDHB	1	0.00729726	59.067	DFLIPIGK(1)AK	2	1.655	2	1.281	1.297	1.297	0.875	0.709	0.845	0.627	0.0186232
B-box-type zinc finger	0.0317716	Q9UPN9	953	0.509	Q2	K	E3 ubiquitin-protein ligase TRIM33 OS=Homo sapiens OX=9606 GN=TRIM33 PE=1 SV=3	TRIM33	1	1.39431e-28	176.98	GK(1)TAQGLSPVDQR	2	0.31912	7	1.435	1.457	1.372	0.745	0.709	0.715	0.509	4.467e-06
B-box-type zinc finger	0.0317716	Q6PJ69	354	0.575	Q2	K	Tripartite motif-containing protein 65 OS=Homo sapiens OX=9606 GN=TRIM65 PE=1 SV=3	TRIM65	1	0.000105657	126.31	QDQQVK(1)HCR	3	-0.47486	1	1.184	1.591	1.257	0.75	0.876	0.692	0.575	0.0084028
B-box-type zinc finger	0.0317716	Q9BZR9	195	0.528	Q2	K	E3 ubiquitin-protein ligase TRIM8 OS=Homo sapiens OX=9606 GN=TRIM8 PE=1 SV=2	TRIM8	1	0.0297541	44.377	MLMK(1)QQDR	2	3.8694	1	1.427	1.336	1.43	0.725	0.715	0.774	0.528	4.1266e-05
Metallo-dependent phosphatase-like	0.248127	P67775	29	0.542	Q2	K	Serine/threonine-protein phosphatase 2A catalytic subunit alpha isoform OS=Homo sapiens OX=9606 GN=PPP2CA PE=1 SV=1	PPP2CA	1	1.14086e-10	122.97	QLSESQVK(1)SLCEK	3	0.11263	1	1.225	1.535	1.379	0.801	0.66	0.784	0.542	0.0023993
Metallo-dependent phosphatase-like	0.248127	P62136	41	0.561	Q2	K	Serine/threonine-protein phosphatase PP1-alpha catalytic subunit OS=Homo sapiens OX=9606 GN=PPP1CA PE=1 SV=1	PPP1CA	1	0.0182236	88.954	GLCLK(1)SR	2	0.99693	1	1.421	1.279	1.382	0.769	0.732	0.791	0.561	0.000119643
Thiolase-like	0.0151873	P49327	1995	0.533	Q2	K	Fatty acid synthase OS=Homo sapiens OX=9606 GN=FASN PE=1 SV=3	FASN	1	0.00337403	78.287	PK(1)YSGTLNLDR	2	0.24659	1	1.54	1.495	1.149	0.716	0.763	0.749	0.533	0.0028042
Thiolase-like	0.0151873	P49327	1993	0.548	Q2	K	Fatty acid synthase OS=Homo sapiens OX=9606 GN=FASN PE=1 SV=3	FASN	1	2.1213e-06	79.489	DGLLENQTPEFFQDVCK(1)PK	4	-0.92075	2	1.365	1.363	1.393	0.691	0.761	0.805	0.548	0.0055396
Thiolase-like	0.0151873	P49327	2449	0.639	Q2	K	Fatty acid synthase OS=Homo sapiens OX=9606 GN=FASN PE=1 SV=3	FASN	1	4.31904e-16	118.54	AK(1)TGGAYGEDLGADYNLSQVCDGK	3	-0.48673	2	1.251	1.262	1.326	0.855	0.778	0.821	0.639	0.000163237
Thiolase-like	0.0151873	P55084	201	0.533	Q2	K	Trifunctional enzyme subunit beta, mitochondrial OS=Homo sapiens OX=9606 GN=HADHB PE=1 SV=3	HADHB	1	0.00334774	106.2	LSLISK(1)FR	2	0.085179	1	1.327	1.423	1.427	0.77	0.759	0.697	0.533	8.3563e-05
Thiolase-like	0.0151873	Q01581	46	0.589	Q2	K	Hydroxymethylglutaryl-CoA synthase, cytoplasmic OS=Homo sapiens OX=9606 GN=HMGCS1 PE=1 SV=2	HMGCS1	1	0.000108216	82.349	YDGVDAGK(1)YTIGLGQAK	3	0.48089	1	1.369	1.3	1.32	0.727	0.781	0.841	0.589	0.00028449
Thiolase-like	0.0151873	P54868	447	0.607	Q2	K	Hydroxymethylglutaryl-CoA synthase, mitochondrial OS=Homo sapiens OX=9606 GN=HMGCS2 PE=1 SV=1	HMGCS2	1	0.000987534	89.356	LVSSTSDLPK(1)R	2	-1.376	1	1.336	1.296	1.305	0.802	0.789	0.797	0.607	5.5129e-07
Thiolase-like	0.0151873	P54868	354	0.578	Q2	K	Hydroxymethylglutaryl-CoA synthase, mitochondrial OS=Homo sapiens OX=9606 GN=HMGCS2 PE=1 SV=1	HMGCS2	1	0.0029114	109.66	DLDK(1)ALLK	2	0.83311	1	1.423	1.339	1.266	0.801	0.72	0.809	0.578	0.00040217
Thiolase-like	0.0151873	P54868	83	0.6	Q2	K	Hydroxymethylglutaryl-CoA synthase, mitochondrial OS=Homo sapiens OX=9606 GN=HMGCS2 PE=1 SV=1	HMGCS2	1	5.39364e-09	116.6	YNNVEAGK(1)YTVGLGQTR	2	0.99562	2	1.335	1.313	1.31	0.804	0.804	0.767	0.6	3.4778e-06
Ubiquitin-conjugating enzyme E2	0.207134	Q15819	66	0.661	Q2	K	Ubiquitin-conjugating enzyme E2 variant 2 OS=Homo sapiens OX=9606 GN=UBE2V2 PE=1 SV=4	UBE2V2	1	0.00101223	77.062	IYSLK(1)VECGPK	3	-1.0077	1	1.326	1.277	1.174	0.84	0.822	0.836	0.661	0.00035676
Ubiquitin-conjugating enzyme E2	0.207134	P68036	96	0.572	Q2	K	Ubiquitin-conjugating enzyme E2 L3 OS=Homo sapiens OX=9606 GN=UBE2L3 PE=1 SV=1	UBE2L3	1	1.80703e-05	89.468	GQVCLPVISAENWK(1)PATK	3	-0.31078	2	1.326	1.333	1.383	0.758	0.754	0.802	0.572	1.97724e-05
Ubiquitin-conjugating enzyme E2	0.207134	Q9H832	238	0.634	Q2	K	Ubiquitin-conjugating enzyme E2 Z OS=Homo sapiens OX=9606 GN=UBE2Z PE=1 SV=2	UBE2Z	1	1.56084e-13	138.02	HPGDSK(1)NYNECIR	3	-1.6025	1	1.152	1.295	1.399	0.766	0.884	0.79	0.634	0.0031226
SAND domain	0.0256587	P23497	306	0.61	Q2	K	Nuclear autoantigen Sp-100 OS=Homo sapiens OX=9606 GN=SP100 PE=1 SV=3	SP100	0.999976	0.000156458	85.176	EKPFSNSK(1)VECQAQAR	3	-0.25067	1	1.369	1.23	1.33	0.801	0.783	0.812	0.61	0.000123111
SAND domain	0.0256587	Q9UKD1	179	0.64	Q2	K	Glucocorticoid modulatory element-binding protein 2 OS=Homo sapiens OX=9606 GN=GMEB2 PE=1 SV=1	GMEB2	1	0.00701481	81.278	STK(1)IDLSGAR	2	-0.074003	1	1.243	1.286	1.304	0.785	0.818	0.85	0.64	7.9215e-05
Clathrin, heavy chain, linker, core motif	0.0256587	Q00610	907	0.529	Q2	K	Clathrin heavy chain 1 OS=Homo sapiens OX=9606 GN=CLTC PE=1 SV=5	CLTC	1	0.00140987	111.61	VVGK(1)YCEK	2	-0.27006	3	1.457	1.43	1.308	0.764	0.714	0.74	0.529	7.9584e-05
Clathrin, heavy chain, linker, core motif	0.0256587	P53675	1609	0.551	Q2	K	Clathrin heavy chain 2 OS=Homo sapiens OX=9606 GN=CLTCL1 PE=1 SV=2	CLTCL1	1	0.0296677	71.451	EYLSK(1)VDK	2	0.16188	1	1.33	1.324	1.46	0.765	0.744	0.757	0.551	5.7349e-05
Nuclear receptor coactivator, interlocking	0.0687956	Q09472	1590	0.62	Q2	K	Histone acetyltransferase p300 OS=Homo sapiens OX=9606 GN=EP300 PE=1 SV=2	EP300	1	0.00029002	91.867	LYATMEK(1)HK	3	-0.76884	4	1.377	1.286	1.238	0.838	0.789	0.79	0.62	0.00020271
Nuclear receptor coactivator, interlocking	0.0687956	Q15596	785	0.519	Q2	K	Nuclear receptor coactivator 2 OS=Homo sapiens OX=9606 GN=NCOA2 PE=1 SV=2	NCOA2	1	0.00137976	111.61	LIAMK(1)TEK	3	-0.41177	2	1.445	1.407	1.373	0.717	0.752	0.725	0.519	2.9215e-06
B30.2/SPRY domain	0.0265924	Q00839	331	0.567	Q2	K	Heterogeneous nuclear ribonucleoprotein U OS=Homo sapiens OX=9606 GN=HNRNPU PE=1 SV=6	HNRNPU	1	0.00140425	104.82	ASYGVSK(1)GK	2	0.25607	3	1.395	1.312	1.354	0.702	0.864	0.737	0.567	0.0009375
B30.2/SPRY domain	0.0265924	Q96BD6	4	0.626	Q2	K	SPRY domain-containing SOCS box protein 1 OS=Homo sapiens OX=9606 GN=SPSB1 PE=1 SV=1	SPSB1	1	0.00350556	70.552	GQK(1)VTGGIK	3	-0.52748	1	1.311	1.292	1.271	0.758	0.81	0.858	0.626	0.00022019
B30.2/SPRY domain	0.0265924	Q6PJ69	354	0.575	Q2	K	Tripartite motif-containing protein 65 OS=Homo sapiens OX=9606 GN=TRIM65 PE=1 SV=3	TRIM65	1	0.000105657	126.31	QDQQVK(1)HCR	3	-0.47486	1	1.184	1.591	1.257	0.75	0.876	0.692	0.575	0.0084028
B30.2/SPRY domain	0.0265924	Q92499	516	0.599	Q2	K	ATP-dependent RNA helicase DDX1 OS=Homo sapiens OX=9606 GN=DDX1 PE=1 SV=2	DDX1	1	1.53069e-16	128.01	TK(1)IDCDNLEQYFIQQGGGPDK	4	-0.037811	1	1.248	1.39	1.32	0.774	0.879	0.716	0.599	0.00156233
B30.2/SPRY domain	0.0265924	Q92499	117	0.557	Q2	K	ATP-dependent RNA helicase DDX1 OS=Homo sapiens OX=9606 GN=DDX1 PE=1 SV=2	DDX1	1	0.0199015	50.297	EVK(1)EWHGCR	3	-2.7089	1	1.324	1.419	1.344	0.693	0.777	0.808	0.557	0.00031917
PAS domain	0.0256587	Q15596	785	0.519	Q2	K	Nuclear receptor coactivator 2 OS=Homo sapiens OX=9606 GN=NCOA2 PE=1 SV=2	NCOA2	1	0.00137976	111.61	LIAMK(1)TEK	3	-0.41177	2	1.445	1.407	1.373	0.717	0.752	0.725	0.519	2.9215e-06
PAS domain	0.0256587	P35869	303	0.524	Q2	K	Aryl hydrocarbon receptor OS=Homo sapiens OX=9606 GN=AHR PE=1 SV=2	AHR	1	0.00269	66.784	LDFTPIGCDAK(1)GR	2	-1.3115	1	1.27	1.537	1.393	0.706	0.763	0.733	0.524	0.00041743
PAS domain	0.0256587	P35869	80	0.616	Q2	K	Aryl hydrocarbon receptor OS=Homo sapiens OX=9606 GN=AHR PE=1 SV=2	AHR	1	0.000309723	102.87	AK(1)SFFDVALK	2	-0.86503	1	1.356	1.285	1.27	0.801	0.844	0.764	0.616	0.00015975
SAND domain-like	0.0256587	P23497	306	0.61	Q2	K	Nuclear autoantigen Sp-100 OS=Homo sapiens OX=9606 GN=SP100 PE=1 SV=3	SP100	0.999976	0.000156458	85.176	EKPFSNSK(1)VECQAQAR	3	-0.25067	1	1.369	1.23	1.33	0.801	0.783	0.812	0.61	0.000123111
SAND domain-like	0.0256587	Q9UKD1	179	0.64	Q2	K	Glucocorticoid modulatory element-binding protein 2 OS=Homo sapiens OX=9606 GN=GMEB2 PE=1 SV=1	GMEB2	1	0.00701481	81.278	STK(1)IDLSGAR	2	-0.074003	1	1.243	1.286	1.304	0.785	0.818	0.85	0.64	7.9215e-05
Glycosyltransferase 2-like	0.0687956	Q14435	577	0.622	Q2	K	Polypeptide N-acetylgalactosaminyltransferase 3 OS=Homo sapiens OX=9606 GN=GALNT3 PE=1 SV=2	GALNT3	1	0.00432488	79.474	ACTYK(1)GHK	3	-0.062594	2	1.32	1.186	1.383	0.787	0.816	0.817	0.622	0.00055794
Glycosyltransferase 2-like	0.0687956	Q9Y673	126	0.565	Q2	K	Dolichyl-phosphate beta-glucosyltransferase OS=Homo sapiens OX=9606 GN=ALG5 PE=1 SV=1	ALG5	1	0.00204129	91.549	YCQK(1)YGSDK	2	-0.55465	2	1.327	1.355	1.387	0.789	0.779	0.732	0.565	2.3635e-05
Immunoglobulin E-set	0.253091	Q04206	122	0.545	Q2	K	Transcription factor p65 OS=Homo sapiens OX=9606 GN=RELA PE=1 SV=2	RELA	1	3.64055e-22	149.32	CIHSFQNLGIQCVK(1)K	3	0.47742	1	1.382	1.379	1.378	0.794	0.785	0.676	0.545	0.0071434
Immunoglobulin E-set	0.253091	Q04206	195	0.657	Q2	K	Transcription factor p65 OS=Homo sapiens OX=9606 GN=RELA PE=1 SV=2	RELA	1	0.00217284	81.48	APNTAELK(1)ICR	2	-0.29332	1	1.29	1.233	1.264	0.806	0.824	0.857	0.657	4.2829e-05
Immunoglobulin E-set	0.253091	O75369	2530	0.633	Q2	K	Filamin-B OS=Homo sapiens OX=9606 GN=FLNB PE=1 SV=2	FLNB	1	3.33764e-08	107.35	AFVGQK(1)SSFLVDCSK	3	-1.854	1	1.148	1.351	1.348	0.758	0.791	0.886	0.633	0.0030407
Immunoglobulin E-set	0.253091	P08581	1215	0.628	Q2	K	Hepatocyte growth factor receptor OS=Homo sapiens OX=9606 GN=MET PE=1 SV=4	MET	1	0.00254286	66.267	NCMLDEK(1)FTVK	3	0.751	1	1.339	1.257	1.279	0.794	0.872	0.766	0.628	0.00040379
Zinc finger, RING/FYVE/PHD-type	0.0811106	Q99590	1420	0.611	Q2	K	Protein SCAF11 OS=Homo sapiens OX=9606 GN=SCAF11 PE=1 SV=2	SCAF11	1	0.000381094	76.01	VCHSK(1)SGEVNSTK	3	-0.94711	1	1.198	1.334	1.387	0.825	0.835	0.736	0.611	0.00116339
Zinc finger, RING/FYVE/PHD-type	0.0811106	Q9ULD4	546	0.623	Q2	K	Bromodomain and PHD finger-containing protein 3 OS=Homo sapiens OX=9606 GN=BRPF3 PE=1 SV=2	BRPF3	1	0.00346172	85.813	TSAVK(1)EELK	2	0.19677	1	1.387	1.186	1.317	0.787	0.832	0.803	0.623	0.00064057
Zinc finger, RING/FYVE/PHD-type	0.0811106	Q9UNL4	156	0.574	Q2	K	Inhibitor of growth protein 4 OS=Homo sapiens OX=9606 GN=ING4 PE=1 SV=1	ING4	1	2.19868e-05	90.385	SK(1)GK(1)NSDEEAPK(1)TAQK	3	1.144	1	1.31	1.314	1.416	0.779	0.774	0.765	0.574	2.423e-05
Zinc finger, RING/FYVE/PHD-type	0.0811106	Q9UNL4	146	0.574	Q2	K	Inhibitor of growth protein 4 OS=Homo sapiens OX=9606 GN=ING4 PE=1 SV=1	ING4	1	2.19868e-05	90.385	SK(1)GK(1)NSDEEAPK(1)TAQK	3	1.144	1	1.31	1.314	1.416	0.779	0.774	0.765	0.574	2.423e-05
Zinc finger, RING/FYVE/PHD-type	0.0811106	Q9UNL4	148	0.574	Q2	K	Inhibitor of growth protein 4 OS=Homo sapiens OX=9606 GN=ING4 PE=1 SV=1	ING4	1	2.19868e-05	90.385	SK(1)GK(1)NSDEEAPK(1)TAQK	3	1.144	1	1.31	1.314	1.416	0.779	0.774	0.765	0.574	2.423e-05
Zinc finger, RING/FYVE/PHD-type	0.0811106	Q7Z3T8	273	0.644	Q2	K	Zinc finger FYVE domain-containing protein 16 OS=Homo sapiens OX=9606 GN=ZFYVE16 PE=1 SV=3	ZFYVE16	1	0.00570401	50.305	SQPCGLLK(1)DVGLVK	3	-0.97789	1	1.375	1.246	1.203	0.727	0.883	0.853	0.644	0.0035781
Zinc finger, RING/FYVE/PHD-type	0.0811106	Q8NEZ4	827	0.589	Q2	K	Histone-lysine N-methyltransferase 2C OS=Homo sapiens OX=9606 GN=KMT2C PE=1 SV=3	KMT2C	1	0.00707431	75.819	IGMGK(1)PAITK	3	0.79019	2	1.366	1.303	1.325	0.798	0.806	0.749	0.589	3.938e-05
Zinc finger, RING/FYVE/PHD-type	0.0811106	Q6PJ69	354	0.575	Q2	K	Tripartite motif-containing protein 65 OS=Homo sapiens OX=9606 GN=TRIM65 PE=1 SV=3	TRIM65	1	0.000105657	126.31	QDQQVK(1)HCR	3	-0.47486	1	1.184	1.591	1.257	0.75	0.876	0.692	0.575	0.0084028
Zinc finger, RING/FYVE/PHD-type	0.0811106	Q9NQC1	32	0.613	Q2	K	E3 ubiquitin-protein ligase Jade-2 OS=Homo sapiens OX=9606 GN=JADE2 PE=1 SV=2	JADE2	1	2.92012e-16	142.74	CSK(1)LPSSTK(1)SGWPR	3	0.31246	2	1.315	1.282	1.325	0.852	0.802	0.749	0.613	0.00021912
Zinc finger, RING/FYVE/PHD-type	0.0811106	Q9UPN9	953	0.509	Q2	K	E3 ubiquitin-protein ligase TRIM33 OS=Homo sapiens OX=9606 GN=TRIM33 PE=1 SV=3	TRIM33	1	1.39431e-28	176.98	GK(1)TAQGLSPVDQR	2	0.31912	7	1.435	1.457	1.372	0.745	0.709	0.715	0.509	4.467e-06
Zinc finger, RING/FYVE/PHD-type	0.0811106	Q96T23	1050	0.643	Q2	K	Remodeling and spacing factor 1 OS=Homo sapiens OX=9606 GN=RSF1 PE=1 SV=2	RSF1	1	2.36434e-15	164.13	GK(1)DISTITGHR	3	-0.20644	2	1.242	1.219	1.362	0.779	0.89	0.791	0.643	0.00124181
Zinc finger, RING/FYVE/PHD-type	0.0811106	Q96T23	1061	0.548	Q2	K	Remodeling and spacing factor 1 OS=Homo sapiens OX=9606 GN=RSF1 PE=1 SV=2	RSF1	1	2.2114e-10	143.46	GK(1)DISTILDEER	3	0.13987	3	1.382	1.3	1.445	0.772	0.761	0.728	0.548	7.5167e-05
Zinc finger, RING/FYVE/PHD-type	0.0811106	Q9BZR9	195	0.528	Q2	K	E3 ubiquitin-protein ligase TRIM8 OS=Homo sapiens OX=9606 GN=TRIM8 PE=1 SV=2	TRIM8	1	0.0297541	44.377	MLMK(1)QQDR	2	3.8694	1	1.427	1.336	1.43	0.725	0.715	0.774	0.528	4.1266e-05
Zinc finger, RING/FYVE/PHD-type	0.0811106	O75150	20	0.643	Q2	K	E3 ubiquitin-protein ligase BRE1B OS=Homo sapiens OX=9606 GN=RNF40 PE=1 SV=5	RNF40	1	0.000452636	78.324	AAGDGGSGPPEK(1)K	3	2.5976	2	1.33	1.292	1.211	0.861	0.828	0.775	0.643	0.00043715
Clathrin, heavy chain, propeller, N-terminal	0.0256587	Q00610	907	0.529	Q2	K	Clathrin heavy chain 1 OS=Homo sapiens OX=9606 GN=CLTC PE=1 SV=5	CLTC	1	0.00140987	111.61	VVGK(1)YCEK	2	-0.27006	3	1.457	1.43	1.308	0.764	0.714	0.74	0.529	7.9584e-05
Clathrin, heavy chain, propeller, N-terminal	0.0256587	P53675	1609	0.551	Q2	K	Clathrin heavy chain 2 OS=Homo sapiens OX=9606 GN=CLTCL1 PE=1 SV=2	CLTCL1	1	0.0296677	71.451	EYLSK(1)VDK	2	0.16188	1	1.33	1.324	1.46	0.765	0.744	0.757	0.551	5.7349e-05
PUA-like domain	0.12318	P36776	688	0.542	Q2	K	Lon protease homolog, mitochondrial OS=Homo sapiens OX=9606 GN=LONP1 PE=1 SV=2	LONP1	1	7.57427e-06	121.02	ALCGLDESK(1)AK	2	-0.065326	2	1.339	1.289	1.514	0.714	0.76	0.77	0.542	0.00034189
PUA-like domain	0.12318	P36776	581	0.615	Q2	K	Lon protease homolog, mitochondrial OS=Homo sapiens OX=9606 GN=LONP1 PE=1 SV=2	LONP1	1	6.52418e-12	124.25	TK(1)TENPLILIDEVDK	3	-0.38663	1	1.328	1.328	1.254	0.784	0.808	0.813	0.615	2.2822e-05
PUA-like domain	0.12318	Q9ULC4	18	0.608	Q2	K	Malignant T-cell-amplified sequence 1 OS=Homo sapiens OX=9606 GN=MCTS1 PE=1 SV=1	MCTS1	1	6.99356e-12	123.63	ENVSNCIQLK(1)TSVIK	3	-1.7706	1	1.21	1.273	1.445	0.733	0.918	0.736	0.608	0.0053442
Concanavalin A-like lectin/glucanase domain	0.00593294	Q00839	331	0.567	Q2	K	Heterogeneous nuclear ribonucleoprotein U OS=Homo sapiens OX=9606 GN=HNRNPU PE=1 SV=6	HNRNPU	1	0.00140425	104.82	ASYGVSK(1)GK	2	0.25607	3	1.395	1.312	1.354	0.702	0.864	0.737	0.567	0.0009375
Concanavalin A-like lectin/glucanase domain	0.00593294	O14967	507	0.618	Q2	K	Calmegin OS=Homo sapiens OX=9606 GN=CLGN PE=1 SV=1	CLGN	1	0.0109729	57.175	K(1)TDICIPQTK	3	-0.44137	1	1.31	1.282	1.31	0.809	0.781	0.821	0.618	4.0765e-06
Concanavalin A-like lectin/glucanase domain	0.00593294	Q96BD6	4	0.626	Q2	K	SPRY domain-containing SOCS box protein 1 OS=Homo sapiens OX=9606 GN=SPSB1 PE=1 SV=1	SPSB1	1	0.00350556	70.552	GQK(1)VTGGIK	3	-0.52748	1	1.311	1.292	1.271	0.758	0.81	0.858	0.626	0.00022019
Concanavalin A-like lectin/glucanase domain	0.00593294	Q6PJ69	354	0.575	Q2	K	Tripartite motif-containing protein 65 OS=Homo sapiens OX=9606 GN=TRIM65 PE=1 SV=3	TRIM65	1	0.000105657	126.31	QDQQVK(1)HCR	3	-0.47486	1	1.184	1.591	1.257	0.75	0.876	0.692	0.575	0.0084028
Concanavalin A-like lectin/glucanase domain	0.00593294	P27824	382	0.657	Q2	K	Calnexin OS=Homo sapiens OX=9606 GN=CANX PE=1 SV=2	CANX	0.996394	1.29514e-09	113.88	GK(0.996)WK(0.004)PPMIDNPSYQGIWK	3	-1.0396	2	1.215	1.261	1.309	0.858	0.805	0.825	0.657	0.000121315
Concanavalin A-like lectin/glucanase domain	0.00593294	P49257	463	0.597	Q2	K	Protein ERGIC-53 OS=Homo sapiens OX=9606 GN=LMAN1 PE=1 SV=2	LMAN1	1	0.00430261	82.417	NMPSNEK(1)PK	3	-0.95461	2	1.335	1.34	1.293	0.787	0.787	0.793	0.597	7.6305e-07
Concanavalin A-like lectin/glucanase domain	0.00593294	P17931	176	0.535	Q2	K	Galectin-3 OS=Homo sapiens OX=9606 GN=LGALS3 PE=1 SV=5	LGALS3	1	1.88323e-36	185.27	VIVCNTK(1)LDNNWGR	3	-0.86053	2	1.445	1.401	1.326	0.737	0.75	0.744	0.535	1.83783e-05
Concanavalin A-like lectin/glucanase domain	0.00593294	Q92499	516	0.599	Q2	K	ATP-dependent RNA helicase DDX1 OS=Homo sapiens OX=9606 GN=DDX1 PE=1 SV=2	DDX1	1	1.53069e-16	128.01	TK(1)IDCDNLEQYFIQQGGGPDK	4	-0.037811	1	1.248	1.39	1.32	0.774	0.879	0.716	0.599	0.00156233
Concanavalin A-like lectin/glucanase domain	0.00593294	Q92499	117	0.557	Q2	K	ATP-dependent RNA helicase DDX1 OS=Homo sapiens OX=9606 GN=DDX1 PE=1 SV=2	DDX1	1	0.0199015	50.297	EVK(1)EWHGCR	3	-2.7089	1	1.324	1.419	1.344	0.693	0.777	0.808	0.557	0.00031917
Myc-type, basic helix-loop-helix (bHLH) domain	0.0256587	Q15596	785	0.519	Q2	K	Nuclear receptor coactivator 2 OS=Homo sapiens OX=9606 GN=NCOA2 PE=1 SV=2	NCOA2	1	0.00137976	111.61	LIAMK(1)TEK	3	-0.41177	2	1.445	1.407	1.373	0.717	0.752	0.725	0.519	2.9215e-06
Myc-type, basic helix-loop-helix (bHLH) domain	0.0256587	P35869	303	0.524	Q2	K	Aryl hydrocarbon receptor OS=Homo sapiens OX=9606 GN=AHR PE=1 SV=2	AHR	1	0.00269	66.784	LDFTPIGCDAK(1)GR	2	-1.3115	1	1.27	1.537	1.393	0.706	0.763	0.733	0.524	0.00041743
Myc-type, basic helix-loop-helix (bHLH) domain	0.0256587	P35869	80	0.616	Q2	K	Aryl hydrocarbon receptor OS=Homo sapiens OX=9606 GN=AHR PE=1 SV=2	AHR	1	0.000309723	102.87	AK(1)SFFDVALK	2	-0.86503	1	1.356	1.285	1.27	0.801	0.844	0.764	0.616	0.00015975
Histone H2A, C-terminal domain	0.375915	O75367	295	0.546	Q2	K	Core histone macro-H2A.1 OS=Homo sapiens OX=9606 GN=H2AFY PE=1 SV=4	H2AFY	1	5.52362e-05	96.773	TVK(1)NCLALADDKK	3	-0.98776	1	1.421	1.369	1.343	0.754	0.74	0.762	0.546	2.6924e-06
Histone H2A, C-terminal domain	0.375915	P16104	134	0.653	Q2	K	Histone H2AX OS=Homo sapiens OX=9606 GN=H2AFX PE=1 SV=2	H2AFX	1	0.0078107	85.359	APSGGK(1)K	3	-0.041331	1	1.186	1.391	1.219	0.85	0.81	0.818	0.653	0.00117605
TGS-like	0.12318	Q9NYK5	126	0.534	Q2	K	39S ribosomal protein L39, mitochondrial OS=Homo sapiens OX=9606 GN=MRPL39 PE=1 SV=3	MRPL39	1	0.00033875	105.65	SCEIK(1)FLTFK	2	-1.2707	2	1.395	1.381	1.398	0.755	0.746	0.727	0.534	3.6959e-07
TGS-like	0.12318	Q9NTK5	180	0.588	Q2	K	Obg-like ATPase 1 OS=Homo sapiens OX=9606 GN=OLA1 PE=1 SV=2	OLA1	1	0.000353207	107.09	LK(1)PEYDIMCK	3	-1.2788	3	1.335	1.289	1.37	0.784	0.782	0.784	0.588	0.00111533
TGS-like	0.12318	Q9NTK5	190	0.605	Q2	K	Obg-like ATPase 1 OS=Homo sapiens OX=9606 GN=OLA1 PE=1 SV=2	OLA1	1	0.0014312	103.91	VK(1)SWVIDQK	2	0.62608	2	1.382	1.327	1.235	0.82	0.775	0.793	0.605	0.000163753
Thiamin diphosphate-binding fold	0.00283791	P29401	465	0.608	Q2	K	Transketolase OS=Homo sapiens OX=9606 GN=TKT PE=1 SV=3	TKT	1	8.54772e-17	140.77	AVELAANTK(1)GICFIR	2	-0.015525	2	1.381	1.245	1.309	0.783	0.818	0.791	0.608	0.000104734
Thiamin diphosphate-binding fold	0.00283791	P08559	83	0.501	Q2	K	Pyruvate dehydrogenase E1 component subunit alpha, somatic form, mitochondrial OS=Homo sapiens OX=9606 GN=PDHA1 PE=1 SV=3	PDHA1	1	0.0168939	57.59	ADQLYK(1)QK	3	0.32031	1	1.467	1.39	1.435	0.751	0.695	0.704	0.501	1.87116e-05
Thiamin diphosphate-binding fold	0.00283791	Q02218	697	0.598	Q2	K	2-oxoglutarate dehydrogenase, mitochondrial OS=Homo sapiens OX=9606 GN=OGDH PE=1 SV=3	OGDH	1	8.0722e-05	94.402	HHVLHDQNVDK(1)R	3	-0.47766	2	1.309	1.211	1.443	0.785	0.777	0.808	0.598	0.0006
Thiamin diphosphate-binding fold	0.00283791	P11177	227	0.627	Q2	K	Pyruvate dehydrogenase E1 component subunit beta, mitochondrial OS=Homo sapiens OX=9606 GN=PDHB PE=1 SV=3	PDHB	1	0.00729726	59.067	DFLIPIGK(1)AK	2	1.655	2	1.281	1.297	1.297	0.875	0.709	0.845	0.627	0.0186232
Transcription factor, GTP-binding domain	0.253091	P49411	234	0.52	Q2	K	Elongation factor Tu, mitochondrial OS=Homo sapiens OX=9606 GN=TUFM PE=1 SV=2	TUFM	1	1.05175e-05	119.39	DPELGLK(1)SVQK	3	0.80704	2	1.477	1.465	1.282	0.714	0.739	0.744	0.52	0.000162624
Transcription factor, GTP-binding domain	0.253091	P13639	598	0.58	Q2	K	Elongation factor 2 OS=Homo sapiens OX=9606 GN=EEF2 PE=1 SV=4	EEF2	1	0.00264743	98.997	SPNK(1)HNR	3	0.56105	1	1.312	1.363	1.338	0.73	0.742	0.857	0.58	0.00046399
Transcription factor, GTP-binding domain	0.253091	P15170	238	0.64	Q2	K	Eukaryotic peptide chain release factor GTP-binding subunit ERF3A OS=Homo sapiens OX=9606 GN=GSPT1 PE=1 SV=1	GSPT1	1	0.0233636	83.948	YEECK(1)EK	2	0.36512	1	1.243	1.305	1.29	0.853	0.849	0.753	0.64	0.00049716
GroES-like	0.122906	P49327	1995	0.533	Q2	K	Fatty acid synthase OS=Homo sapiens OX=9606 GN=FASN PE=1 SV=3	FASN	1	0.00337403	78.287	PK(1)YSGTLNLDR	2	0.24659	1	1.54	1.495	1.149	0.716	0.763	0.749	0.533	0.0028042
GroES-like	0.122906	P49327	1993	0.548	Q2	K	Fatty acid synthase OS=Homo sapiens OX=9606 GN=FASN PE=1 SV=3	FASN	1	2.1213e-06	79.489	DGLLENQTPEFFQDVCK(1)PK	4	-0.92075	2	1.365	1.363	1.393	0.691	0.761	0.805	0.548	0.0055396
GroES-like	0.122906	P49327	2449	0.639	Q2	K	Fatty acid synthase OS=Homo sapiens OX=9606 GN=FASN PE=1 SV=3	FASN	1	4.31904e-16	118.54	AK(1)TGGAYGEDLGADYNLSQVCDGK	3	-0.48673	2	1.251	1.262	1.326	0.855	0.778	0.821	0.639	0.000163237
GroES-like	0.122906	Q9BV79	267	0.657	Q2	K	Enoyl-[acyl-carrier-protein] reductase, mitochondrial OS=Homo sapiens OX=9606 GN=MECR PE=1 SV=2	MECR	1	4.28887e-08	110.12	LALNCVGGK(1)SSTELLR	2	0.28593	2	1.288	1.363	1.136	0.811	0.849	0.828	0.657	0.00166294
GroES-like	0.122906	Q00796	134	0.52	Q2	K	Sorbitol dehydrogenase OS=Homo sapiens OX=9606 GN=SORD PE=1 SV=4	SORD	1	0.00022051	90.05	FYK(1)HNAAFCYK	3	-0.36253	2	1.368	1.43	1.42	0.7	0.746	0.748	0.52	1.70532e-05
Translation elongation factor EFTu-like, domain 2	0.207134	P49411	234	0.52	Q2	K	Elongation factor Tu, mitochondrial OS=Homo sapiens OX=9606 GN=TUFM PE=1 SV=2	TUFM	1	1.05175e-05	119.39	DPELGLK(1)SVQK	3	0.80704	2	1.477	1.465	1.282	0.714	0.739	0.744	0.52	0.000162624
Translation elongation factor EFTu-like, domain 2	0.207134	P13639	598	0.58	Q2	K	Elongation factor 2 OS=Homo sapiens OX=9606 GN=EEF2 PE=1 SV=4	EEF2	1	0.00264743	98.997	SPNK(1)HNR	3	0.56105	1	1.312	1.363	1.338	0.73	0.742	0.857	0.58	0.00046399
Translation elongation factor EFTu-like, domain 2	0.207134	P15170	238	0.64	Q2	K	Eukaryotic peptide chain release factor GTP-binding subunit ERF3A OS=Homo sapiens OX=9606 GN=GSPT1 PE=1 SV=1	GSPT1	1	0.0233636	83.948	YEECK(1)EK	2	0.36512	1	1.243	1.305	1.29	0.853	0.849	0.753	0.64	0.00049716
Ribosomal RNA methyltransferase FtsJ domain	0.0256587	Q8N1G2	14	0.634	Q2	K	Cap-specific mRNA (nucleoside-2'-O-)-methyltransferase 1 OS=Homo sapiens OX=9606 GN=CMTR1 PE=1 SV=1	CMTR1	1	0.0016238	66.989	TDPECTAPIK(1)K	2	-1.5251	3	1.282	1.32	1.252	0.828	0.819	0.796	0.634	1.95045e-05
Ribosomal RNA methyltransferase FtsJ domain	0.0256587	Q8IY81	233	0.65	Q2	K	pre-rRNA 2'-O-ribose RNA methyltransferase FTSJ3 OS=Homo sapiens OX=9606 GN=FTSJ3 PE=1 SV=2	FTSJ3	1	0.000542267	115.57	TVTELVTK(1)K	3	0.017308	2	1.295	1.261	1.248	0.788	0.807	0.879	0.65	0.0002441
S-adenosyl-L-methionine-dependent methyltransferase	0.14838	Q08J23	279	0.579	Q2	K	RNA cytosine C(5)-methyltransferase NSUN2 OS=Homo sapiens OX=9606 GN=NSUN2 PE=1 SV=2	NSUN2	1	0.0440928	74.464	K(1)NIDVWK	2	0.27596	1	1.433	1.295	1.299	0.76	0.789	0.781	0.579	9.9684e-05
S-adenosyl-L-methionine-dependent methyltransferase	0.14838	P49327	1995	0.533	Q2	K	Fatty acid synthase OS=Homo sapiens OX=9606 GN=FASN PE=1 SV=3	FASN	1	0.00337403	78.287	PK(1)YSGTLNLDR	2	0.24659	1	1.54	1.495	1.149	0.716	0.763	0.749	0.533	0.0028042
S-adenosyl-L-methionine-dependent methyltransferase	0.14838	P49327	1993	0.548	Q2	K	Fatty acid synthase OS=Homo sapiens OX=9606 GN=FASN PE=1 SV=3	FASN	1	2.1213e-06	79.489	DGLLENQTPEFFQDVCK(1)PK	4	-0.92075	2	1.365	1.363	1.393	0.691	0.761	0.805	0.548	0.0055396
S-adenosyl-L-methionine-dependent methyltransferase	0.14838	P49327	2449	0.639	Q2	K	Fatty acid synthase OS=Homo sapiens OX=9606 GN=FASN PE=1 SV=3	FASN	1	4.31904e-16	118.54	AK(1)TGGAYGEDLGADYNLSQVCDGK	3	-0.48673	2	1.251	1.262	1.326	0.855	0.778	0.821	0.639	0.000163237
S-adenosyl-L-methionine-dependent methyltransferase	0.14838	Q8N1G2	14	0.634	Q2	K	Cap-specific mRNA (nucleoside-2'-O-)-methyltransferase 1 OS=Homo sapiens OX=9606 GN=CMTR1 PE=1 SV=1	CMTR1	1	0.0016238	66.989	TDPECTAPIK(1)K	2	-1.5251	3	1.282	1.32	1.252	0.828	0.819	0.796	0.634	1.95045e-05
S-adenosyl-L-methionine-dependent methyltransferase	0.14838	Q9NXH9	371	0.573	Q2	K	tRNA (guanine(26)-N(2))-dimethyltransferase OS=Homo sapiens OX=9606 GN=TRMT1 PE=1 SV=1	TRMT1	1	1.4508e-07	82.635	AK(1)FSAACGPPVTPECEHCGQR	3	0.18254	1	1.473	1.381	1.202	0.939	0.669	0.715	0.573	0.0092158
S-adenosyl-L-methionine-dependent methyltransferase	0.14838	Q8IY81	233	0.65	Q2	K	pre-rRNA 2'-O-ribose RNA methyltransferase FTSJ3 OS=Homo sapiens OX=9606 GN=FTSJ3 PE=1 SV=2	FTSJ3	1	0.000542267	115.57	TVTELVTK(1)K	3	0.017308	2	1.295	1.261	1.248	0.788	0.807	0.879	0.65	0.0002441
Heat shock protein 70kD, C-terminal domain	0.375915	P38646	610	0.581	Q2	K	Stress-70 protein, mitochondrial OS=Homo sapiens OX=9606 GN=HSPA9 PE=1 SV=2	HSPA9	1	7.21665e-07	118.51	DQLPADECNK(1)LK	2	0.36047	2	1.398	1.32	1.299	0.768	0.756	0.809	0.581	5.8315e-05
Heat shock protein 70kD, C-terminal domain	0.375915	P38646	135	0.635	Q2	K	Stress-70 protein, mitochondrial OS=Homo sapiens OX=9606 GN=HSPA9 PE=1 SV=2	HSPA9	1	0.0220499	44.511	RYDDPEVQK(1)DIK	3	1.2251	1	1.188	1.194	1.466	0.811	0.874	0.76	0.635	0.0049409
Heat shock protein 70kD, C-terminal domain	0.375915	O95757	788	0.545	Q2	K	Heat shock 70 kDa protein 4L OS=Homo sapiens OX=9606 GN=HSPA4L PE=1 SV=3	HSPA4L	1	4.43922e-05	92.939	ELDNFCNPIIYK(1)PK	3	-0.029361	1	1.387	1.398	1.353	0.761	0.772	0.721	0.545	1.61163e-05
