# Supplementary material for: Differential expression of lysine acetylation proteins in gastric cancer treated with a new antitumor agent bioactive peptide chelate selenium
Source: PeerJ. 2023 Jan 17;11:e14384. doi: 10.7717/peerj.14384 (PMC9854375; doi:10.7717/peerj.14384)
Supplement: Table S6 [file peerj-11-14384-s006.xlsx]

## Sheet: Q1
KEGG pathway	Mapping	Background	All Mapping	All Background	Fold enrichment	Fisher's exact test p value	-log10(p value)	Related proteins
hsa00280 Valine, leucine and isoleucine degradation	11	23	183	1158	3.03	0.000272908	3.56	P09622 P54868 P24752 P40939 P55084 Q01581 Q6NVY1 P42765 P35914 Q02252 P05091
hsa00072 Synthesis and degradation of ketone bodies	4	4	183	1158	6.33	0.000606585	3.22	Q01581 P35914 P54868 P24752
hsa00650 Butanoate metabolism	5	10	183	1158	3.16	0.0119738	1.92	Q01581 P35914 P54868 P24752 P40939
hsa00010 Glycolysis / Gluconeogenesis	10	33	183	1158	1.92	0.0253803	1.6	P09622 P11766 P04075 P47895 P08559 P06733 P00558 P14618 P05091 P11177
hsa00071 Fatty acid degradation	7	20	183	1158	2.21	0.0273836	1.56	P11766 P23786 P55084 P24752 P42765 P05091 P40939
hsa00310 Lysine degradation	6	16	183	1158	2.37	0.0288633	1.54	P09622 Q8NEZ4 Q9UMN6 P24752 P05091 P40939
hsa00410 beta-Alanine metabolism	5	13	183	1158	2.43	0.0408724	1.39	Q6NVY1 Q02252 P05091 P40939 P47895
hsa03320 PPAR signaling pathway	5	13	183	1158	2.43	0.0408724	1.39	P23786 P48163 Q01469 Q01581 P54868
hsa04922 Glucagon signaling pathway	7	22	183	1158	2.01	0.0456185	1.34	P63092 P08559 Q13557 Q14573 P14618 P11177 P11216

## Sheet: Q1 Pathway2Protein
KEGG pathway	Fisher's exact test p value	Mapping	Fold enrichment	Protein accession	Position	Ratio	Regulated Type	Amino acid	Protein description	Gene name	Localization probability	PEP	Score	Modified sequence	Charge	Mass error [ppm]	MS/MS Count	MKN_45C1	MKN_45C2	MKN_45C3	MKN_45S1	MKN_45S2	MKN_45S3	MKN_45S/MKN_45C Ratio	MKN_45S/MKN_45C P value
hsa04014 Ras signaling pathway	0.968927	1	0.32	Q06124	178	0.256	Q1	K	Tyrosine-protein phosphatase non-receptor type 11 OS=Homo sapiens OX=9606 GN=PTPN11 PE=1 SV=2	PTPN11	1	0.00118893	79.346	CQELK(1)YDVGGGER	2	0.10773	2	1.739	1.852	1.824	0.421	0.505	0.46	0.256	1.83063e-05
hsa00450 Selenocompound metabolism	0.644601	1	1.05	P49903	341	0.44	Q1	K	Selenide, water dikinase 1 OS=Homo sapiens OX=9606 GN=SEPHS1 PE=1 SV=2	SEPHS1	1	0.0142304	72.2	FCAEIK(1)SPK	2	0.66242	2	1.537	1.468	1.52	0.635	0.688	0.668	0.44	3.5775e-06
hsa04923 Regulation of lipolysis in adipocytes	0.497934	1	1.58	P63092	8	0.162	Q1	K	Guanine nucleotide-binding protein G(s) subunit alpha isoforms short OS=Homo sapiens OX=9606 GN=GNAS PE=1 SV=1	GNAS	1	0.00017262	97.463	GCLGNSK(1)TEDQR	2	-0.98053	1	2.08	2.045	1.911	0.324	0.323	0.33	0.162	1.3942e-07
hsa05224 Breast cancer	0.748587	1	0.79	P06400	65	0.464	Q1	K	Retinoblastoma-associated protein OS=Homo sapiens OX=9606 GN=RB1 PE=1 SV=2	RB1	1	0.00150538	94.114	LK(1)IPDHVR	3	-0.34904	1	1.381	1.521	1.526	0.796	0.554	0.706	0.464	0.002224
hsa03008 Ribosome biogenesis in eukaryotes	0.164965	6	1.58	O14980	103	0.351	Q1	K	Exportin-1 OS=Homo sapiens OX=9606 GN=XPO1 PE=1 SV=1	XPO1	1	0.00322946	107.79	NQCEGIK(1)K	3	-2.6199	2	1.685	1.659	1.58	0.601	0.573	0.553	0.351	2.2658e-06
hsa03008 Ribosome biogenesis in eukaryotes	0.164965	6	1.58	O14980	122	0.347	Q1	K	Exportin-1 OS=Homo sapiens OX=9606 GN=XPO1 PE=1 SV=1	XPO1	1	2.0108e-07	125.53	TSSDPTCVEK(1)EK	3	-1.7379	2	1.706	1.593	1.643	0.587	0.569	0.558	0.347	8.8605e-07
hsa03008 Ribosome biogenesis in eukaryotes	0.164965	6	1.58	Q8TED0	80	0.437	Q1	K	U3 small nucleolar RNA-associated protein 15 homolog OS=Homo sapiens OX=9606 GN=UTP15 PE=1 SV=3	UTP15	1	7.81662e-05	105.19	FK(1)DTAYCATFR	2	-2.1365	1	1.507	1.43	1.602	0.671	0.68	0.631	0.437	3.6236e-05
hsa03008 Ribosome biogenesis in eukaryotes	0.164965	6	1.58	Q9Y3A5	125	0.318	Q1	K	Ribosome maturation protein SBDS OS=Homo sapiens OX=9606 GN=SBDS PE=1 SV=4	SBDS	1	6.05362e-05	138.08	CVNPETK(1)R	2	-2.5384	1	1.73	1.732	1.626	0.554	0.563	0.499	0.318	1.59596e-05
hsa03008 Ribosome biogenesis in eukaryotes	0.164965	6	1.58	P22087	102	0.431	Q1	K	rRNA 2'-O-methyltransferase fibrillarin OS=Homo sapiens OX=9606 GN=FBL PE=1 SV=2	FBL	1	0.006593	64.82	GK(1)EDALVTK	3	0.56476	1	1.614	1.463	1.488	0.653	0.625	0.69	0.431	3.7804e-05
hsa03008 Ribosome biogenesis in eukaryotes	0.164965	6	1.58	P62826	123	0.484	Q1	K	GTP-binding nuclear protein Ran OS=Homo sapiens OX=9606 GN=RAN PE=1 SV=3	RAN	1	1.12796e-19	139.29	VCENIPIVLCGNK(1)VDIK	3	-0.81793	3	1.435	1.493	1.423	0.688	0.703	0.715	0.484	1.2707e-06
hsa03008 Ribosome biogenesis in eukaryotes	0.164965	6	1.58	Q9BZE4	332	0.15	Q1	K	Nucleolar GTP-binding protein 1 OS=Homo sapiens OX=9606 GN=GTPBP4 PE=1 SV=3	GTPBP4	1	0.00532492	96.171	VK(1)TEACDR	2	2.2313	1	2.029	2.082	2.009	0.302	0.319	0.295	0.15	9.7261e-08
hsa04360 Axon guidance	0.635042	3	0.95	P23528	45	0.342	Q1	K	Cofilin-1 OS=Homo sapiens OX=9606 GN=CFL1 PE=1 SV=3	CFL1	1	0.00127427	101.39	K(1)NIILEEGK	2	0.23308	5	1.734	1.655	1.576	0.555	0.587	0.557	0.342	2.6776e-06
hsa04360 Axon guidance	0.635042	3	0.95	P23528	44	0.401	Q1	K	Cofilin-1 OS=Homo sapiens OX=9606 GN=CFL1 PE=1 SV=3	CFL1	1	4.72599e-11	153.95	AVLFCLSEDK(1)K	2	-0.65835	3	1.595	1.575	1.523	0.642	0.654	0.585	0.401	1.80522e-05
hsa04360 Axon guidance	0.635042	3	0.95	Q13557	292	0.489	Q1	K	Calcium/calmodulin-dependent protein kinase type II subunit delta OS=Homo sapiens OX=9606 GN=CAMK2D PE=1 SV=3	CAMK2D	1	0.0244498	51.436	QETVDCLK(1)K	3	0.21401	1	1.637	1.358	1.344	0.655	0.756	0.712	0.489	0.00073807
hsa04360 Axon guidance	0.635042	3	0.95	Q06124	178	0.256	Q1	K	Tyrosine-protein phosphatase non-receptor type 11 OS=Homo sapiens OX=9606 GN=PTPN11 PE=1 SV=2	PTPN11	1	0.00118893	79.346	CQELK(1)YDVGGGER	2	0.10773	2	1.739	1.852	1.824	0.421	0.505	0.46	0.256	1.83063e-05
hsa04919 Thyroid hormone signaling pathway	0.962979	1	0.33	Q13547	412	0.47	Q1	K	Histone deacetylase 1 OS=Homo sapiens OX=9606 GN=HDAC1 PE=1 SV=1	HDAC1	1	0.00172616	93.096	ISICSSDK(1)R	2	-1.0844	1	1.453	1.472	1.484	0.747	0.681	0.645	0.47	0.0032599
hsa05166 Human T-cell leukemia virus 1 infection	0.494052	5	1.09	P43487	154	0.361	Q1	K	Ran-specific GTPase-activating protein OS=Homo sapiens OX=9606 GN=RANBP1 PE=1 SV=1	RANBP1	1	0.0233636	83.948	TK(1)FEECR	2	-0.64741	1	1.725	1.586	1.563	0.591	0.591	0.579	0.361	2.7355e-06
hsa05166 Human T-cell leukemia virus 1 infection	0.494052	5	1.09	O14980	103	0.351	Q1	K	Exportin-1 OS=Homo sapiens OX=9606 GN=XPO1 PE=1 SV=1	XPO1	1	0.00322946	107.79	NQCEGIK(1)K	3	-2.6199	2	1.685	1.659	1.58	0.601	0.573	0.553	0.351	2.2658e-06
hsa05166 Human T-cell leukemia virus 1 infection	0.494052	5	1.09	O14980	122	0.347	Q1	K	Exportin-1 OS=Homo sapiens OX=9606 GN=XPO1 PE=1 SV=1	XPO1	1	2.0108e-07	125.53	TSSDPTCVEK(1)EK	3	-1.7379	2	1.706	1.593	1.643	0.587	0.569	0.558	0.347	8.8605e-07
hsa05166 Human T-cell leukemia virus 1 infection	0.494052	5	1.09	P06400	65	0.464	Q1	K	Retinoblastoma-associated protein OS=Homo sapiens OX=9606 GN=RB1 PE=1 SV=2	RB1	1	0.00150538	94.114	LK(1)IPDHVR	3	-0.34904	1	1.381	1.521	1.526	0.796	0.554	0.706	0.464	0.002224
hsa05166 Human T-cell leukemia virus 1 infection	0.494052	5	1.09	Q9Y490	2445	0.279	Q1	K	Talin-1 OS=Homo sapiens OX=9606 GN=TLN1 PE=1 SV=3	TLN1	1	2.8004e-05	114.7	VK(1)ADQDSEAMK	2	-0.094946	1	1.709	1.766	1.815	0.526	0.472	0.478	0.279	2.4271e-06
hsa05166 Human T-cell leukemia virus 1 infection	0.494052	5	1.09	P62826	123	0.484	Q1	K	GTP-binding nuclear protein Ran OS=Homo sapiens OX=9606 GN=RAN PE=1 SV=3	RAN	1	1.12796e-19	139.29	VCENIPIVLCGNK(1)VDIK	3	-0.81793	3	1.435	1.493	1.423	0.688	0.703	0.715	0.484	1.2707e-06
hsa00983 Drug metabolism - other enzymes	0.746685	2	0.79	P12268	242	0.477	Q1	K	Inosine-5'-monophosphate dehydrogenase 2 OS=Homo sapiens OX=9606 GN=IMPDH2 PE=1 SV=2	IMPDH2	1	7.99619e-10	116.13	K(1)QLLCGAAIGTHEDDKYR	4	-0.11491	2	1.559	1.417	1.411	0.705	0.718	0.668	0.477	4.2938e-05
hsa00983 Drug metabolism - other enzymes	0.746685	2	0.79	P23921	414	0.201	Q1	K	Ribonucleoside-diphosphate reductase large subunit OS=Homo sapiens OX=9606 GN=RRM1 PE=1 SV=1	RRM1	1	3.90941e-15	159.66	K(1)SNQQNLGTIK	2	0.94274	1	1.843	2.011	1.903	0.412	0.374	0.373	0.201	1.3358e-06
hsa00053 Ascorbate and aldarate metabolism	0.644601	1	1.05	P05091	52	0.475	Q1	K	Aldehyde dehydrogenase, mitochondrial OS=Homo sapiens OX=9606 GN=ALDH2 PE=1 SV=2	ALDH2	1	1.86737e-16	95.646	K(1)TFPTVNPSTGEVICQVAEGDKEDVDK	4	-0.54916	1	1.456	1.43	1.497	0.65	0.681	0.75	0.475	7.6005e-05
hsa04210 Apoptosis	0.924979	2	0.51	Q9UBR2	166	0.449	Q1	K	Cathepsin Z OS=Homo sapiens OX=9606 GN=CTSZ PE=1 SV=1	CTSZ	1	0.000205059	60.764	DQECDK(1)FNQCGTCNEFK	3	-1.2451	1	1.478	1.62	1.39	0.638	0.761	0.617	0.449	0.00052197
hsa04210 Apoptosis	0.924979	2	0.51	Q14573	258	0.471	Q1	K	Inositol 1,4,5-trisphosphate receptor type 3 OS=Homo sapiens OX=9606 GN=ITPR3 PE=1 SV=2	ITPR3	1	0.000333363	105.13	FLTCDEYK(1)GK	2	-1.2035	2	1.529	1.425	1.454	0.707	0.674	0.693	0.471	3.6728e-06
hsa04012 ErbB signaling pathway	0.822265	1	0.63	Q13557	292	0.489	Q1	K	Calcium/calmodulin-dependent protein kinase type II subunit delta OS=Homo sapiens OX=9606 GN=CAMK2D PE=1 SV=3	CAMK2D	1	0.0244498	51.436	QETVDCLK(1)K	3	0.21401	1	1.637	1.358	1.344	0.655	0.756	0.712	0.489	0.00073807
hsa00562 Inositol phosphate metabolism	0.242303	2	2.11	Q8TBX8	101	0.404	Q1	K	Phosphatidylinositol 5-phosphate 4-kinase type-2 gamma OS=Homo sapiens OX=9606 GN=PIP4K2C PE=1 SV=3	PIP4K2C	1	0.00146113	87.184	FK(1)EYCPQVFR	2	-1.1875	1	1.494	1.627	1.556	0.659	0.638	0.592	0.404	2.1405e-05
hsa00562 Inositol phosphate metabolism	0.242303	2	2.11	Q02252	331	0.425	Q1	K	Methylmalonate-semialdehyde dehydrogenase [acylating], mitochondrial OS=Homo sapiens OX=9606 GN=ALDH6A1 PE=1 SV=2	ALDH6A1	1	0.000862761	80.69	K(1)WLPELVEHAK	3	-0.56312	1	1.597	1.582	1.405	0.569	0.625	0.753	0.425	0.00072338
hsa05034 Alcoholism	0.230886	7	1.38	O75367	304	0.372	Q1	K	Core histone macro-H2A.1 OS=Homo sapiens OX=9606 GN=H2AFY PE=1 SV=4	H2AFY	1	0.000144859	116.24	NCLALADDK(1)K	2	0.39339	2	1.634	1.692	1.494	0.556	0.613	0.622	0.372	4.0974e-05
hsa05034 Alcoholism	0.230886	7	1.38	P84243	37	0.422	Q1	K	Histone H3.3 OS=Homo sapiens OX=9606 GN=H3-3A PE=1 SV=2	H3-3A	1	0.000237623	93.623	K(1)SAPSTGGVK(1)K	2	-0.62162	5	1.579	1.45	1.573	0.637	0.664	0.641	0.422	4.7532e-06
hsa05034 Alcoholism	0.230886	7	1.38	P63092	8	0.162	Q1	K	Guanine nucleotide-binding protein G(s) subunit alpha isoforms short OS=Homo sapiens OX=9606 GN=GNAS PE=1 SV=1	GNAS	1	0.00017262	97.463	GCLGNSK(1)TEDQR	2	-0.98053	1	2.08	2.045	1.911	0.324	0.323	0.33	0.162	1.3942e-07
hsa05034 Alcoholism	0.230886	7	1.38	Q99525	6	0.281	Q1	K	Histone H4-like protein type G OS=Homo sapiens OX=9606 GN=HIST1H4G PE=1 SV=1	HIST1H4G	1	1.63111e-05	105.19	GK(1)AGK(1)GLGK(1)GGAK	2	-0.36748	2	1.814	1.733	1.733	0.489	0.483	0.513	0.281	3.7489e-07
hsa05034 Alcoholism	0.230886	7	1.38	Q99525	9	0.281	Q1	K	Histone H4-like protein type G OS=Homo sapiens OX=9606 GN=HIST1H4G PE=1 SV=1	HIST1H4G	1	1.63111e-05	105.19	GK(1)AGK(1)GLGK(1)GGAK	2	-0.36748	2	1.814	1.733	1.733	0.489	0.483	0.513	0.281	3.7489e-07
hsa05034 Alcoholism	0.230886	7	1.38	Q13547	412	0.47	Q1	K	Histone deacetylase 1 OS=Homo sapiens OX=9606 GN=HDAC1 PE=1 SV=1	HDAC1	1	0.00172616	93.096	ISICSSDK(1)R	2	-1.0844	1	1.453	1.472	1.484	0.747	0.681	0.645	0.47	0.0032599
hsa05034 Alcoholism	0.230886	7	1.38	Q71DI3	28	0.443	Q1	K	Histone H3.2 OS=Homo sapiens OX=9606 GN=HIST2H3A PE=1 SV=3	HIST2H3A	1	1.40381e-05	123.01	K(1)SAPATGGVK(0.953)K(0.047)PHR	3	-0.37205	17	1.551	1.487	1.475	0.667	0.648	0.685	0.443	1.6986e-06
hsa05034 Alcoholism	0.230886	7	1.38	Q71DI3	37	0.365	Q1	K	Histone H3.2 OS=Homo sapiens OX=9606 GN=HIST2H3A PE=1 SV=3	HIST2H3A	1	2.2779e-05	124.42	SAPATGGVK(1)K	2	-0.35007	6	1.664	1.609	1.582	0.587	0.593	0.591	0.365	1.5266e-07
hsa05034 Alcoholism	0.230886	7	1.38	Q9UD71	152	0.452	Q1	K	Protein phosphatase 1 regulatory subunit 1B OS=Homo sapiens OX=9606 GN=PPP1R1B PE=1 SV=2	PPP1R1B	1	4.97004e-20	100.86	QSAGQK(1)TTCGQGLEGPWERPPPLDESER	3	-0.61595	2	1.578	1.531	1.369	0.662	0.628	0.736	0.452	0.00023867
hsa04929 GnRH secretion	0.577551	1	1.27	Q14573	258	0.471	Q1	K	Inositol 1,4,5-trisphosphate receptor type 3 OS=Homo sapiens OX=9606 GN=ITPR3 PE=1 SV=2	ITPR3	1	0.000333363	105.13	FLTCDEYK(1)GK	2	-1.2035	2	1.529	1.425	1.454	0.707	0.674	0.693	0.471	3.6728e-06
hsa05204 Chemical carcinogenesis	0.538941	2	1.15	P11766	107	0.231	Q1	K	Alcohol dehydrogenase class-3 OS=Homo sapiens OX=9606 GN=ADH5 PE=1 SV=4	ADH5	1	1.45045e-06	115.57	FCLNPK(1)TNLCQK	2	0.14803	1	2	1.774	1.804	0.398	0.407	0.482	0.231	3.6245e-05
hsa05204 Chemical carcinogenesis	0.538941	2	1.15	P47895	48	0.492	Q1	K	Aldehyde dehydrogenase family 1 member A3 OS=Homo sapiens OX=9606 GN=ALDH1A3 PE=1 SV=2	ALDH1A3	1	0.00157174	86.911	K(1)FATCNPSTR	2	-0.43183	1	1.53	1.442	1.355	0.742	0.696	0.693	0.492	6.4523e-05
hsa04152 AMPK signaling pathway	0.962979	1	0.33	P13639	571	0.45	Q1	K	Elongation factor 2 OS=Homo sapiens OX=9606 GN=EEF2 PE=1 SV=4	EEF2	1	3.14699e-17	154.28	DLEEDHACIPIK(1)K	2	-0.69618	3	1.467	1.535	1.479	0.652	0.65	0.715	0.45	1.99925e-05
hsa04152 AMPK signaling pathway	0.962979	1	0.33	P13639	594	0.491	Q1	K	Elongation factor 2 OS=Homo sapiens OX=9606 GN=EEF2 PE=1 SV=4	EEF2	1	1.69803e-09	110.12	ETVSEESNVLCLSK(1)SPNK	3	-0.52971	1	1.437	1.587	1.307	0.754	0.662	0.709	0.491	0.00046028
hsa03030 DNA replication	0.874434	1	0.53	Q14566	95	0.26	Q1	K	DNA replication licensing factor MCM6 OS=Homo sapiens OX=9606 GN=MCM6 PE=1 SV=1	MCM6	1	0.00983915	99.442	ALK(1)TFVK	2	1.4358	1	1.82	1.826	1.754	0.469	0.471	0.463	0.26	3.3796e-08
hsa05162 Measles	0.911349	1	0.45	O15372	180	0.383	Q1	K	Eukaryotic translation initiation factor 3 subunit H OS=Homo sapiens OX=9606 GN=EIF3H PE=1 SV=1	EIF3H	1	0.000139172	116.24	EK(1)DFSPEALK	3	1.7709	2	1.582	1.612	1.575	0.598	0.606	0.622	0.383	1.1966e-07
hsa05223 Non-small cell lung cancer	0.788594	1	0.7	P06400	65	0.464	Q1	K	Retinoblastoma-associated protein OS=Homo sapiens OX=9606 GN=RB1 PE=1 SV=2	RB1	1	0.00150538	94.114	LK(1)IPDHVR	3	-0.34904	1	1.381	1.521	1.526	0.796	0.554	0.706	0.464	0.002224
hsa04928 Parathyroid hormone synthesis, secretion and action	0.485561	2	1.27	P63092	8	0.162	Q1	K	Guanine nucleotide-binding protein G(s) subunit alpha isoforms short OS=Homo sapiens OX=9606 GN=GNAS PE=1 SV=1	GNAS	1	0.00017262	97.463	GCLGNSK(1)TEDQR	2	-0.98053	1	2.08	2.045	1.911	0.324	0.323	0.33	0.162	1.3942e-07
hsa04928 Parathyroid hormone synthesis, secretion and action	0.485561	2	1.27	Q14573	258	0.471	Q1	K	Inositol 1,4,5-trisphosphate receptor type 3 OS=Homo sapiens OX=9606 GN=ITPR3 PE=1 SV=2	ITPR3	1	0.000333363	105.13	FLTCDEYK(1)GK	2	-1.2035	2	1.529	1.425	1.454	0.707	0.674	0.693	0.471	3.6728e-06
hsa04976 Bile secretion	0.748587	1	0.79	P63092	8	0.162	Q1	K	Guanine nucleotide-binding protein G(s) subunit alpha isoforms short OS=Homo sapiens OX=9606 GN=GNAS PE=1 SV=1	GNAS	1	0.00017262	97.463	GCLGNSK(1)TEDQR	2	-0.98053	1	2.08	2.045	1.911	0.324	0.323	0.33	0.162	1.3942e-07
hsa00650 Butanoate metabolism	0.0119738	5	3.16	Q01581	239	0.441	Q1	K	Hydroxymethylglutaryl-CoA synthase, cytoplasmic OS=Homo sapiens OX=9606 GN=HMGCS1 PE=1 SV=2	HMGCS1	1	0.00927854	73.665	K(1)IHAQWQK	3	1.6118	1	1.512	1.486	1.52	0.636	0.684	0.674	0.441	1.9395e-06
hsa00650 Butanoate metabolism	0.0119738	5	3.16	Q01581	409	0.372	Q1	K	Hydroxymethylglutaryl-CoA synthase, cytoplasmic OS=Homo sapiens OX=9606 GN=HMGCS1 PE=1 SV=2	HMGCS1	1	1.88095e-06	130.1	ITASLCDLK(1)SR	3	-0.19613	2	1.635	1.652	1.534	0.555	0.713	0.525	0.372	0.00050154
hsa00650 Butanoate metabolism	0.0119738	5	3.16	P35914	137	0.498	Q1	K	Hydroxymethylglutaryl-CoA lyase, mitochondrial OS=Homo sapiens OX=9606 GN=HMGCL PE=1 SV=2	HMGCL	1	1.48048e-28	176.83	K(1)NINCSIEESFQR	3	0.46393	3	1.382	1.441	1.469	0.652	0.7	0.787	0.498	0.00026353
hsa00650 Butanoate metabolism	0.0119738	5	3.16	P54868	310	0.49	Q1	K	Hydroxymethylglutaryl-CoA synthase, mitochondrial OS=Homo sapiens OX=9606 GN=HMGCS2 PE=1 SV=1	HMGCS2	1	0.0108676	85.744	MVQK(1)SLAR	2	-1.7814	1	1.406	1.493	1.427	0.645	0.72	0.754	0.49	0.000137702
hsa00650 Butanoate metabolism	0.0119738	5	3.16	P24752	174	0.297	Q1	K	Acetyl-CoA acetyltransferase, mitochondrial OS=Homo sapiens OX=9606 GN=ACAT1 PE=1 SV=1	ACAT1	1	0.000149298	75.018	GSTPYGGVK(1)LEDLIVK	3	0.042257	1	1.807	1.635	1.755	0.54	0.495	0.509	0.297	3.2579e-06
hsa00650 Butanoate metabolism	0.0119738	5	3.16	P40939	60	0.394	Q1	K	Trifunctional enzyme subunit alpha, mitochondrial OS=Homo sapiens OX=9606 GN=HADHA PE=1 SV=2	HADHA	1	0.000326831	92.38	INSPNSK(1)VNTLSK	2	1.332	1	1.576	1.647	1.499	0.632	0.583	0.645	0.394	2.1245e-05
hsa00650 Butanoate metabolism	0.0119738	5	3.16	P40939	353	0.198	Q1	K	Trifunctional enzyme subunit alpha, mitochondrial OS=Homo sapiens OX=9606 GN=HADHA PE=1 SV=2	HADHA	1	0.00293526	99.442	NK(1)FGAPQK	3	-0.27395	2	2.008	1.903	1.879	0.398	0.379	0.367	0.198	4.0698e-07
hsa00650 Butanoate metabolism	0.0119738	5	3.16	P40939	644	0.486	Q1	K	Trifunctional enzyme subunit alpha, mitochondrial OS=Homo sapiens OX=9606 GN=HADHA PE=1 SV=2	HADHA	1	4.34993e-05	101.89	GFYIYQEGVK(1)R	2	-1.1374	3	1.474	1.433	1.437	0.671	0.714	0.728	0.486	1.51598e-05
hsa00650 Butanoate metabolism	0.0119738	5	3.16	P40939	411	0.18	Q1	K	Trifunctional enzyme subunit alpha, mitochondrial OS=Homo sapiens OX=9606 GN=HADHA PE=1 SV=2	HADHA	1	0.0197409	87.476	GLNDK(1)VK	2	-0.16327	1	2.009	2.02	1.874	0.359	0.375	0.331	0.18	1.2788e-06
hsa04966 Collecting duct acid secretion	0.179466	2	2.53	P21281	109	0.48	Q1	K	V-type proton ATPase subunit B, brain isoform OS=Homo sapiens OX=9606 GN=ATP6V1B2 PE=1 SV=3	ATP6V1B2	1	0.000924525	87.718	K(1)TSCEFTGDILR	3	-0.37516	3	1.482	1.45	1.439	0.716	0.687	0.694	0.48	5.5611e-07
hsa04966 Collecting duct acid secretion	0.179466	2	2.53	P38606	132	0.405	Q1	K	V-type proton ATPase catalytic subunit A OS=Homo sapiens OX=9606 GN=ATP6V1A PE=1 SV=2	ATP6V1A	1	0.000353207	107.09	DIK(1)WDFTPCK	2	-0.13164	2	1.639	1.537	1.502	0.652	0.641	0.6	0.405	1.77762e-05
hsa04659 Th17 cell differentiation	0.20039	3	1.9	P08238	559	0.479	Q1	K	Heat shock protein HSP 90-beta OS=Homo sapiens OX=9606 GN=HSP90AB1 PE=1 SV=4	HSP90AB1	1	0.00072324	111.17	AK(1)FENLCK	3	-0.027707	2	1.508	1.469	1.398	0.714	0.677	0.704	0.479	1.56421e-05
hsa04659 Th17 cell differentiation	0.20039	3	1.9	P08238	568	0.153	Q1	K	Heat shock protein HSP 90-beta OS=Homo sapiens OX=9606 GN=HSP90AB1 PE=1 SV=4	HSP90AB1	1	0.0129056	82.417	LMK(1)EILDK	2	-0.52759	1	2.117	2.005	1.986	0.335	0.306	0.291	0.153	1.0451e-06
hsa04659 Th17 cell differentiation	0.20039	3	1.9	Q58FF8	332	0.479	Q1	K	Putative heat shock protein HSP 90-beta 2 OS=Homo sapiens OX=9606 GN=HSP90AB2P PE=1 SV=2	HSP90AB2P	1	0.00072324	111.17	AK(1)FENLCK	3	-0.027707	2	1.508	1.469	1.398	0.714	0.677	0.704	0.479	1.56421e-05
hsa04659 Th17 cell differentiation	0.20039	3	1.9	P07900	576	0.235	Q1	K	Heat shock protein HSP 90-alpha OS=Homo sapiens OX=9606 GN=HSP90AA1 PE=1 SV=5	HSP90AA1	1	0.00316475	93.096	IMK(1)DILEK	3	0.51489	4	1.881	1.876	1.791	0.418	0.456	0.43	0.235	5.6281e-07
hsa05222 Small cell lung cancer	0.822265	1	0.63	P06400	65	0.464	Q1	K	Retinoblastoma-associated protein OS=Homo sapiens OX=9606 GN=RB1 PE=1 SV=2	RB1	1	0.00150538	94.114	LK(1)IPDHVR	3	-0.34904	1	1.381	1.521	1.526	0.796	0.554	0.706	0.464	0.002224
hsa03013 RNA transport	0.0547616	17	1.47	Q9HAV4	41	0.321	Q1	K	Exportin-5 OS=Homo sapiens OX=9606 GN=XPO5 PE=1 SV=1	XPO5	1	0.00432488	85.355	FCEEFK(1)EK	3	-0.12728	2	1.76	1.666	1.642	0.532	0.523	0.574	0.321	2.8685e-06
hsa03013 RNA transport	0.0547616	17	1.47	O14980	103	0.351	Q1	K	Exportin-1 OS=Homo sapiens OX=9606 GN=XPO1 PE=1 SV=1	XPO1	1	0.00322946	107.79	NQCEGIK(1)K	3	-2.6199	2	1.685	1.659	1.58	0.601	0.573	0.553	0.351	2.2658e-06
hsa03013 RNA transport	0.0547616	17	1.47	O14980	122	0.347	Q1	K	Exportin-1 OS=Homo sapiens OX=9606 GN=XPO1 PE=1 SV=1	XPO1	1	2.0108e-07	125.53	TSSDPTCVEK(1)EK	3	-1.7379	2	1.706	1.593	1.643	0.587	0.569	0.558	0.347	8.8605e-07
hsa03013 RNA transport	0.0547616	17	1.47	Q5VTE0	376	0.352	Q1	K	Putative elongation factor 1-alpha-like 3 OS=Homo sapiens OX=9606 GN=EEF1A1P5 PE=5 SV=1	EEF1A1P5	1	0.0336053	78.113	FAELK(1)EK	2	-0.6028	1	1.692	1.634	1.59	0.574	0.573	0.584	0.352	3.2826e-07
hsa03013 RNA transport	0.0547616	17	1.47	P47813	56	0.392	Q1	K	Eukaryotic translation initiation factor 1A, X-chromosomal OS=Homo sapiens OX=9606 GN=EIF1AX PE=1 SV=2	EIF1AX	1	0.00060676	84.507	LEAMCFDGVK(1)R	2	-0.88273	2	1.781	1.38	1.574	0.548	0.731	0.579	0.392	0.00122466
hsa03013 RNA transport	0.0547616	17	1.47	Q7L576	516	0.465	Q1	K	Cytoplasmic FMR1-interacting protein 1 OS=Homo sapiens OX=9606 GN=CYFIP1 PE=1 SV=1	CYFIP1	1	2.47216e-06	84.107	K(1)TVCDWETGHEPFNDPALR	3	0.46049	1	1.526	1.529	1.372	0.613	0.778	0.666	0.465	0.00060253
hsa03013 RNA transport	0.0547616	17	1.47	P49792	1332	0.254	Q1	K	E3 SUMO-protein ligase RanBP2 OS=Homo sapiens OX=9606 GN=RANBP2 PE=1 SV=2	RANBP2	1	0.00029099	85.554	EPTSHDNK(1)DICK	3	-1.5358	1	1.751	1.825	1.852	0.407	0.466	0.503	0.254	2.3978e-05
hsa03013 RNA transport	0.0547616	17	1.47	P49792	2581	0.143	Q1	K	E3 SUMO-protein ligase RanBP2 OS=Homo sapiens OX=9606 GN=RANBP2 PE=1 SV=2	RANBP2	0.995422	1.20345e-09	117.65	K(0.005)CELSK(0.995)NSDIEQSSDSK	3	-0.64278	1	2.129	2.071	1.971	0.279	0.301	0.304	0.143	3.2447e-07
hsa03013 RNA transport	0.0547616	17	1.47	P49792	2138	0.256	Q1	K	E3 SUMO-protein ligase RanBP2 OS=Homo sapiens OX=9606 GN=RANBP2 PE=1 SV=2	RANBP2	1	0.00316207	107.21	QK(1)FEECQR	2	0.11464	1	1.752	1.82	1.844	0.454	0.437	0.496	0.256	2.3285e-06
hsa03013 RNA transport	0.0547616	17	1.47	P49792	3034	0.452	Q1	K	E3 SUMO-protein ligase RanBP2 OS=Homo sapiens OX=9606 GN=RANBP2 PE=1 SV=2	RANBP2	1	0.00441888	101.65	EVADCFK(1)K	2	-0.79272	1	1.454	1.469	1.548	0.634	0.709	0.679	0.452	3.5313e-05
hsa03013 RNA transport	0.0547616	17	1.47	Q9Y3F4	148	0.441	Q1	K	Serine-threonine kinase receptor-associated protein OS=Homo sapiens OX=9606 GN=STRAP PE=1 SV=1	STRAP	1	0.00146412	96.229	K(1)ALWCSEDK	2	-0.98203	1	1.605	1.444	1.478	0.651	0.646	0.698	0.441	3.7532e-05
hsa03013 RNA transport	0.0547616	17	1.47	Q8NI27	1156	0.16	Q1	K	THO complex subunit 2 OS=Homo sapiens OX=9606 GN=THOC2 PE=1 SV=2	THOC2	1	0.0045753	99.973	ICQEEK(1)EK	3	-1.0392	2	2.091	1.986	1.971	0.322	0.323	0.325	0.16	0.000102576
hsa03013 RNA transport	0.0547616	17	1.47	Q92900	378	0.213	Q1	K	Regulator of nonsense transcripts 1 OS=Homo sapiens OX=9606 GN=UPF1 PE=1 SV=2	UPF1	1	0.000607611	91.961	YK(1)GDLAPLWK	2	-0.82536	3	1.986	1.884	1.816	0.381	0.438	0.394	0.213	3.1039e-06
hsa03013 RNA transport	0.0547616	17	1.47	P62826	123	0.484	Q1	K	GTP-binding nuclear protein Ran OS=Homo sapiens OX=9606 GN=RAN PE=1 SV=3	RAN	1	1.12796e-19	139.29	VCENIPIVLCGNK(1)VDIK	3	-0.81793	3	1.435	1.493	1.423	0.688	0.703	0.715	0.484	1.2707e-06
hsa03013 RNA transport	0.0547616	17	1.47	Q13347	141	0.239	Q1	K	Eukaryotic translation initiation factor 3 subunit I OS=Homo sapiens OX=9606 GN=EIF3I PE=1 SV=1	EIF3I	1	1.15565e-06	80.382	DPSQIDNNEPYMK(1)IPCNDSK	3	-0.76402	1	1.732	1.919	1.87	0.497	0.388	0.432	0.239	5.5522e-05
hsa03013 RNA transport	0.0547616	17	1.47	P41567	66	0.249	Q1	K	Eukaryotic translation initiation factor 1 OS=Homo sapiens OX=9606 GN=EIF1 PE=1 SV=1	EIF1	1	1.09098e-35	151	K(1)FACNGTVIEHPEYGEVIQLQGDQR	3	-0.068649	1	1.685	1.755	2.011	0.448	0.386	0.524	0.249	0.000176697
hsa03013 RNA transport	0.0547616	17	1.47	Q13838	162	0.422	Q1	K	Spliceosome RNA helicase DDX39B OS=Homo sapiens OX=9606 GN=DDX39B PE=1 SV=1	DDX39B	1	0.0197688	89.827	KDEEVLK(1)K	2	-0.64126	3	1.559	1.602	1.441	0.667	0.628	0.647	0.422	1.92273e-05
hsa03013 RNA transport	0.0547616	17	1.47	Q13838	241	0.44	Q1	K	Spliceosome RNA helicase DDX39B OS=Homo sapiens OX=9606 GN=DDX39B PE=1 SV=1	DDX39B	1	2.52188e-06	104.2	K(1)FMQDPMEIFVDDETK	3	0.192	1	1.517	1.49	1.519	0.687	0.659	0.647	0.44	8.2451e-07
hsa03013 RNA transport	0.0547616	17	1.47	O15372	180	0.383	Q1	K	Eukaryotic translation initiation factor 3 subunit H OS=Homo sapiens OX=9606 GN=EIF3H PE=1 SV=1	EIF3H	1	0.000139172	116.24	EK(1)DFSPEALK	3	1.7709	2	1.582	1.612	1.575	0.598	0.606	0.622	0.383	1.1966e-07
hsa03013 RNA transport	0.0547616	17	1.47	P55735	192	0.494	Q1	K	Protein SEC13 homolog OS=Homo sapiens OX=9606 GN=SEC13 PE=1 SV=3	SEC13	1	0.000354026	70.889	FASGGCDNLIK(1)LWK	3	-1.05	1	1.463	1.414	1.438	0.682	0.745	0.705	0.494	1.69329e-05
hsa03013 RNA transport	0.0547616	17	1.47	Q8TEQ6	860	0.481	Q1	K	Gem-associated protein 5 OS=Homo sapiens OX=9606 GN=GEMIN5 PE=1 SV=3	GEMIN5	1	1.41616e-06	104.88	SK(1)EELHQDCLVLATAK	3	-0.75026	1	1.465	1.457	1.445	0.692	0.739	0.668	0.481	0.00165687
hsa03013 RNA transport	0.0547616	17	1.47	Q8TEQ6	1390	0.329	Q1	K	Gem-associated protein 5 OS=Homo sapiens OX=9606 GN=GEMIN5 PE=1 SV=3	GEMIN5	1	0.000373398	101.65	QHQK(1)SQLCK	3	-1.7575	1	1.637	1.637	1.75	0.557	0.576	0.521	0.329	3.6375e-06
hsa03013 RNA transport	0.0547616	17	1.47	P63279	49	0.356	Q1	K	SUMO-conjugating enzyme UBC9 OS=Homo sapiens OX=9606 GN=UBE2I PE=1 SV=1	UBE2I	1	0.00141737	86.699	K(1)GTPWEGGLFK	3	0.37048	2	1.601	1.604	1.683	0.538	0.568	0.634	0.356	3.7389e-05
hsa04066 HIF-1 signaling pathway	0.273447	6	1.36	P04075	140	0.462	Q1	K	Fructose-bisphosphate aldolase A OS=Homo sapiens OX=9606 GN=ALDOA PE=1 SV=2	ALDOA	1	0.0246193	73.499	K(1)DGADFAK	3	0.18494	2	1.579	1.444	1.418	0.69	0.684	0.679	0.462	0.00189588
hsa04066 HIF-1 signaling pathway	0.273447	6	1.36	P08559	321	0.477	Q1	K	Pyruvate dehydrogenase E1 component subunit alpha, somatic form, mitochondrial OS=Homo sapiens OX=9606 GN=PDHA1 PE=1 SV=3	PDHA1	1	0.000127501	116.74	SDPIMLLK(1)DR	3	-0.61511	3	1.475	1.483	1.42	0.691	0.66	0.738	0.477	3.5027e-05
hsa04066 HIF-1 signaling pathway	0.273447	6	1.36	P08559	313	0.443	Q1	K	Pyruvate dehydrogenase E1 component subunit alpha, somatic form, mitochondrial OS=Homo sapiens OX=9606 GN=PDHA1 PE=1 SV=3	PDHA1	1	0.000353207	107.09	SK(1)SDPIMLLK	2	-0.43555	2	1.553	1.469	1.495	0.707	0.659	0.636	0.443	2.0296e-05
hsa04066 HIF-1 signaling pathway	0.273447	6	1.36	P06733	335	0.433	Q1	K	Alpha-enolase OS=Homo sapiens OX=9606 GN=ENO1 PE=1 SV=2	ENO1	1	9.75047e-11	130.72	AVNEK(1)SCNCLLLK	2	0.29651	6	1.575	1.526	1.454	0.656	0.66	0.657	0.433	0.00077832
hsa04066 HIF-1 signaling pathway	0.273447	6	1.36	Q13557	292	0.489	Q1	K	Calcium/calmodulin-dependent protein kinase type II subunit delta OS=Homo sapiens OX=9606 GN=CAMK2D PE=1 SV=3	CAMK2D	1	0.0244498	51.436	QETVDCLK(1)K	3	0.21401	1	1.637	1.358	1.344	0.655	0.756	0.712	0.489	0.00073807
hsa04066 HIF-1 signaling pathway	0.273447	6	1.36	P00558	97	0.42	Q1	K	Phosphoglycerate kinase 1 OS=Homo sapiens OX=9606 GN=PGK1 PE=1 SV=3	PGK1	1	8.36005e-22	151.04	DVLFLK(1)DCVGPEVEK	4	-0.086536	3	1.557	1.509	1.541	0.64	0.644	0.652	0.42	6.9766e-08
hsa04066 HIF-1 signaling pathway	0.273447	6	1.36	P11177	354	0.474	Q1	K	Pyruvate dehydrogenase E1 component subunit beta, mitochondrial OS=Homo sapiens OX=9606 GN=PDHB PE=1 SV=3	PDHB	1	0.00265664	97.431	DIIFAIK(1)K	2	-0.98846	2	1.48	1.43	1.478	0.7	0.665	0.717	0.474	3.69e-06
hsa04145 Phagosome	0.701027	3	0.86	P21281	109	0.48	Q1	K	V-type proton ATPase subunit B, brain isoform OS=Homo sapiens OX=9606 GN=ATP6V1B2 PE=1 SV=3	ATP6V1B2	1	0.000924525	87.718	K(1)TSCEFTGDILR	3	-0.37516	3	1.482	1.45	1.439	0.716	0.687	0.694	0.48	5.5611e-07
hsa04145 Phagosome	0.701027	3	0.86	P60468	35	0.189	Q1	K	Protein transport protein Sec61 subunit beta OS=Homo sapiens OX=9606 GN=SEC61B PE=1 SV=2	SEC61B	1	0.00214134	118.04	K(1)NASCGTR	2	-0.85995	1	1.927	2.044	1.877	0.404	0.373	0.327	0.189	1.75036e-05
hsa04145 Phagosome	0.701027	3	0.86	P38606	132	0.405	Q1	K	V-type proton ATPase catalytic subunit A OS=Homo sapiens OX=9606 GN=ATP6V1A PE=1 SV=2	ATP6V1A	1	0.000353207	107.09	DIK(1)WDFTPCK	2	-0.13164	2	1.639	1.537	1.502	0.652	0.641	0.6	0.405	1.77762e-05
hsa00240 Pyrimidine metabolism	0.894485	1	0.49	P23921	414	0.201	Q1	K	Ribonucleoside-diphosphate reductase large subunit OS=Homo sapiens OX=9606 GN=RRM1 PE=1 SV=1	RRM1	1	3.90941e-15	159.66	K(1)SNQQNLGTIK	2	0.94274	1	1.843	2.011	1.903	0.412	0.374	0.373	0.201	1.3358e-06
hsa00350 Tyrosine metabolism	0.485561	2	1.27	P11766	107	0.231	Q1	K	Alcohol dehydrogenase class-3 OS=Homo sapiens OX=9606 GN=ADH5 PE=1 SV=4	ADH5	1	1.45045e-06	115.57	FCLNPK(1)TNLCQK	2	0.14803	1	2	1.774	1.804	0.398	0.407	0.482	0.231	3.6245e-05
hsa00350 Tyrosine metabolism	0.485561	2	1.27	P47895	48	0.492	Q1	K	Aldehyde dehydrogenase family 1 member A3 OS=Homo sapiens OX=9606 GN=ALDH1A3 PE=1 SV=2	ALDH1A3	1	0.00157174	86.911	K(1)FATCNPSTR	2	-0.43183	1	1.53	1.442	1.355	0.742	0.696	0.693	0.492	6.4523e-05
hsa04520 Adherens junction	0.35253	4	1.33	O60716	448	0.494	Q1	K	Catenin delta-1 OS=Homo sapiens OX=9606 GN=CTNND1 PE=1 SV=1	CTNND1	1	1.1653e-10	125.47	IAIK(1)NCDGVPALVR	3	1.9491	2	1.454	1.467	1.396	0.71	0.723	0.699	0.494	1.3007e-06
hsa04520 Adherens junction	0.35253	4	1.33	O60716	846	0.494	Q1	K	Catenin delta-1 OS=Homo sapiens OX=9606 GN=CTNND1 PE=1 SV=1	CTNND1	1	0.000757674	89.507	K(1)SDFQVNLNNASR	2	4.4664	1	1.431	1.414	1.468	0.7	0.699	0.732	0.494	1.4922e-06
hsa04520 Adherens junction	0.35253	4	1.33	P24666	65	0.326	Q1	K	Low molecular weight phosphotyrosine protein phosphatase OS=Homo sapiens OX=9606 GN=ACP1 PE=1 SV=3	ACP1	1	0.0362763	46.426	GQSCMK(1)R	2	-0.69206	2	1.722	1.619	1.703	0.516	0.593	0.534	0.326	1.83067e-05
hsa04520 Adherens junction	0.35253	4	1.33	P24666	113	0.381	Q1	K	Low molecular weight phosphotyrosine protein phosphatase OS=Homo sapiens OX=9606 GN=ACP1 PE=1 SV=3	ACP1	1	0.000278246	80.96	AK(1)IELLGSYDPQK	3	-0.38785	1	1.69	1.581	1.512	0.61	0.588	0.623	0.381	1.60738e-05
hsa04520 Adherens junction	0.35253	4	1.33	P18206	316	0.374	Q1	K	Vinculin OS=Homo sapiens OX=9606 GN=VCL PE=1 SV=4	VCL	1	0.0100094	72.34	VGELCAGK(1)ER	2	-1.6995	1	1.722	1.618	1.478	0.627	0.582	0.593	0.374	3.9318e-05
hsa04520 Adherens junction	0.35253	4	1.33	P35221	120	0.488	Q1	K	Catenin alpha-1 OS=Homo sapiens OX=9606 GN=CTNNA1 PE=1 SV=1	CTNNA1	1	5.50199e-08	107.82	AAAGEFADDPCSSVK(1)R	2	-0.12176	1	1.365	1.42	1.547	0.7	0.659	0.755	0.488	0.000182432
hsa04726 Serotonergic synapse	0.30586	2	1.81	P63092	8	0.162	Q1	K	Guanine nucleotide-binding protein G(s) subunit alpha isoforms short OS=Homo sapiens OX=9606 GN=GNAS PE=1 SV=1	GNAS	1	0.00017262	97.463	GCLGNSK(1)TEDQR	2	-0.98053	1	2.08	2.045	1.911	0.324	0.323	0.33	0.162	1.3942e-07
hsa04726 Serotonergic synapse	0.30586	2	1.81	Q14573	258	0.471	Q1	K	Inositol 1,4,5-trisphosphate receptor type 3 OS=Homo sapiens OX=9606 GN=ITPR3 PE=1 SV=2	ITPR3	1	0.000333363	105.13	FLTCDEYK(1)GK	2	-1.2035	2	1.529	1.425	1.454	0.707	0.674	0.693	0.471	3.6728e-06
hsa01524 Platinum drug resistance	0.874434	1	0.53	Q02880	208	0.288	Q1	K	DNA topoisomerase 2-beta OS=Homo sapiens OX=9606 GN=TOP2B PE=1 SV=3	TOP2B	1	0.00358868	93.374	EYK(1)HSFK	3	0.81313	1	1.685	1.864	1.683	0.486	0.473	0.55	0.288	2.3441e-05
hsa00030 Pentose phosphate pathway	0.431109	3	1.27	Q96AT9	223	0.273	Q1	K	Ribulose-phosphate 3-epimerase OS=Homo sapiens OX=9606 GN=RPE PE=1 SV=1	RPE	1	0.000144324	110.08	NVCSEAAQK(1)R	3	-0.15908	2	1.731	1.777	1.815	0.519	0.432	0.501	0.273	2.1543e-05
hsa00030 Pentose phosphate pathway	0.431109	3	1.27	P04075	140	0.462	Q1	K	Fructose-bisphosphate aldolase A OS=Homo sapiens OX=9606 GN=ALDOA PE=1 SV=2	ALDOA	1	0.0246193	73.499	K(1)DGADFAK	3	0.18494	2	1.579	1.444	1.418	0.69	0.684	0.679	0.462	0.00189588
hsa00030 Pentose phosphate pathway	0.431109	3	1.27	P52209	119	0.484	Q1	K	6-phosphogluconate dehydrogenase, decarboxylating OS=Homo sapiens OX=9606 GN=PGD PE=1 SV=3	PGD	1	3.6472e-07	101.17	AK(1)GILFVGSGVSGGEEGAR	2	1.2077	1	1.533	1.433	1.39	0.704	0.709	0.697	0.484	1.80152e-05
hsa04920 Adipocytokine signaling pathway	0.701057	1	0.9	Q06124	178	0.256	Q1	K	Tyrosine-protein phosphatase non-receptor type 11 OS=Homo sapiens OX=9606 GN=PTPN11 PE=1 SV=2	PTPN11	1	0.00118893	79.346	CQELK(1)YDVGGGER	2	0.10773	2	1.739	1.852	1.824	0.421	0.505	0.46	0.256	1.83063e-05
hsa04611 Platelet activation	0.518665	3	1.12	P63092	8	0.162	Q1	K	Guanine nucleotide-binding protein G(s) subunit alpha isoforms short OS=Homo sapiens OX=9606 GN=GNAS PE=1 SV=1	GNAS	1	0.00017262	97.463	GCLGNSK(1)TEDQR	2	-0.98053	1	2.08	2.045	1.911	0.324	0.323	0.33	0.162	1.3942e-07
hsa04611 Platelet activation	0.518665	3	1.12	Q9Y490	2445	0.279	Q1	K	Talin-1 OS=Homo sapiens OX=9606 GN=TLN1 PE=1 SV=3	TLN1	1	2.8004e-05	114.7	VK(1)ADQDSEAMK	2	-0.094946	1	1.709	1.766	1.815	0.526	0.472	0.478	0.279	2.4271e-06
hsa04611 Platelet activation	0.518665	3	1.12	Q14573	258	0.471	Q1	K	Inositol 1,4,5-trisphosphate receptor type 3 OS=Homo sapiens OX=9606 GN=ITPR3 PE=1 SV=2	ITPR3	1	0.000333363	105.13	FLTCDEYK(1)GK	2	-1.2035	2	1.529	1.425	1.454	0.707	0.674	0.693	0.471	3.6728e-06
hsa04330 Notch signaling pathway	0.577551	1	1.27	Q13547	412	0.47	Q1	K	Histone deacetylase 1 OS=Homo sapiens OX=9606 GN=HDAC1 PE=1 SV=1	HDAC1	1	0.00172616	93.096	ISICSSDK(1)R	2	-1.0844	1	1.453	1.472	1.484	0.747	0.681	0.645	0.47	0.0032599
hsa00740 Riboflavin metabolism	0.158031	1	6.33	P24666	65	0.326	Q1	K	Low molecular weight phosphotyrosine protein phosphatase OS=Homo sapiens OX=9606 GN=ACP1 PE=1 SV=3	ACP1	1	0.0362763	46.426	GQSCMK(1)R	2	-0.69206	2	1.722	1.619	1.703	0.516	0.593	0.534	0.326	1.83067e-05
hsa00740 Riboflavin metabolism	0.158031	1	6.33	P24666	113	0.381	Q1	K	Low molecular weight phosphotyrosine protein phosphatase OS=Homo sapiens OX=9606 GN=ACP1 PE=1 SV=3	ACP1	1	0.000278246	80.96	AK(1)IELLGSYDPQK	3	-0.38785	1	1.69	1.581	1.512	0.61	0.588	0.623	0.381	1.60738e-05
hsa04972 Pancreatic secretion	0.538941	2	1.15	P63092	8	0.162	Q1	K	Guanine nucleotide-binding protein G(s) subunit alpha isoforms short OS=Homo sapiens OX=9606 GN=GNAS PE=1 SV=1	GNAS	1	0.00017262	97.463	GCLGNSK(1)TEDQR	2	-0.98053	1	2.08	2.045	1.911	0.324	0.323	0.33	0.162	1.3942e-07
hsa04972 Pancreatic secretion	0.538941	2	1.15	Q14573	258	0.471	Q1	K	Inositol 1,4,5-trisphosphate receptor type 3 OS=Homo sapiens OX=9606 GN=ITPR3 PE=1 SV=2	ITPR3	1	0.000333363	105.13	FLTCDEYK(1)GK	2	-1.2035	2	1.529	1.425	1.454	0.707	0.674	0.693	0.471	3.6728e-06
hsa05161 Hepatitis B	0.984605	1	0.26	P06400	65	0.464	Q1	K	Retinoblastoma-associated protein OS=Homo sapiens OX=9606 GN=RB1 PE=1 SV=2	RB1	1	0.00150538	94.114	LK(1)IPDHVR	3	-0.34904	1	1.381	1.521	1.526	0.796	0.554	0.706	0.464	0.002224
hsa00410 beta-Alanine metabolism	0.0408724	5	2.43	Q6NVY1	42	0.416	Q1	K	3-hydroxyisobutyryl-CoA hydrolase, mitochondrial OS=Homo sapiens OX=9606 GN=HIBCH PE=1 SV=2	HIBCH	1	3.31192e-05	101.53	HTDAAEEVLLEK(1)K	3	-0.054608	1	1.5	1.553	1.57	0.618	0.652	0.651	0.416	1.2496e-06
hsa00410 beta-Alanine metabolism	0.0408724	5	2.43	Q02252	331	0.425	Q1	K	Methylmalonate-semialdehyde dehydrogenase [acylating], mitochondrial OS=Homo sapiens OX=9606 GN=ALDH6A1 PE=1 SV=2	ALDH6A1	1	0.000862761	80.69	K(1)WLPELVEHAK	3	-0.56312	1	1.597	1.582	1.405	0.569	0.625	0.753	0.425	0.00072338
hsa00410 beta-Alanine metabolism	0.0408724	5	2.43	P05091	52	0.475	Q1	K	Aldehyde dehydrogenase, mitochondrial OS=Homo sapiens OX=9606 GN=ALDH2 PE=1 SV=2	ALDH2	1	1.86737e-16	95.646	K(1)TFPTVNPSTGEVICQVAEGDKEDVDK	4	-0.54916	1	1.456	1.43	1.497	0.65	0.681	0.75	0.475	7.6005e-05
hsa00410 beta-Alanine metabolism	0.0408724	5	2.43	P40939	60	0.394	Q1	K	Trifunctional enzyme subunit alpha, mitochondrial OS=Homo sapiens OX=9606 GN=HADHA PE=1 SV=2	HADHA	1	0.000326831	92.38	INSPNSK(1)VNTLSK	2	1.332	1	1.576	1.647	1.499	0.632	0.583	0.645	0.394	2.1245e-05
hsa00410 beta-Alanine metabolism	0.0408724	5	2.43	P40939	353	0.198	Q1	K	Trifunctional enzyme subunit alpha, mitochondrial OS=Homo sapiens OX=9606 GN=HADHA PE=1 SV=2	HADHA	1	0.00293526	99.442	NK(1)FGAPQK	3	-0.27395	2	2.008	1.903	1.879	0.398	0.379	0.367	0.198	4.0698e-07
hsa00410 beta-Alanine metabolism	0.0408724	5	2.43	P40939	644	0.486	Q1	K	Trifunctional enzyme subunit alpha, mitochondrial OS=Homo sapiens OX=9606 GN=HADHA PE=1 SV=2	HADHA	1	4.34993e-05	101.89	GFYIYQEGVK(1)R	2	-1.1374	3	1.474	1.433	1.437	0.671	0.714	0.728	0.486	1.51598e-05
hsa00410 beta-Alanine metabolism	0.0408724	5	2.43	P40939	411	0.18	Q1	K	Trifunctional enzyme subunit alpha, mitochondrial OS=Homo sapiens OX=9606 GN=HADHA PE=1 SV=2	HADHA	1	0.0197409	87.476	GLNDK(1)VK	2	-0.16327	1	2.009	2.02	1.874	0.359	0.375	0.331	0.18	1.2788e-06
hsa00410 beta-Alanine metabolism	0.0408724	5	2.43	P47895	48	0.492	Q1	K	Aldehyde dehydrogenase family 1 member A3 OS=Homo sapiens OX=9606 GN=ALDH1A3 PE=1 SV=2	ALDH1A3	1	0.00157174	86.911	K(1)FATCNPSTR	2	-0.43183	1	1.53	1.442	1.355	0.742	0.696	0.693	0.492	6.4523e-05
hsa05169 Epstein-Barr virus infection	0.33774	7	1.23	O00231	295	0.478	Q1	K	26S proteasome non-ATPase regulatory subunit 11 OS=Homo sapiens OX=9606 GN=PSMD11 PE=1 SV=3	PSMD11	1	0.001407	96.342	CVAQASK(1)NR	2	-0.83892	1	1.327	1.442	1.601	0.681	0.715	0.692	0.478	0.000198007
hsa05169 Epstein-Barr virus infection	0.33774	7	1.23	Q99460	803	0.27	Q1	K	26S proteasome non-ATPase regulatory subunit 1 OS=Homo sapiens OX=9606 GN=PSMD1 PE=1 SV=2	PSMD1	1	0.00310268	107.79	VQYK(1)SNCK	2	0.97742	1	1.725	1.781	1.835	0.501	0.47	0.469	0.27	6.2804e-07
hsa05169 Epstein-Barr virus infection	0.33774	7	1.23	P30101	94	0.42	Q1	K	Protein disulfide-isomerase A3 OS=Homo sapiens OX=9606 GN=PDIA3 PE=1 SV=4	PDIA3	1	3.5914e-41	161.47	VDCTANTNTCNK(1)YGVSGYPTLK	4	-0.65929	5	1.559	1.492	1.558	0.681	0.625	0.63	0.42	4.8366e-06
hsa05169 Epstein-Barr virus infection	0.33774	7	1.23	P30101	415	0.45	Q1	K	Protein disulfide-isomerase A3 OS=Homo sapiens OX=9606 GN=PDIA3 PE=1 SV=4	PDIA3	1	0.0215894	85.676	NLEPK(1)YK	3	0.15336	4	1.566	1.535	1.386	0.673	0.669	0.679	0.45	0.0022784
hsa05169 Epstein-Barr virus infection	0.33774	7	1.23	P30101	82	0.469	Q1	K	Protein disulfide-isomerase A3 OS=Homo sapiens OX=9606 GN=PDIA3 PE=1 SV=4	PDIA3	1	6.15521e-11	117.18	GIVPLAK(1)VDCTANTNTCNK	3	-0.14257	4	1.365	1.513	1.526	0.693	0.669	0.704	0.469	4.061e-05
hsa05169 Epstein-Barr virus infection	0.33774	7	1.23	P06400	65	0.464	Q1	K	Retinoblastoma-associated protein OS=Homo sapiens OX=9606 GN=RB1 PE=1 SV=2	RB1	1	0.00150538	94.114	LK(1)IPDHVR	3	-0.34904	1	1.381	1.521	1.526	0.796	0.554	0.706	0.464	0.002224
hsa05169 Epstein-Barr virus infection	0.33774	7	1.23	Q15008	349	0.366	Q1	K	26S proteasome non-ATPase regulatory subunit 6 OS=Homo sapiens OX=9606 GN=PSMD6 PE=1 SV=1	PSMD6	1	2.45272e-05	93.226	IDK(1)VNEIVETNRPDSK	4	0.090022	2	1.596	1.624	1.626	0.576	0.6	0.598	0.366	1.2631e-07
hsa05169 Epstein-Barr virus infection	0.33774	7	1.23	Q13547	412	0.47	Q1	K	Histone deacetylase 1 OS=Homo sapiens OX=9606 GN=HDAC1 PE=1 SV=1	HDAC1	1	0.00172616	93.096	ISICSSDK(1)R	2	-1.0844	1	1.453	1.472	1.484	0.747	0.681	0.645	0.47	0.0032599
hsa05169 Epstein-Barr virus infection	0.33774	7	1.23	P17980	125	0.237	Q1	K	26S proteasome regulatory subunit 6A OS=Homo sapiens OX=9606 GN=PSMC3 PE=1 SV=3	PSMC3	1	0.00143165	104.05	CAVIK(1)TSTR	2	-2.0264	1	1.899	1.947	1.692	0.467	0.463	0.384	0.237	4.4152e-05
hsa05169 Epstein-Barr virus infection	0.33774	7	1.23	P17980	245	0.411	Q1	K	26S proteasome regulatory subunit 6A OS=Homo sapiens OX=9606 GN=PSMC3 PE=1 SV=3	PSMC3	1	1.931e-13	150.11	ACAAQTK(1)ATFLK	2	0.060852	2	1.561	1.511	1.576	0.622	0.649	0.638	0.411	4.732e-07
hsa05322 Systemic lupus erythematosus	0.607976	4	0.97	O75367	304	0.372	Q1	K	Core histone macro-H2A.1 OS=Homo sapiens OX=9606 GN=H2AFY PE=1 SV=4	H2AFY	1	0.000144859	116.24	NCLALADDK(1)K	2	0.39339	2	1.634	1.692	1.494	0.556	0.613	0.622	0.372	4.0974e-05
hsa05322 Systemic lupus erythematosus	0.607976	4	0.97	P84243	37	0.422	Q1	K	Histone H3.3 OS=Homo sapiens OX=9606 GN=H3-3A PE=1 SV=2	H3-3A	1	0.000237623	93.623	K(1)SAPSTGGVK(1)K	2	-0.62162	5	1.579	1.45	1.573	0.637	0.664	0.641	0.422	4.7532e-06
hsa05322 Systemic lupus erythematosus	0.607976	4	0.97	Q99525	6	0.281	Q1	K	Histone H4-like protein type G OS=Homo sapiens OX=9606 GN=HIST1H4G PE=1 SV=1	HIST1H4G	1	1.63111e-05	105.19	GK(1)AGK(1)GLGK(1)GGAK	2	-0.36748	2	1.814	1.733	1.733	0.489	0.483	0.513	0.281	3.7489e-07
hsa05322 Systemic lupus erythematosus	0.607976	4	0.97	Q99525	9	0.281	Q1	K	Histone H4-like protein type G OS=Homo sapiens OX=9606 GN=HIST1H4G PE=1 SV=1	HIST1H4G	1	1.63111e-05	105.19	GK(1)AGK(1)GLGK(1)GGAK	2	-0.36748	2	1.814	1.733	1.733	0.489	0.483	0.513	0.281	3.7489e-07
hsa05322 Systemic lupus erythematosus	0.607976	4	0.97	Q71DI3	28	0.443	Q1	K	Histone H3.2 OS=Homo sapiens OX=9606 GN=HIST2H3A PE=1 SV=3	HIST2H3A	1	1.40381e-05	123.01	K(1)SAPATGGVK(0.953)K(0.047)PHR	3	-0.37205	17	1.551	1.487	1.475	0.667	0.648	0.685	0.443	1.6986e-06
hsa05322 Systemic lupus erythematosus	0.607976	4	0.97	Q71DI3	37	0.365	Q1	K	Histone H3.2 OS=Homo sapiens OX=9606 GN=HIST2H3A PE=1 SV=3	HIST2H3A	1	2.2779e-05	124.42	SAPATGGVK(1)K	2	-0.35007	6	1.664	1.609	1.582	0.587	0.593	0.591	0.365	1.5266e-07
hsa04932 Non-alcoholic fatty liver disease (NAFLD)	0.990925	1	0.23	P51970	38	0.266	Q1	K	NADH dehydrogenase [ubiquinone] 1 alpha subcomplex subunit 8 OS=Homo sapiens OX=9606 GN=NDUFA8 PE=1 SV=3	NDUFA8	1	0.00170306	54.09	AAAHHYGAQCDK(1)PNK	3	-0.081265	3	1.827	1.722	1.816	0.446	0.503	0.476	0.266	2.3488e-06
hsa05323 Rheumatoid arthritis	0.242303	2	2.11	P21281	109	0.48	Q1	K	V-type proton ATPase subunit B, brain isoform OS=Homo sapiens OX=9606 GN=ATP6V1B2 PE=1 SV=3	ATP6V1B2	1	0.000924525	87.718	K(1)TSCEFTGDILR	3	-0.37516	3	1.482	1.45	1.439	0.716	0.687	0.694	0.48	5.5611e-07
hsa05323 Rheumatoid arthritis	0.242303	2	2.11	P38606	132	0.405	Q1	K	V-type proton ATPase catalytic subunit A OS=Homo sapiens OX=9606 GN=ATP6V1A PE=1 SV=2	ATP6V1A	1	0.000353207	107.09	DIK(1)WDFTPCK	2	-0.13164	2	1.639	1.537	1.502	0.652	0.641	0.6	0.405	1.77762e-05
hsa04625 C-type lectin receptor signaling pathway	0.485561	2	1.27	Q14573	258	0.471	Q1	K	Inositol 1,4,5-trisphosphate receptor type 3 OS=Homo sapiens OX=9606 GN=ITPR3 PE=1 SV=2	ITPR3	1	0.000333363	105.13	FLTCDEYK(1)GK	2	-1.2035	2	1.529	1.425	1.454	0.707	0.674	0.693	0.471	3.6728e-06
hsa04625 C-type lectin receptor signaling pathway	0.485561	2	1.27	Q06124	178	0.256	Q1	K	Tyrosine-protein phosphatase non-receptor type 11 OS=Homo sapiens OX=9606 GN=PTPN11 PE=1 SV=2	PTPN11	1	0.00118893	79.346	CQELK(1)YDVGGGER	2	0.10773	2	1.739	1.852	1.824	0.421	0.505	0.46	0.256	1.83063e-05
hsa05219 Bladder cancer	0.701057	1	0.9	P06400	65	0.464	Q1	K	Retinoblastoma-associated protein OS=Homo sapiens OX=9606 GN=RB1 PE=1 SV=2	RB1	1	0.00150538	94.114	LK(1)IPDHVR	3	-0.34904	1	1.381	1.521	1.526	0.796	0.554	0.706	0.464	0.002224
hsa04142 Lysosome	0.669226	3	0.9	Q9UBR2	166	0.449	Q1	K	Cathepsin Z OS=Homo sapiens OX=9606 GN=CTSZ PE=1 SV=1	CTSZ	1	0.000205059	60.764	DQECDK(1)FNQCGTCNEFK	3	-1.2451	1	1.478	1.62	1.39	0.638	0.761	0.617	0.449	0.00052197
hsa04142 Lysosome	0.669226	3	0.9	P11717	1285	0.431	Q1	K	Cation-independent mannose-6-phosphate receptor OS=Homo sapiens OX=9606 GN=IGF2R PE=1 SV=3	IGF2R	1	0.0187544	68.657	VVSSCQEK(1)R	2	-1.3987	1	1.571	1.542	1.451	0.618	0.683	0.664	0.431	2.2521e-05
hsa04142 Lysosome	0.669226	3	0.9	Q10567	139	0.443	Q1	K	AP-1 complex subunit beta-1 OS=Homo sapiens OX=9606 GN=AP1B1 PE=1 SV=2	AP1B1	1	0.00150016	107.06	K(1)TAAVCVAK	3	1.9188	2	1.575	1.526	1.416	0.656	0.666	0.677	0.443	1.78498e-05
hsa00920 Sulfur metabolism	0.403409	1	2.11	O95861	245	0.321	Q1	K	3'(2'),5'-bisphosphate nucleotidase 1 OS=Homo sapiens OX=9606 GN=BPNT1 PE=1 SV=1	BPNT1	1	5.24266e-09	110.74	K(1)WDTCAPEVILHAVGGK	3	1.3802	1	1.721	1.691	1.654	0.511	0.555	0.561	0.321	1.7943e-06
hsa04750 Inflammatory mediator regulation of TRP channels	0.338544	3	1.46	P63092	8	0.162	Q1	K	Guanine nucleotide-binding protein G(s) subunit alpha isoforms short OS=Homo sapiens OX=9606 GN=GNAS PE=1 SV=1	GNAS	1	0.00017262	97.463	GCLGNSK(1)TEDQR	2	-0.98053	1	2.08	2.045	1.911	0.324	0.323	0.33	0.162	1.3942e-07
hsa04750 Inflammatory mediator regulation of TRP channels	0.338544	3	1.46	Q13557	292	0.489	Q1	K	Calcium/calmodulin-dependent protein kinase type II subunit delta OS=Homo sapiens OX=9606 GN=CAMK2D PE=1 SV=3	CAMK2D	1	0.0244498	51.436	QETVDCLK(1)K	3	0.21401	1	1.637	1.358	1.344	0.655	0.756	0.712	0.489	0.00073807
hsa04750 Inflammatory mediator regulation of TRP channels	0.338544	3	1.46	Q14573	258	0.471	Q1	K	Inositol 1,4,5-trisphosphate receptor type 3 OS=Homo sapiens OX=9606 GN=ITPR3 PE=1 SV=2	ITPR3	1	0.000333363	105.13	FLTCDEYK(1)GK	2	-1.2035	2	1.529	1.425	1.454	0.707	0.674	0.693	0.471	3.6728e-06
hsa05220 Chronic myeloid leukemia	0.157732	3	2.11	P06400	65	0.464	Q1	K	Retinoblastoma-associated protein OS=Homo sapiens OX=9606 GN=RB1 PE=1 SV=2	RB1	1	0.00150538	94.114	LK(1)IPDHVR	3	-0.34904	1	1.381	1.521	1.526	0.796	0.554	0.706	0.464	0.002224
hsa05220 Chronic myeloid leukemia	0.157732	3	2.11	Q13547	412	0.47	Q1	K	Histone deacetylase 1 OS=Homo sapiens OX=9606 GN=HDAC1 PE=1 SV=1	HDAC1	1	0.00172616	93.096	ISICSSDK(1)R	2	-1.0844	1	1.453	1.472	1.484	0.747	0.681	0.645	0.47	0.0032599
hsa05220 Chronic myeloid leukemia	0.157732	3	2.11	Q06124	178	0.256	Q1	K	Tyrosine-protein phosphatase non-receptor type 11 OS=Homo sapiens OX=9606 GN=PTPN11 PE=1 SV=2	PTPN11	1	0.00118893	79.346	CQELK(1)YDVGGGER	2	0.10773	2	1.739	1.852	1.824	0.421	0.505	0.46	0.256	1.83063e-05
hsa00360 Phenylalanine metabolism	0.644601	1	1.05	P47895	48	0.492	Q1	K	Aldehyde dehydrogenase family 1 member A3 OS=Homo sapiens OX=9606 GN=ALDH1A3 PE=1 SV=2	ALDH1A3	1	0.00157174	86.911	K(1)FATCNPSTR	2	-0.43183	1	1.53	1.442	1.355	0.742	0.696	0.693	0.492	6.4523e-05
hsa04136 Autophagy - other	0.291203	1	3.16	Q9NT62	185	0.432	Q1	K	Ubiquitin-like-conjugating enzyme ATG3 OS=Homo sapiens OX=9606 GN=ATG3 PE=1 SV=1	ATG3	1	1.2016e-27	167.41	AK(1)TDAGGEDAILQTR	2	0.5084	2	1.529	1.524	1.503	0.63	0.665	0.674	0.432	1.2368e-06
hsa03040 Spliceosome	0.6545	10	0.93	Q13838	162	0.422	Q1	K	Spliceosome RNA helicase DDX39B OS=Homo sapiens OX=9606 GN=DDX39B PE=1 SV=1	DDX39B	1	0.0197688	89.827	KDEEVLK(1)K	2	-0.64126	3	1.559	1.602	1.441	0.667	0.628	0.647	0.422	1.92273e-05
hsa03040 Spliceosome	0.6545	10	0.93	Q13838	241	0.44	Q1	K	Spliceosome RNA helicase DDX39B OS=Homo sapiens OX=9606 GN=DDX39B PE=1 SV=1	DDX39B	1	2.52188e-06	104.2	K(1)FMQDPMEIFVDDETK	3	0.192	1	1.517	1.49	1.519	0.687	0.659	0.647	0.44	8.2451e-07
hsa03040 Spliceosome	0.6545	10	0.93	Q00839	495	0.459	Q1	K	Heterogeneous nuclear ribonucleoprotein U OS=Homo sapiens OX=9606 GN=HNRNPU PE=1 SV=6	HNRNPU	1	0.000338111	63.691	K(1)DCEVVMMIGLPGAGK	3	-1.0615	2	1.4	1.528	1.52	0.711	0.636	0.694	0.459	6.0225e-05
hsa03040 Spliceosome	0.6545	10	0.93	Q00839	387	0.38	Q1	K	Heterogeneous nuclear ribonucleoprotein U OS=Homo sapiens OX=9606 GN=HNRNPU PE=1 SV=6	HNRNPU	1	5.34412e-06	99.344	GIK(1)TCNCETEDYGEK	3	0.12476	1	1.496	1.565	1.715	0.555	0.687	0.573	0.38	0.00023794
hsa03040 Spliceosome	0.6545	10	0.93	Q00839	565	0.42	Q1	K	Heterogeneous nuclear ribonucleoprotein U OS=Homo sapiens OX=9606 GN=HNRNPU PE=1 SV=6	HNRNPU	1	6.4142e-07	108.09	APQCLGK(1)FIEIAAR	2	-1.2209	2	1.588	1.557	1.462	0.609	0.626	0.7	0.42	6.0565e-05
hsa03040 Spliceosome	0.6545	10	0.93	Q00839	609	0.321	Q1	K	Heterogeneous nuclear ribonucleoprotein U OS=Homo sapiens OX=9606 GN=HNRNPU PE=1 SV=6	HNRNPU	1	2.39004e-06	111.79	AVVVCPK(1)DEDYK	2	0.46828	2	1.735	1.64	1.692	0.524	0.563	0.54	0.321	8.752e-07
hsa03040 Spliceosome	0.6545	10	0.93	Q15365	115	0.41	Q1	K	Poly(rC)-binding protein 1 OS=Homo sapiens OX=9606 GN=PCBP1 PE=1 SV=2	PCBP1	1	5.1689e-10	117	LVVPATQCGSLIGK(1)GGCK	3	0.052525	1	1.487	1.646	1.511	0.621	0.582	0.702	0.41	0.000143537
hsa03040 Spliceosome	0.6545	10	0.93	Q9UHX1	251	0.457	Q1	K	Poly(U)-binding-splicing factor PUF60 OS=Homo sapiens OX=9606 GN=PUF60 PE=1 SV=1	PUF60	1	0.000334094	105.2	SVFEAFGK(1)IK	2	-1.0713	2	1.457	1.508	1.488	0.664	0.646	0.726	0.457	2.4118e-05
hsa03040 Spliceosome	0.6545	10	0.93	P17844	197	0.252	Q1	K	Probable ATP-dependent RNA helicase DDX5 OS=Homo sapiens OX=9606 GN=DDX5 PE=1 SV=1	DDX5	1	7.68943e-05	102.9	LK(1)STCIYGGAPK	3	-1.9744	2	1.857	1.777	1.81	0.443	0.473	0.458	0.252	2.2599e-07
hsa03040 Spliceosome	0.6545	10	0.93	P17844	351	0.391	Q1	K	Probable ATP-dependent RNA helicase DDX5 OS=Homo sapiens OX=9606 GN=DDX5 PE=1 SV=1	DDX5	1	0.00120581	112.36	TIVFVETK(1)R	2	-0.61373	2	1.629	1.536	1.571	0.611	0.645	0.596	0.391	2.686e-06
hsa03040 Spliceosome	0.6545	10	0.93	Q8NI27	1156	0.16	Q1	K	THO complex subunit 2 OS=Homo sapiens OX=9606 GN=THOC2 PE=1 SV=2	THOC2	1	0.0045753	99.973	ICQEEK(1)EK	3	-1.0392	2	2.091	1.986	1.971	0.322	0.323	0.325	0.16	0.000102576
hsa03040 Spliceosome	0.6545	10	0.93	P0DN76	15	0.269	Q1	K	Splicing factor U2AF 35 kDa subunit-like protein OS=Homo sapiens OX=9606 GN=U2AF1L5 PE=1 SV=1	U2AF1L5	1	0.00108301	89.301	DK(1)VNCSFYFK	2	-1.0517	1	1.643	1.874	1.821	0.45	0.478	0.507	0.269	1.77129e-05
hsa03040 Spliceosome	0.6545	10	0.93	P09234	22	0.257	Q1	K	U1 small nuclear ribonucleoprotein C OS=Homo sapiens OX=9606 GN=SNRPC PE=1 SV=1	SNRPC	1	0.00671323	88.921	K(1)THCSGR	2	-0.90683	2	1.814	1.775	1.824	0.441	0.469	0.482	0.257	5.074e-07
hsa03040 Spliceosome	0.6545	10	0.93	P52272	651	0.461	Q1	K	Heterogeneous nuclear ribonucleoprotein M OS=Homo sapiens OX=9606 GN=HNRNPM PE=1 SV=3	HNRNPM	1	0.00449966	101.25	K(1)ACQIFVR	2	0.83942	1	1.564	1.465	1.42	0.742	0.669	0.64	0.461	0.000119993
hsa03040 Spliceosome	0.6545	10	0.93	P52272	698	0.258	Q1	K	Heterogeneous nuclear ribonucleoprotein M OS=Homo sapiens OX=9606 GN=HNRNPM PE=1 SV=3	HNRNPM	1	4.83172e-06	105.28	GCGVVK(1)FESPEVAER	3	-0.2701	5	1.819	1.824	1.767	0.461	0.488	0.447	0.258	5.1747e-07
hsa03040 Spliceosome	0.6545	10	0.93	O43143	754	0.226	Q1	K	Pre-mRNA-splicing factor ATP-dependent RNA helicase DHX15 OS=Homo sapiens OX=9606 GN=DHX15 PE=1 SV=2	DHX15	1	1.67223e-05	106.32	TCTDIK(1)PEWLVK	3	0.85098	2	1.857	1.853	1.89	0.41	0.462	0.396	0.226	0.00100058
hsa04114 Oocyte meiosis	0.66905	4	0.9	P63208	66	0.411	Q1	K	S-phase kinase-associated protein 1 OS=Homo sapiens OX=9606 GN=SKP1 PE=1 SV=2	SKP1	1	2.05841e-10	84.327	VIQWCTHHK(1)DDPPPPEDDENKEK	5	0.029289	1	1.562	1.461	1.627	0.671	0.605	0.633	0.411	3.6657e-05
hsa04114 Oocyte meiosis	0.66905	4	0.9	Q13557	292	0.489	Q1	K	Calcium/calmodulin-dependent protein kinase type II subunit delta OS=Homo sapiens OX=9606 GN=CAMK2D PE=1 SV=3	CAMK2D	1	0.0244498	51.436	QETVDCLK(1)K	3	0.21401	1	1.637	1.358	1.344	0.655	0.756	0.712	0.489	0.00073807
hsa04114 Oocyte meiosis	0.66905	4	0.9	Q14573	258	0.471	Q1	K	Inositol 1,4,5-trisphosphate receptor type 3 OS=Homo sapiens OX=9606 GN=ITPR3 PE=1 SV=2	ITPR3	1	0.000333363	105.13	FLTCDEYK(1)GK	2	-1.2035	2	1.529	1.425	1.454	0.707	0.674	0.693	0.471	3.6728e-06
hsa04114 Oocyte meiosis	0.66905	4	0.9	Q9UQE7	977	0.44	Q1	K	Structural maintenance of chromosomes protein 3 OS=Homo sapiens OX=9606 GN=SMC3 PE=1 SV=2	SMC3	0.99997	0.0237068	46.88	KLEQCNTELK(1)K	3	1.6771	1	1.475	1.481	1.565	0.661	0.655	0.674	0.44	1.2541e-06
hsa05120 Epithelial cell signaling in Helicobacter pylori infection	0.338544	3	1.46	P21281	109	0.48	Q1	K	V-type proton ATPase subunit B, brain isoform OS=Homo sapiens OX=9606 GN=ATP6V1B2 PE=1 SV=3	ATP6V1B2	1	0.000924525	87.718	K(1)TSCEFTGDILR	3	-0.37516	3	1.482	1.45	1.439	0.716	0.687	0.694	0.48	5.5611e-07
hsa05120 Epithelial cell signaling in Helicobacter pylori infection	0.338544	3	1.46	P38606	132	0.405	Q1	K	V-type proton ATPase catalytic subunit A OS=Homo sapiens OX=9606 GN=ATP6V1A PE=1 SV=2	ATP6V1A	1	0.000353207	107.09	DIK(1)WDFTPCK	2	-0.13164	2	1.639	1.537	1.502	0.652	0.641	0.6	0.405	1.77762e-05
hsa05120 Epithelial cell signaling in Helicobacter pylori infection	0.338544	3	1.46	Q06124	178	0.256	Q1	K	Tyrosine-protein phosphatase non-receptor type 11 OS=Homo sapiens OX=9606 GN=PTPN11 PE=1 SV=2	PTPN11	1	0.00118893	79.346	CQELK(1)YDVGGGER	2	0.10773	2	1.739	1.852	1.824	0.421	0.505	0.46	0.256	1.83063e-05
hsa04721 Synaptic vesicle cycle	0.245352	3	1.73	P21281	109	0.48	Q1	K	V-type proton ATPase subunit B, brain isoform OS=Homo sapiens OX=9606 GN=ATP6V1B2 PE=1 SV=3	ATP6V1B2	1	0.000924525	87.718	K(1)TSCEFTGDILR	3	-0.37516	3	1.482	1.45	1.439	0.716	0.687	0.694	0.48	5.5611e-07
hsa04721 Synaptic vesicle cycle	0.245352	3	1.73	P38606	132	0.405	Q1	K	V-type proton ATPase catalytic subunit A OS=Homo sapiens OX=9606 GN=ATP6V1A PE=1 SV=2	ATP6V1A	1	0.000353207	107.09	DIK(1)WDFTPCK	2	-0.13164	2	1.639	1.537	1.502	0.652	0.641	0.6	0.405	1.77762e-05
hsa04721 Synaptic vesicle cycle	0.245352	3	1.73	P50570	90	0.247	Q1	K	Dynamin-2 OS=Homo sapiens OX=9606 GN=DNM2 PE=1 SV=2	DNM2	1	0.007979	78.342	K(1)FTDFDEVR	2	-0.55845	1	1.768	1.787	1.917	0.504	0.415	0.435	0.247	2.2772e-05
hsa00480 Glutathione metabolism	0.167395	4	1.81	P23921	414	0.201	Q1	K	Ribonucleoside-diphosphate reductase large subunit OS=Homo sapiens OX=9606 GN=RRM1 PE=1 SV=1	RRM1	1	3.90941e-15	159.66	K(1)SNQQNLGTIK	2	0.94274	1	1.843	2.011	1.903	0.412	0.374	0.373	0.201	1.3358e-06
hsa00480 Glutathione metabolism	0.167395	4	1.81	P52788	235	0.376	Q1	K	Spermine synthase OS=Homo sapiens OX=9606 GN=SMS PE=1 SV=2	SMS	1	2.75366e-05	115.12	K(1)TCGDVLDNLK	2	-1.0474	1	1.618	1.61	1.576	0.604	0.627	0.573	0.376	1.8077e-06
hsa00480 Glutathione metabolism	0.167395	4	1.81	P00390	470	0.244	Q1	K	Glutathione reductase, mitochondrial OS=Homo sapiens OX=9606 GN=GSR PE=1 SV=2	GSR	1	0.00839172	77.662	MVCANK(1)EEK	2	1.8422	1	1.889	1.889	1.721	0.46	0.463	0.417	0.244	3.3348e-06
hsa00480 Glutathione metabolism	0.167395	4	1.81	P52209	119	0.484	Q1	K	6-phosphogluconate dehydrogenase, decarboxylating OS=Homo sapiens OX=9606 GN=PGD PE=1 SV=3	PGD	1	3.6472e-07	101.17	AK(1)GILFVGSGVSGGEEGAR	2	1.2077	1	1.533	1.433	1.39	0.704	0.709	0.697	0.484	1.80152e-05
hsa05211 Renal cell carcinoma	0.937453	1	0.4	Q06124	178	0.256	Q1	K	Tyrosine-protein phosphatase non-receptor type 11 OS=Homo sapiens OX=9606 GN=PTPN11 PE=1 SV=2	PTPN11	1	0.00118893	79.346	CQELK(1)YDVGGGER	2	0.10773	2	1.739	1.852	1.824	0.421	0.505	0.46	0.256	1.83063e-05
hsa04962 Vasopressin-regulated water reabsorption	0.874434	1	0.53	P63092	8	0.162	Q1	K	Guanine nucleotide-binding protein G(s) subunit alpha isoforms short OS=Homo sapiens OX=9606 GN=GNAS PE=1 SV=1	GNAS	1	0.00017262	97.463	GCLGNSK(1)TEDQR	2	-0.98053	1	2.08	2.045	1.911	0.324	0.323	0.33	0.162	1.3942e-07
hsa01523 Antifolate resistance	0.644601	1	1.05	P22102	162	0.427	Q1	K	Trifunctional purine biosynthetic protein adenosine-3 OS=Homo sapiens OX=9606 GN=GART PE=1 SV=1	GART	1	0.00700052	87.476	GVIVAK(1)SK	2	-0.25976	2	1.559	1.531	1.49	0.669	0.664	0.624	0.427	2.4813e-06
hsa01523 Antifolate resistance	0.644601	1	1.05	P22102	164	0.214	Q1	K	Trifunctional purine biosynthetic protein adenosine-3 OS=Homo sapiens OX=9606 GN=GART PE=1 SV=1	GART	1	0.00633056	105.52	SK(1)EEACK	2	-0.90208	1	1.917	1.882	1.877	0.398	0.392	0.426	0.214	2.5844e-07
hsa05110 Vibrio cholerae infection	0.135471	4	1.95	P63092	8	0.162	Q1	K	Guanine nucleotide-binding protein G(s) subunit alpha isoforms short OS=Homo sapiens OX=9606 GN=GNAS PE=1 SV=1	GNAS	1	0.00017262	97.463	GCLGNSK(1)TEDQR	2	-0.98053	1	2.08	2.045	1.911	0.324	0.323	0.33	0.162	1.3942e-07
hsa05110 Vibrio cholerae infection	0.135471	4	1.95	P21281	109	0.48	Q1	K	V-type proton ATPase subunit B, brain isoform OS=Homo sapiens OX=9606 GN=ATP6V1B2 PE=1 SV=3	ATP6V1B2	1	0.000924525	87.718	K(1)TSCEFTGDILR	3	-0.37516	3	1.482	1.45	1.439	0.716	0.687	0.694	0.48	5.5611e-07
hsa05110 Vibrio cholerae infection	0.135471	4	1.95	P60468	35	0.189	Q1	K	Protein transport protein Sec61 subunit beta OS=Homo sapiens OX=9606 GN=SEC61B PE=1 SV=2	SEC61B	1	0.00214134	118.04	K(1)NASCGTR	2	-0.85995	1	1.927	2.044	1.877	0.404	0.373	0.327	0.189	1.75036e-05
hsa05110 Vibrio cholerae infection	0.135471	4	1.95	P38606	132	0.405	Q1	K	V-type proton ATPase catalytic subunit A OS=Homo sapiens OX=9606 GN=ATP6V1A PE=1 SV=2	ATP6V1A	1	0.000353207	107.09	DIK(1)WDFTPCK	2	-0.13164	2	1.639	1.537	1.502	0.652	0.641	0.6	0.405	1.77762e-05
hsa00020 Citrate cycle (TCA cycle)	0.292299	5	1.38	P09622	66	0.426	Q1	K	Dihydrolipoyl dehydrogenase, mitochondrial OS=Homo sapiens OX=9606 GN=DLD PE=1 SV=2	DLD	1	6.84578e-17	148.57	AAQLGFK(1)TVCIEK	2	0.7406	2	1.537	1.514	1.534	0.697	0.632	0.626	0.426	0.00164226
hsa00020 Citrate cycle (TCA cycle)	0.292299	5	1.38	P08559	321	0.477	Q1	K	Pyruvate dehydrogenase E1 component subunit alpha, somatic form, mitochondrial OS=Homo sapiens OX=9606 GN=PDHA1 PE=1 SV=3	PDHA1	1	0.000127501	116.74	SDPIMLLK(1)DR	3	-0.61511	3	1.475	1.483	1.42	0.691	0.66	0.738	0.477	3.5027e-05
hsa00020 Citrate cycle (TCA cycle)	0.292299	5	1.38	P08559	313	0.443	Q1	K	Pyruvate dehydrogenase E1 component subunit alpha, somatic form, mitochondrial OS=Homo sapiens OX=9606 GN=PDHA1 PE=1 SV=3	PDHA1	1	0.000353207	107.09	SK(1)SDPIMLLK	2	-0.43555	2	1.553	1.469	1.495	0.707	0.659	0.636	0.443	2.0296e-05
hsa00020 Citrate cycle (TCA cycle)	0.292299	5	1.38	Q02218	401	0.272	Q1	K	2-oxoglutarate dehydrogenase, mitochondrial OS=Homo sapiens OX=9606 GN=OGDH PE=1 SV=3	OGDH	1	0.00209311	68.972	AEQFYCGDTEGK(1)K	2	0.74858	1	1.697	1.793	1.836	0.505	0.541	0.405	0.272	0.000136433
hsa00020 Citrate cycle (TCA cycle)	0.292299	5	1.38	P53396	630	0.343	Q1	K	ATP-citrate synthase OS=Homo sapiens OX=9606 GN=ACLY PE=1 SV=3	ACLY	1	1.34053e-06	87.088	GVTIIGPATVGGIK(1)PGCFK	3	0.10544	1	1.69	1.666	1.604	0.553	0.597	0.549	0.343	2.0904e-06
hsa00020 Citrate cycle (TCA cycle)	0.292299	5	1.38	P11177	354	0.474	Q1	K	Pyruvate dehydrogenase E1 component subunit beta, mitochondrial OS=Homo sapiens OX=9606 GN=PDHB PE=1 SV=3	PDHB	1	0.00265664	97.431	DIIFAIK(1)K	2	-0.98846	2	1.48	1.43	1.478	0.7	0.665	0.717	0.474	3.69e-06
hsa04371 Apelin signaling pathway	0.850597	1	0.58	Q14573	258	0.471	Q1	K	Inositol 1,4,5-trisphosphate receptor type 3 OS=Homo sapiens OX=9606 GN=ITPR3 PE=1 SV=2	ITPR3	1	0.000333363	105.13	FLTCDEYK(1)GK	2	-1.2035	2	1.529	1.425	1.454	0.707	0.674	0.693	0.471	3.6728e-06
hsa04310 Wnt signaling pathway	0.804266	2	0.7	P63208	66	0.411	Q1	K	S-phase kinase-associated protein 1 OS=Homo sapiens OX=9606 GN=SKP1 PE=1 SV=2	SKP1	1	2.05841e-10	84.327	VIQWCTHHK(1)DDPPPPEDDENKEK	5	0.029289	1	1.562	1.461	1.627	0.671	0.605	0.633	0.411	3.6657e-05
hsa04310 Wnt signaling pathway	0.804266	2	0.7	Q13557	292	0.489	Q1	K	Calcium/calmodulin-dependent protein kinase type II subunit delta OS=Homo sapiens OX=9606 GN=CAMK2D PE=1 SV=3	CAMK2D	1	0.0244498	51.436	QETVDCLK(1)K	3	0.21401	1	1.637	1.358	1.344	0.655	0.756	0.712	0.489	0.00073807
hsa05225 Hepatocellular carcinoma	0.973924	1	0.3	P06400	65	0.464	Q1	K	Retinoblastoma-associated protein OS=Homo sapiens OX=9606 GN=RB1 PE=1 SV=2	RB1	1	0.00150538	94.114	LK(1)IPDHVR	3	-0.34904	1	1.381	1.521	1.526	0.796	0.554	0.706	0.464	0.002224
hsa00620 Pyruvate metabolism	0.0571022	7	1.93	P09622	66	0.426	Q1	K	Dihydrolipoyl dehydrogenase, mitochondrial OS=Homo sapiens OX=9606 GN=DLD PE=1 SV=2	DLD	1	6.84578e-17	148.57	AAQLGFK(1)TVCIEK	2	0.7406	2	1.537	1.514	1.534	0.697	0.632	0.626	0.426	0.00164226
hsa00620 Pyruvate metabolism	0.0571022	7	1.93	P48163	422	0.439	Q1	K	NADP-dependent malic enzyme OS=Homo sapiens OX=9606 GN=ME1 PE=1 SV=1	ME1	1	2.51763e-07	113.69	AECSAEQCYK(1)ITK	2	-0.067613	2	1.516	1.5	1.514	0.672	0.603	0.712	0.439	0.0034753
hsa00620 Pyruvate metabolism	0.0571022	7	1.93	P08559	321	0.477	Q1	K	Pyruvate dehydrogenase E1 component subunit alpha, somatic form, mitochondrial OS=Homo sapiens OX=9606 GN=PDHA1 PE=1 SV=3	PDHA1	1	0.000127501	116.74	SDPIMLLK(1)DR	3	-0.61511	3	1.475	1.483	1.42	0.691	0.66	0.738	0.477	3.5027e-05
hsa00620 Pyruvate metabolism	0.0571022	7	1.93	P08559	313	0.443	Q1	K	Pyruvate dehydrogenase E1 component subunit alpha, somatic form, mitochondrial OS=Homo sapiens OX=9606 GN=PDHA1 PE=1 SV=3	PDHA1	1	0.000353207	107.09	SK(1)SDPIMLLK	2	-0.43555	2	1.553	1.469	1.495	0.707	0.659	0.636	0.443	2.0296e-05
hsa00620 Pyruvate metabolism	0.0571022	7	1.93	P24752	174	0.297	Q1	K	Acetyl-CoA acetyltransferase, mitochondrial OS=Homo sapiens OX=9606 GN=ACAT1 PE=1 SV=1	ACAT1	1	0.000149298	75.018	GSTPYGGVK(1)LEDLIVK	3	0.042257	1	1.807	1.635	1.755	0.54	0.495	0.509	0.297	3.2579e-06
hsa00620 Pyruvate metabolism	0.0571022	7	1.93	P05091	52	0.475	Q1	K	Aldehyde dehydrogenase, mitochondrial OS=Homo sapiens OX=9606 GN=ALDH2 PE=1 SV=2	ALDH2	1	1.86737e-16	95.646	K(1)TFPTVNPSTGEVICQVAEGDKEDVDK	4	-0.54916	1	1.456	1.43	1.497	0.65	0.681	0.75	0.475	7.6005e-05
hsa00620 Pyruvate metabolism	0.0571022	7	1.93	P14618	162	0.464	Q1	K	Pyruvate kinase PKM OS=Homo sapiens OX=9606 GN=PKM PE=1 SV=4	PKM	1	6.49953e-05	90.725	CDENILWLDYK(1)NICK	3	-0.11353	1	1.459	1.39	1.578	0.656	0.756	0.643	0.464	0.00025908
hsa00620 Pyruvate metabolism	0.0571022	7	1.93	P14618	322	0.414	Q1	K	Pyruvate kinase PKM OS=Homo sapiens OX=9606 GN=PKM PE=1 SV=4	PKM	1	4.11221e-09	110.12	AGK(1)PVICATQMLESMIK	3	0.3365	2	1.583	1.521	1.528	0.626	0.629	0.664	0.414	1.32e-06
hsa00620 Pyruvate metabolism	0.0571022	7	1.93	P11177	354	0.474	Q1	K	Pyruvate dehydrogenase E1 component subunit beta, mitochondrial OS=Homo sapiens OX=9606 GN=PDHB PE=1 SV=3	PDHB	1	0.00265664	97.431	DIIFAIK(1)K	2	-0.98846	2	1.48	1.43	1.478	0.7	0.665	0.717	0.474	3.69e-06
hsa00561 Glycerolipid metabolism	0.748587	1	0.79	P05091	52	0.475	Q1	K	Aldehyde dehydrogenase, mitochondrial OS=Homo sapiens OX=9606 GN=ALDH2 PE=1 SV=2	ALDH2	1	1.86737e-16	95.646	K(1)TFPTVNPSTGEVICQVAEGDKEDVDK	4	-0.54916	1	1.456	1.43	1.497	0.65	0.681	0.75	0.475	7.6005e-05
hsa05215 Prostate cancer	0.167395	4	1.81	P08238	559	0.479	Q1	K	Heat shock protein HSP 90-beta OS=Homo sapiens OX=9606 GN=HSP90AB1 PE=1 SV=4	HSP90AB1	1	0.00072324	111.17	AK(1)FENLCK	3	-0.027707	2	1.508	1.469	1.398	0.714	0.677	0.704	0.479	1.56421e-05
hsa05215 Prostate cancer	0.167395	4	1.81	P08238	568	0.153	Q1	K	Heat shock protein HSP 90-beta OS=Homo sapiens OX=9606 GN=HSP90AB1 PE=1 SV=4	HSP90AB1	1	0.0129056	82.417	LMK(1)EILDK	2	-0.52759	1	2.117	2.005	1.986	0.335	0.306	0.291	0.153	1.0451e-06
hsa05215 Prostate cancer	0.167395	4	1.81	P06400	65	0.464	Q1	K	Retinoblastoma-associated protein OS=Homo sapiens OX=9606 GN=RB1 PE=1 SV=2	RB1	1	0.00150538	94.114	LK(1)IPDHVR	3	-0.34904	1	1.381	1.521	1.526	0.796	0.554	0.706	0.464	0.002224
hsa05215 Prostate cancer	0.167395	4	1.81	Q58FF8	332	0.479	Q1	K	Putative heat shock protein HSP 90-beta 2 OS=Homo sapiens OX=9606 GN=HSP90AB2P PE=1 SV=2	HSP90AB2P	1	0.00072324	111.17	AK(1)FENLCK	3	-0.027707	2	1.508	1.469	1.398	0.714	0.677	0.704	0.479	1.56421e-05
hsa05215 Prostate cancer	0.167395	4	1.81	P07900	576	0.235	Q1	K	Heat shock protein HSP 90-alpha OS=Homo sapiens OX=9606 GN=HSP90AA1 PE=1 SV=5	HSP90AA1	1	0.00316475	93.096	IMK(1)DILEK	3	0.51489	4	1.881	1.876	1.791	0.418	0.456	0.43	0.235	5.6281e-07
hsa04724 Glutamatergic synapse	0.36835	2	1.58	P63092	8	0.162	Q1	K	Guanine nucleotide-binding protein G(s) subunit alpha isoforms short OS=Homo sapiens OX=9606 GN=GNAS PE=1 SV=1	GNAS	1	0.00017262	97.463	GCLGNSK(1)TEDQR	2	-0.98053	1	2.08	2.045	1.911	0.324	0.323	0.33	0.162	1.3942e-07
hsa04724 Glutamatergic synapse	0.36835	2	1.58	Q14573	258	0.471	Q1	K	Inositol 1,4,5-trisphosphate receptor type 3 OS=Homo sapiens OX=9606 GN=ITPR3 PE=1 SV=2	ITPR3	1	0.000333363	105.13	FLTCDEYK(1)GK	2	-1.2035	2	1.529	1.425	1.454	0.707	0.674	0.693	0.471	3.6728e-06
hsa05146 Amoebiasis	0.385221	3	1.36	P63092	8	0.162	Q1	K	Guanine nucleotide-binding protein G(s) subunit alpha isoforms short OS=Homo sapiens OX=9606 GN=GNAS PE=1 SV=1	GNAS	1	0.00017262	97.463	GCLGNSK(1)TEDQR	2	-0.98053	1	2.08	2.045	1.911	0.324	0.323	0.33	0.162	1.3942e-07
hsa05146 Amoebiasis	0.385221	3	1.36	Q06830	178	0.453	Q1	K	Peroxiredoxin-1 OS=Homo sapiens OX=9606 GN=PRDX1 PE=1 SV=1	PRDX1	0.999997	5.6436e-11	97.69	HGEVCPAGWK(1)PGSDTIKPDVQK	5	0.01739	4	1.498	1.509	1.469	0.721	0.688	0.619	0.453	6.26e-05
hsa05146 Amoebiasis	0.385221	3	1.36	P18206	316	0.374	Q1	K	Vinculin OS=Homo sapiens OX=9606 GN=VCL PE=1 SV=4	VCL	1	0.0100094	72.34	VGELCAGK(1)ER	2	-1.6995	1	1.722	1.618	1.478	0.627	0.582	0.593	0.374	3.9318e-05
hsa04612 Antigen processing and presentation	0.140928	5	1.76	P08238	559	0.479	Q1	K	Heat shock protein HSP 90-beta OS=Homo sapiens OX=9606 GN=HSP90AB1 PE=1 SV=4	HSP90AB1	1	0.00072324	111.17	AK(1)FENLCK	3	-0.027707	2	1.508	1.469	1.398	0.714	0.677	0.704	0.479	1.56421e-05
hsa04612 Antigen processing and presentation	0.140928	5	1.76	P08238	568	0.153	Q1	K	Heat shock protein HSP 90-beta OS=Homo sapiens OX=9606 GN=HSP90AB1 PE=1 SV=4	HSP90AB1	1	0.0129056	82.417	LMK(1)EILDK	2	-0.52759	1	2.117	2.005	1.986	0.335	0.306	0.291	0.153	1.0451e-06
hsa04612 Antigen processing and presentation	0.140928	5	1.76	P34932	44	0.476	Q1	K	Heat shock 70 kDa protein 4 OS=Homo sapiens OX=9606 GN=HSPA4 PE=1 SV=4	HSPA4	1	1.44443e-06	110.51	CTPACISFGPK(1)NR	2	-0.85084	1	1.432	1.475	1.477	0.692	0.682	0.711	0.476	6.1646e-07
hsa04612 Antigen processing and presentation	0.140928	5	1.76	P30101	94	0.42	Q1	K	Protein disulfide-isomerase A3 OS=Homo sapiens OX=9606 GN=PDIA3 PE=1 SV=4	PDIA3	1	3.5914e-41	161.47	VDCTANTNTCNK(1)YGVSGYPTLK	4	-0.65929	5	1.559	1.492	1.558	0.681	0.625	0.63	0.42	4.8366e-06
hsa04612 Antigen processing and presentation	0.140928	5	1.76	P30101	415	0.45	Q1	K	Protein disulfide-isomerase A3 OS=Homo sapiens OX=9606 GN=PDIA3 PE=1 SV=4	PDIA3	1	0.0215894	85.676	NLEPK(1)YK	3	0.15336	4	1.566	1.535	1.386	0.673	0.669	0.679	0.45	0.0022784
hsa04612 Antigen processing and presentation	0.140928	5	1.76	P30101	82	0.469	Q1	K	Protein disulfide-isomerase A3 OS=Homo sapiens OX=9606 GN=PDIA3 PE=1 SV=4	PDIA3	1	6.15521e-11	117.18	GIVPLAK(1)VDCTANTNTCNK	3	-0.14257	4	1.365	1.513	1.526	0.693	0.669	0.704	0.469	4.061e-05
hsa04612 Antigen processing and presentation	0.140928	5	1.76	Q58FF8	332	0.479	Q1	K	Putative heat shock protein HSP 90-beta 2 OS=Homo sapiens OX=9606 GN=HSP90AB2P PE=1 SV=2	HSP90AB2P	1	0.00072324	111.17	AK(1)FENLCK	3	-0.027707	2	1.508	1.469	1.398	0.714	0.677	0.704	0.479	1.56421e-05
hsa04612 Antigen processing and presentation	0.140928	5	1.76	P07900	576	0.235	Q1	K	Heat shock protein HSP 90-alpha OS=Homo sapiens OX=9606 GN=HSP90AA1 PE=1 SV=5	HSP90AA1	1	0.00316475	93.096	IMK(1)DILEK	3	0.51489	4	1.881	1.876	1.791	0.418	0.456	0.43	0.235	5.6281e-07
hsa05016 Huntington disease	0.994306	3	0.36	P51970	38	0.266	Q1	K	NADH dehydrogenase [ubiquinone] 1 alpha subcomplex subunit 8 OS=Homo sapiens OX=9606 GN=NDUFA8 PE=1 SV=3	NDUFA8	1	0.00170306	54.09	AAAHHYGAQCDK(1)PNK	3	-0.081265	3	1.827	1.722	1.816	0.446	0.503	0.476	0.266	2.3488e-06
hsa05016 Huntington disease	0.994306	3	0.36	Q13547	412	0.47	Q1	K	Histone deacetylase 1 OS=Homo sapiens OX=9606 GN=HDAC1 PE=1 SV=1	HDAC1	1	0.00172616	93.096	ISICSSDK(1)R	2	-1.0844	1	1.453	1.472	1.484	0.747	0.681	0.645	0.47	0.0032599
hsa05016 Huntington disease	0.994306	3	0.36	Q8TD57	2921	0.476	Q1	K	Dynein heavy chain 3, axonemal OS=Homo sapiens OX=9606 GN=DNAH3 PE=2 SV=1	DNAH3	1	0.0106296	49.189	LAAQMQK(1)LNQK	2	-1.4123	1	1.444	1.498	1.439	0.637	0.719	0.728	0.476	7.733e-05
hsa04146 Peroxisome	0.635042	3	0.95	P35914	137	0.498	Q1	K	Hydroxymethylglutaryl-CoA lyase, mitochondrial OS=Homo sapiens OX=9606 GN=HMGCL PE=1 SV=2	HMGCL	1	1.48048e-28	176.83	K(1)NINCSIEESFQR	3	0.46393	3	1.382	1.441	1.469	0.652	0.7	0.787	0.498	0.00026353
hsa04146 Peroxisome	0.635042	3	0.95	Q06830	178	0.453	Q1	K	Peroxiredoxin-1 OS=Homo sapiens OX=9606 GN=PRDX1 PE=1 SV=1	PRDX1	0.999997	5.6436e-11	97.69	HGEVCPAGWK(1)PGSDTIKPDVQK	5	0.01739	4	1.498	1.509	1.469	0.721	0.688	0.619	0.453	6.26e-05
hsa04146 Peroxisome	0.635042	3	0.95	Q13011	95	0.338	Q1	K	Delta(3,5)-Delta(2,4)-dienoyl-CoA isomerase, mitochondrial OS=Homo sapiens OX=9606 GN=ECH1 PE=1 SV=2	ECH1	1	2.339e-06	129.37	EMVECFNK(1)ISR	3	-0.63547	2	1.684	1.746	1.551	0.562	0.561	0.562	0.338	0.00104309
hsa00230 Purine metabolism	0.494052	5	1.09	P12268	242	0.477	Q1	K	Inosine-5'-monophosphate dehydrogenase 2 OS=Homo sapiens OX=9606 GN=IMPDH2 PE=1 SV=2	IMPDH2	1	7.99619e-10	116.13	K(1)QLLCGAAIGTHEDDKYR	4	-0.11491	2	1.559	1.417	1.411	0.705	0.718	0.668	0.477	4.2938e-05
hsa00230 Purine metabolism	0.494052	5	1.09	P23921	414	0.201	Q1	K	Ribonucleoside-diphosphate reductase large subunit OS=Homo sapiens OX=9606 GN=RRM1 PE=1 SV=1	RRM1	1	3.90941e-15	159.66	K(1)SNQQNLGTIK	2	0.94274	1	1.843	2.011	1.903	0.412	0.374	0.373	0.201	1.3358e-06
hsa00230 Purine metabolism	0.494052	5	1.09	P22102	162	0.427	Q1	K	Trifunctional purine biosynthetic protein adenosine-3 OS=Homo sapiens OX=9606 GN=GART PE=1 SV=1	GART	1	0.00700052	87.476	GVIVAK(1)SK	2	-0.25976	2	1.559	1.531	1.49	0.669	0.664	0.624	0.427	2.4813e-06
hsa00230 Purine metabolism	0.494052	5	1.09	P22102	164	0.214	Q1	K	Trifunctional purine biosynthetic protein adenosine-3 OS=Homo sapiens OX=9606 GN=GART PE=1 SV=1	GART	1	0.00633056	105.52	SK(1)EEACK	2	-0.90208	1	1.917	1.882	1.877	0.398	0.392	0.426	0.214	2.5844e-07
hsa00230 Purine metabolism	0.494052	5	1.09	P30566	402	0.291	Q1	K	Adenylosuccinate lyase OS=Homo sapiens OX=9606 GN=ADSL PE=1 SV=2	ADSL	1	0.0109968	85.533	QDCHEK(1)IR	2	-0.15072	2	1.721	1.685	1.818	0.519	0.539	0.464	0.291	1.82115e-05
hsa00230 Purine metabolism	0.494052	5	1.09	P14618	162	0.464	Q1	K	Pyruvate kinase PKM OS=Homo sapiens OX=9606 GN=PKM PE=1 SV=4	PKM	1	6.49953e-05	90.725	CDENILWLDYK(1)NICK	3	-0.11353	1	1.459	1.39	1.578	0.656	0.756	0.643	0.464	0.00025908
hsa00230 Purine metabolism	0.494052	5	1.09	P14618	322	0.414	Q1	K	Pyruvate kinase PKM OS=Homo sapiens OX=9606 GN=PKM PE=1 SV=4	PKM	1	4.11221e-09	110.12	AGK(1)PVICATQMLESMIK	3	0.3365	2	1.583	1.521	1.528	0.626	0.629	0.664	0.414	1.32e-06
hsa00510 N-Glycan biosynthesis	0.822265	1	0.63	P04843	538	0.417	Q1	K	Dolichyl-diphosphooligosaccharide--protein glycosyltransferase subunit 1 OS=Homo sapiens OX=9606 GN=RPN1 PE=1 SV=1	RPN1	1	0.000596927	91.62	LK(1)TEGSDLCDR	3	-0.056382	2	1.554	1.514	1.55	0.636	0.655	0.637	0.417	1.3213e-07
hsa04710 Circadian rhythm	0.291203	1	3.16	P63208	66	0.411	Q1	K	S-phase kinase-associated protein 1 OS=Homo sapiens OX=9606 GN=SKP1 PE=1 SV=2	SKP1	1	2.05841e-10	84.327	VIQWCTHHK(1)DDPPPPEDDENKEK	5	0.029289	1	1.562	1.461	1.627	0.671	0.605	0.633	0.411	3.6657e-05
hsa04390 Hippo signaling pathway	0.973924	1	0.3	P35221	120	0.488	Q1	K	Catenin alpha-1 OS=Homo sapiens OX=9606 GN=CTNNA1 PE=1 SV=1	CTNNA1	1	5.50199e-08	107.82	AAAGEFADDPCSSVK(1)R	2	-0.12176	1	1.365	1.42	1.547	0.7	0.659	0.755	0.488	0.000182432
hsa04910 Insulin signaling pathway	0.701027	3	0.86	P10644	367	0.327	Q1	K	cAMP-dependent protein kinase type I-alpha regulatory subunit OS=Homo sapiens OX=9606 GN=PRKAR1A PE=1 SV=1	PRKAR1A	1	6.36671e-05	106.67	VLGPCSDILK(1)R	2	-0.67679	1	1.637	1.64	1.76	0.573	0.538	0.536	0.327	2.0587e-06
hsa04910 Insulin signaling pathway	0.701027	3	0.86	P13861	379	0.477	Q1	K	cAMP-dependent protein kinase type II-alpha regulatory subunit OS=Homo sapiens OX=9606 GN=PRKAR2A PE=1 SV=2	PRKAR2A	1	0.00222902	71.03	LLGPCMDIMK(1)R	3	-0.51879	2	1.403	1.491	1.483	0.719	0.659	0.711	0.477	2.2538e-05
hsa04910 Insulin signaling pathway	0.701027	3	0.86	P11216	370	0.402	Q1	K	Glycogen phosphorylase, brain form OS=Homo sapiens OX=9606 GN=PYGB PE=1 SV=5	PYGB	1	0.00904633	101.43	AWEITK(1)K	3	-0.31142	2	1.604	1.571	1.509	0.623	0.662	0.6	0.402	1.56336e-05
hsa00072 Synthesis and degradation of ketone bodies	0.000606585	4	6.33	Q01581	239	0.441	Q1	K	Hydroxymethylglutaryl-CoA synthase, cytoplasmic OS=Homo sapiens OX=9606 GN=HMGCS1 PE=1 SV=2	HMGCS1	1	0.00927854	73.665	K(1)IHAQWQK	3	1.6118	1	1.512	1.486	1.52	0.636	0.684	0.674	0.441	1.9395e-06
hsa00072 Synthesis and degradation of ketone bodies	0.000606585	4	6.33	Q01581	409	0.372	Q1	K	Hydroxymethylglutaryl-CoA synthase, cytoplasmic OS=Homo sapiens OX=9606 GN=HMGCS1 PE=1 SV=2	HMGCS1	1	1.88095e-06	130.1	ITASLCDLK(1)SR	3	-0.19613	2	1.635	1.652	1.534	0.555	0.713	0.525	0.372	0.00050154
hsa00072 Synthesis and degradation of ketone bodies	0.000606585	4	6.33	P35914	137	0.498	Q1	K	Hydroxymethylglutaryl-CoA lyase, mitochondrial OS=Homo sapiens OX=9606 GN=HMGCL PE=1 SV=2	HMGCL	1	1.48048e-28	176.83	K(1)NINCSIEESFQR	3	0.46393	3	1.382	1.441	1.469	0.652	0.7	0.787	0.498	0.00026353
hsa00072 Synthesis and degradation of ketone bodies	0.000606585	4	6.33	P54868	310	0.49	Q1	K	Hydroxymethylglutaryl-CoA synthase, mitochondrial OS=Homo sapiens OX=9606 GN=HMGCS2 PE=1 SV=1	HMGCS2	1	0.0108676	85.744	MVQK(1)SLAR	2	-1.7814	1	1.406	1.493	1.427	0.645	0.72	0.754	0.49	0.000137702
hsa00072 Synthesis and degradation of ketone bodies	0.000606585	4	6.33	P24752	174	0.297	Q1	K	Acetyl-CoA acetyltransferase, mitochondrial OS=Homo sapiens OX=9606 GN=ACAT1 PE=1 SV=1	ACAT1	1	0.000149298	75.018	GSTPYGGVK(1)LEDLIVK	3	0.042257	1	1.807	1.635	1.755	0.54	0.495	0.509	0.297	3.2579e-06
hsa04510 Focal adhesion	0.875624	4	0.67	P21333	578	0.272	Q1	K	Filamin-A OS=Homo sapiens OX=9606 GN=FLNA PE=1 SV=4	FLNA	1	0.000120036	101.56	VGTECGNQK(1)VR	2	-0.21816	1	1.73	1.815	1.784	0.486	0.476	0.485	0.272	6.0056e-08
hsa04510 Focal adhesion	0.875624	4	0.67	P21333	2000	0.359	Q1	K	Filamin-A OS=Homo sapiens OX=9606 GN=FLNA PE=1 SV=4	FLNA	1	0.0408648	66.692	EEPCLLK(1)R	2	-0.50213	1	1.675	1.62	1.586	0.582	0.588	0.583	0.359	1.8799e-07
hsa04510 Focal adhesion	0.875624	4	0.67	P21333	1450	0.495	Q1	K	Filamin-A OS=Homo sapiens OX=9606 GN=FLNA PE=1 SV=4	FLNA	1	0.00011233	90.793	VPVHDVTDASK(1)VK	3	0.48724	1	1.479	1.441	1.393	0.691	0.679	0.764	0.495	6.2437e-05
hsa04510 Focal adhesion	0.875624	4	0.67	Q9Y490	2445	0.279	Q1	K	Talin-1 OS=Homo sapiens OX=9606 GN=TLN1 PE=1 SV=3	TLN1	1	2.8004e-05	114.7	VK(1)ADQDSEAMK	2	-0.094946	1	1.709	1.766	1.815	0.526	0.472	0.478	0.279	2.4271e-06
hsa04510 Focal adhesion	0.875624	4	0.67	P18206	316	0.374	Q1	K	Vinculin OS=Homo sapiens OX=9606 GN=VCL PE=1 SV=4	VCL	1	0.0100094	72.34	VGELCAGK(1)ER	2	-1.6995	1	1.722	1.618	1.478	0.627	0.582	0.593	0.374	3.9318e-05
hsa04510 Focal adhesion	0.875624	4	0.67	P16144	834	0.349	Q1	K	Integrin beta-4 OS=Homo sapiens OX=9606 GN=ITGB4 PE=1 SV=5	ITGB4	1	1.56452e-06	115.12	LCTENLLK(1)PDTR	3	-0.48166	2	1.603	1.662	1.661	0.6	0.55	0.57	0.349	1.481e-06
hsa00500 Starch and sucrose metabolism	0.30586	2	1.81	Q16851	127	0.404	Q1	K	UTP--glucose-1-phosphate uridylyltransferase OS=Homo sapiens OX=9606 GN=UGP2 PE=1 SV=5	UGP2	1	0.0249755	64.906	GPK(1)SLIGVR	2	-0.065317	1	1.654	1.554	1.473	0.636	0.597	0.658	0.404	3.639e-05
hsa00500 Starch and sucrose metabolism	0.30586	2	1.81	P11216	370	0.402	Q1	K	Glycogen phosphorylase, brain form OS=Homo sapiens OX=9606 GN=PYGB PE=1 SV=5	PYGB	1	0.00904633	101.43	AWEITK(1)K	3	-0.31142	2	1.604	1.571	1.509	0.623	0.662	0.6	0.402	1.56336e-05
hsa04913 Ovarian steroidogenesis	0.497934	1	1.58	P63092	8	0.162	Q1	K	Guanine nucleotide-binding protein G(s) subunit alpha isoforms short OS=Homo sapiens OX=9606 GN=GNAS PE=1 SV=1	GNAS	1	0.00017262	97.463	GCLGNSK(1)TEDQR	2	-0.98053	1	2.08	2.045	1.911	0.324	0.323	0.33	0.162	1.3942e-07
hsa00830 Retinol metabolism	0.577551	1	1.27	P11766	107	0.231	Q1	K	Alcohol dehydrogenase class-3 OS=Homo sapiens OX=9606 GN=ADH5 PE=1 SV=4	ADH5	1	1.45045e-06	115.57	FCLNPK(1)TNLCQK	2	0.14803	1	2	1.774	1.804	0.398	0.407	0.482	0.231	3.6245e-05
hsa00982 Drug metabolism - cytochrome P450	0.485561	2	1.27	P11766	107	0.231	Q1	K	Alcohol dehydrogenase class-3 OS=Homo sapiens OX=9606 GN=ADH5 PE=1 SV=4	ADH5	1	1.45045e-06	115.57	FCLNPK(1)TNLCQK	2	0.14803	1	2	1.774	1.804	0.398	0.407	0.482	0.231	3.6245e-05
hsa00982 Drug metabolism - cytochrome P450	0.485561	2	1.27	P47895	48	0.492	Q1	K	Aldehyde dehydrogenase family 1 member A3 OS=Homo sapiens OX=9606 GN=ALDH1A3 PE=1 SV=2	ALDH1A3	1	0.00157174	86.911	K(1)FATCNPSTR	2	-0.43183	1	1.53	1.442	1.355	0.742	0.696	0.693	0.492	6.4523e-05
hsa00630 Glyoxylate and dicarboxylate metabolism	0.675253	2	0.9	P09622	66	0.426	Q1	K	Dihydrolipoyl dehydrogenase, mitochondrial OS=Homo sapiens OX=9606 GN=DLD PE=1 SV=2	DLD	1	6.84578e-17	148.57	AAQLGFK(1)TVCIEK	2	0.7406	2	1.537	1.514	1.534	0.697	0.632	0.626	0.426	0.00164226
hsa00630 Glyoxylate and dicarboxylate metabolism	0.675253	2	0.9	P24752	174	0.297	Q1	K	Acetyl-CoA acetyltransferase, mitochondrial OS=Homo sapiens OX=9606 GN=ACAT1 PE=1 SV=1	ACAT1	1	0.000149298	75.018	GSTPYGGVK(1)LEDLIVK	3	0.042257	1	1.807	1.635	1.755	0.54	0.495	0.509	0.297	3.2579e-06
hsa04713 Circadian entrainment	0.118391	3	2.37	P63092	8	0.162	Q1	K	Guanine nucleotide-binding protein G(s) subunit alpha isoforms short OS=Homo sapiens OX=9606 GN=GNAS PE=1 SV=1	GNAS	1	0.00017262	97.463	GCLGNSK(1)TEDQR	2	-0.98053	1	2.08	2.045	1.911	0.324	0.323	0.33	0.162	1.3942e-07
hsa04713 Circadian entrainment	0.118391	3	2.37	Q13557	292	0.489	Q1	K	Calcium/calmodulin-dependent protein kinase type II subunit delta OS=Homo sapiens OX=9606 GN=CAMK2D PE=1 SV=3	CAMK2D	1	0.0244498	51.436	QETVDCLK(1)K	3	0.21401	1	1.637	1.358	1.344	0.655	0.756	0.712	0.489	0.00073807
hsa04713 Circadian entrainment	0.118391	3	2.37	Q14573	258	0.471	Q1	K	Inositol 1,4,5-trisphosphate receptor type 3 OS=Homo sapiens OX=9606 GN=ITPR3 PE=1 SV=2	ITPR3	1	0.000333363	105.13	FLTCDEYK(1)GK	2	-1.2035	2	1.529	1.425	1.454	0.707	0.674	0.693	0.471	3.6728e-06
hsa04970 Salivary secretion	0.36835	2	1.58	P63092	8	0.162	Q1	K	Guanine nucleotide-binding protein G(s) subunit alpha isoforms short OS=Homo sapiens OX=9606 GN=GNAS PE=1 SV=1	GNAS	1	0.00017262	97.463	GCLGNSK(1)TEDQR	2	-0.98053	1	2.08	2.045	1.911	0.324	0.323	0.33	0.162	1.3942e-07
hsa04970 Salivary secretion	0.36835	2	1.58	Q14573	258	0.471	Q1	K	Inositol 1,4,5-trisphosphate receptor type 3 OS=Homo sapiens OX=9606 GN=ITPR3 PE=1 SV=2	ITPR3	1	0.000333363	105.13	FLTCDEYK(1)GK	2	-1.2035	2	1.529	1.425	1.454	0.707	0.674	0.693	0.471	3.6728e-06
hsa04961 Endocrine and other factor-regulated calcium reabsorption	0.63382	2	0.97	P63092	8	0.162	Q1	K	Guanine nucleotide-binding protein G(s) subunit alpha isoforms short OS=Homo sapiens OX=9606 GN=GNAS PE=1 SV=1	GNAS	1	0.00017262	97.463	GCLGNSK(1)TEDQR	2	-0.98053	1	2.08	2.045	1.911	0.324	0.323	0.33	0.162	1.3942e-07
hsa04961 Endocrine and other factor-regulated calcium reabsorption	0.63382	2	0.97	P50570	90	0.247	Q1	K	Dynamin-2 OS=Homo sapiens OX=9606 GN=DNM2 PE=1 SV=2	DNM2	1	0.007979	78.342	K(1)FTDFDEVR	2	-0.55845	1	1.768	1.787	1.917	0.504	0.415	0.435	0.247	2.2772e-05
hsa04110 Cell cycle	0.363602	6	1.22	P63208	66	0.411	Q1	K	S-phase kinase-associated protein 1 OS=Homo sapiens OX=9606 GN=SKP1 PE=1 SV=2	SKP1	1	2.05841e-10	84.327	VIQWCTHHK(1)DDPPPPEDDENKEK	5	0.029289	1	1.562	1.461	1.627	0.671	0.605	0.633	0.411	3.6657e-05
hsa04110 Cell cycle	0.363602	6	1.22	P06400	65	0.464	Q1	K	Retinoblastoma-associated protein OS=Homo sapiens OX=9606 GN=RB1 PE=1 SV=2	RB1	1	0.00150538	94.114	LK(1)IPDHVR	3	-0.34904	1	1.381	1.521	1.526	0.796	0.554	0.706	0.464	0.002224
hsa04110 Cell cycle	0.363602	6	1.22	Q13547	412	0.47	Q1	K	Histone deacetylase 1 OS=Homo sapiens OX=9606 GN=HDAC1 PE=1 SV=1	HDAC1	1	0.00172616	93.096	ISICSSDK(1)R	2	-1.0844	1	1.453	1.472	1.484	0.747	0.681	0.645	0.47	0.0032599
hsa04110 Cell cycle	0.363602	6	1.22	Q14566	95	0.26	Q1	K	DNA replication licensing factor MCM6 OS=Homo sapiens OX=9606 GN=MCM6 PE=1 SV=1	MCM6	1	0.00983915	99.442	ALK(1)TFVK	2	1.4358	1	1.82	1.826	1.754	0.469	0.471	0.463	0.26	3.3796e-08
hsa04110 Cell cycle	0.363602	6	1.22	P78527	117	0.428	Q1	K	DNA-dependent protein kinase catalytic subunit OS=Homo sapiens OX=9606 GN=PRKDC PE=1 SV=3	PRKDC	1	0.00114791	88.075	NTCTSVYTK(1)DR	2	2.0058	1	1.369	1.529	1.672	0.637	0.733	0.584	0.428	0.0006389
hsa04110 Cell cycle	0.363602	6	1.22	Q9UQE7	977	0.44	Q1	K	Structural maintenance of chromosomes protein 3 OS=Homo sapiens OX=9606 GN=SMC3 PE=1 SV=2	SMC3	0.99997	0.0237068	46.88	KLEQCNTELK(1)K	3	1.6771	1	1.475	1.481	1.565	0.661	0.655	0.674	0.44	1.2541e-06
hsa04720 Long-term potentiation	0.63382	2	0.97	Q13557	292	0.489	Q1	K	Calcium/calmodulin-dependent protein kinase type II subunit delta OS=Homo sapiens OX=9606 GN=CAMK2D PE=1 SV=3	CAMK2D	1	0.0244498	51.436	QETVDCLK(1)K	3	0.21401	1	1.637	1.358	1.344	0.655	0.756	0.712	0.489	0.00073807
hsa04720 Long-term potentiation	0.63382	2	0.97	Q14573	258	0.471	Q1	K	Inositol 1,4,5-trisphosphate receptor type 3 OS=Homo sapiens OX=9606 GN=ITPR3 PE=1 SV=2	ITPR3	1	0.000333363	105.13	FLTCDEYK(1)GK	2	-1.2035	2	1.529	1.425	1.454	0.707	0.674	0.693	0.471	3.6728e-06
hsa04630 JAK-STAT signaling pathway	0.850597	1	0.58	Q06124	178	0.256	Q1	K	Tyrosine-protein phosphatase non-receptor type 11 OS=Homo sapiens OX=9606 GN=PTPN11 PE=1 SV=2	PTPN11	1	0.00118893	79.346	CQELK(1)YDVGGGER	2	0.10773	2	1.739	1.852	1.824	0.421	0.505	0.46	0.256	1.83063e-05
hsa01522 Endocrine resistance	0.485561	2	1.27	P63092	8	0.162	Q1	K	Guanine nucleotide-binding protein G(s) subunit alpha isoforms short OS=Homo sapiens OX=9606 GN=GNAS PE=1 SV=1	GNAS	1	0.00017262	97.463	GCLGNSK(1)TEDQR	2	-0.98053	1	2.08	2.045	1.911	0.324	0.323	0.33	0.162	1.3942e-07
hsa01522 Endocrine resistance	0.485561	2	1.27	P06400	65	0.464	Q1	K	Retinoblastoma-associated protein OS=Homo sapiens OX=9606 GN=RB1 PE=1 SV=2	RB1	1	0.00150538	94.114	LK(1)IPDHVR	3	-0.34904	1	1.381	1.521	1.526	0.796	0.554	0.706	0.464	0.002224
hsa04150 mTOR signaling pathway	0.730465	3	0.83	P55735	192	0.494	Q1	K	Protein SEC13 homolog OS=Homo sapiens OX=9606 GN=SEC13 PE=1 SV=3	SEC13	1	0.000354026	70.889	FASGGCDNLIK(1)LWK	3	-1.05	1	1.463	1.414	1.438	0.682	0.745	0.705	0.494	1.69329e-05
hsa04150 mTOR signaling pathway	0.730465	3	0.83	P21281	109	0.48	Q1	K	V-type proton ATPase subunit B, brain isoform OS=Homo sapiens OX=9606 GN=ATP6V1B2 PE=1 SV=3	ATP6V1B2	1	0.000924525	87.718	K(1)TSCEFTGDILR	3	-0.37516	3	1.482	1.45	1.439	0.716	0.687	0.694	0.48	5.5611e-07
hsa04150 mTOR signaling pathway	0.730465	3	0.83	P38606	132	0.405	Q1	K	V-type proton ATPase catalytic subunit A OS=Homo sapiens OX=9606 GN=ATP6V1A PE=1 SV=2	ATP6V1A	1	0.000353207	107.09	DIK(1)WDFTPCK	2	-0.13164	2	1.639	1.537	1.502	0.652	0.641	0.6	0.405	1.77762e-05
hsa05134 Legionellosis	0.63382	2	0.97	P62820	131	0.394	Q1	K	Ras-related protein Rab-1A OS=Homo sapiens OX=9606 GN=RAB1A PE=1 SV=3	RAB1A	1	0.00887163	101.72	CDLTTK(1)K	2	-1.4943	1	1.672	1.534	1.52	0.627	0.649	0.585	0.394	2.347e-05
hsa05134 Legionellosis	0.63382	2	0.97	Q5VTE0	376	0.352	Q1	K	Putative elongation factor 1-alpha-like 3 OS=Homo sapiens OX=9606 GN=EEF1A1P5 PE=5 SV=1	EEF1A1P5	1	0.0336053	78.113	FAELK(1)EK	2	-0.6028	1	1.692	1.634	1.59	0.574	0.573	0.584	0.352	3.2826e-07
hsa04916 Melanogenesis	0.588393	2	1.05	P63092	8	0.162	Q1	K	Guanine nucleotide-binding protein G(s) subunit alpha isoforms short OS=Homo sapiens OX=9606 GN=GNAS PE=1 SV=1	GNAS	1	0.00017262	97.463	GCLGNSK(1)TEDQR	2	-0.98053	1	2.08	2.045	1.911	0.324	0.323	0.33	0.162	1.3942e-07
hsa04916 Melanogenesis	0.588393	2	1.05	Q13557	292	0.489	Q1	K	Calcium/calmodulin-dependent protein kinase type II subunit delta OS=Homo sapiens OX=9606 GN=CAMK2D PE=1 SV=3	CAMK2D	1	0.0244498	51.436	QETVDCLK(1)K	3	0.21401	1	1.637	1.358	1.344	0.655	0.756	0.712	0.489	0.00073807
hsa04979 Cholesterol metabolism	0.428527	2	1.41	O95292	45	0.307	Q1	K	Vesicle-associated membrane protein-associated protein B/C OS=Homo sapiens OX=9606 GN=VAPB PE=1 SV=3	VAPB	1	0.0183623	88.819	VK(1)TTAPR	2	0.92096	1	1.883	1.543	1.719	0.5	0.456	0.622	0.307	0.0003986
hsa04979 Cholesterol metabolism	0.428527	2	1.41	O95292	43	0.433	Q1	K	Vesicle-associated membrane protein-associated protein B/C OS=Homo sapiens OX=9606 GN=VAPB PE=1 SV=3	VAPB	1	0.0107878	97.798	NVCFK(1)VK	2	-2.8447	1	1.635	1.469	1.454	0.619	0.725	0.63	0.433	0.000179612
hsa04979 Cholesterol metabolism	0.428527	2	1.41	Q9P0L0	52	0.307	Q1	K	Vesicle-associated membrane protein-associated protein A OS=Homo sapiens OX=9606 GN=VAPA PE=1 SV=3	VAPA	1	0.0183623	88.819	VK(1)TTAPR	2	0.92096	1	1.883	1.543	1.719	0.5	0.456	0.622	0.307	0.0003986
hsa04924 Renin secretion	0.30586	2	1.81	P63092	8	0.162	Q1	K	Guanine nucleotide-binding protein G(s) subunit alpha isoforms short OS=Homo sapiens OX=9606 GN=GNAS PE=1 SV=1	GNAS	1	0.00017262	97.463	GCLGNSK(1)TEDQR	2	-0.98053	1	2.08	2.045	1.911	0.324	0.323	0.33	0.162	1.3942e-07
hsa04924 Renin secretion	0.30586	2	1.81	Q14573	258	0.471	Q1	K	Inositol 1,4,5-trisphosphate receptor type 3 OS=Homo sapiens OX=9606 GN=ITPR3 PE=1 SV=2	ITPR3	1	0.000333363	105.13	FLTCDEYK(1)GK	2	-1.2035	2	1.529	1.425	1.454	0.707	0.674	0.693	0.471	3.6728e-06
hsa05167 Kaposi sarcoma-associated herpesvirus infection	0.730465	3	0.83	P06400	65	0.464	Q1	K	Retinoblastoma-associated protein OS=Homo sapiens OX=9606 GN=RB1 PE=1 SV=2	RB1	1	0.00150538	94.114	LK(1)IPDHVR	3	-0.34904	1	1.381	1.521	1.526	0.796	0.554	0.706	0.464	0.002224
hsa05167 Kaposi sarcoma-associated herpesvirus infection	0.730465	3	0.83	Q14573	258	0.471	Q1	K	Inositol 1,4,5-trisphosphate receptor type 3 OS=Homo sapiens OX=9606 GN=ITPR3 PE=1 SV=2	ITPR3	1	0.000333363	105.13	FLTCDEYK(1)GK	2	-1.2035	2	1.529	1.425	1.454	0.707	0.674	0.693	0.471	3.6728e-06
hsa05167 Kaposi sarcoma-associated herpesvirus infection	0.730465	3	0.83	Q9NT62	185	0.432	Q1	K	Ubiquitin-like-conjugating enzyme ATG3 OS=Homo sapiens OX=9606 GN=ATG3 PE=1 SV=1	ATG3	1	1.2016e-27	167.41	AK(1)TDAGGEDAILQTR	2	0.5084	2	1.529	1.524	1.503	0.63	0.665	0.674	0.432	1.2368e-06
hsa05218 Melanoma	0.644601	1	1.05	P06400	65	0.464	Q1	K	Retinoblastoma-associated protein OS=Homo sapiens OX=9606 GN=RB1 PE=1 SV=2	RB1	1	0.00150538	94.114	LK(1)IPDHVR	3	-0.34904	1	1.381	1.521	1.526	0.796	0.554	0.706	0.464	0.002224
hsa03015 mRNA surveillance pathway	0.792002	4	0.77	Q13838	162	0.422	Q1	K	Spliceosome RNA helicase DDX39B OS=Homo sapiens OX=9606 GN=DDX39B PE=1 SV=1	DDX39B	1	0.0197688	89.827	KDEEVLK(1)K	2	-0.64126	3	1.559	1.602	1.441	0.667	0.628	0.647	0.422	1.92273e-05
hsa03015 mRNA surveillance pathway	0.792002	4	0.77	Q13838	241	0.44	Q1	K	Spliceosome RNA helicase DDX39B OS=Homo sapiens OX=9606 GN=DDX39B PE=1 SV=1	DDX39B	1	2.52188e-06	104.2	K(1)FMQDPMEIFVDDETK	3	0.192	1	1.517	1.49	1.519	0.687	0.659	0.647	0.44	8.2451e-07
hsa03015 mRNA surveillance pathway	0.792002	4	0.77	Q92797	684	0.342	Q1	K	Symplekin OS=Homo sapiens OX=9606 GN=SYMPK PE=1 SV=2	SYMPK	1	0.0226227	76.282	K(1)YCEDESR	2	0.04773	1	1.777	1.569	1.621	0.525	0.593	0.579	0.342	3.7122e-05
hsa03015 mRNA surveillance pathway	0.792002	4	0.77	Q96EP5	59	0.357	Q1	K	DAZ-associated protein 1 OS=Homo sapiens OX=9606 GN=DAZAP1 PE=1 SV=1	DAZAP1	1	7.66327e-14	142.4	FK(1)DPNCVGTVLASR	3	0.0026175	2	1.633	1.699	1.557	0.585	0.584	0.577	0.357	1.1444e-06
hsa03015 mRNA surveillance pathway	0.792002	4	0.77	Q92900	378	0.213	Q1	K	Regulator of nonsense transcripts 1 OS=Homo sapiens OX=9606 GN=UPF1 PE=1 SV=2	UPF1	1	0.000607611	91.961	YK(1)GDLAPLWK	2	-0.82536	3	1.986	1.884	1.816	0.381	0.438	0.394	0.213	3.1039e-06
hsa04022 cGMP-PKG signaling pathway	0.973924	1	0.3	Q14573	258	0.471	Q1	K	Inositol 1,4,5-trisphosphate receptor type 3 OS=Homo sapiens OX=9606 GN=ITPR3 PE=1 SV=2	ITPR3	1	0.000333363	105.13	FLTCDEYK(1)GK	2	-1.2035	2	1.529	1.425	1.454	0.707	0.674	0.693	0.471	3.6728e-06
hsa04666 Fc gamma R-mediated phagocytosis	0.828474	2	0.67	P23528	45	0.342	Q1	K	Cofilin-1 OS=Homo sapiens OX=9606 GN=CFL1 PE=1 SV=3	CFL1	1	0.00127427	101.39	K(1)NIILEEGK	2	0.23308	5	1.734	1.655	1.576	0.555	0.587	0.557	0.342	2.6776e-06
hsa04666 Fc gamma R-mediated phagocytosis	0.828474	2	0.67	P23528	44	0.401	Q1	K	Cofilin-1 OS=Homo sapiens OX=9606 GN=CFL1 PE=1 SV=3	CFL1	1	4.72599e-11	153.95	AVLFCLSEDK(1)K	2	-0.65835	3	1.595	1.575	1.523	0.642	0.654	0.585	0.401	1.80522e-05
hsa04666 Fc gamma R-mediated phagocytosis	0.828474	2	0.67	P50570	90	0.247	Q1	K	Dynamin-2 OS=Homo sapiens OX=9606 GN=DNM2 PE=1 SV=2	DNM2	1	0.007979	78.342	K(1)FTDFDEVR	2	-0.55845	1	1.768	1.787	1.917	0.504	0.415	0.435	0.247	2.2772e-05
hsa05160 Hepatitis C	0.987089	1	0.25	P06400	65	0.464	Q1	K	Retinoblastoma-associated protein OS=Homo sapiens OX=9606 GN=RB1 PE=1 SV=2	RB1	1	0.00150538	94.114	LK(1)IPDHVR	3	-0.34904	1	1.381	1.521	1.526	0.796	0.554	0.706	0.464	0.002224
hsa00052 Galactose metabolism	0.874434	1	0.53	Q16851	127	0.404	Q1	K	UTP--glucose-1-phosphate uridylyltransferase OS=Homo sapiens OX=9606 GN=UGP2 PE=1 SV=5	UGP2	1	0.0249755	64.906	GPK(1)SLIGVR	2	-0.065317	1	1.654	1.554	1.473	0.636	0.597	0.658	0.404	3.639e-05
hsa04270 Vascular smooth muscle contraction	0.588393	2	1.05	P63092	8	0.162	Q1	K	Guanine nucleotide-binding protein G(s) subunit alpha isoforms short OS=Homo sapiens OX=9606 GN=GNAS PE=1 SV=1	GNAS	1	0.00017262	97.463	GCLGNSK(1)TEDQR	2	-0.98053	1	2.08	2.045	1.911	0.324	0.323	0.33	0.162	1.3942e-07
hsa04270 Vascular smooth muscle contraction	0.588393	2	1.05	Q14573	258	0.471	Q1	K	Inositol 1,4,5-trisphosphate receptor type 3 OS=Homo sapiens OX=9606 GN=ITPR3 PE=1 SV=2	ITPR3	1	0.000333363	105.13	FLTCDEYK(1)GK	2	-1.2035	2	1.529	1.425	1.454	0.707	0.674	0.693	0.471	3.6728e-06
hsa05203 Viral carcinogenesis	0.946928	5	0.59	P43487	154	0.361	Q1	K	Ran-specific GTPase-activating protein OS=Homo sapiens OX=9606 GN=RANBP1 PE=1 SV=1	RANBP1	1	0.0233636	83.948	TK(1)FEECR	2	-0.64741	1	1.725	1.586	1.563	0.591	0.591	0.579	0.361	2.7355e-06
hsa05203 Viral carcinogenesis	0.946928	5	0.59	Q99525	6	0.281	Q1	K	Histone H4-like protein type G OS=Homo sapiens OX=9606 GN=HIST1H4G PE=1 SV=1	HIST1H4G	1	1.63111e-05	105.19	GK(1)AGK(1)GLGK(1)GGAK	2	-0.36748	2	1.814	1.733	1.733	0.489	0.483	0.513	0.281	3.7489e-07
hsa05203 Viral carcinogenesis	0.946928	5	0.59	Q99525	9	0.281	Q1	K	Histone H4-like protein type G OS=Homo sapiens OX=9606 GN=HIST1H4G PE=1 SV=1	HIST1H4G	1	1.63111e-05	105.19	GK(1)AGK(1)GLGK(1)GGAK	2	-0.36748	2	1.814	1.733	1.733	0.489	0.483	0.513	0.281	3.7489e-07
hsa05203 Viral carcinogenesis	0.946928	5	0.59	P06400	65	0.464	Q1	K	Retinoblastoma-associated protein OS=Homo sapiens OX=9606 GN=RB1 PE=1 SV=2	RB1	1	0.00150538	94.114	LK(1)IPDHVR	3	-0.34904	1	1.381	1.521	1.526	0.796	0.554	0.706	0.464	0.002224
hsa05203 Viral carcinogenesis	0.946928	5	0.59	Q13547	412	0.47	Q1	K	Histone deacetylase 1 OS=Homo sapiens OX=9606 GN=HDAC1 PE=1 SV=1	HDAC1	1	0.00172616	93.096	ISICSSDK(1)R	2	-1.0844	1	1.453	1.472	1.484	0.747	0.681	0.645	0.47	0.0032599
hsa05203 Viral carcinogenesis	0.946928	5	0.59	P14618	162	0.464	Q1	K	Pyruvate kinase PKM OS=Homo sapiens OX=9606 GN=PKM PE=1 SV=4	PKM	1	6.49953e-05	90.725	CDENILWLDYK(1)NICK	3	-0.11353	1	1.459	1.39	1.578	0.656	0.756	0.643	0.464	0.00025908
hsa05203 Viral carcinogenesis	0.946928	5	0.59	P14618	322	0.414	Q1	K	Pyruvate kinase PKM OS=Homo sapiens OX=9606 GN=PKM PE=1 SV=4	PKM	1	4.11221e-09	110.12	AGK(1)PVICATQMLESMIK	3	0.3365	2	1.583	1.521	1.528	0.626	0.629	0.664	0.414	1.32e-06
hsa05200 Pathways in cancer	0.45928	10	1.07	P63092	8	0.162	Q1	K	Guanine nucleotide-binding protein G(s) subunit alpha isoforms short OS=Homo sapiens OX=9606 GN=GNAS PE=1 SV=1	GNAS	1	0.00017262	97.463	GCLGNSK(1)TEDQR	2	-0.98053	1	2.08	2.045	1.911	0.324	0.323	0.33	0.162	1.3942e-07
hsa05200 Pathways in cancer	0.45928	10	1.07	P06400	65	0.464	Q1	K	Retinoblastoma-associated protein OS=Homo sapiens OX=9606 GN=RB1 PE=1 SV=2	RB1	1	0.00150538	94.114	LK(1)IPDHVR	3	-0.34904	1	1.381	1.521	1.526	0.796	0.554	0.706	0.464	0.002224
hsa05200 Pathways in cancer	0.45928	10	1.07	Q13557	292	0.489	Q1	K	Calcium/calmodulin-dependent protein kinase type II subunit delta OS=Homo sapiens OX=9606 GN=CAMK2D PE=1 SV=3	CAMK2D	1	0.0244498	51.436	QETVDCLK(1)K	3	0.21401	1	1.637	1.358	1.344	0.655	0.756	0.712	0.489	0.00073807
hsa05200 Pathways in cancer	0.45928	10	1.07	Q16204	81	0.338	Q1	K	Coiled-coil domain-containing protein 6 OS=Homo sapiens OX=9606 GN=CCDC6 PE=1 SV=2	CCDC6	1	0.00126388	110.39	IELETYK(1)LK	3	0.58578	2	1.704	1.576	1.702	0.556	0.538	0.591	0.338	4.3748e-06
hsa05200 Pathways in cancer	0.45928	10	1.07	P63208	66	0.411	Q1	K	S-phase kinase-associated protein 1 OS=Homo sapiens OX=9606 GN=SKP1 PE=1 SV=2	SKP1	1	2.05841e-10	84.327	VIQWCTHHK(1)DDPPPPEDDENKEK	5	0.029289	1	1.562	1.461	1.627	0.671	0.605	0.633	0.411	3.6657e-05
hsa05200 Pathways in cancer	0.45928	10	1.07	P08238	559	0.479	Q1	K	Heat shock protein HSP 90-beta OS=Homo sapiens OX=9606 GN=HSP90AB1 PE=1 SV=4	HSP90AB1	1	0.00072324	111.17	AK(1)FENLCK	3	-0.027707	2	1.508	1.469	1.398	0.714	0.677	0.704	0.479	1.56421e-05
hsa05200 Pathways in cancer	0.45928	10	1.07	P08238	568	0.153	Q1	K	Heat shock protein HSP 90-beta OS=Homo sapiens OX=9606 GN=HSP90AB1 PE=1 SV=4	HSP90AB1	1	0.0129056	82.417	LMK(1)EILDK	2	-0.52759	1	2.117	2.005	1.986	0.335	0.306	0.291	0.153	1.0451e-06
hsa05200 Pathways in cancer	0.45928	10	1.07	Q13547	412	0.47	Q1	K	Histone deacetylase 1 OS=Homo sapiens OX=9606 GN=HDAC1 PE=1 SV=1	HDAC1	1	0.00172616	93.096	ISICSSDK(1)R	2	-1.0844	1	1.453	1.472	1.484	0.747	0.681	0.645	0.47	0.0032599
hsa05200 Pathways in cancer	0.45928	10	1.07	P07900	576	0.235	Q1	K	Heat shock protein HSP 90-alpha OS=Homo sapiens OX=9606 GN=HSP90AA1 PE=1 SV=5	HSP90AA1	1	0.00316475	93.096	IMK(1)DILEK	3	0.51489	4	1.881	1.876	1.791	0.418	0.456	0.43	0.235	5.6281e-07
hsa05200 Pathways in cancer	0.45928	10	1.07	Q58FF8	332	0.479	Q1	K	Putative heat shock protein HSP 90-beta 2 OS=Homo sapiens OX=9606 GN=HSP90AB2P PE=1 SV=2	HSP90AB2P	1	0.00072324	111.17	AK(1)FENLCK	3	-0.027707	2	1.508	1.469	1.398	0.714	0.677	0.704	0.479	1.56421e-05
hsa05200 Pathways in cancer	0.45928	10	1.07	P35221	120	0.488	Q1	K	Catenin alpha-1 OS=Homo sapiens OX=9606 GN=CTNNA1 PE=1 SV=1	CTNNA1	1	5.50199e-08	107.82	AAAGEFADDPCSSVK(1)R	2	-0.12176	1	1.365	1.42	1.547	0.7	0.659	0.755	0.488	0.000182432
hsa04650 Natural killer cell mediated cytotoxicity	0.822265	1	0.63	Q06124	178	0.256	Q1	K	Tyrosine-protein phosphatase non-receptor type 11 OS=Homo sapiens OX=9606 GN=PTPN11 PE=1 SV=2	PTPN11	1	0.00118893	79.346	CQELK(1)YDVGGGER	2	0.10773	2	1.739	1.852	1.824	0.421	0.505	0.46	0.256	1.83063e-05
hsa04261 Adrenergic signaling in cardiomyocytes	0.828474	2	0.67	P63092	8	0.162	Q1	K	Guanine nucleotide-binding protein G(s) subunit alpha isoforms short OS=Homo sapiens OX=9606 GN=GNAS PE=1 SV=1	GNAS	1	0.00017262	97.463	GCLGNSK(1)TEDQR	2	-0.98053	1	2.08	2.045	1.911	0.324	0.323	0.33	0.162	1.3942e-07
hsa04261 Adrenergic signaling in cardiomyocytes	0.828474	2	0.67	Q13557	292	0.489	Q1	K	Calcium/calmodulin-dependent protein kinase type II subunit delta OS=Homo sapiens OX=9606 GN=CAMK2D PE=1 SV=3	CAMK2D	1	0.0244498	51.436	QETVDCLK(1)K	3	0.21401	1	1.637	1.358	1.344	0.655	0.756	0.712	0.489	0.00073807
hsa05012 Parkinson disease	0.9653	3	0.47	P51970	38	0.266	Q1	K	NADH dehydrogenase [ubiquinone] 1 alpha subcomplex subunit 8 OS=Homo sapiens OX=9606 GN=NDUFA8 PE=1 SV=3	NDUFA8	1	0.00170306	54.09	AAAHHYGAQCDK(1)PNK	3	-0.081265	3	1.827	1.722	1.816	0.446	0.503	0.476	0.266	2.3488e-06
hsa05012 Parkinson disease	0.9653	3	0.47	Q99497	62	0.381	Q1	K	Protein/nucleic acid deglycase DJ-1 OS=Homo sapiens OX=9606 GN=PARK7 PE=1 SV=2	PARK7	1	2.72946e-27	162.29	DVVICPDASLEDAK(1)K	2	-0.16613	1	1.505	1.635	1.635	0.609	0.57	0.638	0.381	2.1387e-05
hsa05012 Parkinson disease	0.9653	3	0.47	P68036	20	0.375	Q1	K	Ubiquitin-conjugating enzyme E2 L3 OS=Homo sapiens OX=9606 GN=UBE2L3 PE=1 SV=1	UBE2L3	1	0.0424799	74.415	CGMK(1)NFR	2	-0.87016	1	1.738	1.37	1.709	0.653	0.547	0.604	0.375	0.00044276
hsa04742 Taste transduction	0.291203	1	3.16	Q14573	258	0.471	Q1	K	Inositol 1,4,5-trisphosphate receptor type 3 OS=Homo sapiens OX=9606 GN=ITPR3 PE=1 SV=2	ITPR3	1	0.000333363	105.13	FLTCDEYK(1)GK	2	-1.2035	2	1.529	1.425	1.454	0.707	0.674	0.693	0.471	3.6728e-06
hsa04621 NOD-like receptor signaling pathway	0.504772	4	1.1	P08238	559	0.479	Q1	K	Heat shock protein HSP 90-beta OS=Homo sapiens OX=9606 GN=HSP90AB1 PE=1 SV=4	HSP90AB1	1	0.00072324	111.17	AK(1)FENLCK	3	-0.027707	2	1.508	1.469	1.398	0.714	0.677	0.704	0.479	1.56421e-05
hsa04621 NOD-like receptor signaling pathway	0.504772	4	1.1	P08238	568	0.153	Q1	K	Heat shock protein HSP 90-beta OS=Homo sapiens OX=9606 GN=HSP90AB1 PE=1 SV=4	HSP90AB1	1	0.0129056	82.417	LMK(1)EILDK	2	-0.52759	1	2.117	2.005	1.986	0.335	0.306	0.291	0.153	1.0451e-06
hsa04621 NOD-like receptor signaling pathway	0.504772	4	1.1	Q58FF8	332	0.479	Q1	K	Putative heat shock protein HSP 90-beta 2 OS=Homo sapiens OX=9606 GN=HSP90AB2P PE=1 SV=2	HSP90AB2P	1	0.00072324	111.17	AK(1)FENLCK	3	-0.027707	2	1.508	1.469	1.398	0.714	0.677	0.704	0.479	1.56421e-05
hsa04621 NOD-like receptor signaling pathway	0.504772	4	1.1	P07900	576	0.235	Q1	K	Heat shock protein HSP 90-alpha OS=Homo sapiens OX=9606 GN=HSP90AA1 PE=1 SV=5	HSP90AA1	1	0.00316475	93.096	IMK(1)DILEK	3	0.51489	4	1.881	1.876	1.791	0.418	0.456	0.43	0.235	5.6281e-07
hsa04621 NOD-like receptor signaling pathway	0.504772	4	1.1	Q14573	258	0.471	Q1	K	Inositol 1,4,5-trisphosphate receptor type 3 OS=Homo sapiens OX=9606 GN=ITPR3 PE=1 SV=2	ITPR3	1	0.000333363	105.13	FLTCDEYK(1)GK	2	-1.2035	2	1.529	1.425	1.454	0.707	0.674	0.693	0.471	3.6728e-06
hsa04714 Thermogenesis	0.877259	5	0.69	P63092	8	0.162	Q1	K	Guanine nucleotide-binding protein G(s) subunit alpha isoforms short OS=Homo sapiens OX=9606 GN=GNAS PE=1 SV=1	GNAS	1	0.00017262	97.463	GCLGNSK(1)TEDQR	2	-0.98053	1	2.08	2.045	1.911	0.324	0.323	0.33	0.162	1.3942e-07
hsa04714 Thermogenesis	0.877259	5	0.69	P23786	79	0.377	Q1	K	Carnitine O-palmitoyltransferase 2, mitochondrial OS=Homo sapiens OX=9606 GN=CPT2 PE=1 SV=2	CPT2	1	0.0400965	76.064	K(1)TEQFCK	2	1.2304	1	1.736	1.604	1.461	0.601	0.63	0.581	0.377	6.0259e-05
hsa04714 Thermogenesis	0.877259	5	0.69	P51970	38	0.266	Q1	K	NADH dehydrogenase [ubiquinone] 1 alpha subcomplex subunit 8 OS=Homo sapiens OX=9606 GN=NDUFA8 PE=1 SV=3	NDUFA8	1	0.00170306	54.09	AAAHHYGAQCDK(1)PNK	3	-0.081265	3	1.827	1.722	1.816	0.446	0.503	0.476	0.266	2.3488e-06
hsa04714 Thermogenesis	0.877259	5	0.69	Q9Y4C1	394	0.051	Q1	K	Lysine-specific demethylase 3A OS=Homo sapiens OX=9606 GN=KDM3A PE=1 SV=4	KDM3A	1	2.7563e-08	109.55	GSCTQPK(1)TNTDQENR	2	-0.4553	2	2.311	2.263	2.376	0.069	0.155	0.131	0.051	0.0065788
hsa04714 Thermogenesis	0.877259	5	0.69	Q14061	30	0.314	Q1	K	Cytochrome c oxidase copper chaperone OS=Homo sapiens OX=9606 GN=COX17 PE=1 SV=2	COX17	1	0.000242026	75.911	KPLKPCCACPETK(1)K	4	0.22637	1	1.732	1.742	1.627	0.497	0.553	0.553	0.314	1.50298e-05
hsa05205 Proteoglycans in cancer	0.764202	5	0.81	P21333	578	0.272	Q1	K	Filamin-A OS=Homo sapiens OX=9606 GN=FLNA PE=1 SV=4	FLNA	1	0.000120036	101.56	VGTECGNQK(1)VR	2	-0.21816	1	1.73	1.815	1.784	0.486	0.476	0.485	0.272	6.0056e-08
hsa05205 Proteoglycans in cancer	0.764202	5	0.81	P21333	2000	0.359	Q1	K	Filamin-A OS=Homo sapiens OX=9606 GN=FLNA PE=1 SV=4	FLNA	1	0.0408648	66.692	EEPCLLK(1)R	2	-0.50213	1	1.675	1.62	1.586	0.582	0.588	0.583	0.359	1.8799e-07
hsa05205 Proteoglycans in cancer	0.764202	5	0.81	P21333	1450	0.495	Q1	K	Filamin-A OS=Homo sapiens OX=9606 GN=FLNA PE=1 SV=4	FLNA	1	0.00011233	90.793	VPVHDVTDASK(1)VK	3	0.48724	1	1.479	1.441	1.393	0.691	0.679	0.764	0.495	6.2437e-05
hsa05205 Proteoglycans in cancer	0.764202	5	0.81	Q13557	292	0.489	Q1	K	Calcium/calmodulin-dependent protein kinase type II subunit delta OS=Homo sapiens OX=9606 GN=CAMK2D PE=1 SV=3	CAMK2D	1	0.0244498	51.436	QETVDCLK(1)K	3	0.21401	1	1.637	1.358	1.344	0.655	0.756	0.712	0.489	0.00073807
hsa05205 Proteoglycans in cancer	0.764202	5	0.81	Q14573	258	0.471	Q1	K	Inositol 1,4,5-trisphosphate receptor type 3 OS=Homo sapiens OX=9606 GN=ITPR3 PE=1 SV=2	ITPR3	1	0.000333363	105.13	FLTCDEYK(1)GK	2	-1.2035	2	1.529	1.425	1.454	0.707	0.674	0.693	0.471	3.6728e-06
hsa05205 Proteoglycans in cancer	0.764202	5	0.81	Q06124	178	0.256	Q1	K	Tyrosine-protein phosphatase non-receptor type 11 OS=Homo sapiens OX=9606 GN=PTPN11 PE=1 SV=2	PTPN11	1	0.00118893	79.346	CQELK(1)YDVGGGER	2	0.10773	2	1.739	1.852	1.824	0.421	0.505	0.46	0.256	1.83063e-05
hsa05205 Proteoglycans in cancer	0.764202	5	0.81	P17844	197	0.252	Q1	K	Probable ATP-dependent RNA helicase DDX5 OS=Homo sapiens OX=9606 GN=DDX5 PE=1 SV=1	DDX5	1	7.68943e-05	102.9	LK(1)STCIYGGAPK	3	-1.9744	2	1.857	1.777	1.81	0.443	0.473	0.458	0.252	2.2599e-07
hsa05205 Proteoglycans in cancer	0.764202	5	0.81	P17844	351	0.391	Q1	K	Probable ATP-dependent RNA helicase DDX5 OS=Homo sapiens OX=9606 GN=DDX5 PE=1 SV=1	DDX5	1	0.00120581	112.36	TIVFVETK(1)R	2	-0.61373	2	1.629	1.536	1.571	0.611	0.645	0.596	0.391	2.686e-06
hsa00051 Fructose and mannose metabolism	0.485561	2	1.27	P04075	140	0.462	Q1	K	Fructose-bisphosphate aldolase A OS=Homo sapiens OX=9606 GN=ALDOA PE=1 SV=2	ALDOA	1	0.0246193	73.499	K(1)DGADFAK	3	0.18494	2	1.579	1.444	1.418	0.69	0.684	0.679	0.462	0.00189588
hsa00051 Fructose and mannose metabolism	0.485561	2	1.27	O60547	338	0.381	Q1	K	GDP-mannose 4,6 dehydratase OS=Homo sapiens OX=9606 GN=GMDS PE=1 SV=1	GMDS	1	8.18842e-10	116.13	YYRPTEVDFLQGDCTK(1)AK	3	-1.1008	1	1.629	1.579	1.575	0.613	0.602	0.605	0.381	7.3982e-08
hsa05206 MicroRNAs in cancer	0.757594	3	0.79	P26358	1004	0.462	Q1	K	DNA (cytosine-5)-methyltransferase 1 OS=Homo sapiens OX=9606 GN=DNMT1 PE=1 SV=2	DNMT1	1	0.00280758	68.972	K(1)SNGRPNETDIK	3	-1.3658	1	1.492	1.447	1.501	0.685	0.719	0.646	0.462	1.97721e-05
hsa05206 MicroRNAs in cancer	0.757594	3	0.79	P63279	49	0.356	Q1	K	SUMO-conjugating enzyme UBC9 OS=Homo sapiens OX=9606 GN=UBE2I PE=1 SV=1	UBE2I	1	0.00141737	86.699	K(1)GTPWEGGLFK	3	0.37048	2	1.601	1.604	1.683	0.538	0.568	0.634	0.356	3.7389e-05
hsa05206 MicroRNAs in cancer	0.757594	3	0.79	Q13547	412	0.47	Q1	K	Histone deacetylase 1 OS=Homo sapiens OX=9606 GN=HDAC1 PE=1 SV=1	HDAC1	1	0.00172616	93.096	ISICSSDK(1)R	2	-1.0844	1	1.453	1.472	1.484	0.747	0.681	0.645	0.47	0.0032599
hsa05226 Gastric cancer	0.538941	2	1.15	P06400	65	0.464	Q1	K	Retinoblastoma-associated protein OS=Homo sapiens OX=9606 GN=RB1 PE=1 SV=2	RB1	1	0.00150538	94.114	LK(1)IPDHVR	3	-0.34904	1	1.381	1.521	1.526	0.796	0.554	0.706	0.464	0.002224
hsa05226 Gastric cancer	0.538941	2	1.15	P35221	120	0.488	Q1	K	Catenin alpha-1 OS=Homo sapiens OX=9606 GN=CTNNA1 PE=1 SV=1	CTNNA1	1	5.50199e-08	107.82	AAAGEFADDPCSSVK(1)R	2	-0.12176	1	1.365	1.42	1.547	0.7	0.659	0.755	0.488	0.000182432
hsa04914 Progesterone-mediated oocyte maturation	0.245352	3	1.73	P08238	559	0.479	Q1	K	Heat shock protein HSP 90-beta OS=Homo sapiens OX=9606 GN=HSP90AB1 PE=1 SV=4	HSP90AB1	1	0.00072324	111.17	AK(1)FENLCK	3	-0.027707	2	1.508	1.469	1.398	0.714	0.677	0.704	0.479	1.56421e-05
hsa04914 Progesterone-mediated oocyte maturation	0.245352	3	1.73	P08238	568	0.153	Q1	K	Heat shock protein HSP 90-beta OS=Homo sapiens OX=9606 GN=HSP90AB1 PE=1 SV=4	HSP90AB1	1	0.0129056	82.417	LMK(1)EILDK	2	-0.52759	1	2.117	2.005	1.986	0.335	0.306	0.291	0.153	1.0451e-06
hsa04914 Progesterone-mediated oocyte maturation	0.245352	3	1.73	Q58FF8	332	0.479	Q1	K	Putative heat shock protein HSP 90-beta 2 OS=Homo sapiens OX=9606 GN=HSP90AB2P PE=1 SV=2	HSP90AB2P	1	0.00072324	111.17	AK(1)FENLCK	3	-0.027707	2	1.508	1.469	1.398	0.714	0.677	0.704	0.479	1.56421e-05
hsa04914 Progesterone-mediated oocyte maturation	0.245352	3	1.73	P07900	576	0.235	Q1	K	Heat shock protein HSP 90-alpha OS=Homo sapiens OX=9606 GN=HSP90AA1 PE=1 SV=5	HSP90AA1	1	0.00316475	93.096	IMK(1)DILEK	3	0.51489	4	1.881	1.876	1.791	0.418	0.456	0.43	0.235	5.6281e-07
hsa04934 Cushing syndrome	0.115926	5	1.86	P63092	8	0.162	Q1	K	Guanine nucleotide-binding protein G(s) subunit alpha isoforms short OS=Homo sapiens OX=9606 GN=GNAS PE=1 SV=1	GNAS	1	0.00017262	97.463	GCLGNSK(1)TEDQR	2	-0.98053	1	2.08	2.045	1.911	0.324	0.323	0.33	0.162	1.3942e-07
hsa04934 Cushing syndrome	0.115926	5	1.86	P06400	65	0.464	Q1	K	Retinoblastoma-associated protein OS=Homo sapiens OX=9606 GN=RB1 PE=1 SV=2	RB1	1	0.00150538	94.114	LK(1)IPDHVR	3	-0.34904	1	1.381	1.521	1.526	0.796	0.554	0.706	0.464	0.002224
hsa04934 Cushing syndrome	0.115926	5	1.86	Q13557	292	0.489	Q1	K	Calcium/calmodulin-dependent protein kinase type II subunit delta OS=Homo sapiens OX=9606 GN=CAMK2D PE=1 SV=3	CAMK2D	1	0.0244498	51.436	QETVDCLK(1)K	3	0.21401	1	1.637	1.358	1.344	0.655	0.756	0.712	0.489	0.00073807
hsa04934 Cushing syndrome	0.115926	5	1.86	P61964	159	0.483	Q1	K	WD repeat-containing protein 5 OS=Homo sapiens OX=9606 GN=WDR5 PE=1 SV=1	WDR5	1	0.0091824	88.495	IWDVK(1)TGK	3	0.80805	2	1.444	1.439	1.473	0.691	0.714	0.7	0.483	2.2067e-07
hsa04934 Cushing syndrome	0.115926	5	1.86	Q14573	258	0.471	Q1	K	Inositol 1,4,5-trisphosphate receptor type 3 OS=Homo sapiens OX=9606 GN=ITPR3 PE=1 SV=2	ITPR3	1	0.000333363	105.13	FLTCDEYK(1)GK	2	-1.2035	2	1.529	1.425	1.454	0.707	0.674	0.693	0.471	3.6728e-06
hsa04925 Aldosterone synthesis and secretion	0.157732	3	2.11	P63092	8	0.162	Q1	K	Guanine nucleotide-binding protein G(s) subunit alpha isoforms short OS=Homo sapiens OX=9606 GN=GNAS PE=1 SV=1	GNAS	1	0.00017262	97.463	GCLGNSK(1)TEDQR	2	-0.98053	1	2.08	2.045	1.911	0.324	0.323	0.33	0.162	1.3942e-07
hsa04925 Aldosterone synthesis and secretion	0.157732	3	2.11	Q13557	292	0.489	Q1	K	Calcium/calmodulin-dependent protein kinase type II subunit delta OS=Homo sapiens OX=9606 GN=CAMK2D PE=1 SV=3	CAMK2D	1	0.0244498	51.436	QETVDCLK(1)K	3	0.21401	1	1.637	1.358	1.344	0.655	0.756	0.712	0.489	0.00073807
hsa04925 Aldosterone synthesis and secretion	0.157732	3	2.11	Q14573	258	0.471	Q1	K	Inositol 1,4,5-trisphosphate receptor type 3 OS=Homo sapiens OX=9606 GN=ITPR3 PE=1 SV=2	ITPR3	1	0.000333363	105.13	FLTCDEYK(1)GK	2	-1.2035	2	1.529	1.425	1.454	0.707	0.674	0.693	0.471	3.6728e-06
hsa05032 Morphine addiction	0.497934	1	1.58	P63092	8	0.162	Q1	K	Guanine nucleotide-binding protein G(s) subunit alpha isoforms short OS=Homo sapiens OX=9606 GN=GNAS PE=1 SV=1	GNAS	1	0.00017262	97.463	GCLGNSK(1)TEDQR	2	-0.98053	1	2.08	2.045	1.911	0.324	0.323	0.33	0.162	1.3942e-07
hsa04072 Phospholipase D signaling pathway	0.431109	3	1.27	P63092	8	0.162	Q1	K	Guanine nucleotide-binding protein G(s) subunit alpha isoforms short OS=Homo sapiens OX=9606 GN=GNAS PE=1 SV=1	GNAS	1	0.00017262	97.463	GCLGNSK(1)TEDQR	2	-0.98053	1	2.08	2.045	1.911	0.324	0.323	0.33	0.162	1.3942e-07
hsa04072 Phospholipase D signaling pathway	0.431109	3	1.27	P50570	90	0.247	Q1	K	Dynamin-2 OS=Homo sapiens OX=9606 GN=DNM2 PE=1 SV=2	DNM2	1	0.007979	78.342	K(1)FTDFDEVR	2	-0.55845	1	1.768	1.787	1.917	0.504	0.415	0.435	0.247	2.2772e-05
hsa04072 Phospholipase D signaling pathway	0.431109	3	1.27	Q06124	178	0.256	Q1	K	Tyrosine-protein phosphatase non-receptor type 11 OS=Homo sapiens OX=9606 GN=PTPN11 PE=1 SV=2	PTPN11	1	0.00118893	79.346	CQELK(1)YDVGGGER	2	0.10773	2	1.739	1.852	1.824	0.421	0.505	0.46	0.256	1.83063e-05
hsa00071 Fatty acid degradation	0.0273836	7	2.21	P11766	107	0.231	Q1	K	Alcohol dehydrogenase class-3 OS=Homo sapiens OX=9606 GN=ADH5 PE=1 SV=4	ADH5	1	1.45045e-06	115.57	FCLNPK(1)TNLCQK	2	0.14803	1	2	1.774	1.804	0.398	0.407	0.482	0.231	3.6245e-05
hsa00071 Fatty acid degradation	0.0273836	7	2.21	P23786	79	0.377	Q1	K	Carnitine O-palmitoyltransferase 2, mitochondrial OS=Homo sapiens OX=9606 GN=CPT2 PE=1 SV=2	CPT2	1	0.0400965	76.064	K(1)TEQFCK	2	1.2304	1	1.736	1.604	1.461	0.601	0.63	0.581	0.377	6.0259e-05
hsa00071 Fatty acid degradation	0.0273836	7	2.21	P55084	188	0.248	Q1	K	Trifunctional enzyme subunit beta, mitochondrial OS=Homo sapiens OX=9606 GN=HADHB PE=1 SV=3	HADHB	1	0.000377405	113.93	LMLDLNK(1)AK	3	0.19183	2	1.873	1.814	1.785	0.46	0.448	0.449	0.248	5.8526e-08
hsa00071 Fatty acid degradation	0.0273836	7	2.21	P55084	293	0.446	Q1	K	Trifunctional enzyme subunit beta, mitochondrial OS=Homo sapiens OX=9606 GN=HADHB PE=1 SV=3	HADHB	1	0.0081807	79.116	LK(1)PAFIK	3	-0.1348	1	1.416	1.582	1.5	0.668	0.666	0.672	0.446	0.00158112
hsa00071 Fatty acid degradation	0.0273836	7	2.21	P24752	174	0.297	Q1	K	Acetyl-CoA acetyltransferase, mitochondrial OS=Homo sapiens OX=9606 GN=ACAT1 PE=1 SV=1	ACAT1	1	0.000149298	75.018	GSTPYGGVK(1)LEDLIVK	3	0.042257	1	1.807	1.635	1.755	0.54	0.495	0.509	0.297	3.2579e-06
hsa00071 Fatty acid degradation	0.0273836	7	2.21	P42765	181	0.475	Q1	K	3-ketoacyl-CoA thiolase, mitochondrial OS=Homo sapiens OX=9606 GN=ACAA2 PE=1 SV=2	ACAA2	1	8.6644e-07	114.31	EECDK(1)YALQSQQR	2	-0.088702	2	1.484	1.524	1.379	0.707	0.721	0.658	0.475	5.6749e-05
hsa00071 Fatty acid degradation	0.0273836	7	2.21	P05091	52	0.475	Q1	K	Aldehyde dehydrogenase, mitochondrial OS=Homo sapiens OX=9606 GN=ALDH2 PE=1 SV=2	ALDH2	1	1.86737e-16	95.646	K(1)TFPTVNPSTGEVICQVAEGDKEDVDK	4	-0.54916	1	1.456	1.43	1.497	0.65	0.681	0.75	0.475	7.6005e-05
hsa00071 Fatty acid degradation	0.0273836	7	2.21	P40939	60	0.394	Q1	K	Trifunctional enzyme subunit alpha, mitochondrial OS=Homo sapiens OX=9606 GN=HADHA PE=1 SV=2	HADHA	1	0.000326831	92.38	INSPNSK(1)VNTLSK	2	1.332	1	1.576	1.647	1.499	0.632	0.583	0.645	0.394	2.1245e-05
hsa00071 Fatty acid degradation	0.0273836	7	2.21	P40939	353	0.198	Q1	K	Trifunctional enzyme subunit alpha, mitochondrial OS=Homo sapiens OX=9606 GN=HADHA PE=1 SV=2	HADHA	1	0.00293526	99.442	NK(1)FGAPQK	3	-0.27395	2	2.008	1.903	1.879	0.398	0.379	0.367	0.198	4.0698e-07
hsa00071 Fatty acid degradation	0.0273836	7	2.21	P40939	644	0.486	Q1	K	Trifunctional enzyme subunit alpha, mitochondrial OS=Homo sapiens OX=9606 GN=HADHA PE=1 SV=2	HADHA	1	4.34993e-05	101.89	GFYIYQEGVK(1)R	2	-1.1374	3	1.474	1.433	1.437	0.671	0.714	0.728	0.486	1.51598e-05
hsa00071 Fatty acid degradation	0.0273836	7	2.21	P40939	411	0.18	Q1	K	Trifunctional enzyme subunit alpha, mitochondrial OS=Homo sapiens OX=9606 GN=HADHA PE=1 SV=2	HADHA	1	0.0197409	87.476	GLNDK(1)VK	2	-0.16327	1	2.009	2.02	1.874	0.359	0.375	0.331	0.18	1.2788e-06
hsa03050 Proteasome	0.811641	4	0.74	O00231	295	0.478	Q1	K	26S proteasome non-ATPase regulatory subunit 11 OS=Homo sapiens OX=9606 GN=PSMD11 PE=1 SV=3	PSMD11	1	0.001407	96.342	CVAQASK(1)NR	2	-0.83892	1	1.327	1.442	1.601	0.681	0.715	0.692	0.478	0.000198007
hsa03050 Proteasome	0.811641	4	0.74	Q99460	803	0.27	Q1	K	26S proteasome non-ATPase regulatory subunit 1 OS=Homo sapiens OX=9606 GN=PSMD1 PE=1 SV=2	PSMD1	1	0.00310268	107.79	VQYK(1)SNCK	2	0.97742	1	1.725	1.781	1.835	0.501	0.47	0.469	0.27	6.2804e-07
hsa03050 Proteasome	0.811641	4	0.74	Q15008	349	0.366	Q1	K	26S proteasome non-ATPase regulatory subunit 6 OS=Homo sapiens OX=9606 GN=PSMD6 PE=1 SV=1	PSMD6	1	2.45272e-05	93.226	IDK(1)VNEIVETNRPDSK	4	0.090022	2	1.596	1.624	1.626	0.576	0.6	0.598	0.366	1.2631e-07
hsa03050 Proteasome	0.811641	4	0.74	P17980	125	0.237	Q1	K	26S proteasome regulatory subunit 6A OS=Homo sapiens OX=9606 GN=PSMC3 PE=1 SV=3	PSMC3	1	0.00143165	104.05	CAVIK(1)TSTR	2	-2.0264	1	1.899	1.947	1.692	0.467	0.463	0.384	0.237	4.4152e-05
hsa03050 Proteasome	0.811641	4	0.74	P17980	245	0.411	Q1	K	26S proteasome regulatory subunit 6A OS=Homo sapiens OX=9606 GN=PSMC3 PE=1 SV=3	PSMC3	1	1.931e-13	150.11	ACAAQTK(1)ATFLK	2	0.060852	2	1.561	1.511	1.576	0.622	0.649	0.638	0.411	4.732e-07
hsa04740 Olfactory transduction	0.644601	1	1.05	Q13557	292	0.489	Q1	K	Calcium/calmodulin-dependent protein kinase type II subunit delta OS=Homo sapiens OX=9606 GN=CAMK2D PE=1 SV=3	CAMK2D	1	0.0244498	51.436	QETVDCLK(1)K	3	0.21401	1	1.637	1.358	1.344	0.655	0.756	0.712	0.489	0.00073807
hsa04922 Glucagon signaling pathway	0.0456185	7	2.01	P63092	8	0.162	Q1	K	Guanine nucleotide-binding protein G(s) subunit alpha isoforms short OS=Homo sapiens OX=9606 GN=GNAS PE=1 SV=1	GNAS	1	0.00017262	97.463	GCLGNSK(1)TEDQR	2	-0.98053	1	2.08	2.045	1.911	0.324	0.323	0.33	0.162	1.3942e-07
hsa04922 Glucagon signaling pathway	0.0456185	7	2.01	P08559	321	0.477	Q1	K	Pyruvate dehydrogenase E1 component subunit alpha, somatic form, mitochondrial OS=Homo sapiens OX=9606 GN=PDHA1 PE=1 SV=3	PDHA1	1	0.000127501	116.74	SDPIMLLK(1)DR	3	-0.61511	3	1.475	1.483	1.42	0.691	0.66	0.738	0.477	3.5027e-05
hsa04922 Glucagon signaling pathway	0.0456185	7	2.01	P08559	313	0.443	Q1	K	Pyruvate dehydrogenase E1 component subunit alpha, somatic form, mitochondrial OS=Homo sapiens OX=9606 GN=PDHA1 PE=1 SV=3	PDHA1	1	0.000353207	107.09	SK(1)SDPIMLLK	2	-0.43555	2	1.553	1.469	1.495	0.707	0.659	0.636	0.443	2.0296e-05
hsa04922 Glucagon signaling pathway	0.0456185	7	2.01	Q13557	292	0.489	Q1	K	Calcium/calmodulin-dependent protein kinase type II subunit delta OS=Homo sapiens OX=9606 GN=CAMK2D PE=1 SV=3	CAMK2D	1	0.0244498	51.436	QETVDCLK(1)K	3	0.21401	1	1.637	1.358	1.344	0.655	0.756	0.712	0.489	0.00073807
hsa04922 Glucagon signaling pathway	0.0456185	7	2.01	Q14573	258	0.471	Q1	K	Inositol 1,4,5-trisphosphate receptor type 3 OS=Homo sapiens OX=9606 GN=ITPR3 PE=1 SV=2	ITPR3	1	0.000333363	105.13	FLTCDEYK(1)GK	2	-1.2035	2	1.529	1.425	1.454	0.707	0.674	0.693	0.471	3.6728e-06
hsa04922 Glucagon signaling pathway	0.0456185	7	2.01	P14618	162	0.464	Q1	K	Pyruvate kinase PKM OS=Homo sapiens OX=9606 GN=PKM PE=1 SV=4	PKM	1	6.49953e-05	90.725	CDENILWLDYK(1)NICK	3	-0.11353	1	1.459	1.39	1.578	0.656	0.756	0.643	0.464	0.00025908
hsa04922 Glucagon signaling pathway	0.0456185	7	2.01	P14618	322	0.414	Q1	K	Pyruvate kinase PKM OS=Homo sapiens OX=9606 GN=PKM PE=1 SV=4	PKM	1	4.11221e-09	110.12	AGK(1)PVICATQMLESMIK	3	0.3365	2	1.583	1.521	1.528	0.626	0.629	0.664	0.414	1.32e-06
hsa04922 Glucagon signaling pathway	0.0456185	7	2.01	P11177	354	0.474	Q1	K	Pyruvate dehydrogenase E1 component subunit beta, mitochondrial OS=Homo sapiens OX=9606 GN=PDHB PE=1 SV=3	PDHB	1	0.00265664	97.431	DIIFAIK(1)K	2	-0.98846	2	1.48	1.43	1.478	0.7	0.665	0.717	0.474	3.69e-06
hsa04922 Glucagon signaling pathway	0.0456185	7	2.01	P11216	370	0.402	Q1	K	Glycogen phosphorylase, brain form OS=Homo sapiens OX=9606 GN=PYGB PE=1 SV=5	PYGB	1	0.00904633	101.43	AWEITK(1)K	3	-0.31142	2	1.604	1.571	1.509	0.623	0.662	0.6	0.402	1.56336e-05
hsa04722 Neurotrophin signaling pathway	0.777087	2	0.74	Q13557	292	0.489	Q1	K	Calcium/calmodulin-dependent protein kinase type II subunit delta OS=Homo sapiens OX=9606 GN=CAMK2D PE=1 SV=3	CAMK2D	1	0.0244498	51.436	QETVDCLK(1)K	3	0.21401	1	1.637	1.358	1.344	0.655	0.756	0.712	0.489	0.00073807
hsa04722 Neurotrophin signaling pathway	0.777087	2	0.74	Q06124	178	0.256	Q1	K	Tyrosine-protein phosphatase non-receptor type 11 OS=Homo sapiens OX=9606 GN=PTPN11 PE=1 SV=2	PTPN11	1	0.00118893	79.346	CQELK(1)YDVGGGER	2	0.10773	2	1.739	1.852	1.824	0.421	0.505	0.46	0.256	1.83063e-05
hsa05235 PD-L1 expression and PD-1 checkpoint pathway in cancer	0.894485	1	0.49	Q06124	178	0.256	Q1	K	Tyrosine-protein phosphatase non-receptor type 11 OS=Homo sapiens OX=9606 GN=PTPN11 PE=1 SV=2	PTPN11	1	0.00118893	79.346	CQELK(1)YDVGGGER	2	0.10773	2	1.739	1.852	1.824	0.421	0.505	0.46	0.256	1.83063e-05
hsa04218 Cellular senescence	0.861877	3	0.65	Q92878	1291	0.388	Q1	K	DNA repair protein RAD50 OS=Homo sapiens OX=9606 GN=RAD50 PE=1 SV=1	RAD50	1	1.56938e-08	143.98	K(1)NIDQCSEIVK	2	0.59487	1	1.599	1.519	1.629	0.586	0.651	0.605	0.388	1.72987e-05
hsa04218 Cellular senescence	0.861877	3	0.65	P06400	65	0.464	Q1	K	Retinoblastoma-associated protein OS=Homo sapiens OX=9606 GN=RB1 PE=1 SV=2	RB1	1	0.00150538	94.114	LK(1)IPDHVR	3	-0.34904	1	1.381	1.521	1.526	0.796	0.554	0.706	0.464	0.002224
hsa04218 Cellular senescence	0.861877	3	0.65	Q14573	258	0.471	Q1	K	Inositol 1,4,5-trisphosphate receptor type 3 OS=Homo sapiens OX=9606 GN=ITPR3 PE=1 SV=2	ITPR3	1	0.000333363	105.13	FLTCDEYK(1)GK	2	-1.2035	2	1.529	1.425	1.454	0.707	0.674	0.693	0.471	3.6728e-06
hsa04930 Type II diabetes mellitus	0.497934	1	1.58	P14618	162	0.464	Q1	K	Pyruvate kinase PKM OS=Homo sapiens OX=9606 GN=PKM PE=1 SV=4	PKM	1	6.49953e-05	90.725	CDENILWLDYK(1)NICK	3	-0.11353	1	1.459	1.39	1.578	0.656	0.756	0.643	0.464	0.00025908
hsa04930 Type II diabetes mellitus	0.497934	1	1.58	P14618	322	0.414	Q1	K	Pyruvate kinase PKM OS=Homo sapiens OX=9606 GN=PKM PE=1 SV=4	PKM	1	4.11221e-09	110.12	AGK(1)PVICATQMLESMIK	3	0.3365	2	1.583	1.521	1.528	0.626	0.629	0.664	0.414	1.32e-06
hsa04144 Endocytosis	0.901167	6	0.68	P47756	57	0.424	Q1	K	F-actin-capping protein subunit beta OS=Homo sapiens OX=9606 GN=CAPZB PE=1 SV=4	CAPZB	1	9.4043e-13	133.47	VVGK(1)DYLLCDYNR	3	-1.9206	2	1.509	1.551	1.529	0.644	0.679	0.623	0.424	2.622e-06
hsa04144 Endocytosis	0.901167	6	0.68	Q9UNH7	350	0.476	Q1	K	Sorting nexin-6 OS=Homo sapiens OX=9606 GN=SNX6 PE=1 SV=1	SNX6	1	1.51683e-14	129.11	DVLQAETSQQLCCQK(1)FEK	3	-1.5932	1	1.332	1.47	1.575	0.689	0.659	0.734	0.476	0.00021641
hsa04144 Endocytosis	0.901167	6	0.68	Q8N6H7	105	0.393	Q1	K	ADP-ribosylation factor GTPase-activating protein 2 OS=Homo sapiens OX=9606 GN=ARFGAP2 PE=1 SV=1	ARFGAP2	1	3.36963e-23	154.46	QHGCTANDANTK(1)YNSR	3	-0.86031	1	1.207	1.57	1.931	0.628	0.615	0.605	0.393	0.021417
hsa04144 Endocytosis	0.901167	6	0.68	P11717	1285	0.431	Q1	K	Cation-independent mannose-6-phosphate receptor OS=Homo sapiens OX=9606 GN=IGF2R PE=1 SV=3	IGF2R	1	0.0187544	68.657	VVSSCQEK(1)R	2	-1.3987	1	1.571	1.542	1.451	0.618	0.683	0.664	0.431	2.2521e-05
hsa04144 Endocytosis	0.901167	6	0.68	P50570	90	0.247	Q1	K	Dynamin-2 OS=Homo sapiens OX=9606 GN=DNM2 PE=1 SV=2	DNM2	1	0.007979	78.342	K(1)FTDFDEVR	2	-0.55845	1	1.768	1.787	1.917	0.504	0.415	0.435	0.247	2.2772e-05
hsa04144 Endocytosis	0.901167	6	0.68	Q8WUM4	234	0.284	Q1	K	Programmed cell death 6-interacting protein OS=Homo sapiens OX=9606 GN=PDCD6IP PE=1 SV=1	PDCD6IP	1	4.05874e-05	122.7	QCQYK(1)DTLPK	2	-2.2661	2	1.797	1.8	1.665	0.489	0.513	0.495	0.284	9.0293e-07
hsa00330 Arginine and proline metabolism	0.518665	3	1.12	P50440	55	0.311	Q1	K	Glycine amidinotransferase, mitochondrial OS=Homo sapiens OX=9606 GN=GATM PE=1 SV=1	GATM	1	3.3852e-05	94.203	NSCAADDK(1)ATEPLPK	2	0.013338	2	1.63	1.844	1.642	0.525	0.511	0.553	0.311	1.72561e-05
hsa00330 Arginine and proline metabolism	0.518665	3	1.12	P52788	235	0.376	Q1	K	Spermine synthase OS=Homo sapiens OX=9606 GN=SMS PE=1 SV=2	SMS	1	2.75366e-05	115.12	K(1)TCGDVLDNLK	2	-1.0474	1	1.618	1.61	1.576	0.604	0.627	0.573	0.376	1.8077e-06
hsa00330 Arginine and proline metabolism	0.518665	3	1.12	P05091	52	0.475	Q1	K	Aldehyde dehydrogenase, mitochondrial OS=Homo sapiens OX=9606 GN=ALDH2 PE=1 SV=2	ALDH2	1	1.86737e-16	95.646	K(1)TFPTVNPSTGEVICQVAEGDKEDVDK	4	-0.54916	1	1.456	1.43	1.497	0.65	0.681	0.75	0.475	7.6005e-05
hsa04728 Dopaminergic synapse	0.391401	4	1.27	P63092	8	0.162	Q1	K	Guanine nucleotide-binding protein G(s) subunit alpha isoforms short OS=Homo sapiens OX=9606 GN=GNAS PE=1 SV=1	GNAS	1	0.00017262	97.463	GCLGNSK(1)TEDQR	2	-0.98053	1	2.08	2.045	1.911	0.324	0.323	0.33	0.162	1.3942e-07
hsa04728 Dopaminergic synapse	0.391401	4	1.27	Q13557	292	0.489	Q1	K	Calcium/calmodulin-dependent protein kinase type II subunit delta OS=Homo sapiens OX=9606 GN=CAMK2D PE=1 SV=3	CAMK2D	1	0.0244498	51.436	QETVDCLK(1)K	3	0.21401	1	1.637	1.358	1.344	0.655	0.756	0.712	0.489	0.00073807
hsa04728 Dopaminergic synapse	0.391401	4	1.27	Q9UD71	152	0.452	Q1	K	Protein phosphatase 1 regulatory subunit 1B OS=Homo sapiens OX=9606 GN=PPP1R1B PE=1 SV=2	PPP1R1B	1	4.97004e-20	100.86	QSAGQK(1)TTCGQGLEGPWERPPPLDESER	3	-0.61595	2	1.578	1.531	1.369	0.662	0.628	0.736	0.452	0.00023867
hsa04728 Dopaminergic synapse	0.391401	4	1.27	Q14573	258	0.471	Q1	K	Inositol 1,4,5-trisphosphate receptor type 3 OS=Homo sapiens OX=9606 GN=ITPR3 PE=1 SV=2	ITPR3	1	0.000333363	105.13	FLTCDEYK(1)GK	2	-1.2035	2	1.529	1.425	1.454	0.707	0.674	0.693	0.471	3.6728e-06
hsa04725 Cholinergic synapse	0.36835	2	1.58	Q13557	292	0.489	Q1	K	Calcium/calmodulin-dependent protein kinase type II subunit delta OS=Homo sapiens OX=9606 GN=CAMK2D PE=1 SV=3	CAMK2D	1	0.0244498	51.436	QETVDCLK(1)K	3	0.21401	1	1.637	1.358	1.344	0.655	0.756	0.712	0.489	0.00073807
hsa04725 Cholinergic synapse	0.36835	2	1.58	Q14573	258	0.471	Q1	K	Inositol 1,4,5-trisphosphate receptor type 3 OS=Homo sapiens OX=9606 GN=ITPR3 PE=1 SV=2	ITPR3	1	0.000333363	105.13	FLTCDEYK(1)GK	2	-1.2035	2	1.529	1.425	1.454	0.707	0.674	0.693	0.471	3.6728e-06
hsa04921 Oxytocin signaling pathway	0.391401	4	1.27	P63092	8	0.162	Q1	K	Guanine nucleotide-binding protein G(s) subunit alpha isoforms short OS=Homo sapiens OX=9606 GN=GNAS PE=1 SV=1	GNAS	1	0.00017262	97.463	GCLGNSK(1)TEDQR	2	-0.98053	1	2.08	2.045	1.911	0.324	0.323	0.33	0.162	1.3942e-07
hsa04921 Oxytocin signaling pathway	0.391401	4	1.27	P13639	571	0.45	Q1	K	Elongation factor 2 OS=Homo sapiens OX=9606 GN=EEF2 PE=1 SV=4	EEF2	1	3.14699e-17	154.28	DLEEDHACIPIK(1)K	2	-0.69618	3	1.467	1.535	1.479	0.652	0.65	0.715	0.45	1.99925e-05
hsa04921 Oxytocin signaling pathway	0.391401	4	1.27	P13639	594	0.491	Q1	K	Elongation factor 2 OS=Homo sapiens OX=9606 GN=EEF2 PE=1 SV=4	EEF2	1	1.69803e-09	110.12	ETVSEESNVLCLSK(1)SPNK	3	-0.52971	1	1.437	1.587	1.307	0.754	0.662	0.709	0.491	0.00046028
hsa04921 Oxytocin signaling pathway	0.391401	4	1.27	Q13557	292	0.489	Q1	K	Calcium/calmodulin-dependent protein kinase type II subunit delta OS=Homo sapiens OX=9606 GN=CAMK2D PE=1 SV=3	CAMK2D	1	0.0244498	51.436	QETVDCLK(1)K	3	0.21401	1	1.637	1.358	1.344	0.655	0.756	0.712	0.489	0.00073807
hsa04921 Oxytocin signaling pathway	0.391401	4	1.27	Q14573	258	0.471	Q1	K	Inositol 1,4,5-trisphosphate receptor type 3 OS=Homo sapiens OX=9606 GN=ITPR3 PE=1 SV=2	ITPR3	1	0.000333363	105.13	FLTCDEYK(1)GK	2	-1.2035	2	1.529	1.425	1.454	0.707	0.674	0.693	0.471	3.6728e-06
hsa00590 Arachidonic acid metabolism	0.403409	1	2.11	Q15185	79	0.28	Q1	K	Prostaglandin E synthase 3 OS=Homo sapiens OX=9606 GN=PTGES3 PE=1 SV=1	PTGES3	1	0.00413886	79.492	K(1)GESGQSWPR	2	-0.40189	2	1.819	1.591	1.879	0.508	0.521	0.453	0.28	4.2262e-05
hsa05418 Fluid shear stress and atherosclerosis	0.825992	3	0.7	P08238	559	0.479	Q1	K	Heat shock protein HSP 90-beta OS=Homo sapiens OX=9606 GN=HSP90AB1 PE=1 SV=4	HSP90AB1	1	0.00072324	111.17	AK(1)FENLCK	3	-0.027707	2	1.508	1.469	1.398	0.714	0.677	0.704	0.479	1.56421e-05
hsa05418 Fluid shear stress and atherosclerosis	0.825992	3	0.7	P08238	568	0.153	Q1	K	Heat shock protein HSP 90-beta OS=Homo sapiens OX=9606 GN=HSP90AB1 PE=1 SV=4	HSP90AB1	1	0.0129056	82.417	LMK(1)EILDK	2	-0.52759	1	2.117	2.005	1.986	0.335	0.306	0.291	0.153	1.0451e-06
hsa05418 Fluid shear stress and atherosclerosis	0.825992	3	0.7	Q58FF8	332	0.479	Q1	K	Putative heat shock protein HSP 90-beta 2 OS=Homo sapiens OX=9606 GN=HSP90AB2P PE=1 SV=2	HSP90AB2P	1	0.00072324	111.17	AK(1)FENLCK	3	-0.027707	2	1.508	1.469	1.398	0.714	0.677	0.704	0.479	1.56421e-05
hsa05418 Fluid shear stress and atherosclerosis	0.825992	3	0.7	P07900	576	0.235	Q1	K	Heat shock protein HSP 90-alpha OS=Homo sapiens OX=9606 GN=HSP90AA1 PE=1 SV=5	HSP90AA1	1	0.00316475	93.096	IMK(1)DILEK	3	0.51489	4	1.881	1.876	1.791	0.418	0.456	0.43	0.235	5.6281e-07
hsa05010 Alzheimer disease	0.992038	2	0.32	P51970	38	0.266	Q1	K	NADH dehydrogenase [ubiquinone] 1 alpha subcomplex subunit 8 OS=Homo sapiens OX=9606 GN=NDUFA8 PE=1 SV=3	NDUFA8	1	0.00170306	54.09	AAAHHYGAQCDK(1)PNK	3	-0.081265	3	1.827	1.722	1.816	0.446	0.503	0.476	0.266	2.3488e-06
hsa05010 Alzheimer disease	0.992038	2	0.32	Q14573	258	0.471	Q1	K	Inositol 1,4,5-trisphosphate receptor type 3 OS=Homo sapiens OX=9606 GN=ITPR3 PE=1 SV=2	ITPR3	1	0.000333363	105.13	FLTCDEYK(1)GK	2	-1.2035	2	1.529	1.425	1.454	0.707	0.674	0.693	0.471	3.6728e-06
hsa05132 Salmonella infection	0.885788	2	0.58	P21333	578	0.272	Q1	K	Filamin-A OS=Homo sapiens OX=9606 GN=FLNA PE=1 SV=4	FLNA	1	0.000120036	101.56	VGTECGNQK(1)VR	2	-0.21816	1	1.73	1.815	1.784	0.486	0.476	0.485	0.272	6.0056e-08
hsa05132 Salmonella infection	0.885788	2	0.58	P21333	2000	0.359	Q1	K	Filamin-A OS=Homo sapiens OX=9606 GN=FLNA PE=1 SV=4	FLNA	1	0.0408648	66.692	EEPCLLK(1)R	2	-0.50213	1	1.675	1.62	1.586	0.582	0.588	0.583	0.359	1.8799e-07
hsa05132 Salmonella infection	0.885788	2	0.58	P21333	1450	0.495	Q1	K	Filamin-A OS=Homo sapiens OX=9606 GN=FLNA PE=1 SV=4	FLNA	1	0.00011233	90.793	VPVHDVTDASK(1)VK	3	0.48724	1	1.479	1.441	1.393	0.691	0.679	0.764	0.495	6.2437e-05
hsa05132 Salmonella infection	0.885788	2	0.58	Q9H0B6	369	0.384	Q1	K	Kinesin light chain 2 OS=Homo sapiens OX=9606 GN=KLC2 PE=1 SV=1	KLC2	1	2.76762e-08	142.38	TK(1)NNLASCYLK	2	-0.26727	1	1.643	1.509	1.614	0.598	0.596	0.637	0.384	4.6155e-06
hsa00260 Glycine, serine and threonine metabolism	0.588393	2	1.05	P09622	66	0.426	Q1	K	Dihydrolipoyl dehydrogenase, mitochondrial OS=Homo sapiens OX=9606 GN=DLD PE=1 SV=2	DLD	1	6.84578e-17	148.57	AAQLGFK(1)TVCIEK	2	0.7406	2	1.537	1.514	1.534	0.697	0.632	0.626	0.426	0.00164226
hsa00260 Glycine, serine and threonine metabolism	0.588393	2	1.05	P50440	55	0.311	Q1	K	Glycine amidinotransferase, mitochondrial OS=Homo sapiens OX=9606 GN=GATM PE=1 SV=1	GATM	1	3.3852e-05	94.203	NSCAADDK(1)ATEPLPK	2	0.013338	2	1.63	1.844	1.642	0.525	0.511	0.553	0.311	1.72561e-05
hsa04512 ECM-receptor interaction	0.850597	1	0.58	P16144	834	0.349	Q1	K	Integrin beta-4 OS=Homo sapiens OX=9606 GN=ITGB4 PE=1 SV=5	ITGB4	1	1.56452e-06	115.12	LCTENLLK(1)PDTR	3	-0.48166	2	1.603	1.662	1.661	0.6	0.55	0.57	0.349	1.481e-06
hsa05165 Human papillomavirus infection	0.633053	7	0.94	P63092	8	0.162	Q1	K	Guanine nucleotide-binding protein G(s) subunit alpha isoforms short OS=Homo sapiens OX=9606 GN=GNAS PE=1 SV=1	GNAS	1	0.00017262	97.463	GCLGNSK(1)TEDQR	2	-0.98053	1	2.08	2.045	1.911	0.324	0.323	0.33	0.162	1.3942e-07
hsa05165 Human papillomavirus infection	0.633053	7	0.94	P21281	109	0.48	Q1	K	V-type proton ATPase subunit B, brain isoform OS=Homo sapiens OX=9606 GN=ATP6V1B2 PE=1 SV=3	ATP6V1B2	1	0.000924525	87.718	K(1)TSCEFTGDILR	3	-0.37516	3	1.482	1.45	1.439	0.716	0.687	0.694	0.48	5.5611e-07
hsa05165 Human papillomavirus infection	0.633053	7	0.94	P38606	132	0.405	Q1	K	V-type proton ATPase catalytic subunit A OS=Homo sapiens OX=9606 GN=ATP6V1A PE=1 SV=2	ATP6V1A	1	0.000353207	107.09	DIK(1)WDFTPCK	2	-0.13164	2	1.639	1.537	1.502	0.652	0.641	0.6	0.405	1.77762e-05
hsa05165 Human papillomavirus infection	0.633053	7	0.94	P06400	65	0.464	Q1	K	Retinoblastoma-associated protein OS=Homo sapiens OX=9606 GN=RB1 PE=1 SV=2	RB1	1	0.00150538	94.114	LK(1)IPDHVR	3	-0.34904	1	1.381	1.521	1.526	0.796	0.554	0.706	0.464	0.002224
hsa05165 Human papillomavirus infection	0.633053	7	0.94	Q13547	412	0.47	Q1	K	Histone deacetylase 1 OS=Homo sapiens OX=9606 GN=HDAC1 PE=1 SV=1	HDAC1	1	0.00172616	93.096	ISICSSDK(1)R	2	-1.0844	1	1.453	1.472	1.484	0.747	0.681	0.645	0.47	0.0032599
hsa05165 Human papillomavirus infection	0.633053	7	0.94	P14618	162	0.464	Q1	K	Pyruvate kinase PKM OS=Homo sapiens OX=9606 GN=PKM PE=1 SV=4	PKM	1	6.49953e-05	90.725	CDENILWLDYK(1)NICK	3	-0.11353	1	1.459	1.39	1.578	0.656	0.756	0.643	0.464	0.00025908
hsa05165 Human papillomavirus infection	0.633053	7	0.94	P14618	322	0.414	Q1	K	Pyruvate kinase PKM OS=Homo sapiens OX=9606 GN=PKM PE=1 SV=4	PKM	1	4.11221e-09	110.12	AGK(1)PVICATQMLESMIK	3	0.3365	2	1.583	1.521	1.528	0.626	0.629	0.664	0.414	1.32e-06
hsa05165 Human papillomavirus infection	0.633053	7	0.94	P16144	834	0.349	Q1	K	Integrin beta-4 OS=Homo sapiens OX=9606 GN=ITGB4 PE=1 SV=5	ITGB4	1	1.56452e-06	115.12	LCTENLLK(1)PDTR	3	-0.48166	2	1.603	1.662	1.661	0.6	0.55	0.57	0.349	1.481e-06
hsa05168 Herpes simplex virus 1 infection	0.96866	2	0.41	P30101	94	0.42	Q1	K	Protein disulfide-isomerase A3 OS=Homo sapiens OX=9606 GN=PDIA3 PE=1 SV=4	PDIA3	1	3.5914e-41	161.47	VDCTANTNTCNK(1)YGVSGYPTLK	4	-0.65929	5	1.559	1.492	1.558	0.681	0.625	0.63	0.42	4.8366e-06
hsa05168 Herpes simplex virus 1 infection	0.96866	2	0.41	P30101	415	0.45	Q1	K	Protein disulfide-isomerase A3 OS=Homo sapiens OX=9606 GN=PDIA3 PE=1 SV=4	PDIA3	1	0.0215894	85.676	NLEPK(1)YK	3	0.15336	4	1.566	1.535	1.386	0.673	0.669	0.679	0.45	0.0022784
hsa05168 Herpes simplex virus 1 infection	0.96866	2	0.41	P30101	82	0.469	Q1	K	Protein disulfide-isomerase A3 OS=Homo sapiens OX=9606 GN=PDIA3 PE=1 SV=4	PDIA3	1	6.15521e-11	117.18	GIVPLAK(1)VDCTANTNTCNK	3	-0.14257	4	1.365	1.513	1.526	0.693	0.669	0.704	0.469	4.061e-05
hsa05168 Herpes simplex virus 1 infection	0.96866	2	0.41	Q06124	178	0.256	Q1	K	Tyrosine-protein phosphatase non-receptor type 11 OS=Homo sapiens OX=9606 GN=PTPN11 PE=1 SV=2	PTPN11	1	0.00118893	79.346	CQELK(1)YDVGGGER	2	0.10773	2	1.739	1.852	1.824	0.421	0.505	0.46	0.256	1.83063e-05
hsa04670 Leukocyte transendothelial migration	0.391401	4	1.27	O60716	448	0.494	Q1	K	Catenin delta-1 OS=Homo sapiens OX=9606 GN=CTNND1 PE=1 SV=1	CTNND1	1	1.1653e-10	125.47	IAIK(1)NCDGVPALVR	3	1.9491	2	1.454	1.467	1.396	0.71	0.723	0.699	0.494	1.3007e-06
hsa04670 Leukocyte transendothelial migration	0.391401	4	1.27	O60716	846	0.494	Q1	K	Catenin delta-1 OS=Homo sapiens OX=9606 GN=CTNND1 PE=1 SV=1	CTNND1	1	0.000757674	89.507	K(1)SDFQVNLNNASR	2	4.4664	1	1.431	1.414	1.468	0.7	0.699	0.732	0.494	1.4922e-06
hsa04670 Leukocyte transendothelial migration	0.391401	4	1.27	P18206	316	0.374	Q1	K	Vinculin OS=Homo sapiens OX=9606 GN=VCL PE=1 SV=4	VCL	1	0.0100094	72.34	VGELCAGK(1)ER	2	-1.6995	1	1.722	1.618	1.478	0.627	0.582	0.593	0.374	3.9318e-05
hsa04670 Leukocyte transendothelial migration	0.391401	4	1.27	P35221	120	0.488	Q1	K	Catenin alpha-1 OS=Homo sapiens OX=9606 GN=CTNNA1 PE=1 SV=1	CTNNA1	1	5.50199e-08	107.82	AAAGEFADDPCSSVK(1)R	2	-0.12176	1	1.365	1.42	1.547	0.7	0.659	0.755	0.488	0.000182432
hsa04670 Leukocyte transendothelial migration	0.391401	4	1.27	Q06124	178	0.256	Q1	K	Tyrosine-protein phosphatase non-receptor type 11 OS=Homo sapiens OX=9606 GN=PTPN11 PE=1 SV=2	PTPN11	1	0.00118893	79.346	CQELK(1)YDVGGGER	2	0.10773	2	1.739	1.852	1.824	0.421	0.505	0.46	0.256	1.83063e-05
hsa04927 Cortisol synthesis and secretion	0.119835	2	3.16	P63092	8	0.162	Q1	K	Guanine nucleotide-binding protein G(s) subunit alpha isoforms short OS=Homo sapiens OX=9606 GN=GNAS PE=1 SV=1	GNAS	1	0.00017262	97.463	GCLGNSK(1)TEDQR	2	-0.98053	1	2.08	2.045	1.911	0.324	0.323	0.33	0.162	1.3942e-07
hsa04927 Cortisol synthesis and secretion	0.119835	2	3.16	Q14573	258	0.471	Q1	K	Inositol 1,4,5-trisphosphate receptor type 3 OS=Homo sapiens OX=9606 GN=ITPR3 PE=1 SV=2	ITPR3	1	0.000333363	105.13	FLTCDEYK(1)GK	2	-1.2035	2	1.529	1.425	1.454	0.707	0.674	0.693	0.471	3.6728e-06
hsa00340 Histidine metabolism	0.36835	2	1.58	P05091	52	0.475	Q1	K	Aldehyde dehydrogenase, mitochondrial OS=Homo sapiens OX=9606 GN=ALDH2 PE=1 SV=2	ALDH2	1	1.86737e-16	95.646	K(1)TFPTVNPSTGEVICQVAEGDKEDVDK	4	-0.54916	1	1.456	1.43	1.497	0.65	0.681	0.75	0.475	7.6005e-05
hsa00340 Histidine metabolism	0.36835	2	1.58	P47895	48	0.492	Q1	K	Aldehyde dehydrogenase family 1 member A3 OS=Homo sapiens OX=9606 GN=ALDH1A3 PE=1 SV=2	ALDH1A3	1	0.00157174	86.911	K(1)FATCNPSTR	2	-0.43183	1	1.53	1.442	1.355	0.742	0.696	0.693	0.492	6.4523e-05
hsa05135 Yersinia infection	0.900581	2	0.55	P61158	240	0.393	Q1	K	Actin-related protein 3 OS=Homo sapiens OX=9606 GN=ACTR3 PE=1 SV=3	ACTR3	1	1.55569e-05	98.337	YSYVCPDLVK(1)EFNK	3	2.9551	2	1.592	1.567	1.567	0.63	0.614	0.613	0.393	4.4494e-08
hsa05135 Yersinia infection	0.900581	2	0.55	Q14155	725	0.484	Q1	K	Rho guanine nucleotide exchange factor 7 OS=Homo sapiens OX=9606 GN=ARHGEF7 PE=1 SV=2	ARHGEF7	1	0.00865446	62.162	VIEAYCTSAK(1)TR	2	1.6091	1	1.645	1.352	1.365	0.703	0.725	0.683	0.484	0.00039998
hsa00062 Fatty acid elongation	0.245352	3	1.73	P55084	188	0.248	Q1	K	Trifunctional enzyme subunit beta, mitochondrial OS=Homo sapiens OX=9606 GN=HADHB PE=1 SV=3	HADHB	1	0.000377405	113.93	LMLDLNK(1)AK	3	0.19183	2	1.873	1.814	1.785	0.46	0.448	0.449	0.248	5.8526e-08
hsa00062 Fatty acid elongation	0.245352	3	1.73	P55084	293	0.446	Q1	K	Trifunctional enzyme subunit beta, mitochondrial OS=Homo sapiens OX=9606 GN=HADHB PE=1 SV=3	HADHB	1	0.0081807	79.116	LK(1)PAFIK	3	-0.1348	1	1.416	1.582	1.5	0.668	0.666	0.672	0.446	0.00158112
hsa00062 Fatty acid elongation	0.245352	3	1.73	P42765	181	0.475	Q1	K	3-ketoacyl-CoA thiolase, mitochondrial OS=Homo sapiens OX=9606 GN=ACAA2 PE=1 SV=2	ACAA2	1	8.6644e-07	114.31	EECDK(1)YALQSQQR	2	-0.088702	2	1.484	1.524	1.379	0.707	0.721	0.658	0.475	5.6749e-05
hsa00062 Fatty acid elongation	0.245352	3	1.73	P40939	60	0.394	Q1	K	Trifunctional enzyme subunit alpha, mitochondrial OS=Homo sapiens OX=9606 GN=HADHA PE=1 SV=2	HADHA	1	0.000326831	92.38	INSPNSK(1)VNTLSK	2	1.332	1	1.576	1.647	1.499	0.632	0.583	0.645	0.394	2.1245e-05
hsa00062 Fatty acid elongation	0.245352	3	1.73	P40939	353	0.198	Q1	K	Trifunctional enzyme subunit alpha, mitochondrial OS=Homo sapiens OX=9606 GN=HADHA PE=1 SV=2	HADHA	1	0.00293526	99.442	NK(1)FGAPQK	3	-0.27395	2	2.008	1.903	1.879	0.398	0.379	0.367	0.198	4.0698e-07
hsa00062 Fatty acid elongation	0.245352	3	1.73	P40939	644	0.486	Q1	K	Trifunctional enzyme subunit alpha, mitochondrial OS=Homo sapiens OX=9606 GN=HADHA PE=1 SV=2	HADHA	1	4.34993e-05	101.89	GFYIYQEGVK(1)R	2	-1.1374	3	1.474	1.433	1.437	0.671	0.714	0.728	0.486	1.51598e-05
hsa00062 Fatty acid elongation	0.245352	3	1.73	P40939	411	0.18	Q1	K	Trifunctional enzyme subunit alpha, mitochondrial OS=Homo sapiens OX=9606 GN=HADHA PE=1 SV=2	HADHA	1	0.0197409	87.476	GLNDK(1)VK	2	-0.16327	1	2.009	2.02	1.874	0.359	0.375	0.331	0.18	1.2788e-06
hsa00270 Cysteine and methionine metabolism	0.598496	3	1	P26358	1004	0.462	Q1	K	DNA (cytosine-5)-methyltransferase 1 OS=Homo sapiens OX=9606 GN=DNMT1 PE=1 SV=2	DNMT1	1	0.00280758	68.972	K(1)SNGRPNETDIK	3	-1.3658	1	1.492	1.447	1.501	0.685	0.719	0.646	0.462	1.97721e-05
hsa00270 Cysteine and methionine metabolism	0.598496	3	1	P52788	235	0.376	Q1	K	Spermine synthase OS=Homo sapiens OX=9606 GN=SMS PE=1 SV=2	SMS	1	2.75366e-05	115.12	K(1)TCGDVLDNLK	2	-1.0474	1	1.618	1.61	1.576	0.604	0.627	0.573	0.376	1.8077e-06
hsa00270 Cysteine and methionine metabolism	0.598496	3	1	O43865	108	0.356	Q1	K	S-adenosylhomocysteine hydrolase-like protein 1 OS=Homo sapiens OX=9606 GN=AHCYL1 PE=1 SV=2	AHCYL1	1	2.22772e-05	116.24	GSSNFCVK(1)NIK	2	-0.21437	2	1.681	1.607	1.609	0.598	0.531	0.613	0.356	2.2281e-05
hsa00730 Thiamine metabolism	0.497934	1	1.58	P24666	65	0.326	Q1	K	Low molecular weight phosphotyrosine protein phosphatase OS=Homo sapiens OX=9606 GN=ACP1 PE=1 SV=3	ACP1	1	0.0362763	46.426	GQSCMK(1)R	2	-0.69206	2	1.722	1.619	1.703	0.516	0.593	0.534	0.326	1.83067e-05
hsa00730 Thiamine metabolism	0.497934	1	1.58	P24666	113	0.381	Q1	K	Low molecular weight phosphotyrosine protein phosphatase OS=Homo sapiens OX=9606 GN=ACP1 PE=1 SV=3	ACP1	1	0.000278246	80.96	AK(1)IELLGSYDPQK	3	-0.38785	1	1.69	1.581	1.512	0.61	0.588	0.623	0.381	1.60738e-05
hsa05164 Influenza A	0.972998	2	0.4	O14980	103	0.351	Q1	K	Exportin-1 OS=Homo sapiens OX=9606 GN=XPO1 PE=1 SV=1	XPO1	1	0.00322946	107.79	NQCEGIK(1)K	3	-2.6199	2	1.685	1.659	1.58	0.601	0.573	0.553	0.351	2.2658e-06
hsa05164 Influenza A	0.972998	2	0.4	O14980	122	0.347	Q1	K	Exportin-1 OS=Homo sapiens OX=9606 GN=XPO1 PE=1 SV=1	XPO1	1	2.0108e-07	125.53	TSSDPTCVEK(1)EK	3	-1.7379	2	1.706	1.593	1.643	0.587	0.569	0.558	0.347	8.8605e-07
hsa05164 Influenza A	0.972998	2	0.4	Q9BUJ2	539	0.237	Q1	K	Heterogeneous nuclear ribonucleoprotein U-like protein 1 OS=Homo sapiens OX=9606 GN=HNRNPUL1 PE=1 SV=2	HNRNPUL1	1	1.2043e-10	125.22	AIVICPTDEDLK(1)DR	2	0.085057	2	1.823	1.844	1.866	0.371	0.524	0.414	0.237	0.0049034
hsa05212 Pancreatic cancer	0.822265	1	0.63	P06400	65	0.464	Q1	K	Retinoblastoma-associated protein OS=Homo sapiens OX=9606 GN=RB1 PE=1 SV=2	RB1	1	0.00150538	94.114	LK(1)IPDHVR	3	-0.34904	1	1.381	1.521	1.526	0.796	0.554	0.706	0.464	0.002224
hsa05030 Cocaine addiction	0.242303	2	2.11	P63092	8	0.162	Q1	K	Guanine nucleotide-binding protein G(s) subunit alpha isoforms short OS=Homo sapiens OX=9606 GN=GNAS PE=1 SV=1	GNAS	1	0.00017262	97.463	GCLGNSK(1)TEDQR	2	-0.98053	1	2.08	2.045	1.911	0.324	0.323	0.33	0.162	1.3942e-07
hsa05030 Cocaine addiction	0.242303	2	2.11	Q9UD71	152	0.452	Q1	K	Protein phosphatase 1 regulatory subunit 1B OS=Homo sapiens OX=9606 GN=PPP1R1B PE=1 SV=2	PPP1R1B	1	4.97004e-20	100.86	QSAGQK(1)TTCGQGLEGPWERPPPLDESER	3	-0.61595	2	1.578	1.531	1.369	0.662	0.628	0.736	0.452	0.00023867
hsa05163 Human cytomegalovirus infection	0.69705	4	0.87	P63092	8	0.162	Q1	K	Guanine nucleotide-binding protein G(s) subunit alpha isoforms short OS=Homo sapiens OX=9606 GN=GNAS PE=1 SV=1	GNAS	1	0.00017262	97.463	GCLGNSK(1)TEDQR	2	-0.98053	1	2.08	2.045	1.911	0.324	0.323	0.33	0.162	1.3942e-07
hsa05163 Human cytomegalovirus infection	0.69705	4	0.87	P30101	94	0.42	Q1	K	Protein disulfide-isomerase A3 OS=Homo sapiens OX=9606 GN=PDIA3 PE=1 SV=4	PDIA3	1	3.5914e-41	161.47	VDCTANTNTCNK(1)YGVSGYPTLK	4	-0.65929	5	1.559	1.492	1.558	0.681	0.625	0.63	0.42	4.8366e-06
hsa05163 Human cytomegalovirus infection	0.69705	4	0.87	P30101	415	0.45	Q1	K	Protein disulfide-isomerase A3 OS=Homo sapiens OX=9606 GN=PDIA3 PE=1 SV=4	PDIA3	1	0.0215894	85.676	NLEPK(1)YK	3	0.15336	4	1.566	1.535	1.386	0.673	0.669	0.679	0.45	0.0022784
hsa05163 Human cytomegalovirus infection	0.69705	4	0.87	P30101	82	0.469	Q1	K	Protein disulfide-isomerase A3 OS=Homo sapiens OX=9606 GN=PDIA3 PE=1 SV=4	PDIA3	1	6.15521e-11	117.18	GIVPLAK(1)VDCTANTNTCNK	3	-0.14257	4	1.365	1.513	1.526	0.693	0.669	0.704	0.469	4.061e-05
hsa05163 Human cytomegalovirus infection	0.69705	4	0.87	P06400	65	0.464	Q1	K	Retinoblastoma-associated protein OS=Homo sapiens OX=9606 GN=RB1 PE=1 SV=2	RB1	1	0.00150538	94.114	LK(1)IPDHVR	3	-0.34904	1	1.381	1.521	1.526	0.796	0.554	0.706	0.464	0.002224
hsa05163 Human cytomegalovirus infection	0.69705	4	0.87	Q14573	258	0.471	Q1	K	Inositol 1,4,5-trisphosphate receptor type 3 OS=Homo sapiens OX=9606 GN=ITPR3 PE=1 SV=2	ITPR3	1	0.000333363	105.13	FLTCDEYK(1)GK	2	-1.2035	2	1.529	1.425	1.454	0.707	0.674	0.693	0.471	3.6728e-06
hsa00565 Ether lipid metabolism	0.577551	1	1.27	P43034	360	0.433	Q1	K	Platelet-activating factor acetylhydrolase IB subunit alpha OS=Homo sapiens OX=9606 GN=PAFAH1B1 PE=1 SV=2	PAFAH1B1	1	0.00320332	72.705	FILSCADDK(1)TLR	2	0.75147	1	1.351	1.606	1.584	0.52	0.74	0.704	0.433	0.0023609
hsa00970 Aminoacyl-tRNA biosynthesis	0.575014	4	1.01	P41250	204	0.406	Q1	K	Glycine--tRNA ligase OS=Homo sapiens OX=9606 GN=GARS1 PE=1 SV=3	GARS1	1	3.43667e-07	139.32	FADFMVK(1)DVK	2	-0.26143	2	1.558	1.562	1.548	0.646	0.618	0.632	0.406	1.3253e-07
hsa00970 Aminoacyl-tRNA biosynthesis	0.575014	4	1.01	P41250	207	0.423	Q1	K	Glycine--tRNA ligase OS=Homo sapiens OX=9606 GN=GARS1 PE=1 SV=3	GARS1	1	0.00098637	115.57	DVK(1)NGECFR	2	2.2355	3	1.609	1.537	1.451	0.648	0.625	0.673	0.423	1.99187e-05
hsa00970 Aminoacyl-tRNA biosynthesis	0.575014	4	1.01	P54136	30	0.431	Q1	K	Arginine--tRNA ligase, cytoplasmic OS=Homo sapiens OX=9606 GN=RARS PE=1 SV=2	RARS	1	4.72399e-24	139.11	LK(1)NCGCLGASPNLEQLQEENLK	4	-1.2617	2	1.572	1.508	1.488	0.701	0.652	0.616	0.431	3.6386e-05
hsa00970 Aminoacyl-tRNA biosynthesis	0.575014	4	1.01	P49591	57	0.444	Q1	K	Serine--tRNA ligase, cytoplasmic OS=Homo sapiens OX=9606 GN=SARS PE=1 SV=3	SARS	1	0.0215894	85.676	LK(1)NLCSK	3	-0.033729	2	1.478	1.56	1.469	0.645	0.699	0.657	0.444	1.62408e-05
hsa00970 Aminoacyl-tRNA biosynthesis	0.575014	4	1.01	P49591	62	0.431	Q1	K	Serine--tRNA ligase, cytoplasmic OS=Homo sapiens OX=9606 GN=SARS PE=1 SV=3	SARS	1	5.52415e-06	131.69	NLCSK(1)TIGEK	2	-0.47793	2	1.508	1.556	1.499	0.672	0.663	0.632	0.431	1.3747e-06
hsa00970 Aminoacyl-tRNA biosynthesis	0.575014	4	1.01	O43776	507	0.497	Q1	K	Asparagine--tRNA ligase, cytoplasmic OS=Homo sapiens OX=9606 GN=NARS1 PE=1 SV=1	NARS1	1	4.18918e-05	92.439	K(1)YGTCPHGGYGLGLER	3	-2.0373	2	1.431	1.452	1.415	0.626	0.726	0.785	0.497	0.0089026
hsa03440 Homologous recombination	0.577551	1	1.27	Q92878	1291	0.388	Q1	K	DNA repair protein RAD50 OS=Homo sapiens OX=9606 GN=RAD50 PE=1 SV=1	RAD50	1	1.56938e-08	143.98	K(1)NIDQCSEIVK	2	0.59487	1	1.599	1.519	1.629	0.586	0.651	0.605	0.388	1.72987e-05
hsa04723 Retrograde endocannabinoid signaling	0.746685	2	0.79	P51970	38	0.266	Q1	K	NADH dehydrogenase [ubiquinone] 1 alpha subcomplex subunit 8 OS=Homo sapiens OX=9606 GN=NDUFA8 PE=1 SV=3	NDUFA8	1	0.00170306	54.09	AAAHHYGAQCDK(1)PNK	3	-0.081265	3	1.827	1.722	1.816	0.446	0.503	0.476	0.266	2.3488e-06
hsa04723 Retrograde endocannabinoid signaling	0.746685	2	0.79	Q14573	258	0.471	Q1	K	Inositol 1,4,5-trisphosphate receptor type 3 OS=Homo sapiens OX=9606 GN=ITPR3 PE=1 SV=2	ITPR3	1	0.000333363	105.13	FLTCDEYK(1)GK	2	-1.2035	2	1.529	1.425	1.454	0.707	0.674	0.693	0.471	3.6728e-06
hsa05133 Pertussis	0.748587	1	0.79	P23528	45	0.342	Q1	K	Cofilin-1 OS=Homo sapiens OX=9606 GN=CFL1 PE=1 SV=3	CFL1	1	0.00127427	101.39	K(1)NIILEEGK	2	0.23308	5	1.734	1.655	1.576	0.555	0.587	0.557	0.342	2.6776e-06
hsa05133 Pertussis	0.748587	1	0.79	P23528	44	0.401	Q1	K	Cofilin-1 OS=Homo sapiens OX=9606 GN=CFL1 PE=1 SV=3	CFL1	1	4.72599e-11	153.95	AVLFCLSEDK(1)K	2	-0.65835	3	1.595	1.575	1.523	0.642	0.654	0.585	0.401	1.80522e-05
hsa04064 NF-kappa B signaling pathway	0.644601	1	1.05	P63279	49	0.356	Q1	K	SUMO-conjugating enzyme UBC9 OS=Homo sapiens OX=9606 GN=UBE2I PE=1 SV=1	UBE2I	1	0.00141737	86.699	K(1)GTPWEGGLFK	3	0.37048	2	1.601	1.604	1.683	0.538	0.568	0.634	0.356	3.7389e-05
hsa04657 IL-17 signaling pathway	0.20039	3	1.9	P08238	559	0.479	Q1	K	Heat shock protein HSP 90-beta OS=Homo sapiens OX=9606 GN=HSP90AB1 PE=1 SV=4	HSP90AB1	1	0.00072324	111.17	AK(1)FENLCK	3	-0.027707	2	1.508	1.469	1.398	0.714	0.677	0.704	0.479	1.56421e-05
hsa04657 IL-17 signaling pathway	0.20039	3	1.9	P08238	568	0.153	Q1	K	Heat shock protein HSP 90-beta OS=Homo sapiens OX=9606 GN=HSP90AB1 PE=1 SV=4	HSP90AB1	1	0.0129056	82.417	LMK(1)EILDK	2	-0.52759	1	2.117	2.005	1.986	0.335	0.306	0.291	0.153	1.0451e-06
hsa04657 IL-17 signaling pathway	0.20039	3	1.9	Q58FF8	332	0.479	Q1	K	Putative heat shock protein HSP 90-beta 2 OS=Homo sapiens OX=9606 GN=HSP90AB2P PE=1 SV=2	HSP90AB2P	1	0.00072324	111.17	AK(1)FENLCK	3	-0.027707	2	1.508	1.469	1.398	0.714	0.677	0.704	0.479	1.56421e-05
hsa04657 IL-17 signaling pathway	0.20039	3	1.9	P07900	576	0.235	Q1	K	Heat shock protein HSP 90-alpha OS=Homo sapiens OX=9606 GN=HSP90AA1 PE=1 SV=5	HSP90AA1	1	0.00316475	93.096	IMK(1)DILEK	3	0.51489	4	1.881	1.876	1.791	0.418	0.456	0.43	0.235	5.6281e-07
hsa04120 Ubiquitin mediated proteolysis	0.164965	6	1.58	Q9UBE0	148	0.414	Q1	K	SUMO-activating enzyme subunit 1 OS=Homo sapiens OX=9606 GN=SAE1 PE=1 SV=1	SAE1	1	0.00382454	62.088	VDQICHK(1)NSIK	3	0.26612	1	1.488	1.47	1.678	0.727	0.623	0.57	0.414	0.00043594
hsa04120 Ubiquitin mediated proteolysis	0.164965	6	1.58	P63208	66	0.411	Q1	K	S-phase kinase-associated protein 1 OS=Homo sapiens OX=9606 GN=SKP1 PE=1 SV=2	SKP1	1	2.05841e-10	84.327	VIQWCTHHK(1)DDPPPPEDDENKEK	5	0.029289	1	1.562	1.461	1.627	0.671	0.605	0.633	0.411	3.6657e-05
hsa04120 Ubiquitin mediated proteolysis	0.164965	6	1.58	P63279	49	0.356	Q1	K	SUMO-conjugating enzyme UBC9 OS=Homo sapiens OX=9606 GN=UBE2I PE=1 SV=1	UBE2I	1	0.00141737	86.699	K(1)GTPWEGGLFK	3	0.37048	2	1.601	1.604	1.683	0.538	0.568	0.634	0.356	3.7389e-05
hsa04120 Ubiquitin mediated proteolysis	0.164965	6	1.58	P68036	20	0.375	Q1	K	Ubiquitin-conjugating enzyme E2 L3 OS=Homo sapiens OX=9606 GN=UBE2L3 PE=1 SV=1	UBE2L3	1	0.0424799	74.415	CGMK(1)NFR	2	-0.87016	1	1.738	1.37	1.709	0.653	0.547	0.604	0.375	0.00044276
hsa04120 Ubiquitin mediated proteolysis	0.164965	6	1.58	Q7Z6Z7	476	0.494	Q1	K	E3 ubiquitin-protein ligase HUWE1 OS=Homo sapiens OX=9606 GN=HUWE1 PE=1 SV=3	HUWE1	1	0.00238767	90.15	ECPFVIK(1)PK	3	-0.18576	2	1.503	1.397	1.415	0.66	0.686	0.785	0.494	0.00024261
hsa04120 Ubiquitin mediated proteolysis	0.164965	6	1.58	P61081	92	0.443	Q1	K	NEDD8-conjugating enzyme Ubc12 OS=Homo sapiens OX=9606 GN=UBE2M PE=1 SV=1	UBE2M	1	0.0125703	45.28	VGQGYPHDPPK(1)VK	3	-1.5166	1	1.398	1.559	1.553	0.704	0.716	0.58	0.443	0.00043764
hsa00280 Valine, leucine and isoleucine degradation	0.000272908	11	3.03	P09622	66	0.426	Q1	K	Dihydrolipoyl dehydrogenase, mitochondrial OS=Homo sapiens OX=9606 GN=DLD PE=1 SV=2	DLD	1	6.84578e-17	148.57	AAQLGFK(1)TVCIEK	2	0.7406	2	1.537	1.514	1.534	0.697	0.632	0.626	0.426	0.00164226
hsa00280 Valine, leucine and isoleucine degradation	0.000272908	11	3.03	P54868	310	0.49	Q1	K	Hydroxymethylglutaryl-CoA synthase, mitochondrial OS=Homo sapiens OX=9606 GN=HMGCS2 PE=1 SV=1	HMGCS2	1	0.0108676	85.744	MVQK(1)SLAR	2	-1.7814	1	1.406	1.493	1.427	0.645	0.72	0.754	0.49	0.000137702
hsa00280 Valine, leucine and isoleucine degradation	0.000272908	11	3.03	P24752	174	0.297	Q1	K	Acetyl-CoA acetyltransferase, mitochondrial OS=Homo sapiens OX=9606 GN=ACAT1 PE=1 SV=1	ACAT1	1	0.000149298	75.018	GSTPYGGVK(1)LEDLIVK	3	0.042257	1	1.807	1.635	1.755	0.54	0.495	0.509	0.297	3.2579e-06
hsa00280 Valine, leucine and isoleucine degradation	0.000272908	11	3.03	P40939	60	0.394	Q1	K	Trifunctional enzyme subunit alpha, mitochondrial OS=Homo sapiens OX=9606 GN=HADHA PE=1 SV=2	HADHA	1	0.000326831	92.38	INSPNSK(1)VNTLSK	2	1.332	1	1.576	1.647	1.499	0.632	0.583	0.645	0.394	2.1245e-05
hsa00280 Valine, leucine and isoleucine degradation	0.000272908	11	3.03	P40939	353	0.198	Q1	K	Trifunctional enzyme subunit alpha, mitochondrial OS=Homo sapiens OX=9606 GN=HADHA PE=1 SV=2	HADHA	1	0.00293526	99.442	NK(1)FGAPQK	3	-0.27395	2	2.008	1.903	1.879	0.398	0.379	0.367	0.198	4.0698e-07
hsa00280 Valine, leucine and isoleucine degradation	0.000272908	11	3.03	P40939	644	0.486	Q1	K	Trifunctional enzyme subunit alpha, mitochondrial OS=Homo sapiens OX=9606 GN=HADHA PE=1 SV=2	HADHA	1	4.34993e-05	101.89	GFYIYQEGVK(1)R	2	-1.1374	3	1.474	1.433	1.437	0.671	0.714	0.728	0.486	1.51598e-05
hsa00280 Valine, leucine and isoleucine degradation	0.000272908	11	3.03	P40939	411	0.18	Q1	K	Trifunctional enzyme subunit alpha, mitochondrial OS=Homo sapiens OX=9606 GN=HADHA PE=1 SV=2	HADHA	1	0.0197409	87.476	GLNDK(1)VK	2	-0.16327	1	2.009	2.02	1.874	0.359	0.375	0.331	0.18	1.2788e-06
hsa00280 Valine, leucine and isoleucine degradation	0.000272908	11	3.03	P55084	188	0.248	Q1	K	Trifunctional enzyme subunit beta, mitochondrial OS=Homo sapiens OX=9606 GN=HADHB PE=1 SV=3	HADHB	1	0.000377405	113.93	LMLDLNK(1)AK	3	0.19183	2	1.873	1.814	1.785	0.46	0.448	0.449	0.248	5.8526e-08
hsa00280 Valine, leucine and isoleucine degradation	0.000272908	11	3.03	P55084	293	0.446	Q1	K	Trifunctional enzyme subunit beta, mitochondrial OS=Homo sapiens OX=9606 GN=HADHB PE=1 SV=3	HADHB	1	0.0081807	79.116	LK(1)PAFIK	3	-0.1348	1	1.416	1.582	1.5	0.668	0.666	0.672	0.446	0.00158112
hsa00280 Valine, leucine and isoleucine degradation	0.000272908	11	3.03	Q01581	239	0.441	Q1	K	Hydroxymethylglutaryl-CoA synthase, cytoplasmic OS=Homo sapiens OX=9606 GN=HMGCS1 PE=1 SV=2	HMGCS1	1	0.00927854	73.665	K(1)IHAQWQK	3	1.6118	1	1.512	1.486	1.52	0.636	0.684	0.674	0.441	1.9395e-06
hsa00280 Valine, leucine and isoleucine degradation	0.000272908	11	3.03	Q01581	409	0.372	Q1	K	Hydroxymethylglutaryl-CoA synthase, cytoplasmic OS=Homo sapiens OX=9606 GN=HMGCS1 PE=1 SV=2	HMGCS1	1	1.88095e-06	130.1	ITASLCDLK(1)SR	3	-0.19613	2	1.635	1.652	1.534	0.555	0.713	0.525	0.372	0.00050154
hsa00280 Valine, leucine and isoleucine degradation	0.000272908	11	3.03	Q6NVY1	42	0.416	Q1	K	3-hydroxyisobutyryl-CoA hydrolase, mitochondrial OS=Homo sapiens OX=9606 GN=HIBCH PE=1 SV=2	HIBCH	1	3.31192e-05	101.53	HTDAAEEVLLEK(1)K	3	-0.054608	1	1.5	1.553	1.57	0.618	0.652	0.651	0.416	1.2496e-06
hsa00280 Valine, leucine and isoleucine degradation	0.000272908	11	3.03	P42765	181	0.475	Q1	K	3-ketoacyl-CoA thiolase, mitochondrial OS=Homo sapiens OX=9606 GN=ACAA2 PE=1 SV=2	ACAA2	1	8.6644e-07	114.31	EECDK(1)YALQSQQR	2	-0.088702	2	1.484	1.524	1.379	0.707	0.721	0.658	0.475	5.6749e-05
hsa00280 Valine, leucine and isoleucine degradation	0.000272908	11	3.03	P35914	137	0.498	Q1	K	Hydroxymethylglutaryl-CoA lyase, mitochondrial OS=Homo sapiens OX=9606 GN=HMGCL PE=1 SV=2	HMGCL	1	1.48048e-28	176.83	K(1)NINCSIEESFQR	3	0.46393	3	1.382	1.441	1.469	0.652	0.7	0.787	0.498	0.00026353
hsa00280 Valine, leucine and isoleucine degradation	0.000272908	11	3.03	Q02252	331	0.425	Q1	K	Methylmalonate-semialdehyde dehydrogenase [acylating], mitochondrial OS=Homo sapiens OX=9606 GN=ALDH6A1 PE=1 SV=2	ALDH6A1	1	0.000862761	80.69	K(1)WLPELVEHAK	3	-0.56312	1	1.597	1.582	1.405	0.569	0.625	0.753	0.425	0.00072338
hsa00280 Valine, leucine and isoleucine degradation	0.000272908	11	3.03	P05091	52	0.475	Q1	K	Aldehyde dehydrogenase, mitochondrial OS=Homo sapiens OX=9606 GN=ALDH2 PE=1 SV=2	ALDH2	1	1.86737e-16	95.646	K(1)TFPTVNPSTGEVICQVAEGDKEDVDK	4	-0.54916	1	1.456	1.43	1.497	0.65	0.681	0.75	0.475	7.6005e-05
hsa05216 Thyroid cancer	0.577551	1	1.27	Q16204	81	0.338	Q1	K	Coiled-coil domain-containing protein 6 OS=Homo sapiens OX=9606 GN=CCDC6 PE=1 SV=2	CCDC6	1	0.00126388	110.39	IELETYK(1)LK	3	0.58578	2	1.704	1.576	1.702	0.556	0.538	0.591	0.338	4.3748e-06
hsa00513 Various types of N-glycan biosynthesis	0.788594	1	0.7	P04843	538	0.417	Q1	K	Dolichyl-diphosphooligosaccharide--protein glycosyltransferase subunit 1 OS=Homo sapiens OX=9606 GN=RPN1 PE=1 SV=1	RPN1	1	0.000596927	91.62	LK(1)TEGSDLCDR	3	-0.056382	2	1.554	1.514	1.55	0.636	0.655	0.637	0.417	1.3213e-07
hsa04350 TGF-beta signaling pathway	0.748587	1	0.79	P63208	66	0.411	Q1	K	S-phase kinase-associated protein 1 OS=Homo sapiens OX=9606 GN=SKP1 PE=1 SV=2	SKP1	1	2.05841e-10	84.327	VIQWCTHHK(1)DDPPPPEDDENKEK	5	0.029289	1	1.562	1.461	1.627	0.671	0.605	0.633	0.411	3.6657e-05
hsa00190 Oxidative phosphorylation	0.671298	5	0.9	P51970	38	0.266	Q1	K	NADH dehydrogenase [ubiquinone] 1 alpha subcomplex subunit 8 OS=Homo sapiens OX=9606 GN=NDUFA8 PE=1 SV=3	NDUFA8	1	0.00170306	54.09	AAAHHYGAQCDK(1)PNK	3	-0.081265	3	1.827	1.722	1.816	0.446	0.503	0.476	0.266	2.3488e-06
hsa00190 Oxidative phosphorylation	0.671298	5	0.9	P21281	109	0.48	Q1	K	V-type proton ATPase subunit B, brain isoform OS=Homo sapiens OX=9606 GN=ATP6V1B2 PE=1 SV=3	ATP6V1B2	1	0.000924525	87.718	K(1)TSCEFTGDILR	3	-0.37516	3	1.482	1.45	1.439	0.716	0.687	0.694	0.48	5.5611e-07
hsa00190 Oxidative phosphorylation	0.671298	5	0.9	P38606	132	0.405	Q1	K	V-type proton ATPase catalytic subunit A OS=Homo sapiens OX=9606 GN=ATP6V1A PE=1 SV=2	ATP6V1A	1	0.000353207	107.09	DIK(1)WDFTPCK	2	-0.13164	2	1.639	1.537	1.502	0.652	0.641	0.6	0.405	1.77762e-05
hsa00190 Oxidative phosphorylation	0.671298	5	0.9	Q9H2U2	157	0.465	Q1	K	Inorganic pyrophosphatase 2, mitochondrial OS=Homo sapiens OX=9606 GN=PPA2 PE=1 SV=2	PPA2	1	9.52746e-14	119.94	DK(1)STNCFGDNDPIDVCEIGSK	3	-0.37577	1	1.587	1.465	1.381	0.699	0.738	0.626	0.465	0.00026148
hsa00190 Oxidative phosphorylation	0.671298	5	0.9	Q14061	30	0.314	Q1	K	Cytochrome c oxidase copper chaperone OS=Homo sapiens OX=9606 GN=COX17 PE=1 SV=2	COX17	1	0.000242026	75.911	KPLKPCCACPETK(1)K	4	0.22637	1	1.732	1.742	1.627	0.497	0.553	0.553	0.314	1.50298e-05
hsa04935 Growth hormone synthesis, secretion and action	0.746685	2	0.79	P63092	8	0.162	Q1	K	Guanine nucleotide-binding protein G(s) subunit alpha isoforms short OS=Homo sapiens OX=9606 GN=GNAS PE=1 SV=1	GNAS	1	0.00017262	97.463	GCLGNSK(1)TEDQR	2	-0.98053	1	2.08	2.045	1.911	0.324	0.323	0.33	0.162	1.3942e-07
hsa04935 Growth hormone synthesis, secretion and action	0.746685	2	0.79	Q14573	258	0.471	Q1	K	Inositol 1,4,5-trisphosphate receptor type 3 OS=Homo sapiens OX=9606 GN=ITPR3 PE=1 SV=2	ITPR3	1	0.000333363	105.13	FLTCDEYK(1)GK	2	-1.2035	2	1.529	1.425	1.454	0.707	0.674	0.693	0.471	3.6728e-06
hsa00250 Alanine, aspartate and glutamate metabolism	0.850597	1	0.58	P30566	402	0.291	Q1	K	Adenylosuccinate lyase OS=Homo sapiens OX=9606 GN=ADSL PE=1 SV=2	ADSL	1	0.0109968	85.533	QDCHEK(1)IR	2	-0.15072	2	1.721	1.685	1.818	0.519	0.539	0.464	0.291	1.82115e-05
hsa05410 Hypertrophic cardiomyopathy (HCM)	0.874434	1	0.53	P16144	834	0.349	Q1	K	Integrin beta-4 OS=Homo sapiens OX=9606 GN=ITGB4 PE=1 SV=5	ITGB4	1	1.56452e-06	115.12	LCTENLLK(1)PDTR	3	-0.48166	2	1.603	1.662	1.661	0.6	0.55	0.57	0.349	1.481e-06
hsa04260 Cardiac muscle contraction	0.850597	1	0.58	Q12797	646	0.392	Q1	K	Aspartyl/asparaginyl beta-hydroxylase OS=Homo sapiens OX=9606 GN=ASPH PE=1 SV=3	ASPH	1	0.000150126	98.942	GAPK(1)TCTLLEK	3	0.49951	2	1.584	1.579	1.567	0.626	0.608	0.62	0.392	2.7434e-08
hsa00900 Terpenoid backbone biosynthesis	0.118391	3	2.37	Q01581	239	0.441	Q1	K	Hydroxymethylglutaryl-CoA synthase, cytoplasmic OS=Homo sapiens OX=9606 GN=HMGCS1 PE=1 SV=2	HMGCS1	1	0.00927854	73.665	K(1)IHAQWQK	3	1.6118	1	1.512	1.486	1.52	0.636	0.684	0.674	0.441	1.9395e-06
hsa00900 Terpenoid backbone biosynthesis	0.118391	3	2.37	Q01581	409	0.372	Q1	K	Hydroxymethylglutaryl-CoA synthase, cytoplasmic OS=Homo sapiens OX=9606 GN=HMGCS1 PE=1 SV=2	HMGCS1	1	1.88095e-06	130.1	ITASLCDLK(1)SR	3	-0.19613	2	1.635	1.652	1.534	0.555	0.713	0.525	0.372	0.00050154
hsa00900 Terpenoid backbone biosynthesis	0.118391	3	2.37	P54868	310	0.49	Q1	K	Hydroxymethylglutaryl-CoA synthase, mitochondrial OS=Homo sapiens OX=9606 GN=HMGCS2 PE=1 SV=1	HMGCS2	1	0.0108676	85.744	MVQK(1)SLAR	2	-1.7814	1	1.406	1.493	1.427	0.645	0.72	0.754	0.49	0.000137702
hsa00900 Terpenoid backbone biosynthesis	0.118391	3	2.37	P24752	174	0.297	Q1	K	Acetyl-CoA acetyltransferase, mitochondrial OS=Homo sapiens OX=9606 GN=ACAT1 PE=1 SV=1	ACAT1	1	0.000149298	75.018	GSTPYGGVK(1)LEDLIVK	3	0.042257	1	1.807	1.635	1.755	0.54	0.495	0.509	0.297	3.2579e-06
hsa03410 Base excision repair	0.701057	1	0.9	P09429	50	0.498	Q1	K	High mobility group protein B1 OS=Homo sapiens OX=9606 GN=HMGB1 PE=1 SV=3	HMGB1	1	0.0185525	64.567	WK(1)TMSAK	3	-0.52405	1	1.515	1.361	1.429	0.766	0.686	0.694	0.498	0.000119089
hsa00980 Metabolism of xenobiotics by cytochrome P450	0.63382	2	0.97	P11766	107	0.231	Q1	K	Alcohol dehydrogenase class-3 OS=Homo sapiens OX=9606 GN=ADH5 PE=1 SV=4	ADH5	1	1.45045e-06	115.57	FCLNPK(1)TNLCQK	2	0.14803	1	2	1.774	1.804	0.398	0.407	0.482	0.231	3.6245e-05
hsa00980 Metabolism of xenobiotics by cytochrome P450	0.63382	2	0.97	P47895	48	0.492	Q1	K	Aldehyde dehydrogenase family 1 member A3 OS=Homo sapiens OX=9606 GN=ALDH1A3 PE=1 SV=2	ALDH1A3	1	0.00157174	86.911	K(1)FATCNPSTR	2	-0.43183	1	1.53	1.442	1.355	0.742	0.696	0.693	0.492	6.4523e-05
hsa04971 Gastric acid secretion	0.338544	3	1.46	P63092	8	0.162	Q1	K	Guanine nucleotide-binding protein G(s) subunit alpha isoforms short OS=Homo sapiens OX=9606 GN=GNAS PE=1 SV=1	GNAS	1	0.00017262	97.463	GCLGNSK(1)TEDQR	2	-0.98053	1	2.08	2.045	1.911	0.324	0.323	0.33	0.162	1.3942e-07
hsa04971 Gastric acid secretion	0.338544	3	1.46	Q13557	292	0.489	Q1	K	Calcium/calmodulin-dependent protein kinase type II subunit delta OS=Homo sapiens OX=9606 GN=CAMK2D PE=1 SV=3	CAMK2D	1	0.0244498	51.436	QETVDCLK(1)K	3	0.21401	1	1.637	1.358	1.344	0.655	0.756	0.712	0.489	0.00073807
hsa04971 Gastric acid secretion	0.338544	3	1.46	Q14573	258	0.471	Q1	K	Inositol 1,4,5-trisphosphate receptor type 3 OS=Homo sapiens OX=9606 GN=ITPR3 PE=1 SV=2	ITPR3	1	0.000333363	105.13	FLTCDEYK(1)GK	2	-1.2035	2	1.529	1.425	1.454	0.707	0.674	0.693	0.471	3.6728e-06
hsa04915 Estrogen signaling pathway	0.227617	5	1.51	P63092	8	0.162	Q1	K	Guanine nucleotide-binding protein G(s) subunit alpha isoforms short OS=Homo sapiens OX=9606 GN=GNAS PE=1 SV=1	GNAS	1	0.00017262	97.463	GCLGNSK(1)TEDQR	2	-0.98053	1	2.08	2.045	1.911	0.324	0.323	0.33	0.162	1.3942e-07
hsa04915 Estrogen signaling pathway	0.227617	5	1.51	P08238	559	0.479	Q1	K	Heat shock protein HSP 90-beta OS=Homo sapiens OX=9606 GN=HSP90AB1 PE=1 SV=4	HSP90AB1	1	0.00072324	111.17	AK(1)FENLCK	3	-0.027707	2	1.508	1.469	1.398	0.714	0.677	0.704	0.479	1.56421e-05
hsa04915 Estrogen signaling pathway	0.227617	5	1.51	P08238	568	0.153	Q1	K	Heat shock protein HSP 90-beta OS=Homo sapiens OX=9606 GN=HSP90AB1 PE=1 SV=4	HSP90AB1	1	0.0129056	82.417	LMK(1)EILDK	2	-0.52759	1	2.117	2.005	1.986	0.335	0.306	0.291	0.153	1.0451e-06
hsa04915 Estrogen signaling pathway	0.227617	5	1.51	Q58FF8	332	0.479	Q1	K	Putative heat shock protein HSP 90-beta 2 OS=Homo sapiens OX=9606 GN=HSP90AB2P PE=1 SV=2	HSP90AB2P	1	0.00072324	111.17	AK(1)FENLCK	3	-0.027707	2	1.508	1.469	1.398	0.714	0.677	0.704	0.479	1.56421e-05
hsa04915 Estrogen signaling pathway	0.227617	5	1.51	P07900	576	0.235	Q1	K	Heat shock protein HSP 90-alpha OS=Homo sapiens OX=9606 GN=HSP90AA1 PE=1 SV=5	HSP90AA1	1	0.00316475	93.096	IMK(1)DILEK	3	0.51489	4	1.881	1.876	1.791	0.418	0.456	0.43	0.235	5.6281e-07
hsa04915 Estrogen signaling pathway	0.227617	5	1.51	Q14573	258	0.471	Q1	K	Inositol 1,4,5-trisphosphate receptor type 3 OS=Homo sapiens OX=9606 GN=ITPR3 PE=1 SV=2	ITPR3	1	0.000333363	105.13	FLTCDEYK(1)GK	2	-1.2035	2	1.529	1.425	1.454	0.707	0.674	0.693	0.471	3.6728e-06
hsa04931 Insulin resistance	0.588393	2	1.05	Q06124	178	0.256	Q1	K	Tyrosine-protein phosphatase non-receptor type 11 OS=Homo sapiens OX=9606 GN=PTPN11 PE=1 SV=2	PTPN11	1	0.00118893	79.346	CQELK(1)YDVGGGER	2	0.10773	2	1.739	1.852	1.824	0.421	0.505	0.46	0.256	1.83063e-05
hsa04931 Insulin resistance	0.588393	2	1.05	P11216	370	0.402	Q1	K	Glycogen phosphorylase, brain form OS=Homo sapiens OX=9606 GN=PYGB PE=1 SV=5	PYGB	1	0.00904633	101.43	AWEITK(1)K	3	-0.31142	2	1.604	1.571	1.509	0.623	0.662	0.6	0.402	1.56336e-05
hsa05214 Glioma	0.428527	2	1.41	P06400	65	0.464	Q1	K	Retinoblastoma-associated protein OS=Homo sapiens OX=9606 GN=RB1 PE=1 SV=2	RB1	1	0.00150538	94.114	LK(1)IPDHVR	3	-0.34904	1	1.381	1.521	1.526	0.796	0.554	0.706	0.464	0.002224
hsa05214 Glioma	0.428527	2	1.41	Q13557	292	0.489	Q1	K	Calcium/calmodulin-dependent protein kinase type II subunit delta OS=Homo sapiens OX=9606 GN=CAMK2D PE=1 SV=3	CAMK2D	1	0.0244498	51.436	QETVDCLK(1)K	3	0.21401	1	1.637	1.358	1.344	0.655	0.756	0.712	0.489	0.00073807
hsa05152 Tuberculosis	0.978121	1	0.29	Q13557	292	0.489	Q1	K	Calcium/calmodulin-dependent protein kinase type II subunit delta OS=Homo sapiens OX=9606 GN=CAMK2D PE=1 SV=3	CAMK2D	1	0.0244498	51.436	QETVDCLK(1)K	3	0.21401	1	1.637	1.358	1.344	0.655	0.756	0.712	0.489	0.00073807
hsa03320 PPAR signaling pathway	0.0408724	5	2.43	P23786	79	0.377	Q1	K	Carnitine O-palmitoyltransferase 2, mitochondrial OS=Homo sapiens OX=9606 GN=CPT2 PE=1 SV=2	CPT2	1	0.0400965	76.064	K(1)TEQFCK	2	1.2304	1	1.736	1.604	1.461	0.601	0.63	0.581	0.377	6.0259e-05
hsa03320 PPAR signaling pathway	0.0408724	5	2.43	P48163	422	0.439	Q1	K	NADP-dependent malic enzyme OS=Homo sapiens OX=9606 GN=ME1 PE=1 SV=1	ME1	1	2.51763e-07	113.69	AECSAEQCYK(1)ITK	2	-0.067613	2	1.516	1.5	1.514	0.672	0.603	0.712	0.439	0.0034753
hsa03320 PPAR signaling pathway	0.0408724	5	2.43	Q01469	55	0.389	Q1	K	Fatty acid-binding protein 5 OS=Homo sapiens OX=9606 GN=FABP5 PE=1 SV=3	FABP5	1	1.15862e-30	196.5	NLTIK(1)TESTLK	2	0.3101	1	1.584	1.581	1.576	0.618	0.585	0.642	0.389	0.00081888
hsa03320 PPAR signaling pathway	0.0408724	5	2.43	Q01469	82	0.479	Q1	K	Fatty acid-binding protein 5 OS=Homo sapiens OX=9606 GN=FABP5 PE=1 SV=3	FABP5	1	6.06434e-14	117.35	K(1)TQTVCNFTDGALVQHQEWDGK	4	-0.19745	2	1.462	1.481	1.43	0.725	0.704	0.666	0.479	1.53003e-05
hsa03320 PPAR signaling pathway	0.0408724	5	2.43	Q01581	239	0.441	Q1	K	Hydroxymethylglutaryl-CoA synthase, cytoplasmic OS=Homo sapiens OX=9606 GN=HMGCS1 PE=1 SV=2	HMGCS1	1	0.00927854	73.665	K(1)IHAQWQK	3	1.6118	1	1.512	1.486	1.52	0.636	0.684	0.674	0.441	1.9395e-06
hsa03320 PPAR signaling pathway	0.0408724	5	2.43	Q01581	409	0.372	Q1	K	Hydroxymethylglutaryl-CoA synthase, cytoplasmic OS=Homo sapiens OX=9606 GN=HMGCS1 PE=1 SV=2	HMGCS1	1	1.88095e-06	130.1	ITASLCDLK(1)SR	3	-0.19613	2	1.635	1.652	1.534	0.555	0.713	0.525	0.372	0.00050154
hsa03320 PPAR signaling pathway	0.0408724	5	2.43	P54868	310	0.49	Q1	K	Hydroxymethylglutaryl-CoA synthase, mitochondrial OS=Homo sapiens OX=9606 GN=HMGCS2 PE=1 SV=1	HMGCS2	1	0.0108676	85.744	MVQK(1)SLAR	2	-1.7814	1	1.406	1.493	1.427	0.645	0.72	0.754	0.49	0.000137702
hsa04020 Calcium signaling pathway	0.313693	4	1.41	P63092	8	0.162	Q1	K	Guanine nucleotide-binding protein G(s) subunit alpha isoforms short OS=Homo sapiens OX=9606 GN=GNAS PE=1 SV=1	GNAS	1	0.00017262	97.463	GCLGNSK(1)TEDQR	2	-0.98053	1	2.08	2.045	1.911	0.324	0.323	0.33	0.162	1.3942e-07
hsa04020 Calcium signaling pathway	0.313693	4	1.41	Q12797	646	0.392	Q1	K	Aspartyl/asparaginyl beta-hydroxylase OS=Homo sapiens OX=9606 GN=ASPH PE=1 SV=3	ASPH	1	0.000150126	98.942	GAPK(1)TCTLLEK	3	0.49951	2	1.584	1.579	1.567	0.626	0.608	0.62	0.392	2.7434e-08
hsa04020 Calcium signaling pathway	0.313693	4	1.41	Q13557	292	0.489	Q1	K	Calcium/calmodulin-dependent protein kinase type II subunit delta OS=Homo sapiens OX=9606 GN=CAMK2D PE=1 SV=3	CAMK2D	1	0.0244498	51.436	QETVDCLK(1)K	3	0.21401	1	1.637	1.358	1.344	0.655	0.756	0.712	0.489	0.00073807
hsa04020 Calcium signaling pathway	0.313693	4	1.41	Q14573	258	0.471	Q1	K	Inositol 1,4,5-trisphosphate receptor type 3 OS=Homo sapiens OX=9606 GN=ITPR3 PE=1 SV=2	ITPR3	1	0.000333363	105.13	FLTCDEYK(1)GK	2	-1.2035	2	1.529	1.425	1.454	0.707	0.674	0.693	0.471	3.6728e-06
hsa04540 Gap junction	0.675253	2	0.9	P63092	8	0.162	Q1	K	Guanine nucleotide-binding protein G(s) subunit alpha isoforms short OS=Homo sapiens OX=9606 GN=GNAS PE=1 SV=1	GNAS	1	0.00017262	97.463	GCLGNSK(1)TEDQR	2	-0.98053	1	2.08	2.045	1.911	0.324	0.323	0.33	0.162	1.3942e-07
hsa04540 Gap junction	0.675253	2	0.9	Q14573	258	0.471	Q1	K	Inositol 1,4,5-trisphosphate receptor type 3 OS=Homo sapiens OX=9606 GN=ITPR3 PE=1 SV=2	ITPR3	1	0.000333363	105.13	FLTCDEYK(1)GK	2	-1.2035	2	1.529	1.425	1.454	0.707	0.674	0.693	0.471	3.6728e-06
hsa05202 Transcriptional misregulation in cancer	0.237801	4	1.58	P84243	37	0.422	Q1	K	Histone H3.3 OS=Homo sapiens OX=9606 GN=H3-3A PE=1 SV=2	H3-3A	1	0.000237623	93.623	K(1)SAPSTGGVK(1)K	2	-0.62162	5	1.579	1.45	1.573	0.637	0.664	0.641	0.422	4.7532e-06
hsa05202 Transcriptional misregulation in cancer	0.237801	4	1.58	Q13547	412	0.47	Q1	K	Histone deacetylase 1 OS=Homo sapiens OX=9606 GN=HDAC1 PE=1 SV=1	HDAC1	1	0.00172616	93.096	ISICSSDK(1)R	2	-1.0844	1	1.453	1.472	1.484	0.747	0.681	0.645	0.47	0.0032599
hsa05202 Transcriptional misregulation in cancer	0.237801	4	1.58	Q71DI3	28	0.443	Q1	K	Histone H3.2 OS=Homo sapiens OX=9606 GN=HIST2H3A PE=1 SV=3	HIST2H3A	1	1.40381e-05	123.01	K(1)SAPATGGVK(0.953)K(0.047)PHR	3	-0.37205	17	1.551	1.487	1.475	0.667	0.648	0.685	0.443	1.6986e-06
hsa05202 Transcriptional misregulation in cancer	0.237801	4	1.58	Q71DI3	37	0.365	Q1	K	Histone H3.2 OS=Homo sapiens OX=9606 GN=HIST2H3A PE=1 SV=3	HIST2H3A	1	2.2779e-05	124.42	SAPATGGVK(1)K	2	-0.35007	6	1.664	1.609	1.582	0.587	0.593	0.591	0.365	1.5266e-07
hsa05202 Transcriptional misregulation in cancer	0.237801	4	1.58	P17844	197	0.252	Q1	K	Probable ATP-dependent RNA helicase DDX5 OS=Homo sapiens OX=9606 GN=DDX5 PE=1 SV=1	DDX5	1	7.68943e-05	102.9	LK(1)STCIYGGAPK	3	-1.9744	2	1.857	1.777	1.81	0.443	0.473	0.458	0.252	2.2599e-07
hsa05202 Transcriptional misregulation in cancer	0.237801	4	1.58	P17844	351	0.391	Q1	K	Probable ATP-dependent RNA helicase DDX5 OS=Homo sapiens OX=9606 GN=DDX5 PE=1 SV=1	DDX5	1	0.00120581	112.36	TIVFVETK(1)R	2	-0.61373	2	1.629	1.536	1.571	0.611	0.645	0.596	0.391	2.686e-06
hsa05100 Bacterial invasion of epithelial cells	0.891133	3	0.61	P50570	90	0.247	Q1	K	Dynamin-2 OS=Homo sapiens OX=9606 GN=DNM2 PE=1 SV=2	DNM2	1	0.007979	78.342	K(1)FTDFDEVR	2	-0.55845	1	1.768	1.787	1.917	0.504	0.415	0.435	0.247	2.2772e-05
hsa05100 Bacterial invasion of epithelial cells	0.891133	3	0.61	P18206	316	0.374	Q1	K	Vinculin OS=Homo sapiens OX=9606 GN=VCL PE=1 SV=4	VCL	1	0.0100094	72.34	VGELCAGK(1)ER	2	-1.6995	1	1.722	1.618	1.478	0.627	0.582	0.593	0.374	3.9318e-05
hsa05100 Bacterial invasion of epithelial cells	0.891133	3	0.61	P35221	120	0.488	Q1	K	Catenin alpha-1 OS=Homo sapiens OX=9606 GN=CTNNA1 PE=1 SV=1	CTNNA1	1	5.50199e-08	107.82	AAAGEFADDPCSSVK(1)R	2	-0.12176	1	1.365	1.42	1.547	0.7	0.659	0.755	0.488	0.000182432
hsa05020 Prion diseases	0.644601	1	1.05	P31948	366	0.265	Q1	K	Stress-induced-phosphoprotein 1 OS=Homo sapiens OX=9606 GN=STIP1 PE=1 SV=1	STIP1	1	0.000251961	128.81	NK(1)GNECFQK	3	-2.0264	2	1.893	1.814	1.67	0.502	0.462	0.461	0.265	4.3912e-06
hsa05020 Prion diseases	0.644601	1	1.05	P31948	337	0.384	Q1	K	Stress-induced-phosphoprotein 1 OS=Homo sapiens OX=9606 GN=STIP1 PE=1 SV=1	STIP1	1	0.0271518	81.296	TPDVLK(1)K	2	0.84725	2	1.629	1.601	1.54	0.635	0.641	0.555	0.384	4.0739e-05
hsa05020 Prion diseases	0.644601	1	1.05	P31948	277	0.392	Q1	K	Stress-induced-phosphoprotein 1 OS=Homo sapiens OX=9606 GN=STIP1 PE=1 SV=1	STIP1	1	0.0118779	95.909	GDYNK(1)CR	2	-0.497	2	1.606	1.612	1.512	0.633	0.624	0.599	0.392	1.934e-06
hsa00520 Amino sugar and nucleotide sugar metabolism	0.391401	4	1.27	Q9NR45	52	0.235	Q1	K	Sialic acid synthase OS=Homo sapiens OX=9606 GN=NANS PE=1 SV=2	NANS	1	2.05008e-05	116.71	ECGADCAK(1)FQK	2	-0.29877	2	1.919	1.826	1.81	0.448	0.432	0.423	0.235	2.5425e-07
hsa00520 Amino sugar and nucleotide sugar metabolism	0.391401	4	1.27	Q9NR45	55	0.467	Q1	K	Sialic acid synthase OS=Homo sapiens OX=9606 GN=NANS PE=1 SV=2	NANS	1	3.64826e-05	133.89	FQK(1)SELEFK	3	-0.79291	2	1.513	1.49	1.416	0.693	0.694	0.678	0.467	1.8723e-06
hsa00520 Amino sugar and nucleotide sugar metabolism	0.391401	4	1.27	Q8NBZ7	235	0.369	Q1	K	UDP-glucuronic acid decarboxylase 1 OS=Homo sapiens OX=9606 GN=UXS1 PE=1 SV=1	UXS1	1	0.0220714	76.605	ACYDEGK(1)R	2	-1.2846	1	1.648	1.606	1.582	0.581	0.611	0.592	0.369	3.8824e-07
hsa00520 Amino sugar and nucleotide sugar metabolism	0.391401	4	1.27	Q16851	127	0.404	Q1	K	UTP--glucose-1-phosphate uridylyltransferase OS=Homo sapiens OX=9606 GN=UGP2 PE=1 SV=5	UGP2	1	0.0249755	64.906	GPK(1)SLIGVR	2	-0.065317	1	1.654	1.554	1.473	0.636	0.597	0.658	0.404	3.639e-05
hsa00520 Amino sugar and nucleotide sugar metabolism	0.391401	4	1.27	O60547	338	0.381	Q1	K	GDP-mannose 4,6 dehydratase OS=Homo sapiens OX=9606 GN=GMDS PE=1 SV=1	GMDS	1	8.18842e-10	116.13	YYRPTEVDFLQGDCTK(1)AK	3	-1.1008	1	1.629	1.579	1.575	0.613	0.602	0.605	0.381	7.3982e-08
hsa03018 RNA degradation	0.987089	1	0.25	P06733	335	0.433	Q1	K	Alpha-enolase OS=Homo sapiens OX=9606 GN=ENO1 PE=1 SV=2	ENO1	1	9.75047e-11	130.72	AVNEK(1)SCNCLLLK	2	0.29651	6	1.575	1.526	1.454	0.656	0.66	0.657	0.433	0.00077832
hsa00100 Steroid biosynthesis	0.577551	1	1.27	Q15738	38	0.328	Q1	K	Sterol-4-alpha-carboxylate 3-dehydrogenase, decarboxylating OS=Homo sapiens OX=9606 GN=NSDHL PE=1 SV=2	NSDHL	1	0.00475322	100.02	VNQNQAK(1)R	2	-0.024071	1	1.751	1.737	1.547	0.57	0.512	0.57	0.328	3.5916e-05
hsa03010 Ribosome	0.850675	11	0.79	P60866	75	0.275	Q1	K	40S ribosomal protein S20 OS=Homo sapiens OX=9606 GN=RPS20 PE=1 SV=1	RPS20	1	8.01101e-18	159.66	TPCGEGSK(1)TWDR	3	-0.32467	3	1.784	1.772	1.76	0.514	0.469	0.478	0.275	0.00047771
hsa03010 Ribosome	0.850675	11	0.79	Q07020	97	0.479	Q1	K	60S ribosomal protein L18 OS=Homo sapiens OX=9606 GN=RPL18 PE=1 SV=2	RPL18	1	0.00960442	87.806	VQEVPK(1)LK	3	0.91036	2	1.47	1.582	1.32	0.718	0.67	0.706	0.479	0.00020176
hsa03010 Ribosome	0.850675	11	0.79	P27635	198	0.337	Q1	K	60S ribosomal protein L10 OS=Homo sapiens OX=9606 GN=RPL10 PE=1 SV=4	RPL10	1	1.06706e-17	153.32	LIPDGCGVK(1)YIPNR	3	0.22348	2	1.635	1.687	1.667	0.596	0.522	0.562	0.337	1.50924e-05
hsa03010 Ribosome	0.850675	11	0.79	P18621	13	0.465	Q1	K	60S ribosomal protein L17 OS=Homo sapiens OX=9606 GN=RPL17 PE=1 SV=3	RPL17	1	1.8922e-28	174.24	YSLDPENPTK(1)SCK	2	-0.23348	4	1.479	1.479	1.469	0.697	0.682	0.679	0.465	4.3289e-08
hsa03010 Ribosome	0.850675	11	0.79	O15235	129	0.435	Q1	K	28S ribosomal protein S12, mitochondrial OS=Homo sapiens OX=9606 GN=MRPS12 PE=1 SV=1	MRPS12	1	0.00265558	72.2	GK(1)YDCGHVQK	3	-0.33994	1	1.557	1.593	1.399	0.654	0.65	0.673	0.435	3.8165e-05
hsa03010 Ribosome	0.850675	11	0.79	P39023	136	0.473	Q1	K	60S ribosomal protein L3 OS=Homo sapiens OX=9606 GN=RPL3 PE=1 SV=2	RPL3	1	0.00322946	107.79	K(1)WQDEDGK	2	0.81854	2	1.454	1.503	1.438	0.696	0.723	0.66	0.473	1.7225e-05
hsa03010 Ribosome	0.850675	11	0.79	P39023	341	0.377	Q1	K	60S ribosomal protein L3 OS=Homo sapiens OX=9606 GN=RPL3 PE=1 SV=2	RPL3	1	0.0219442	76.679	GCVVGTK(1)K	3	-1.1525	2	1.633	1.637	1.526	0.635	0.545	0.63	0.377	5.9053e-05
hsa03010 Ribosome	0.850675	11	0.79	P61247	115	0.399	Q1	K	40S ribosomal protein S3a OS=Homo sapiens OX=9606 GN=RPS3A PE=1 SV=2	RPS3A	1	0.0142447	93.374	MCSMVK(1)K	2	0.47397	1	1.672	1.489	1.54	0.615	0.596	0.665	0.399	4.0891e-05
hsa03010 Ribosome	0.850675	11	0.79	P62913	154	0.444	Q1	K	60S ribosomal protein L11 OS=Homo sapiens OX=9606 GN=RPL11 PE=1 SV=2	RPL11	1	0.00103955	91.265	TGCIGAK(1)HR	2	2.3436	4	1.448	1.571	1.488	0.692	0.657	0.653	0.444	1.57191e-05
hsa03010 Ribosome	0.850675	11	0.79	P62913	78	0.41	Q1	K	60S ribosomal protein L11 OS=Homo sapiens OX=9606 GN=RPL11 PE=1 SV=2	RPL11	1	0.000209308	113.24	GAK(1)AEEILEK	3	-0.66035	2	1.542	1.548	1.561	0.673	0.623	0.613	0.41	0.00105979
hsa03010 Ribosome	0.850675	11	0.79	P61353	27	0.453	Q1	K	60S ribosomal protein L27 OS=Homo sapiens OX=9606 GN=RPL27 PE=1 SV=2	RPL27	1	4.28975e-16	101.04	AVIVK(1)NIDDGTSDRPYSHALVAGIDR	4	-0.46362	1	1.572	1.472	1.433	0.657	0.722	0.649	0.453	5.6665e-05
hsa03010 Ribosome	0.850675	11	0.79	P84098	21	0.205	Q1	K	60S ribosomal protein L19 OS=Homo sapiens OX=9606 GN=RPL19 PE=1 SV=1	RPL19	1	5.79857e-05	79.62	K(1)VWLDPNETNEIANANSR	2	0.17639	2	1.99	1.872	1.878	0.357	0.357	0.46	0.205	5.5867e-05
hsa03010 Ribosome	0.850675	11	0.79	P62701	120	0.464	Q1	K	40S ribosomal protein S4, X isoform OS=Homo sapiens OX=9606 GN=RPS4X PE=1 SV=2	RPS4X	1	0.001407	96.342	ITPEEAK(1)YK	2	0.314	3	1.488	1.467	1.475	0.722	0.668	0.667	0.464	0.00118412
hsa04216 Ferroptosis	0.788594	1	0.7	Q15365	115	0.41	Q1	K	Poly(rC)-binding protein 1 OS=Homo sapiens OX=9606 GN=PCBP1 PE=1 SV=2	PCBP1	1	5.1689e-10	117	LVVPATQCGSLIGK(1)GGCK	3	0.052525	1	1.487	1.646	1.511	0.621	0.582	0.702	0.41	0.000143537
hsa05414 Dilated cardiomyopathy (DCM)	0.63382	2	0.97	P63092	8	0.162	Q1	K	Guanine nucleotide-binding protein G(s) subunit alpha isoforms short OS=Homo sapiens OX=9606 GN=GNAS PE=1 SV=1	GNAS	1	0.00017262	97.463	GCLGNSK(1)TEDQR	2	-0.98053	1	2.08	2.045	1.911	0.324	0.323	0.33	0.162	1.3942e-07
hsa05414 Dilated cardiomyopathy (DCM)	0.63382	2	0.97	P16144	834	0.349	Q1	K	Integrin beta-4 OS=Homo sapiens OX=9606 GN=ITGB4 PE=1 SV=5	ITGB4	1	1.56452e-06	115.12	LCTENLLK(1)PDTR	3	-0.48166	2	1.603	1.662	1.661	0.6	0.55	0.57	0.349	1.481e-06
hsa05170 Human immunodeficiency virus 1 infection	0.526237	5	1.05	P63208	66	0.411	Q1	K	S-phase kinase-associated protein 1 OS=Homo sapiens OX=9606 GN=SKP1 PE=1 SV=2	SKP1	1	2.05841e-10	84.327	VIQWCTHHK(1)DDPPPPEDDENKEK	5	0.029289	1	1.562	1.461	1.627	0.671	0.605	0.633	0.411	3.6657e-05
hsa05170 Human immunodeficiency virus 1 infection	0.526237	5	1.05	P23528	45	0.342	Q1	K	Cofilin-1 OS=Homo sapiens OX=9606 GN=CFL1 PE=1 SV=3	CFL1	1	0.00127427	101.39	K(1)NIILEEGK	2	0.23308	5	1.734	1.655	1.576	0.555	0.587	0.557	0.342	2.6776e-06
hsa05170 Human immunodeficiency virus 1 infection	0.526237	5	1.05	P23528	44	0.401	Q1	K	Cofilin-1 OS=Homo sapiens OX=9606 GN=CFL1 PE=1 SV=3	CFL1	1	4.72599e-11	153.95	AVLFCLSEDK(1)K	2	-0.65835	3	1.595	1.575	1.523	0.642	0.654	0.585	0.401	1.80522e-05
hsa05170 Human immunodeficiency virus 1 infection	0.526237	5	1.05	P30101	94	0.42	Q1	K	Protein disulfide-isomerase A3 OS=Homo sapiens OX=9606 GN=PDIA3 PE=1 SV=4	PDIA3	1	3.5914e-41	161.47	VDCTANTNTCNK(1)YGVSGYPTLK	4	-0.65929	5	1.559	1.492	1.558	0.681	0.625	0.63	0.42	4.8366e-06
hsa05170 Human immunodeficiency virus 1 infection	0.526237	5	1.05	P30101	415	0.45	Q1	K	Protein disulfide-isomerase A3 OS=Homo sapiens OX=9606 GN=PDIA3 PE=1 SV=4	PDIA3	1	0.0215894	85.676	NLEPK(1)YK	3	0.15336	4	1.566	1.535	1.386	0.673	0.669	0.679	0.45	0.0022784
hsa05170 Human immunodeficiency virus 1 infection	0.526237	5	1.05	P30101	82	0.469	Q1	K	Protein disulfide-isomerase A3 OS=Homo sapiens OX=9606 GN=PDIA3 PE=1 SV=4	PDIA3	1	6.15521e-11	117.18	GIVPLAK(1)VDCTANTNTCNK	3	-0.14257	4	1.365	1.513	1.526	0.693	0.669	0.704	0.469	4.061e-05
hsa05170 Human immunodeficiency virus 1 infection	0.526237	5	1.05	Q14573	258	0.471	Q1	K	Inositol 1,4,5-trisphosphate receptor type 3 OS=Homo sapiens OX=9606 GN=ITPR3 PE=1 SV=2	ITPR3	1	0.000333363	105.13	FLTCDEYK(1)GK	2	-1.2035	2	1.529	1.425	1.454	0.707	0.674	0.693	0.471	3.6728e-06
hsa05170 Human immunodeficiency virus 1 infection	0.526237	5	1.05	Q10567	139	0.443	Q1	K	AP-1 complex subunit beta-1 OS=Homo sapiens OX=9606 GN=AP1B1 PE=1 SV=2	AP1B1	1	0.00150016	107.06	K(1)TAAVCVAK	3	1.9188	2	1.575	1.526	1.416	0.656	0.666	0.677	0.443	1.78498e-05
hsa04911 Insulin secretion	0.118391	3	2.37	P63092	8	0.162	Q1	K	Guanine nucleotide-binding protein G(s) subunit alpha isoforms short OS=Homo sapiens OX=9606 GN=GNAS PE=1 SV=1	GNAS	1	0.00017262	97.463	GCLGNSK(1)TEDQR	2	-0.98053	1	2.08	2.045	1.911	0.324	0.323	0.33	0.162	1.3942e-07
hsa04911 Insulin secretion	0.118391	3	2.37	Q13557	292	0.489	Q1	K	Calcium/calmodulin-dependent protein kinase type II subunit delta OS=Homo sapiens OX=9606 GN=CAMK2D PE=1 SV=3	CAMK2D	1	0.0244498	51.436	QETVDCLK(1)K	3	0.21401	1	1.637	1.358	1.344	0.655	0.756	0.712	0.489	0.00073807
hsa04911 Insulin secretion	0.118391	3	2.37	Q14573	258	0.471	Q1	K	Inositol 1,4,5-trisphosphate receptor type 3 OS=Homo sapiens OX=9606 GN=ITPR3 PE=1 SV=2	ITPR3	1	0.000333363	105.13	FLTCDEYK(1)GK	2	-1.2035	2	1.529	1.425	1.454	0.707	0.674	0.693	0.471	3.6728e-06
hsa05131 Shigellosis	0.415816	9	1.12	P0DN76	15	0.269	Q1	K	Splicing factor U2AF 35 kDa subunit-like protein OS=Homo sapiens OX=9606 GN=U2AF1L5 PE=1 SV=1	U2AF1L5	1	0.00108301	89.301	DK(1)VNCSFYFK	2	-1.0517	1	1.643	1.874	1.821	0.45	0.478	0.507	0.269	1.77129e-05
hsa05131 Shigellosis	0.415816	9	1.12	P84243	37	0.422	Q1	K	Histone H3.3 OS=Homo sapiens OX=9606 GN=H3-3A PE=1 SV=2	H3-3A	1	0.000237623	93.623	K(1)SAPSTGGVK(1)K	2	-0.62162	5	1.579	1.45	1.573	0.637	0.664	0.641	0.422	4.7532e-06
hsa05131 Shigellosis	0.415816	9	1.12	P63208	66	0.411	Q1	K	S-phase kinase-associated protein 1 OS=Homo sapiens OX=9606 GN=SKP1 PE=1 SV=2	SKP1	1	2.05841e-10	84.327	VIQWCTHHK(1)DDPPPPEDDENKEK	5	0.029289	1	1.562	1.461	1.627	0.671	0.605	0.633	0.411	3.6657e-05
hsa05131 Shigellosis	0.415816	9	1.12	Q13404	74	0.415	Q1	K	Ubiquitin-conjugating enzyme E2 variant 1 OS=Homo sapiens OX=9606 GN=UBE2V1 PE=1 SV=2	UBE2V1	1	9.06432e-22	150.39	IECGPK(1)YPEAPPFVR	2	0.05563	2	1.479	1.531	1.616	0.639	0.633	0.647	0.415	2.4772e-06
hsa05131 Shigellosis	0.415816	9	1.12	Q13404	68	0.374	Q1	K	Ubiquitin-conjugating enzyme E2 variant 1 OS=Homo sapiens OX=9606 GN=UBE2V1 PE=1 SV=2	UBE2V1	1	1.94405e-08	143.42	IYSLK(1)IECGPK	2	-0.073126	2	1.601	1.602	1.612	0.636	0.601	0.562	0.374	0.00131879
hsa05131 Shigellosis	0.415816	9	1.12	Q71DI3	28	0.443	Q1	K	Histone H3.2 OS=Homo sapiens OX=9606 GN=HIST2H3A PE=1 SV=3	HIST2H3A	1	1.40381e-05	123.01	K(1)SAPATGGVK(0.953)K(0.047)PHR	3	-0.37205	17	1.551	1.487	1.475	0.667	0.648	0.685	0.443	1.6986e-06
hsa05131 Shigellosis	0.415816	9	1.12	Q71DI3	37	0.365	Q1	K	Histone H3.2 OS=Homo sapiens OX=9606 GN=HIST2H3A PE=1 SV=3	HIST2H3A	1	2.2779e-05	124.42	SAPATGGVK(1)K	2	-0.35007	6	1.664	1.609	1.582	0.587	0.593	0.591	0.365	1.5266e-07
hsa05131 Shigellosis	0.415816	9	1.12	Q9Y490	2445	0.279	Q1	K	Talin-1 OS=Homo sapiens OX=9606 GN=TLN1 PE=1 SV=3	TLN1	1	2.8004e-05	114.7	VK(1)ADQDSEAMK	2	-0.094946	1	1.709	1.766	1.815	0.526	0.472	0.478	0.279	2.4271e-06
hsa05131 Shigellosis	0.415816	9	1.12	P18206	316	0.374	Q1	K	Vinculin OS=Homo sapiens OX=9606 GN=VCL PE=1 SV=4	VCL	1	0.0100094	72.34	VGELCAGK(1)ER	2	-1.6995	1	1.722	1.618	1.478	0.627	0.582	0.593	0.374	3.9318e-05
hsa05131 Shigellosis	0.415816	9	1.12	Q14573	258	0.471	Q1	K	Inositol 1,4,5-trisphosphate receptor type 3 OS=Homo sapiens OX=9606 GN=ITPR3 PE=1 SV=2	ITPR3	1	0.000333363	105.13	FLTCDEYK(1)GK	2	-1.2035	2	1.529	1.425	1.454	0.707	0.674	0.693	0.471	3.6728e-06
hsa05131 Shigellosis	0.415816	9	1.12	Q16181	208	0.405	Q1	K	Septin-7 OS=Homo sapiens OX=9606 GN=SEPTIN7 PE=1 SV=2	SEPTIN7	1	6.18208e-46	200.19	ADTLTPEECQQFK(1)K	2	0.48685	5	1.584	1.532	1.557	0.624	0.625	0.642	0.405	1.4162e-07
hsa03450 Non-homologous end-joining	0.242303	2	2.11	Q92878	1291	0.388	Q1	K	DNA repair protein RAD50 OS=Homo sapiens OX=9606 GN=RAD50 PE=1 SV=1	RAD50	1	1.56938e-08	143.98	K(1)NIDQCSEIVK	2	0.59487	1	1.599	1.519	1.629	0.586	0.651	0.605	0.388	1.72987e-05
hsa03450 Non-homologous end-joining	0.242303	2	2.11	P78527	117	0.428	Q1	K	DNA-dependent protein kinase catalytic subunit OS=Homo sapiens OX=9606 GN=PRKDC PE=1 SV=3	PRKDC	1	0.00114791	88.075	NTCTSVYTK(1)DR	2	2.0058	1	1.369	1.529	1.672	0.637	0.733	0.584	0.428	0.0006389
hsa04070 Phosphatidylinositol signaling system	0.428527	2	1.41	Q8TBX8	101	0.404	Q1	K	Phosphatidylinositol 5-phosphate 4-kinase type-2 gamma OS=Homo sapiens OX=9606 GN=PIP4K2C PE=1 SV=3	PIP4K2C	1	0.00146113	87.184	FK(1)EYCPQVFR	2	-1.1875	1	1.494	1.627	1.556	0.659	0.638	0.592	0.404	2.1405e-05
hsa04070 Phosphatidylinositol signaling system	0.428527	2	1.41	Q14573	258	0.471	Q1	K	Inositol 1,4,5-trisphosphate receptor type 3 OS=Homo sapiens OX=9606 GN=ITPR3 PE=1 SV=2	ITPR3	1	0.000333363	105.13	FLTCDEYK(1)GK	2	-1.2035	2	1.529	1.425	1.454	0.707	0.674	0.693	0.471	3.6728e-06
hsa00380 Tryptophan metabolism	0.201669	4	1.69	P09622	66	0.426	Q1	K	Dihydrolipoyl dehydrogenase, mitochondrial OS=Homo sapiens OX=9606 GN=DLD PE=1 SV=2	DLD	1	6.84578e-17	148.57	AAQLGFK(1)TVCIEK	2	0.7406	2	1.537	1.514	1.534	0.697	0.632	0.626	0.426	0.00164226
hsa00380 Tryptophan metabolism	0.201669	4	1.69	P24752	174	0.297	Q1	K	Acetyl-CoA acetyltransferase, mitochondrial OS=Homo sapiens OX=9606 GN=ACAT1 PE=1 SV=1	ACAT1	1	0.000149298	75.018	GSTPYGGVK(1)LEDLIVK	3	0.042257	1	1.807	1.635	1.755	0.54	0.495	0.509	0.297	3.2579e-06
hsa00380 Tryptophan metabolism	0.201669	4	1.69	P05091	52	0.475	Q1	K	Aldehyde dehydrogenase, mitochondrial OS=Homo sapiens OX=9606 GN=ALDH2 PE=1 SV=2	ALDH2	1	1.86737e-16	95.646	K(1)TFPTVNPSTGEVICQVAEGDKEDVDK	4	-0.54916	1	1.456	1.43	1.497	0.65	0.681	0.75	0.475	7.6005e-05
hsa00380 Tryptophan metabolism	0.201669	4	1.69	P40939	60	0.394	Q1	K	Trifunctional enzyme subunit alpha, mitochondrial OS=Homo sapiens OX=9606 GN=HADHA PE=1 SV=2	HADHA	1	0.000326831	92.38	INSPNSK(1)VNTLSK	2	1.332	1	1.576	1.647	1.499	0.632	0.583	0.645	0.394	2.1245e-05
hsa00380 Tryptophan metabolism	0.201669	4	1.69	P40939	353	0.198	Q1	K	Trifunctional enzyme subunit alpha, mitochondrial OS=Homo sapiens OX=9606 GN=HADHA PE=1 SV=2	HADHA	1	0.00293526	99.442	NK(1)FGAPQK	3	-0.27395	2	2.008	1.903	1.879	0.398	0.379	0.367	0.198	4.0698e-07
hsa00380 Tryptophan metabolism	0.201669	4	1.69	P40939	644	0.486	Q1	K	Trifunctional enzyme subunit alpha, mitochondrial OS=Homo sapiens OX=9606 GN=HADHA PE=1 SV=2	HADHA	1	4.34993e-05	101.89	GFYIYQEGVK(1)R	2	-1.1374	3	1.474	1.433	1.437	0.671	0.714	0.728	0.486	1.51598e-05
hsa00380 Tryptophan metabolism	0.201669	4	1.69	P40939	411	0.18	Q1	K	Trifunctional enzyme subunit alpha, mitochondrial OS=Homo sapiens OX=9606 GN=HADHA PE=1 SV=2	HADHA	1	0.0197409	87.476	GLNDK(1)VK	2	-0.16327	1	2.009	2.02	1.874	0.359	0.375	0.331	0.18	1.2788e-06
hsa04015 Rap1 signaling pathway	0.825992	3	0.7	P63092	8	0.162	Q1	K	Guanine nucleotide-binding protein G(s) subunit alpha isoforms short OS=Homo sapiens OX=9606 GN=GNAS PE=1 SV=1	GNAS	1	0.00017262	97.463	GCLGNSK(1)TEDQR	2	-0.98053	1	2.08	2.045	1.911	0.324	0.323	0.33	0.162	1.3942e-07
hsa04015 Rap1 signaling pathway	0.825992	3	0.7	O60716	448	0.494	Q1	K	Catenin delta-1 OS=Homo sapiens OX=9606 GN=CTNND1 PE=1 SV=1	CTNND1	1	1.1653e-10	125.47	IAIK(1)NCDGVPALVR	3	1.9491	2	1.454	1.467	1.396	0.71	0.723	0.699	0.494	1.3007e-06
hsa04015 Rap1 signaling pathway	0.825992	3	0.7	O60716	846	0.494	Q1	K	Catenin delta-1 OS=Homo sapiens OX=9606 GN=CTNND1 PE=1 SV=1	CTNND1	1	0.000757674	89.507	K(1)SDFQVNLNNASR	2	4.4664	1	1.431	1.414	1.468	0.7	0.699	0.732	0.494	1.4922e-06
hsa04015 Rap1 signaling pathway	0.825992	3	0.7	Q9Y490	2445	0.279	Q1	K	Talin-1 OS=Homo sapiens OX=9606 GN=TLN1 PE=1 SV=3	TLN1	1	2.8004e-05	114.7	VK(1)ADQDSEAMK	2	-0.094946	1	1.709	1.766	1.815	0.526	0.472	0.478	0.279	2.4271e-06
hsa05142 Chagas disease (American trypanosomiasis)	0.874434	1	0.53	P63092	8	0.162	Q1	K	Guanine nucleotide-binding protein G(s) subunit alpha isoforms short OS=Homo sapiens OX=9606 GN=GNAS PE=1 SV=1	GNAS	1	0.00017262	97.463	GCLGNSK(1)TEDQR	2	-0.98053	1	2.08	2.045	1.911	0.324	0.323	0.33	0.162	1.3942e-07
hsa04213 Longevity regulating pathway - multiple species	0.822265	1	0.63	Q13547	412	0.47	Q1	K	Histone deacetylase 1 OS=Homo sapiens OX=9606 GN=HDAC1 PE=1 SV=1	HDAC1	1	0.00172616	93.096	ISICSSDK(1)R	2	-1.0844	1	1.453	1.472	1.484	0.747	0.681	0.645	0.47	0.0032599
hsa04010 MAPK signaling pathway	0.900581	2	0.55	P21333	578	0.272	Q1	K	Filamin-A OS=Homo sapiens OX=9606 GN=FLNA PE=1 SV=4	FLNA	1	0.000120036	101.56	VGTECGNQK(1)VR	2	-0.21816	1	1.73	1.815	1.784	0.486	0.476	0.485	0.272	6.0056e-08
hsa04010 MAPK signaling pathway	0.900581	2	0.55	P21333	2000	0.359	Q1	K	Filamin-A OS=Homo sapiens OX=9606 GN=FLNA PE=1 SV=4	FLNA	1	0.0408648	66.692	EEPCLLK(1)R	2	-0.50213	1	1.675	1.62	1.586	0.582	0.588	0.583	0.359	1.8799e-07
hsa04010 MAPK signaling pathway	0.900581	2	0.55	P21333	1450	0.495	Q1	K	Filamin-A OS=Homo sapiens OX=9606 GN=FLNA PE=1 SV=4	FLNA	1	0.00011233	90.793	VPVHDVTDASK(1)VK	3	0.48724	1	1.479	1.441	1.393	0.691	0.679	0.764	0.495	6.2437e-05
hsa04010 MAPK signaling pathway	0.900581	2	0.55	E7EU14	49	0.423	Q1	K	Protein PPP5D1 OS=Homo sapiens OX=9606 GN=PPP5D1 PE=2 SV=2	PPP5D1	1	0.00142856	103.08	YQECNK(1)IVK	2	0.076967	1	1.516	1.481	1.597	0.652	0.648	0.644	0.423	0.00068444
hsa04010 MAPK signaling pathway	0.900581	2	0.55	E7EU14	43	0.436	Q1	K	Protein PPP5D1 OS=Homo sapiens OX=9606 GN=PPP5D1 PE=2 SV=2	PPP5D1	1	0.00551029	78.77	MK(1)YQECNK	3	-0.31942	4	1.547	1.473	1.523	0.661	0.667	0.653	0.436	3.8426e-07
hsa00760 Nicotinate and nicotinamide metabolism	0.748587	1	0.79	Q13423	1079	0.488	Q1	K	NAD(P) transhydrogenase, mitochondrial OS=Homo sapiens OX=9606 GN=NNT PE=1 SV=3	NNT	1	0.00597409	77.124	TCDALQAK(1)VR	2	-0.79801	1	1.411	1.372	1.558	0.785	0.705	0.63	0.488	0.00063862
hsa00760 Nicotinate and nicotinamide metabolism	0.748587	1	0.79	Q13423	1071	0.427	Q1	K	NAD(P) transhydrogenase, mitochondrial OS=Homo sapiens OX=9606 GN=NNT PE=1 SV=3	NNT	1	0.00106629	114.86	K(1)TCDALQAK	2	0.43756	1	1.55	1.453	1.573	0.625	0.675	0.656	0.427	1.68698e-05
hsa04141 Protein processing in endoplasmic reticulum	0.298469	10	1.22	P04843	538	0.417	Q1	K	Dolichyl-diphosphooligosaccharide--protein glycosyltransferase subunit 1 OS=Homo sapiens OX=9606 GN=RPN1 PE=1 SV=1	RPN1	1	0.000596927	91.62	LK(1)TEGSDLCDR	3	-0.056382	2	1.554	1.514	1.55	0.636	0.655	0.637	0.417	1.3213e-07
hsa04141 Protein processing in endoplasmic reticulum	0.298469	10	1.22	P60468	35	0.189	Q1	K	Protein transport protein Sec61 subunit beta OS=Homo sapiens OX=9606 GN=SEC61B PE=1 SV=2	SEC61B	1	0.00214134	118.04	K(1)NASCGTR	2	-0.85995	1	1.927	2.044	1.877	0.404	0.373	0.327	0.189	1.75036e-05
hsa04141 Protein processing in endoplasmic reticulum	0.298469	10	1.22	O94979	647	0.456	Q1	K	Protein transport protein Sec31A OS=Homo sapiens OX=9606 GN=SEC31A PE=1 SV=3	SEC31A	1	0.00188721	79.492	EIVESCDLK(1)NWR	2	-1.025	1	1.508	1.403	1.547	0.619	0.677	0.736	0.456	0.000164778
hsa04141 Protein processing in endoplasmic reticulum	0.298469	10	1.22	P55735	192	0.494	Q1	K	Protein SEC13 homolog OS=Homo sapiens OX=9606 GN=SEC13 PE=1 SV=3	SEC13	1	0.000354026	70.889	FASGGCDNLIK(1)LWK	3	-1.05	1	1.463	1.414	1.438	0.682	0.745	0.705	0.494	1.69329e-05
hsa04141 Protein processing in endoplasmic reticulum	0.298469	10	1.22	P63208	66	0.411	Q1	K	S-phase kinase-associated protein 1 OS=Homo sapiens OX=9606 GN=SKP1 PE=1 SV=2	SKP1	1	2.05841e-10	84.327	VIQWCTHHK(1)DDPPPPEDDENKEK	5	0.029289	1	1.562	1.461	1.627	0.671	0.605	0.633	0.411	3.6657e-05
hsa04141 Protein processing in endoplasmic reticulum	0.298469	10	1.22	P08238	559	0.479	Q1	K	Heat shock protein HSP 90-beta OS=Homo sapiens OX=9606 GN=HSP90AB1 PE=1 SV=4	HSP90AB1	1	0.00072324	111.17	AK(1)FENLCK	3	-0.027707	2	1.508	1.469	1.398	0.714	0.677	0.704	0.479	1.56421e-05
hsa04141 Protein processing in endoplasmic reticulum	0.298469	10	1.22	P08238	568	0.153	Q1	K	Heat shock protein HSP 90-beta OS=Homo sapiens OX=9606 GN=HSP90AB1 PE=1 SV=4	HSP90AB1	1	0.0129056	82.417	LMK(1)EILDK	2	-0.52759	1	2.117	2.005	1.986	0.335	0.306	0.291	0.153	1.0451e-06
hsa04141 Protein processing in endoplasmic reticulum	0.298469	10	1.22	P30101	94	0.42	Q1	K	Protein disulfide-isomerase A3 OS=Homo sapiens OX=9606 GN=PDIA3 PE=1 SV=4	PDIA3	1	3.5914e-41	161.47	VDCTANTNTCNK(1)YGVSGYPTLK	4	-0.65929	5	1.559	1.492	1.558	0.681	0.625	0.63	0.42	4.8366e-06
hsa04141 Protein processing in endoplasmic reticulum	0.298469	10	1.22	P30101	415	0.45	Q1	K	Protein disulfide-isomerase A3 OS=Homo sapiens OX=9606 GN=PDIA3 PE=1 SV=4	PDIA3	1	0.0215894	85.676	NLEPK(1)YK	3	0.15336	4	1.566	1.535	1.386	0.673	0.669	0.679	0.45	0.0022784
hsa04141 Protein processing in endoplasmic reticulum	0.298469	10	1.22	P30101	82	0.469	Q1	K	Protein disulfide-isomerase A3 OS=Homo sapiens OX=9606 GN=PDIA3 PE=1 SV=4	PDIA3	1	6.15521e-11	117.18	GIVPLAK(1)VDCTANTNTCNK	3	-0.14257	4	1.365	1.513	1.526	0.693	0.669	0.704	0.469	4.061e-05
hsa04141 Protein processing in endoplasmic reticulum	0.298469	10	1.22	Q58FF8	332	0.479	Q1	K	Putative heat shock protein HSP 90-beta 2 OS=Homo sapiens OX=9606 GN=HSP90AB2P PE=1 SV=2	HSP90AB2P	1	0.00072324	111.17	AK(1)FENLCK	3	-0.027707	2	1.508	1.469	1.398	0.714	0.677	0.704	0.479	1.56421e-05
hsa04141 Protein processing in endoplasmic reticulum	0.298469	10	1.22	P07237	308	0.278	Q1	K	Protein disulfide-isomerase OS=Homo sapiens OX=9606 GN=P4HB PE=1 SV=3	P4HB	1	0.00332344	86.898	ILEFFGLK(1)K	3	-0.031928	2	1.755	1.698	1.841	0.452	0.513	0.506	0.278	1.51387e-05
hsa04141 Protein processing in endoplasmic reticulum	0.298469	10	1.22	P07237	309	0.424	Q1	K	Protein disulfide-isomerase OS=Homo sapiens OX=9606 GN=P4HB PE=1 SV=3	P4HB	1	0.00170122	121.64	K(1)EECPAVR	3	0.4143	2	1.6	1.521	1.471	0.613	0.641	0.691	0.424	3.7866e-05
hsa04141 Protein processing in endoplasmic reticulum	0.298469	10	1.22	P07900	576	0.235	Q1	K	Heat shock protein HSP 90-alpha OS=Homo sapiens OX=9606 GN=HSP90AA1 PE=1 SV=5	HSP90AA1	1	0.00316475	93.096	IMK(1)DILEK	3	0.51489	4	1.881	1.876	1.791	0.418	0.456	0.43	0.235	5.6281e-07
hsa04926 Relaxin signaling pathway	0.874434	1	0.53	P63092	8	0.162	Q1	K	Guanine nucleotide-binding protein G(s) subunit alpha isoforms short OS=Homo sapiens OX=9606 GN=GNAS PE=1 SV=1	GNAS	1	0.00017262	97.463	GCLGNSK(1)TEDQR	2	-0.98053	1	2.08	2.045	1.911	0.324	0.323	0.33	0.162	1.3942e-07
hsa00670 One carbon pool by folate	0.701057	1	0.9	P22102	162	0.427	Q1	K	Trifunctional purine biosynthetic protein adenosine-3 OS=Homo sapiens OX=9606 GN=GART PE=1 SV=1	GART	1	0.00700052	87.476	GVIVAK(1)SK	2	-0.25976	2	1.559	1.531	1.49	0.669	0.664	0.624	0.427	2.4813e-06
hsa00670 One carbon pool by folate	0.701057	1	0.9	P22102	164	0.214	Q1	K	Trifunctional purine biosynthetic protein adenosine-3 OS=Homo sapiens OX=9606 GN=GART PE=1 SV=1	GART	1	0.00633056	105.52	SK(1)EEACK	2	-0.90208	1	1.917	1.882	1.877	0.398	0.392	0.426	0.214	2.5844e-07
hsa03060 Protein export	0.822265	1	0.63	P60468	35	0.189	Q1	K	Protein transport protein Sec61 subunit beta OS=Homo sapiens OX=9606 GN=SEC61B PE=1 SV=2	SEC61B	1	0.00214134	118.04	K(1)NASCGTR	2	-0.85995	1	1.927	2.044	1.877	0.404	0.373	0.327	0.189	1.75036e-05
hsa05140 Leishmaniasis	0.644601	1	1.05	Q5VTE0	376	0.352	Q1	K	Putative elongation factor 1-alpha-like 3 OS=Homo sapiens OX=9606 GN=EEF1A1P5 PE=5 SV=1	EEF1A1P5	1	0.0336053	78.113	FAELK(1)EK	2	-0.6028	1	1.692	1.634	1.59	0.574	0.573	0.584	0.352	3.2826e-07
hsa04140 Autophagy - animal	0.518665	3	1.12	P62820	131	0.394	Q1	K	Ras-related protein Rab-1A OS=Homo sapiens OX=9606 GN=RAB1A PE=1 SV=3	RAB1A	1	0.00887163	101.72	CDLTTK(1)K	2	-1.4943	1	1.672	1.534	1.52	0.627	0.649	0.585	0.394	2.347e-05
hsa04140 Autophagy - animal	0.518665	3	1.12	P09429	50	0.498	Q1	K	High mobility group protein B1 OS=Homo sapiens OX=9606 GN=HMGB1 PE=1 SV=3	HMGB1	1	0.0185525	64.567	WK(1)TMSAK	3	-0.52405	1	1.515	1.361	1.429	0.766	0.686	0.694	0.498	0.000119089
hsa04140 Autophagy - animal	0.518665	3	1.12	Q9NT62	185	0.432	Q1	K	Ubiquitin-like-conjugating enzyme ATG3 OS=Homo sapiens OX=9606 GN=ATG3 PE=1 SV=1	ATG3	1	1.2016e-27	167.41	AK(1)TDAGGEDAILQTR	2	0.5084	2	1.529	1.524	1.503	0.63	0.665	0.674	0.432	1.2368e-06
hsa04918 Thyroid hormone synthesis	0.291681	3	1.58	P63092	8	0.162	Q1	K	Guanine nucleotide-binding protein G(s) subunit alpha isoforms short OS=Homo sapiens OX=9606 GN=GNAS PE=1 SV=1	GNAS	1	0.00017262	97.463	GCLGNSK(1)TEDQR	2	-0.98053	1	2.08	2.045	1.911	0.324	0.323	0.33	0.162	1.3942e-07
hsa04918 Thyroid hormone synthesis	0.291681	3	1.58	P00390	470	0.244	Q1	K	Glutathione reductase, mitochondrial OS=Homo sapiens OX=9606 GN=GSR PE=1 SV=2	GSR	1	0.00839172	77.662	MVCANK(1)EEK	2	1.8422	1	1.889	1.889	1.721	0.46	0.463	0.417	0.244	3.3348e-06
hsa04918 Thyroid hormone synthesis	0.291681	3	1.58	Q14573	258	0.471	Q1	K	Inositol 1,4,5-trisphosphate receptor type 3 OS=Homo sapiens OX=9606 GN=ITPR3 PE=1 SV=2	ITPR3	1	0.000333363	105.13	FLTCDEYK(1)GK	2	-1.2035	2	1.529	1.425	1.454	0.707	0.674	0.693	0.471	3.6728e-06
hsa05213 Endometrial cancer	0.701057	1	0.9	P35221	120	0.488	Q1	K	Catenin alpha-1 OS=Homo sapiens OX=9606 GN=CTNNA1 PE=1 SV=1	CTNNA1	1	5.50199e-08	107.82	AAAGEFADDPCSSVK(1)R	2	-0.12176	1	1.365	1.42	1.547	0.7	0.659	0.755	0.488	0.000182432
hsa05412 Arrhythmogenic right ventricular cardiomyopathy (ARVC)	0.291681	3	1.58	P15924	2778	0.393	Q1	K	Desmoplakin OS=Homo sapiens OX=9606 GN=DSP PE=1 SV=3	DSP	1	0.00540315	95.775	ILTCPK(1)TK	3	0.28722	2	1.629	1.493	1.603	0.599	0.624	0.634	0.393	3.948e-06
hsa05412 Arrhythmogenic right ventricular cardiomyopathy (ARVC)	0.291681	3	1.58	P15924	1144	0.478	Q1	K	Desmoplakin OS=Homo sapiens OX=9606 GN=DSP PE=1 SV=3	DSP	1	0.00870934	73.881	NDYDQLQK(1)AR	2	0.6607	1	1.452	1.523	1.398	0.634	0.744	0.711	0.478	0.000159996
hsa05412 Arrhythmogenic right ventricular cardiomyopathy (ARVC)	0.291681	3	1.58	P15924	1073	0.268	Q1	K	Desmoplakin OS=Homo sapiens OX=9606 GN=DSP PE=1 SV=3	DSP	1	0.00126733	75.102	YQAECSQFK(1)AK	2	-0.57564	2	1.782	1.777	1.795	0.487	0.466	0.48	0.268	3.1201e-08
hsa05412 Arrhythmogenic right ventricular cardiomyopathy (ARVC)	0.291681	3	1.58	P15924	478	0.411	Q1	K	Desmoplakin OS=Homo sapiens OX=9606 GN=DSP PE=1 SV=3	DSP	1	0.000142635	91.961	IVHK(1)GDECILK	3	0.58642	1	1.575	1.541	1.528	0.623	0.661	0.627	0.411	9.0198e-07
hsa05412 Arrhythmogenic right ventricular cardiomyopathy (ARVC)	0.291681	3	1.58	P35221	120	0.488	Q1	K	Catenin alpha-1 OS=Homo sapiens OX=9606 GN=CTNNA1 PE=1 SV=1	CTNNA1	1	5.50199e-08	107.82	AAAGEFADDPCSSVK(1)R	2	-0.12176	1	1.365	1.42	1.547	0.7	0.659	0.755	0.488	0.000182432
hsa05412 Arrhythmogenic right ventricular cardiomyopathy (ARVC)	0.291681	3	1.58	P16144	834	0.349	Q1	K	Integrin beta-4 OS=Homo sapiens OX=9606 GN=ITGB4 PE=1 SV=5	ITGB4	1	1.56452e-06	115.12	LCTENLLK(1)PDTR	3	-0.48166	2	1.603	1.662	1.661	0.6	0.55	0.57	0.349	1.481e-06
hsa04530 Tight junction	0.875624	4	0.67	P61158	240	0.393	Q1	K	Actin-related protein 3 OS=Homo sapiens OX=9606 GN=ACTR3 PE=1 SV=3	ACTR3	1	1.55569e-05	98.337	YSYVCPDLVK(1)EFNK	3	2.9551	2	1.592	1.567	1.567	0.63	0.614	0.613	0.393	4.4494e-08
hsa04530 Tight junction	0.875624	4	0.67	Q92797	684	0.342	Q1	K	Symplekin OS=Homo sapiens OX=9606 GN=SYMPK PE=1 SV=2	SYMPK	1	0.0226227	76.282	K(1)YCEDESR	2	0.04773	1	1.777	1.569	1.621	0.525	0.593	0.579	0.342	3.7122e-05
hsa04530 Tight junction	0.875624	4	0.67	P35579	180	0.355	Q1	K	Myosin-9 OS=Homo sapiens OX=9606 GN=MYH9 PE=1 SV=4	MYH9	1	5.30441e-22	143.04	EDQSILCTGESGAGK(1)TENTK	3	-0.56027	1	1.567	1.76	1.57	0.594	0.577	0.566	0.355	1.72257e-05
hsa04530 Tight junction	0.875624	4	0.67	P35579	565	0.403	Q1	K	Myosin-9 OS=Homo sapiens OX=9606 GN=MYH9 PE=1 SV=4	MYH9	1	0.00243053	54.898	DK(1)ADFCIIHYAGK	3	-0.65742	1	1.575	1.478	1.63	0.589	0.674	0.622	0.403	4.3735e-05
hsa04530 Tight junction	0.875624	4	0.67	P34932	44	0.476	Q1	K	Heat shock 70 kDa protein 4 OS=Homo sapiens OX=9606 GN=HSPA4 PE=1 SV=4	HSPA4	1	1.44443e-06	110.51	CTPACISFGPK(1)NR	2	-0.85084	1	1.432	1.475	1.477	0.692	0.682	0.711	0.476	6.1646e-07
hsa04810 Regulation of actin cytoskeleton	0.583954	7	0.98	P23528	45	0.342	Q1	K	Cofilin-1 OS=Homo sapiens OX=9606 GN=CFL1 PE=1 SV=3	CFL1	1	0.00127427	101.39	K(1)NIILEEGK	2	0.23308	5	1.734	1.655	1.576	0.555	0.587	0.557	0.342	2.6776e-06
hsa04810 Regulation of actin cytoskeleton	0.583954	7	0.98	P23528	44	0.401	Q1	K	Cofilin-1 OS=Homo sapiens OX=9606 GN=CFL1 PE=1 SV=3	CFL1	1	4.72599e-11	153.95	AVLFCLSEDK(1)K	2	-0.65835	3	1.595	1.575	1.523	0.642	0.654	0.585	0.401	1.80522e-05
hsa04810 Regulation of actin cytoskeleton	0.583954	7	0.98	Q13576	553	0.379	Q1	K	Ras GTPase-activating-like protein IQGAP2 OS=Homo sapiens OX=9606 GN=IQGAP2 PE=1 SV=4	IQGAP2	1	0.00516444	78.324	K(1)SSDILSVLK	2	-0.62996	1	1.562	1.607	1.618	0.612	0.547	0.655	0.379	5.7146e-05
hsa04810 Regulation of actin cytoskeleton	0.583954	7	0.98	Q13576	273	0.384	Q1	K	Ras GTPase-activating-like protein IQGAP2 OS=Homo sapiens OX=9606 GN=IQGAP2 PE=1 SV=4	IQGAP2	1	0.00160054	85.163	LK(1)NSCISEEER	2	-0.32659	1	1.651	1.654	1.463	0.624	0.568	0.638	0.384	5.9778e-05
hsa04810 Regulation of actin cytoskeleton	0.583954	7	0.98	Q13576	1454	0.478	Q1	K	Ras GTPase-activating-like protein IQGAP2 OS=Homo sapiens OX=9606 GN=IQGAP2 PE=1 SV=4	IQGAP2	1	0.0105865	86.882	TCLDNLK(1)R	2	-0.99215	1	1.5	1.459	1.416	0.707	0.68	0.706	0.478	1.9511e-06
hsa04810 Regulation of actin cytoskeleton	0.583954	7	0.98	Q7L576	516	0.465	Q1	K	Cytoplasmic FMR1-interacting protein 1 OS=Homo sapiens OX=9606 GN=CYFIP1 PE=1 SV=1	CYFIP1	1	2.47216e-06	84.107	K(1)TVCDWETGHEPFNDPALR	3	0.46049	1	1.526	1.529	1.372	0.613	0.778	0.666	0.465	0.00060253
hsa04810 Regulation of actin cytoskeleton	0.583954	7	0.98	Q8TBX8	101	0.404	Q1	K	Phosphatidylinositol 5-phosphate 4-kinase type-2 gamma OS=Homo sapiens OX=9606 GN=PIP4K2C PE=1 SV=3	PIP4K2C	1	0.00146113	87.184	FK(1)EYCPQVFR	2	-1.1875	1	1.494	1.627	1.556	0.659	0.638	0.592	0.404	2.1405e-05
hsa04810 Regulation of actin cytoskeleton	0.583954	7	0.98	Q14155	725	0.484	Q1	K	Rho guanine nucleotide exchange factor 7 OS=Homo sapiens OX=9606 GN=ARHGEF7 PE=1 SV=2	ARHGEF7	1	0.00865446	62.162	VIEAYCTSAK(1)TR	2	1.6091	1	1.645	1.352	1.365	0.703	0.725	0.683	0.484	0.00039998
hsa04810 Regulation of actin cytoskeleton	0.583954	7	0.98	P18206	316	0.374	Q1	K	Vinculin OS=Homo sapiens OX=9606 GN=VCL PE=1 SV=4	VCL	1	0.0100094	72.34	VGELCAGK(1)ER	2	-1.6995	1	1.722	1.618	1.478	0.627	0.582	0.593	0.374	3.9318e-05
hsa04810 Regulation of actin cytoskeleton	0.583954	7	0.98	P16144	834	0.349	Q1	K	Integrin beta-4 OS=Homo sapiens OX=9606 GN=ITGB4 PE=1 SV=5	ITGB4	1	1.56452e-06	115.12	LCTENLLK(1)PDTR	3	-0.48166	2	1.603	1.662	1.661	0.6	0.55	0.57	0.349	1.481e-06
hsa04024 cAMP signaling pathway	0.575014	4	1.01	P63092	8	0.162	Q1	K	Guanine nucleotide-binding protein G(s) subunit alpha isoforms short OS=Homo sapiens OX=9606 GN=GNAS PE=1 SV=1	GNAS	1	0.00017262	97.463	GCLGNSK(1)TEDQR	2	-0.98053	1	2.08	2.045	1.911	0.324	0.323	0.33	0.162	1.3942e-07
hsa04024 cAMP signaling pathway	0.575014	4	1.01	P48436	68	0.344	Q1	K	Transcription factor SOX-9 OS=Homo sapiens OX=9606 GN=SOX9 PE=1 SV=1	SOX9	1	5.87822e-10	139.46	ESEEDK(1)FPVCIR	3	0.51072	2	1.718	1.709	1.526	0.562	0.564	0.579	0.344	1.5787e-05
hsa04024 cAMP signaling pathway	0.575014	4	1.01	Q13557	292	0.489	Q1	K	Calcium/calmodulin-dependent protein kinase type II subunit delta OS=Homo sapiens OX=9606 GN=CAMK2D PE=1 SV=3	CAMK2D	1	0.0244498	51.436	QETVDCLK(1)K	3	0.21401	1	1.637	1.358	1.344	0.655	0.756	0.712	0.489	0.00073807
hsa04024 cAMP signaling pathway	0.575014	4	1.01	Q9UD71	152	0.452	Q1	K	Protein phosphatase 1 regulatory subunit 1B OS=Homo sapiens OX=9606 GN=PPP1R1B PE=1 SV=2	PPP1R1B	1	4.97004e-20	100.86	QSAGQK(1)TTCGQGLEGPWERPPPLDESER	3	-0.61595	2	1.578	1.531	1.369	0.662	0.628	0.736	0.452	0.00023867
hsa04912 GnRH signaling pathway	0.431109	3	1.27	P63092	8	0.162	Q1	K	Guanine nucleotide-binding protein G(s) subunit alpha isoforms short OS=Homo sapiens OX=9606 GN=GNAS PE=1 SV=1	GNAS	1	0.00017262	97.463	GCLGNSK(1)TEDQR	2	-0.98053	1	2.08	2.045	1.911	0.324	0.323	0.33	0.162	1.3942e-07
hsa04912 GnRH signaling pathway	0.431109	3	1.27	Q13557	292	0.489	Q1	K	Calcium/calmodulin-dependent protein kinase type II subunit delta OS=Homo sapiens OX=9606 GN=CAMK2D PE=1 SV=3	CAMK2D	1	0.0244498	51.436	QETVDCLK(1)K	3	0.21401	1	1.637	1.358	1.344	0.655	0.756	0.712	0.489	0.00073807
hsa04912 GnRH signaling pathway	0.431109	3	1.27	Q14573	258	0.471	Q1	K	Inositol 1,4,5-trisphosphate receptor type 3 OS=Homo sapiens OX=9606 GN=ITPR3 PE=1 SV=2	ITPR3	1	0.000333363	105.13	FLTCDEYK(1)GK	2	-1.2035	2	1.529	1.425	1.454	0.707	0.674	0.693	0.471	3.6728e-06
hsa00310 Lysine degradation	0.0288633	6	2.37	P09622	66	0.426	Q1	K	Dihydrolipoyl dehydrogenase, mitochondrial OS=Homo sapiens OX=9606 GN=DLD PE=1 SV=2	DLD	1	6.84578e-17	148.57	AAQLGFK(1)TVCIEK	2	0.7406	2	1.537	1.514	1.534	0.697	0.632	0.626	0.426	0.00164226
hsa00310 Lysine degradation	0.0288633	6	2.37	Q8NEZ4	758	0.436	Q1	K	Histone-lysine N-methyltransferase 2C OS=Homo sapiens OX=9606 GN=KMT2C PE=1 SV=3	KMT2C	1	1.59482e-15	166.6	DVSYQGGK(1)SIK	2	-0.421	2	1.508	1.513	1.523	0.677	0.667	0.635	0.436	0.00055665
hsa00310 Lysine degradation	0.0288633	6	2.37	Q9UMN6	926	0.278	Q1	K	Histone-lysine N-methyltransferase 2B OS=Homo sapiens OX=9606 GN=KMT2B PE=1 SV=1	KMT2B	1	1.13152e-13	91.079	GK(1)VEAAGPGGESEPTGSGGTLAHTPR	3	-0.28959	1	1.528	1.636	2.129	0.557	0.644	0.271	0.278	0.0095622
hsa00310 Lysine degradation	0.0288633	6	2.37	P24752	174	0.297	Q1	K	Acetyl-CoA acetyltransferase, mitochondrial OS=Homo sapiens OX=9606 GN=ACAT1 PE=1 SV=1	ACAT1	1	0.000149298	75.018	GSTPYGGVK(1)LEDLIVK	3	0.042257	1	1.807	1.635	1.755	0.54	0.495	0.509	0.297	3.2579e-06
hsa00310 Lysine degradation	0.0288633	6	2.37	P05091	52	0.475	Q1	K	Aldehyde dehydrogenase, mitochondrial OS=Homo sapiens OX=9606 GN=ALDH2 PE=1 SV=2	ALDH2	1	1.86737e-16	95.646	K(1)TFPTVNPSTGEVICQVAEGDKEDVDK	4	-0.54916	1	1.456	1.43	1.497	0.65	0.681	0.75	0.475	7.6005e-05
hsa00310 Lysine degradation	0.0288633	6	2.37	P40939	60	0.394	Q1	K	Trifunctional enzyme subunit alpha, mitochondrial OS=Homo sapiens OX=9606 GN=HADHA PE=1 SV=2	HADHA	1	0.000326831	92.38	INSPNSK(1)VNTLSK	2	1.332	1	1.576	1.647	1.499	0.632	0.583	0.645	0.394	2.1245e-05
hsa00310 Lysine degradation	0.0288633	6	2.37	P40939	353	0.198	Q1	K	Trifunctional enzyme subunit alpha, mitochondrial OS=Homo sapiens OX=9606 GN=HADHA PE=1 SV=2	HADHA	1	0.00293526	99.442	NK(1)FGAPQK	3	-0.27395	2	2.008	1.903	1.879	0.398	0.379	0.367	0.198	4.0698e-07
hsa00310 Lysine degradation	0.0288633	6	2.37	P40939	644	0.486	Q1	K	Trifunctional enzyme subunit alpha, mitochondrial OS=Homo sapiens OX=9606 GN=HADHA PE=1 SV=2	HADHA	1	4.34993e-05	101.89	GFYIYQEGVK(1)R	2	-1.1374	3	1.474	1.433	1.437	0.671	0.714	0.728	0.486	1.51598e-05
hsa00310 Lysine degradation	0.0288633	6	2.37	P40939	411	0.18	Q1	K	Trifunctional enzyme subunit alpha, mitochondrial OS=Homo sapiens OX=9606 GN=HADHA PE=1 SV=2	HADHA	1	0.0197409	87.476	GLNDK(1)VK	2	-0.16327	1	2.009	2.02	1.874	0.359	0.375	0.331	0.18	1.2788e-06
hsa04730 Long-term depression	0.36835	2	1.58	P63092	8	0.162	Q1	K	Guanine nucleotide-binding protein G(s) subunit alpha isoforms short OS=Homo sapiens OX=9606 GN=GNAS PE=1 SV=1	GNAS	1	0.00017262	97.463	GCLGNSK(1)TEDQR	2	-0.98053	1	2.08	2.045	1.911	0.324	0.323	0.33	0.162	1.3942e-07
hsa04730 Long-term depression	0.36835	2	1.58	Q14573	258	0.471	Q1	K	Inositol 1,4,5-trisphosphate receptor type 3 OS=Homo sapiens OX=9606 GN=ITPR3 PE=1 SV=2	ITPR3	1	0.000333363	105.13	FLTCDEYK(1)GK	2	-1.2035	2	1.529	1.425	1.454	0.707	0.674	0.693	0.471	3.6728e-06
hsa00010 Glycolysis / Gluconeogenesis	0.0253803	10	1.92	P09622	66	0.426	Q1	K	Dihydrolipoyl dehydrogenase, mitochondrial OS=Homo sapiens OX=9606 GN=DLD PE=1 SV=2	DLD	1	6.84578e-17	148.57	AAQLGFK(1)TVCIEK	2	0.7406	2	1.537	1.514	1.534	0.697	0.632	0.626	0.426	0.00164226
hsa00010 Glycolysis / Gluconeogenesis	0.0253803	10	1.92	P11766	107	0.231	Q1	K	Alcohol dehydrogenase class-3 OS=Homo sapiens OX=9606 GN=ADH5 PE=1 SV=4	ADH5	1	1.45045e-06	115.57	FCLNPK(1)TNLCQK	2	0.14803	1	2	1.774	1.804	0.398	0.407	0.482	0.231	3.6245e-05
hsa00010 Glycolysis / Gluconeogenesis	0.0253803	10	1.92	P04075	140	0.462	Q1	K	Fructose-bisphosphate aldolase A OS=Homo sapiens OX=9606 GN=ALDOA PE=1 SV=2	ALDOA	1	0.0246193	73.499	K(1)DGADFAK	3	0.18494	2	1.579	1.444	1.418	0.69	0.684	0.679	0.462	0.00189588
hsa00010 Glycolysis / Gluconeogenesis	0.0253803	10	1.92	P47895	48	0.492	Q1	K	Aldehyde dehydrogenase family 1 member A3 OS=Homo sapiens OX=9606 GN=ALDH1A3 PE=1 SV=2	ALDH1A3	1	0.00157174	86.911	K(1)FATCNPSTR	2	-0.43183	1	1.53	1.442	1.355	0.742	0.696	0.693	0.492	6.4523e-05
hsa00010 Glycolysis / Gluconeogenesis	0.0253803	10	1.92	P08559	321	0.477	Q1	K	Pyruvate dehydrogenase E1 component subunit alpha, somatic form, mitochondrial OS=Homo sapiens OX=9606 GN=PDHA1 PE=1 SV=3	PDHA1	1	0.000127501	116.74	SDPIMLLK(1)DR	3	-0.61511	3	1.475	1.483	1.42	0.691	0.66	0.738	0.477	3.5027e-05
hsa00010 Glycolysis / Gluconeogenesis	0.0253803	10	1.92	P08559	313	0.443	Q1	K	Pyruvate dehydrogenase E1 component subunit alpha, somatic form, mitochondrial OS=Homo sapiens OX=9606 GN=PDHA1 PE=1 SV=3	PDHA1	1	0.000353207	107.09	SK(1)SDPIMLLK	2	-0.43555	2	1.553	1.469	1.495	0.707	0.659	0.636	0.443	2.0296e-05
hsa00010 Glycolysis / Gluconeogenesis	0.0253803	10	1.92	P06733	335	0.433	Q1	K	Alpha-enolase OS=Homo sapiens OX=9606 GN=ENO1 PE=1 SV=2	ENO1	1	9.75047e-11	130.72	AVNEK(1)SCNCLLLK	2	0.29651	6	1.575	1.526	1.454	0.656	0.66	0.657	0.433	0.00077832
hsa00010 Glycolysis / Gluconeogenesis	0.0253803	10	1.92	P00558	97	0.42	Q1	K	Phosphoglycerate kinase 1 OS=Homo sapiens OX=9606 GN=PGK1 PE=1 SV=3	PGK1	1	8.36005e-22	151.04	DVLFLK(1)DCVGPEVEK	4	-0.086536	3	1.557	1.509	1.541	0.64	0.644	0.652	0.42	6.9766e-08
hsa00010 Glycolysis / Gluconeogenesis	0.0253803	10	1.92	P14618	162	0.464	Q1	K	Pyruvate kinase PKM OS=Homo sapiens OX=9606 GN=PKM PE=1 SV=4	PKM	1	6.49953e-05	90.725	CDENILWLDYK(1)NICK	3	-0.11353	1	1.459	1.39	1.578	0.656	0.756	0.643	0.464	0.00025908
hsa00010 Glycolysis / Gluconeogenesis	0.0253803	10	1.92	P14618	322	0.414	Q1	K	Pyruvate kinase PKM OS=Homo sapiens OX=9606 GN=PKM PE=1 SV=4	PKM	1	4.11221e-09	110.12	AGK(1)PVICATQMLESMIK	3	0.3365	2	1.583	1.521	1.528	0.626	0.629	0.664	0.414	1.32e-06
hsa00010 Glycolysis / Gluconeogenesis	0.0253803	10	1.92	P05091	52	0.475	Q1	K	Aldehyde dehydrogenase, mitochondrial OS=Homo sapiens OX=9606 GN=ALDH2 PE=1 SV=2	ALDH2	1	1.86737e-16	95.646	K(1)TFPTVNPSTGEVICQVAEGDKEDVDK	4	-0.54916	1	1.456	1.43	1.497	0.65	0.681	0.75	0.475	7.6005e-05
hsa00010 Glycolysis / Gluconeogenesis	0.0253803	10	1.92	P11177	354	0.474	Q1	K	Pyruvate dehydrogenase E1 component subunit beta, mitochondrial OS=Homo sapiens OX=9606 GN=PDHB PE=1 SV=3	PDHB	1	0.00265664	97.431	DIIFAIK(1)K	2	-0.98846	2	1.48	1.43	1.478	0.7	0.665	0.717	0.474	3.69e-06
hsa05130 Pathogenic Escherichia coli infection	0.650476	6	0.93	P62820	131	0.394	Q1	K	Ras-related protein Rab-1A OS=Homo sapiens OX=9606 GN=RAB1A PE=1 SV=3	RAB1A	1	0.00887163	101.72	CDLTTK(1)K	2	-1.4943	1	1.672	1.534	1.52	0.627	0.649	0.585	0.394	2.347e-05
hsa05130 Pathogenic Escherichia coli infection	0.650476	6	0.93	P35579	180	0.355	Q1	K	Myosin-9 OS=Homo sapiens OX=9606 GN=MYH9 PE=1 SV=4	MYH9	1	5.30441e-22	143.04	EDQSILCTGESGAGK(1)TENTK	3	-0.56027	1	1.567	1.76	1.57	0.594	0.577	0.566	0.355	1.72257e-05
hsa05130 Pathogenic Escherichia coli infection	0.650476	6	0.93	P35579	565	0.403	Q1	K	Myosin-9 OS=Homo sapiens OX=9606 GN=MYH9 PE=1 SV=4	MYH9	1	0.00243053	54.898	DK(1)ADFCIIHYAGK	3	-0.65742	1	1.575	1.478	1.63	0.589	0.674	0.622	0.403	4.3735e-05
hsa05130 Pathogenic Escherichia coli infection	0.650476	6	0.93	Q7L576	516	0.465	Q1	K	Cytoplasmic FMR1-interacting protein 1 OS=Homo sapiens OX=9606 GN=CYFIP1 PE=1 SV=1	CYFIP1	1	2.47216e-06	84.107	K(1)TVCDWETGHEPFNDPALR	3	0.46049	1	1.526	1.529	1.372	0.613	0.778	0.666	0.465	0.00060253
hsa05130 Pathogenic Escherichia coli infection	0.650476	6	0.93	Q9UM54	240	0.316	Q1	K	Unconventional myosin-VI OS=Homo sapiens OX=9606 GN=MYO6 PE=1 SV=4	MYO6	1	0.0165223	70.056	ICVQGK(1)EER	2	-0.27571	1	1.747	1.741	1.607	0.539	0.568	0.505	0.316	1.61137e-05
hsa05130 Pathogenic Escherichia coli infection	0.650476	6	0.93	Q9UM54	325	0.466	Q1	K	Unconventional myosin-VI OS=Homo sapiens OX=9606 GN=MYO6 PE=1 SV=4	MYO6	1	0.0271518	81.296	MCTAMK(1)K	2	-0.14267	1	1.465	1.483	1.477	0.704	0.711	0.646	0.466	0.00160093
hsa05130 Pathogenic Escherichia coli infection	0.650476	6	0.93	Q06124	178	0.256	Q1	K	Tyrosine-protein phosphatase non-receptor type 11 OS=Homo sapiens OX=9606 GN=PTPN11 PE=1 SV=2	PTPN11	1	0.00118893	79.346	CQELK(1)YDVGGGER	2	0.10773	2	1.739	1.852	1.824	0.421	0.505	0.46	0.256	1.83063e-05
hsa05130 Pathogenic Escherichia coli infection	0.650476	6	0.93	P19338	545	0.498	Q1	K	Nucleolin OS=Homo sapiens OX=9606 GN=NCL PE=1 SV=3	NCL	1	4.9615e-05	136.49	EALNSCNK(1)R	3	0.17238	5	1.466	1.461	1.376	0.712	0.722	0.709	0.498	2.6011e-06
hsa00640 Propanoate metabolism	0.140928	5	1.76	P09622	66	0.426	Q1	K	Dihydrolipoyl dehydrogenase, mitochondrial OS=Homo sapiens OX=9606 GN=DLD PE=1 SV=2	DLD	1	6.84578e-17	148.57	AAQLGFK(1)TVCIEK	2	0.7406	2	1.537	1.514	1.534	0.697	0.632	0.626	0.426	0.00164226
hsa00640 Propanoate metabolism	0.140928	5	1.76	Q6NVY1	42	0.416	Q1	K	3-hydroxyisobutyryl-CoA hydrolase, mitochondrial OS=Homo sapiens OX=9606 GN=HIBCH PE=1 SV=2	HIBCH	1	3.31192e-05	101.53	HTDAAEEVLLEK(1)K	3	-0.054608	1	1.5	1.553	1.57	0.618	0.652	0.651	0.416	1.2496e-06
hsa00640 Propanoate metabolism	0.140928	5	1.76	P24752	174	0.297	Q1	K	Acetyl-CoA acetyltransferase, mitochondrial OS=Homo sapiens OX=9606 GN=ACAT1 PE=1 SV=1	ACAT1	1	0.000149298	75.018	GSTPYGGVK(1)LEDLIVK	3	0.042257	1	1.807	1.635	1.755	0.54	0.495	0.509	0.297	3.2579e-06
hsa00640 Propanoate metabolism	0.140928	5	1.76	Q02252	331	0.425	Q1	K	Methylmalonate-semialdehyde dehydrogenase [acylating], mitochondrial OS=Homo sapiens OX=9606 GN=ALDH6A1 PE=1 SV=2	ALDH6A1	1	0.000862761	80.69	K(1)WLPELVEHAK	3	-0.56312	1	1.597	1.582	1.405	0.569	0.625	0.753	0.425	0.00072338
hsa00640 Propanoate metabolism	0.140928	5	1.76	P40939	60	0.394	Q1	K	Trifunctional enzyme subunit alpha, mitochondrial OS=Homo sapiens OX=9606 GN=HADHA PE=1 SV=2	HADHA	1	0.000326831	92.38	INSPNSK(1)VNTLSK	2	1.332	1	1.576	1.647	1.499	0.632	0.583	0.645	0.394	2.1245e-05
hsa00640 Propanoate metabolism	0.140928	5	1.76	P40939	353	0.198	Q1	K	Trifunctional enzyme subunit alpha, mitochondrial OS=Homo sapiens OX=9606 GN=HADHA PE=1 SV=2	HADHA	1	0.00293526	99.442	NK(1)FGAPQK	3	-0.27395	2	2.008	1.903	1.879	0.398	0.379	0.367	0.198	4.0698e-07
hsa00640 Propanoate metabolism	0.140928	5	1.76	P40939	644	0.486	Q1	K	Trifunctional enzyme subunit alpha, mitochondrial OS=Homo sapiens OX=9606 GN=HADHA PE=1 SV=2	HADHA	1	4.34993e-05	101.89	GFYIYQEGVK(1)R	2	-1.1374	3	1.474	1.433	1.437	0.671	0.714	0.728	0.486	1.51598e-05
hsa00640 Propanoate metabolism	0.140928	5	1.76	P40939	411	0.18	Q1	K	Trifunctional enzyme subunit alpha, mitochondrial OS=Homo sapiens OX=9606 GN=HADHA PE=1 SV=2	HADHA	1	0.0197409	87.476	GLNDK(1)VK	2	-0.16327	1	2.009	2.02	1.874	0.359	0.375	0.331	0.18	1.2788e-06
hsa04151 PI3K-Akt signaling pathway	0.928622	4	0.59	P08238	559	0.479	Q1	K	Heat shock protein HSP 90-beta OS=Homo sapiens OX=9606 GN=HSP90AB1 PE=1 SV=4	HSP90AB1	1	0.00072324	111.17	AK(1)FENLCK	3	-0.027707	2	1.508	1.469	1.398	0.714	0.677	0.704	0.479	1.56421e-05
hsa04151 PI3K-Akt signaling pathway	0.928622	4	0.59	P08238	568	0.153	Q1	K	Heat shock protein HSP 90-beta OS=Homo sapiens OX=9606 GN=HSP90AB1 PE=1 SV=4	HSP90AB1	1	0.0129056	82.417	LMK(1)EILDK	2	-0.52759	1	2.117	2.005	1.986	0.335	0.306	0.291	0.153	1.0451e-06
hsa04151 PI3K-Akt signaling pathway	0.928622	4	0.59	Q58FF8	332	0.479	Q1	K	Putative heat shock protein HSP 90-beta 2 OS=Homo sapiens OX=9606 GN=HSP90AB2P PE=1 SV=2	HSP90AB2P	1	0.00072324	111.17	AK(1)FENLCK	3	-0.027707	2	1.508	1.469	1.398	0.714	0.677	0.704	0.479	1.56421e-05
hsa04151 PI3K-Akt signaling pathway	0.928622	4	0.59	P07900	576	0.235	Q1	K	Heat shock protein HSP 90-alpha OS=Homo sapiens OX=9606 GN=HSP90AA1 PE=1 SV=5	HSP90AA1	1	0.00316475	93.096	IMK(1)DILEK	3	0.51489	4	1.881	1.876	1.791	0.418	0.456	0.43	0.235	5.6281e-07
hsa04151 PI3K-Akt signaling pathway	0.928622	4	0.59	P16144	834	0.349	Q1	K	Integrin beta-4 OS=Homo sapiens OX=9606 GN=ITGB4 PE=1 SV=5	ITGB4	1	1.56452e-06	115.12	LCTENLLK(1)PDTR	3	-0.48166	2	1.603	1.662	1.661	0.6	0.55	0.57	0.349	1.481e-06
hsa00040 Pentose and glucuronate interconversions	0.30586	2	1.81	Q96AT9	223	0.273	Q1	K	Ribulose-phosphate 3-epimerase OS=Homo sapiens OX=9606 GN=RPE PE=1 SV=1	RPE	1	0.000144324	110.08	NVCSEAAQK(1)R	3	-0.15908	2	1.731	1.777	1.815	0.519	0.432	0.501	0.273	2.1543e-05
hsa00040 Pentose and glucuronate interconversions	0.30586	2	1.81	Q16851	127	0.404	Q1	K	UTP--glucose-1-phosphate uridylyltransferase OS=Homo sapiens OX=9606 GN=UGP2 PE=1 SV=5	UGP2	1	0.0249755	64.906	GPK(1)SLIGVR	2	-0.065317	1	1.654	1.554	1.473	0.636	0.597	0.658	0.404	3.639e-05
hsa04217 Necroptosis	0.340663	8	1.21	O75367	304	0.372	Q1	K	Core histone macro-H2A.1 OS=Homo sapiens OX=9606 GN=H2AFY PE=1 SV=4	H2AFY	1	0.000144859	116.24	NCLALADDK(1)K	2	0.39339	2	1.634	1.692	1.494	0.556	0.613	0.622	0.372	4.0974e-05
hsa04217 Necroptosis	0.340663	8	1.21	P08238	559	0.479	Q1	K	Heat shock protein HSP 90-beta OS=Homo sapiens OX=9606 GN=HSP90AB1 PE=1 SV=4	HSP90AB1	1	0.00072324	111.17	AK(1)FENLCK	3	-0.027707	2	1.508	1.469	1.398	0.714	0.677	0.704	0.479	1.56421e-05
hsa04217 Necroptosis	0.340663	8	1.21	P08238	568	0.153	Q1	K	Heat shock protein HSP 90-beta OS=Homo sapiens OX=9606 GN=HSP90AB1 PE=1 SV=4	HSP90AB1	1	0.0129056	82.417	LMK(1)EILDK	2	-0.52759	1	2.117	2.005	1.986	0.335	0.306	0.291	0.153	1.0451e-06
hsa04217 Necroptosis	0.340663	8	1.21	P09429	50	0.498	Q1	K	High mobility group protein B1 OS=Homo sapiens OX=9606 GN=HMGB1 PE=1 SV=3	HMGB1	1	0.0185525	64.567	WK(1)TMSAK	3	-0.52405	1	1.515	1.361	1.429	0.766	0.686	0.694	0.498	0.000119089
hsa04217 Necroptosis	0.340663	8	1.21	Q13557	292	0.489	Q1	K	Calcium/calmodulin-dependent protein kinase type II subunit delta OS=Homo sapiens OX=9606 GN=CAMK2D PE=1 SV=3	CAMK2D	1	0.0244498	51.436	QETVDCLK(1)K	3	0.21401	1	1.637	1.358	1.344	0.655	0.756	0.712	0.489	0.00073807
hsa04217 Necroptosis	0.340663	8	1.21	Q58FF8	332	0.479	Q1	K	Putative heat shock protein HSP 90-beta 2 OS=Homo sapiens OX=9606 GN=HSP90AB2P PE=1 SV=2	HSP90AB2P	1	0.00072324	111.17	AK(1)FENLCK	3	-0.027707	2	1.508	1.469	1.398	0.714	0.677	0.704	0.479	1.56421e-05
hsa04217 Necroptosis	0.340663	8	1.21	P07900	576	0.235	Q1	K	Heat shock protein HSP 90-alpha OS=Homo sapiens OX=9606 GN=HSP90AA1 PE=1 SV=5	HSP90AA1	1	0.00316475	93.096	IMK(1)DILEK	3	0.51489	4	1.881	1.876	1.791	0.418	0.456	0.43	0.235	5.6281e-07
hsa04217 Necroptosis	0.340663	8	1.21	P62937	49	0.371	Q1	K	Peptidyl-prolyl cis-trans isomerase A OS=Homo sapiens OX=9606 GN=PPIA PE=1 SV=2	PPIA	1	2.07978e-08	135.86	GFGYK(1)GSCFHR	2	-0.93186	3	1.604	1.598	1.62	0.613	0.593	0.585	0.371	1.3649e-07
hsa04217 Necroptosis	0.340663	8	1.21	P62937	44	0.344	Q1	K	Peptidyl-prolyl cis-trans isomerase A OS=Homo sapiens OX=9606 GN=PPIA PE=1 SV=2	PPIA	1	4.67539e-18	164.68	ALSTGEK(1)GFGYK	2	0.16756	2	1.622	1.668	1.664	0.597	0.567	0.54	0.344	1.939e-06
hsa04217 Necroptosis	0.340663	8	1.21	P11216	370	0.402	Q1	K	Glycogen phosphorylase, brain form OS=Homo sapiens OX=9606 GN=PYGB PE=1 SV=5	PYGB	1	0.00904633	101.43	AWEITK(1)K	3	-0.31142	2	1.604	1.571	1.509	0.623	0.662	0.6	0.402	1.56336e-05
hsa05031 Amphetamine addiction	0.106364	4	2.11	P63092	8	0.162	Q1	K	Guanine nucleotide-binding protein G(s) subunit alpha isoforms short OS=Homo sapiens OX=9606 GN=GNAS PE=1 SV=1	GNAS	1	0.00017262	97.463	GCLGNSK(1)TEDQR	2	-0.98053	1	2.08	2.045	1.911	0.324	0.323	0.33	0.162	1.3942e-07
hsa05031 Amphetamine addiction	0.106364	4	2.11	Q13557	292	0.489	Q1	K	Calcium/calmodulin-dependent protein kinase type II subunit delta OS=Homo sapiens OX=9606 GN=CAMK2D PE=1 SV=3	CAMK2D	1	0.0244498	51.436	QETVDCLK(1)K	3	0.21401	1	1.637	1.358	1.344	0.655	0.756	0.712	0.489	0.00073807
hsa05031 Amphetamine addiction	0.106364	4	2.11	Q13547	412	0.47	Q1	K	Histone deacetylase 1 OS=Homo sapiens OX=9606 GN=HDAC1 PE=1 SV=1	HDAC1	1	0.00172616	93.096	ISICSSDK(1)R	2	-1.0844	1	1.453	1.472	1.484	0.747	0.681	0.645	0.47	0.0032599
hsa05031 Amphetamine addiction	0.106364	4	2.11	Q9UD71	152	0.452	Q1	K	Protein phosphatase 1 regulatory subunit 1B OS=Homo sapiens OX=9606 GN=PPP1R1B PE=1 SV=2	PPP1R1B	1	4.97004e-20	100.86	QSAGQK(1)TTCGQGLEGPWERPPPLDESER	3	-0.61595	2	1.578	1.531	1.369	0.662	0.628	0.736	0.452	0.00023867
hsa05230 Central carbon metabolism in cancer	0.475718	3	1.19	P08559	321	0.477	Q1	K	Pyruvate dehydrogenase E1 component subunit alpha, somatic form, mitochondrial OS=Homo sapiens OX=9606 GN=PDHA1 PE=1 SV=3	PDHA1	1	0.000127501	116.74	SDPIMLLK(1)DR	3	-0.61511	3	1.475	1.483	1.42	0.691	0.66	0.738	0.477	3.5027e-05
hsa05230 Central carbon metabolism in cancer	0.475718	3	1.19	P08559	313	0.443	Q1	K	Pyruvate dehydrogenase E1 component subunit alpha, somatic form, mitochondrial OS=Homo sapiens OX=9606 GN=PDHA1 PE=1 SV=3	PDHA1	1	0.000353207	107.09	SK(1)SDPIMLLK	2	-0.43555	2	1.553	1.469	1.495	0.707	0.659	0.636	0.443	2.0296e-05
hsa05230 Central carbon metabolism in cancer	0.475718	3	1.19	P14618	162	0.464	Q1	K	Pyruvate kinase PKM OS=Homo sapiens OX=9606 GN=PKM PE=1 SV=4	PKM	1	6.49953e-05	90.725	CDENILWLDYK(1)NICK	3	-0.11353	1	1.459	1.39	1.578	0.656	0.756	0.643	0.464	0.00025908
hsa05230 Central carbon metabolism in cancer	0.475718	3	1.19	P14618	322	0.414	Q1	K	Pyruvate kinase PKM OS=Homo sapiens OX=9606 GN=PKM PE=1 SV=4	PKM	1	4.11221e-09	110.12	AGK(1)PVICATQMLESMIK	3	0.3365	2	1.583	1.521	1.528	0.626	0.629	0.664	0.414	1.32e-06
hsa05230 Central carbon metabolism in cancer	0.475718	3	1.19	P11177	354	0.474	Q1	K	Pyruvate dehydrogenase E1 component subunit beta, mitochondrial OS=Homo sapiens OX=9606 GN=PDHB PE=1 SV=3	PDHB	1	0.00265664	97.431	DIIFAIK(1)K	2	-0.98846	2	1.48	1.43	1.478	0.7	0.665	0.717	0.474	3.69e-06

## Sheet: Q3
KEGG pathway	Mapping	Background	All Mapping	All Background	Fold enrichment	Fisher's exact test p value	-log10(p value)	Related proteins
hsa04141 Protein processing in endoplasmic reticulum	13	52	106	1158	2.73	0.000460543	3.34	Q07065 P14625 P55072 Q15084 P04844 Q92598 Q8TCJ2 P27824 P30101 P25685 P11021 P46977 Q9Y4L1
hsa00513 Various types of N-glycan biosynthesis	4	9	106	1158	4.86	0.005831	2.23	P04844 P15291 P46977 Q8TCJ2
hsa05322 Systemic lupus erythematosus	7	26	106	1158	2.94	0.00672494	2.17	Q99525 Q96KK5 P62805 Q71DI3 P0C0S5 Q71UI9 O43707
hsa00510 N-Glycan biosynthesis	4	10	106	1158	4.37	0.00904003	2.04	P04844 P15291 P46977 Q8TCJ2
hsa05020 Prion diseases	3	6	106	1158	5.46	0.0121549	1.92	P31948 P36507 P11021
hsa04151 PI3K-Akt signaling pathway	9	43	106	1158	2.29	0.0127275	1.9	P15692 P18564 P36507 P14625 P31946 Q15382 P62753 P24043 Q16787
hsa04066 HIF-1 signaling pathway	6	28	106	1158	2.34	0.0362415	1.44	P15692 Q09472 P62753 P00338 P04075 P36507

## Sheet: Q3 Pathway2Protein
KEGG pathway	Fisher's exact test p value	Mapping	Fold enrichment	Protein accession	Position	Ratio	Regulated Type	Amino acid	Protein description	Gene name	Localization probability	PEP	Score	Modified sequence	Charge	Mass error [ppm]	MS/MS Count	MKN_45C1	MKN_45C2	MKN_45C3	MKN_45S1	MKN_45S2	MKN_45S3	MKN_45S/MKN_45C Ratio	MKN_45S/MKN_45C P value
hsa04014 Ras signaling pathway	0.55995	2	1.09	P15692	149	1.52	Q3	K	Vascular endothelial growth factor A OS=Homo sapiens OX=9606 GN=VEGFA PE=1 SV=2	VEGFA	1	0.0158118	68.016	GK(1)GK(1)GQK(1)R	3	0.20842	1	0.619	0.836	0.835	1.054	1.197	1.23	1.52	0.0183197
hsa04014 Ras signaling pathway	0.55995	2	1.09	P15692	147	1.52	Q3	K	Vascular endothelial growth factor A OS=Homo sapiens OX=9606 GN=VEGFA PE=1 SV=2	VEGFA	1	0.0158118	68.016	GK(1)GK(1)GQK(1)R	3	0.20842	1	0.619	0.836	0.835	1.054	1.197	1.23	1.52	0.0183197
hsa04014 Ras signaling pathway	0.55995	2	1.09	P15692	152	1.52	Q3	K	Vascular endothelial growth factor A OS=Homo sapiens OX=9606 GN=VEGFA PE=1 SV=2	VEGFA	1	0.0158118	68.016	GK(1)GK(1)GQK(1)R	3	0.20842	1	0.619	0.836	0.835	1.054	1.197	1.23	1.52	0.0183197
hsa04014 Ras signaling pathway	0.55995	2	1.09	P36507	108	1.663	Q3	K	Dual specificity mitogen-activated protein kinase kinase 2 OS=Homo sapiens OX=9606 GN=MAP2K2 PE=1 SV=1	MAP2K2	1	4.9811e-05	95.483	LIHLEIK(1)PAIR	3	-0.84799	1	0.79	0.663	0.705	1.236	1.078	1.275	1.663	0.0022007
hsa05224 Breast cancer	0.537199	1	1.37	P36507	108	1.663	Q3	K	Dual specificity mitogen-activated protein kinase kinase 2 OS=Homo sapiens OX=9606 GN=MAP2K2 PE=1 SV=1	MAP2K2	1	4.9811e-05	95.483	LIHLEIK(1)PAIR	3	-0.84799	1	0.79	0.663	0.705	1.236	1.078	1.275	1.663	0.0022007
hsa03008 Ribosome biogenesis in eukaryotes	0.902548	1	0.46	Q92979	59	1.731	Q3	K	Ribosomal RNA small subunit methyltransferase NEP1 OS=Homo sapiens OX=9606 GN=EMG1 PE=1 SV=4	EMG1	1	0.00264408	75.589	VGK(1)TYELLNCDK	2	0.57293	1	0.709	0.614	0.773	1.241	1.158	1.229	1.731	0.00143751
hsa04360 Axon guidance	0.855829	1	0.55	P23528	92	1.643	Q3	K	Cofilin-1 OS=Homo sapiens OX=9606 GN=CFL1 PE=1 SV=3	CFL1	1	1.70741e-10	121.99	YALYDATYETK(1)ESK	2	0.88008	2	0.714	0.743	0.716	1.144	1.227	1.2	1.643	3.7006e-05
hsa05014 Amyotrophic lateral sclerosis (ALS)	0.537199	1	1.37	P07196	128	1.516	Q3	K	Neurofilament light polypeptide OS=Homo sapiens OX=9606 GN=NEFL PE=1 SV=3	NEFL	1	0.0426312	41.448	QK(1)HSEPSR	3	0.068112	1	0.63	0.85	0.819	1.199	1.198	1.089	1.516	0.0130616
hsa04919 Thyroid hormone signaling pathway	0.248703	3	1.72	Q09472	1704	1.891	Q3	K	Histone acetyltransferase p300 OS=Homo sapiens OX=9606 GN=EP300 PE=1 SV=2	EP300	1	2.47609e-10	80.688	NHDHK(1)MEK(1)LGLGLDDESNNQQAAATQSPGDSR	4	4.3749	6	0.642	0.664	0.659	1.234	1.257	1.224	1.891	5.0177e-07
hsa04919 Thyroid hormone signaling pathway	0.248703	3	1.72	Q09472	1760	1.885	Q3	K	Histone acetyltransferase p300 OS=Homo sapiens OX=9606 GN=EP300 PE=1 SV=2	EP300	1	2.32223e-16	145.52	NANCSLPSCQK(1)MK(1)R	2	-1.3586	5	0.642	0.648	0.679	1.223	1.266	1.222	1.885	3.5127e-06
hsa04919 Thyroid hormone signaling pathway	0.248703	3	1.72	P36507	108	1.663	Q3	K	Dual specificity mitogen-activated protein kinase kinase 2 OS=Homo sapiens OX=9606 GN=MAP2K2 PE=1 SV=1	MAP2K2	1	4.9811e-05	95.483	LIHLEIK(1)PAIR	3	-0.84799	1	0.79	0.663	0.705	1.236	1.078	1.275	1.663	0.0022007
hsa04919 Thyroid hormone signaling pathway	0.248703	3	1.72	Q15382	97	1.749	Q3	K	GTP-binding protein Rheb OS=Homo sapiens OX=9606 GN=RHEB PE=1 SV=1	RHEB	1	0.0026732	65.842	SFEVIK(1)VIHGK	3	1.1424	1	0.669	0.666	0.743	1.19	1.244	1.201	1.749	0.000122954
hsa05166 Human T-cell leukemia virus 1 infection	0.270723	4	1.51	Q09472	1704	1.891	Q3	K	Histone acetyltransferase p300 OS=Homo sapiens OX=9606 GN=EP300 PE=1 SV=2	EP300	1	2.47609e-10	80.688	NHDHK(1)MEK(1)LGLGLDDESNNQQAAATQSPGDSR	4	4.3749	6	0.642	0.664	0.659	1.234	1.257	1.224	1.891	5.0177e-07
hsa05166 Human T-cell leukemia virus 1 infection	0.270723	4	1.51	Q09472	1760	1.885	Q3	K	Histone acetyltransferase p300 OS=Homo sapiens OX=9606 GN=EP300 PE=1 SV=2	EP300	1	2.32223e-16	145.52	NANCSLPSCQK(1)MK(1)R	2	-1.3586	5	0.642	0.648	0.679	1.223	1.266	1.222	1.885	3.5127e-06
hsa05166 Human T-cell leukemia virus 1 infection	0.270723	4	1.51	P36507	108	1.663	Q3	K	Dual specificity mitogen-activated protein kinase kinase 2 OS=Homo sapiens OX=9606 GN=MAP2K2 PE=1 SV=1	MAP2K2	1	4.9811e-05	95.483	LIHLEIK(1)PAIR	3	-0.84799	1	0.79	0.663	0.705	1.236	1.078	1.275	1.663	0.0022007
hsa05166 Human T-cell leukemia virus 1 infection	0.270723	4	1.51	P27824	87	1.514	Q3	K	Calnexin OS=Homo sapiens OX=9606 GN=CANX PE=1 SV=2	CANX	1	0.014782	46.88	GTLSGWILSK(1)AK	3	-0.67335	1	0.807	0.786	0.712	1.226	1.112	1.152	1.514	0.00095527
hsa05166 Human T-cell leukemia virus 1 infection	0.270723	4	1.51	P21796	61	1.877	Q3	K	Voltage-dependent anion-selective channel protein 1 OS=Homo sapiens OX=9606 GN=VDAC1 PE=1 SV=2	VDAC1	1	0.00011548	117.25	VTGSLETK(1)YR	3	1.0352	3	0.663	0.636	0.677	1.244	1.244	1.221	1.877	2.673e-06
hsa05166 Human T-cell leukemia virus 1 infection	0.270723	4	1.51	P21796	20	1.506	Q3	K	Voltage-dependent anion-selective channel protein 1 OS=Homo sapiens OX=9606 GN=VDAC1 PE=1 SV=2	VDAC1	1	5.63016e-11	131.66	DVFTK(1)GYGFGLIK	2	0.76596	2	0.765	0.794	0.754	1.198	1.157	1.128	1.506	6.0692e-05
hsa05416 Viral myocarditis	0.161643	2	2.73	P24043	3092	1.918	Q3	K	Laminin subunit alpha-2 OS=Homo sapiens OX=9606 GN=LAMA2 PE=1 SV=4	LAMA2	1	0.0350388	67.385	GCIRSLK(1)LTK	2	3.4243	1	0.661	0.626	0.658	1.283	1.221	1.227	1.918	1.50302e-05
hsa05416 Viral myocarditis	0.161643	2	2.73	Q03135	57	1.523	Q3	K	Caveolin-1 OS=Homo sapiens OX=9606 GN=CAV1 PE=1 SV=4	CAV1	1	0.00201216	67.997	DPK(1)HLNDDVVK	3	1.0261	1	0.694	0.781	0.816	1.145	1.139	1.206	1.523	0.0012176
hsa04210 Apoptosis	0.405069	3	1.31	Q13813	296	1.717	Q3	K	Spectrin alpha chain, non-erythrocytic 1 OS=Homo sapiens OX=9606 GN=SPTAN1 PE=1 SV=3	SPTAN1	1	0.0243338	65.246	K(1)HEGLER	3	1.0588	1	0.744	0.691	0.678	1.258	1.405	0.965	1.717	0.0100175
hsa04210 Apoptosis	0.405069	3	1.31	P36507	108	1.663	Q3	K	Dual specificity mitogen-activated protein kinase kinase 2 OS=Homo sapiens OX=9606 GN=MAP2K2 PE=1 SV=1	MAP2K2	1	4.9811e-05	95.483	LIHLEIK(1)PAIR	3	-0.84799	1	0.79	0.663	0.705	1.236	1.078	1.275	1.663	0.0022007
hsa04210 Apoptosis	0.405069	3	1.31	O95831	518	1.536	Q3	K	Apoptosis-inducing factor 1, mitochondrial OS=Homo sapiens OX=9606 GN=AIFM1 PE=1 SV=1	AIFM1	1	5.47123e-15	123.42	ATAQDNPK(1)SATEQSGTGIR	3	1.6671	1	0.756	0.746	0.778	1.17	1.076	1.255	1.536	0.00075992
hsa04370 VEGF signaling pathway	0.231018	2	2.18	P15692	149	1.52	Q3	K	Vascular endothelial growth factor A OS=Homo sapiens OX=9606 GN=VEGFA PE=1 SV=2	VEGFA	1	0.0158118	68.016	GK(1)GK(1)GQK(1)R	3	0.20842	1	0.619	0.836	0.835	1.054	1.197	1.23	1.52	0.0183197
hsa04370 VEGF signaling pathway	0.231018	2	2.18	P15692	147	1.52	Q3	K	Vascular endothelial growth factor A OS=Homo sapiens OX=9606 GN=VEGFA PE=1 SV=2	VEGFA	1	0.0158118	68.016	GK(1)GK(1)GQK(1)R	3	0.20842	1	0.619	0.836	0.835	1.054	1.197	1.23	1.52	0.0183197
hsa04370 VEGF signaling pathway	0.231018	2	2.18	P15692	152	1.52	Q3	K	Vascular endothelial growth factor A OS=Homo sapiens OX=9606 GN=VEGFA PE=1 SV=2	VEGFA	1	0.0158118	68.016	GK(1)GK(1)GQK(1)R	3	0.20842	1	0.619	0.836	0.835	1.054	1.197	1.23	1.52	0.0183197
hsa04370 VEGF signaling pathway	0.231018	2	2.18	P36507	108	1.663	Q3	K	Dual specificity mitogen-activated protein kinase kinase 2 OS=Homo sapiens OX=9606 GN=MAP2K2 PE=1 SV=1	MAP2K2	1	4.9811e-05	95.483	LIHLEIK(1)PAIR	3	-0.84799	1	0.79	0.663	0.705	1.236	1.078	1.275	1.663	0.0022007
hsa00562 Inositol phosphate metabolism	0.438597	1	1.82	Q8TBX8	99	1.512	Q3	K	Phosphatidylinositol 5-phosphate 4-kinase type-2 gamma OS=Homo sapiens OX=9606 GN=PIP4K2C PE=1 SV=3	PIP4K2C	1	6.30063e-05	96.229	ENLPSHFK(1)FK	3	1.5003	1	0.766	0.805	0.732	1.171	0.957	1.353	1.512	0.0178419
hsa04071 Sphingolipid signaling pathway	0.841035	1	0.57	P36507	108	1.663	Q3	K	Dual specificity mitogen-activated protein kinase kinase 2 OS=Homo sapiens OX=9606 GN=MAP2K2 PE=1 SV=1	MAP2K2	1	4.9811e-05	95.483	LIHLEIK(1)PAIR	3	-0.84799	1	0.79	0.663	0.705	1.236	1.078	1.275	1.663	0.0022007
hsa04012 ErbB signaling pathway	0.618617	1	1.09	P36507	108	1.663	Q3	K	Dual specificity mitogen-activated protein kinase kinase 2 OS=Homo sapiens OX=9606 GN=MAP2K2 PE=1 SV=1	MAP2K2	1	4.9811e-05	95.483	LIHLEIK(1)PAIR	3	-0.84799	1	0.79	0.663	0.705	1.236	1.078	1.275	1.663	0.0022007
hsa05034 Alcoholism	0.0646211	6	2.05	Q99525	17	1.747	Q3	K	Histone H4-like protein type G OS=Homo sapiens OX=9606 GN=HIST1H4G PE=1 SV=1	HIST1H4G	1	0.00152844	84.31	GLGK(1)GGAK(1)CHR	3	1.0158	1	0.68	0.775	0.62	1.094	0.996	1.535	1.747	0.020535
hsa05034 Alcoholism	0.0646211	6	2.05	Q96KK5	37	1.556	Q3	K	Histone H2A type 1-H OS=Homo sapiens OX=9606 GN=HIST1H2AH PE=1 SV=3	HIST1H2AH	1	0.012122	96.311	K(1)GNYAER	2	0.80708	1	0.728	0.743	0.79	1.238	1.142	1.138	1.556	0.00027896
hsa05034 Alcoholism	0.0646211	6	2.05	Q96KK5	96	1.532	Q3	K	Histone H2A type 1-H OS=Homo sapiens OX=9606 GN=HIST1H2AH PE=1 SV=3	HIST1H2AH	1	3.40253e-08	141.58	NDEELNK(1)LLGK	2	-0.23047	2	0.728	0.792	0.764	1.153	1.204	1.141	1.532	0.000135907
hsa05034 Alcoholism	0.0646211	6	2.05	Q96KK5	126	1.639	Q3	K	Histone H2A type 1-H OS=Homo sapiens OX=9606 GN=HIST1H2AH PE=1 SV=3	HIST1H2AH	1	0.00072571	91.318	TESHHK(1)AK	3	0.69454	6	0.726	0.693	0.76	1.222	1.176	1.174	1.639	7.7928e-05
hsa05034 Alcoholism	0.0646211	6	2.05	P62805	32	1.653	Q3	K	Histone H4 OS=Homo sapiens OX=9606 GN=H4C1 PE=1 SV=2	H4C1	1	3.04485e-08	128.68	DNIQGITK(1)PAIR	2	0.4573	2	0.677	0.679	0.809	1.203	1.199	1.177	1.653	0.0134408
hsa05034 Alcoholism	0.0646211	6	2.05	P62805	78	1.846	Q3	K	Histone H4 OS=Homo sapiens OX=9606 GN=H4C1 PE=1 SV=2	H4C1	1	3.72767e-11	151.98	DAVTYTEHAK(1)R	2	0.33428	3	0.693	0.658	0.65	1.26	1.199	1.235	1.846	1.73873e-05
hsa05034 Alcoholism	0.0646211	6	2.05	P62805	17	1.611	Q3	K	Histone H4 OS=Homo sapiens OX=9606 GN=H4C1 PE=1 SV=2	H4C1	1	1.37446e-45	190.24	GLGK(1)GGAK(1)R	2	-1.3239	136	0.728	0.747	0.73	1.202	1.136	1.215	1.611	2.4396e-05
hsa05034 Alcoholism	0.0646211	6	2.05	Q71DI3	19	1.533	Q3	K	Histone H3.2 OS=Homo sapiens OX=9606 GN=HIST2H3A PE=1 SV=3	HIST2H3A	1	2.45577e-18	167.09	STGGK(1)APRK(1)QLATK(1)AAR	2	0.22427	41	0.669	0.886	0.726	1.238	0.937	1.322	1.533	0.034541
hsa05034 Alcoholism	0.0646211	6	2.05	Q71DI3	10	1.777	Q3	K	Histone H3.2 OS=Homo sapiens OX=9606 GN=HIST2H3A PE=1 SV=3	HIST2H3A	1	0.00024356	111.61	QTARK(1)STGGK(1)APR	2	0.94869	19	0.696	0.688	0.673	1.253	1.186	1.216	1.777	3.3362e-06
hsa05034 Alcoholism	0.0646211	6	2.05	P0C0S5	5	1.669	Q3	K	Histone H2A.Z OS=Homo sapiens OX=9606 GN=H2AZ1 PE=1 SV=2	H2AZ1	1	2.41356e-07	111.64	AGGK(1)AGK(1)DSGK(1)AK(1)TK	2	0.11281	10	0.749	0.714	0.689	1.227	1.164	1.201	1.669	5.8561e-05
hsa05034 Alcoholism	0.0646211	6	2.05	Q71UI9	8	1.776	Q3	K	Histone H2A.V OS=Homo sapiens OX=9606 GN=H2AFV PE=1 SV=3	H2AFV	1	5.25348e-06	111.64	AGK(1)DSGK(1)AK(1)AK	2	0.56256	10	0.682	0.683	0.692	1.231	1.214	1.209	1.776	7.1996e-08
hsa05034 Alcoholism	0.0646211	6	2.05	Q71UI9	12	1.771	Q3	K	Histone H2A.V OS=Homo sapiens OX=9606 GN=H2AFV PE=1 SV=3	H2AFV	1	5.25348e-06	111.64	AGK(1)DSGK(1)AK(1)AK	2	0.56256	8	0.684	0.688	0.689	1.228	1.219	1.203	1.771	4.7604e-08
hsa05034 Alcoholism	0.0646211	6	2.05	Q71UI9	14	1.84	Q3	K	Histone H2A.V OS=Homo sapiens OX=9606 GN=H2AFV PE=1 SV=3	H2AFV	1	0.00142022	96.464	AGK(1)DSGK(1)AK(1)AK	2	0.56256	2	0.675	0.674	0.655	1.23	1.211	1.247	1.84	6.056e-07
hsa05204 Chemical carcinogenesis	0.653832	1	0.99	P47895	423	1.504	Q3	K	Aldehyde dehydrogenase family 1 member A3 OS=Homo sapiens OX=9606 GN=ALDH1A3 PE=1 SV=2	ALDH1A3	1	3.01099e-05	135.99	FK(1)SIEEVIK	2	-0.13248	1	0.763	0.772	0.78	1.196	1.14	1.145	1.504	1.81114e-05
hsa04929 GnRH secretion	0.38176	1	2.18	P36507	108	1.663	Q3	K	Dual specificity mitogen-activated protein kinase kinase 2 OS=Homo sapiens OX=9606 GN=MAP2K2 PE=1 SV=1	MAP2K2	1	4.9811e-05	95.483	LIHLEIK(1)PAIR	3	-0.84799	1	0.79	0.663	0.705	1.236	1.078	1.275	1.663	0.0022007
hsa04152 AMPK signaling pathway	0.531407	2	1.15	P13639	32	1.652	Q3	K	Elongation factor 2 OS=Homo sapiens OX=9606 GN=EEF2 PE=1 SV=4	EEF2	1	0.000910029	50.858	NMSVIAHVDHGK(1)STLTDSLVCK	4	-0.77941	1	0.655	0.728	0.777	1.058	1.229	1.282	1.652	0.0028208
hsa04152 AMPK signaling pathway	0.531407	2	1.15	Q15382	97	1.749	Q3	K	GTP-binding protein Rheb OS=Homo sapiens OX=9606 GN=RHEB PE=1 SV=1	RHEB	1	0.0026732	65.842	SFEVIK(1)VIHGK	3	1.1424	1	0.669	0.666	0.743	1.19	1.244	1.201	1.749	0.000122954
hsa03030 DNA replication	0.301929	2	1.82	P39748	375	1.672	Q3	K	Flap endonuclease 1 OS=Homo sapiens OX=9606 GN=FEN1 PE=1 SV=1	FEN1	1	0.00781029	71.379	TGAAGK(1)FK	3	0.36582	1	0.705	0.708	0.735	1.166	1.305	1.121	1.672	0.00041838
hsa03030 DNA replication	0.301929	2	1.82	Q14566	407	1.656	Q3	K	DNA replication licensing factor MCM6 OS=Homo sapiens OX=9606 GN=MCM6 PE=1 SV=1	MCM6	1	0.0114761	46.318	SQFLK(1)HVEEFSPR	3	-1.3201	1	0.727	0.75	0.689	1.303	1.168	1.116	1.656	0.00065503
hsa04662 B cell receptor signaling pathway	0.537199	1	1.37	P36507	108	1.663	Q3	K	Dual specificity mitogen-activated protein kinase kinase 2 OS=Homo sapiens OX=9606 GN=MAP2K2 PE=1 SV=1	MAP2K2	1	4.9811e-05	95.483	LIHLEIK(1)PAIR	3	-0.84799	1	0.79	0.663	0.705	1.236	1.078	1.275	1.663	0.0022007
hsa00120 Primary bile acid biosynthesis	0.174767	1	5.46	P51659	644	1.711	Q3	K	Peroxisomal multifunctional enzyme type 2 OS=Homo sapiens OX=9606 GN=HSD17B4 PE=1 SV=3	HSD17B4	1	0.00199147	78.488	DIGPEVVK(1)K	3	-0.57914	2	0.692	0.726	0.695	1.207	1.187	1.221	1.711	3.2606e-06
hsa05223 Non-small cell lung cancer	0.579857	1	1.21	P36507	108	1.663	Q3	K	Dual specificity mitogen-activated protein kinase kinase 2 OS=Homo sapiens OX=9606 GN=MAP2K2 PE=1 SV=1	MAP2K2	1	4.9811e-05	95.483	LIHLEIK(1)PAIR	3	-0.84799	1	0.79	0.663	0.705	1.236	1.078	1.275	1.663	0.0022007
hsa00650 Butanoate metabolism	0.231018	2	2.18	Q16836	301	1.579	Q3	K	Hydroxyacyl-coenzyme A dehydrogenase, mitochondrial OS=Homo sapiens OX=9606 GN=HADH PE=1 SV=3	HADH	1	0.00585392	66.27	LVAENK(1)FGK	3	0.9182	1	0.745	0.808	0.684	1.199	1.132	1.202	1.579	0.00090275
hsa00650 Butanoate metabolism	0.231018	2	2.18	P0C7M7	566	1.915	Q3	K	Acyl-coenzyme A synthetase ACSM4, mitochondrial OS=Homo sapiens OX=9606 GN=ACSM4 PE=2 SV=1	ACSM4	1	0.0260859	81.296	TITGK(1)IK	2	0.050763	1	0.69	0.592	0.664	1.211	1.257	1.259	1.915	0.000163329
hsa05222 Small cell lung cancer	0.231018	2	2.18	P24043	3092	1.918	Q3	K	Laminin subunit alpha-2 OS=Homo sapiens OX=9606 GN=LAMA2 PE=1 SV=4	LAMA2	1	0.0350388	67.385	GCIRSLK(1)LTK	2	3.4243	1	0.661	0.626	0.658	1.283	1.221	1.227	1.918	1.50302e-05
hsa05222 Small cell lung cancer	0.231018	2	2.18	Q16787	2135	1.622	Q3	K	Laminin subunit alpha-3 OS=Homo sapiens OX=9606 GN=LAMA3 PE=1 SV=2	LAMA3	1	0.000133898	89.507	SAGK(1)TSLVEEAEK	2	-0.15811	2	0.721	0.727	0.746	1.166	1.178	1.214	1.622	3.461e-06
hsa03013 RNA transport	0.999288	1	0.15	Q7L576	1188	1.882	Q3	K	Cytoplasmic FMR1-interacting protein 1 OS=Homo sapiens OX=9606 GN=CYFIP1 PE=1 SV=1	CYFIP1	0.999952	0.000231257	89.231	VQK(1)HDGKDEIIK	4	-1.3205	2	0.634	0.688	0.65	1.296	1.192	1.224	1.882	5.6212e-05
hsa04066 HIF-1 signaling pathway	0.0362415	6	2.34	P15692	149	1.52	Q3	K	Vascular endothelial growth factor A OS=Homo sapiens OX=9606 GN=VEGFA PE=1 SV=2	VEGFA	1	0.0158118	68.016	GK(1)GK(1)GQK(1)R	3	0.20842	1	0.619	0.836	0.835	1.054	1.197	1.23	1.52	0.0183197
hsa04066 HIF-1 signaling pathway	0.0362415	6	2.34	P15692	147	1.52	Q3	K	Vascular endothelial growth factor A OS=Homo sapiens OX=9606 GN=VEGFA PE=1 SV=2	VEGFA	1	0.0158118	68.016	GK(1)GK(1)GQK(1)R	3	0.20842	1	0.619	0.836	0.835	1.054	1.197	1.23	1.52	0.0183197
hsa04066 HIF-1 signaling pathway	0.0362415	6	2.34	P15692	152	1.52	Q3	K	Vascular endothelial growth factor A OS=Homo sapiens OX=9606 GN=VEGFA PE=1 SV=2	VEGFA	1	0.0158118	68.016	GK(1)GK(1)GQK(1)R	3	0.20842	1	0.619	0.836	0.835	1.054	1.197	1.23	1.52	0.0183197
hsa04066 HIF-1 signaling pathway	0.0362415	6	2.34	Q09472	1704	1.891	Q3	K	Histone acetyltransferase p300 OS=Homo sapiens OX=9606 GN=EP300 PE=1 SV=2	EP300	1	2.47609e-10	80.688	NHDHK(1)MEK(1)LGLGLDDESNNQQAAATQSPGDSR	4	4.3749	6	0.642	0.664	0.659	1.234	1.257	1.224	1.891	5.0177e-07
hsa04066 HIF-1 signaling pathway	0.0362415	6	2.34	Q09472	1760	1.885	Q3	K	Histone acetyltransferase p300 OS=Homo sapiens OX=9606 GN=EP300 PE=1 SV=2	EP300	1	2.32223e-16	145.52	NANCSLPSCQK(1)MK(1)R	2	-1.3586	5	0.642	0.648	0.679	1.223	1.266	1.222	1.885	3.5127e-06
hsa04066 HIF-1 signaling pathway	0.0362415	6	2.34	P62753	243	1.631	Q3	K	40S ribosomal protein S6 OS=Homo sapiens OX=9606 GN=RPS6 PE=1 SV=1	RPS6	1	1.94239e-06	121.29	ASTSK(1)SESSQK	2	0.72863	2	0.736	0.685	0.766	1.194	1.197	1.175	1.631	0.000121433
hsa04066 HIF-1 signaling pathway	0.0362415	6	2.34	P00338	222	1.546	Q3	K	L-lactate dehydrogenase A chain OS=Homo sapiens OX=9606 GN=LDHA PE=1 SV=2	LDHA	1	0.000110087	92.295	TLHPDLGTDK(1)DK	3	0.56364	1	0.676	0.813	0.781	1.204	1.256	1.05	1.546	0.0049956
hsa04066 HIF-1 signaling pathway	0.0362415	6	2.34	P04075	200	1.909	Q3	K	Fructose-bisphosphate aldolase A OS=Homo sapiens OX=9606 GN=ALDOA PE=1 SV=2	ALDOA	1	1.06057e-28	125	YASICQQNGIVPIVEPEILPDGDHDLK(1)R	3	-1.6772	8	0.693	0.577	0.681	1.214	1.249	1.262	1.909	0.00039957
hsa04066 HIF-1 signaling pathway	0.0362415	6	2.34	P04075	108	1.531	Q3	K	Fructose-bisphosphate aldolase A OS=Homo sapiens OX=9606 GN=ALDOA PE=1 SV=2	ALDOA	1	0.000445929	92.866	GGVVGIK(1)VDK	2	0.15856	1	0.727	0.722	0.837	1.193	1.157	1.149	1.531	0.00098334
hsa04066 HIF-1 signaling pathway	0.0362415	6	2.34	P36507	108	1.663	Q3	K	Dual specificity mitogen-activated protein kinase kinase 2 OS=Homo sapiens OX=9606 GN=MAP2K2 PE=1 SV=1	MAP2K2	1	4.9811e-05	95.483	LIHLEIK(1)PAIR	3	-0.84799	1	0.79	0.663	0.705	1.236	1.078	1.275	1.663	0.0022007
hsa04145 Phagosome	0.881447	1	0.5	P27824	87	1.514	Q3	K	Calnexin OS=Homo sapiens OX=9606 GN=CANX PE=1 SV=2	CANX	1	0.014782	46.88	GTLSGWILSK(1)AK	3	-0.67335	1	0.807	0.786	0.712	1.226	1.112	1.152	1.514	0.00095527
hsa00350 Tyrosine metabolism	0.231018	2	2.18	P17174	97	1.571	Q3	K	Aspartate aminotransferase, cytoplasmic OS=Homo sapiens OX=9606 GN=GOT1 PE=1 SV=3	GOT1	1	0.000526115	69.03	LALGDDSPALK(1)EK	3	4.0464	1	0.768	0.717	0.76	1.092	1.374	1.06	1.571	0.0062823
hsa00350 Tyrosine metabolism	0.231018	2	2.18	P47895	423	1.504	Q3	K	Aldehyde dehydrogenase family 1 member A3 OS=Homo sapiens OX=9606 GN=ALDH1A3 PE=1 SV=2	ALDH1A3	1	3.01099e-05	135.99	FK(1)SIEEVIK	2	-0.13248	1	0.763	0.772	0.78	1.196	1.14	1.145	1.504	1.81114e-05
hsa04520 Adherens junction	0.248703	3	1.72	Q09472	1704	1.891	Q3	K	Histone acetyltransferase p300 OS=Homo sapiens OX=9606 GN=EP300 PE=1 SV=2	EP300	1	2.47609e-10	80.688	NHDHK(1)MEK(1)LGLGLDDESNNQQAAATQSPGDSR	4	4.3749	6	0.642	0.664	0.659	1.234	1.257	1.224	1.891	5.0177e-07
hsa04520 Adherens junction	0.248703	3	1.72	Q09472	1760	1.885	Q3	K	Histone acetyltransferase p300 OS=Homo sapiens OX=9606 GN=EP300 PE=1 SV=2	EP300	1	2.32223e-16	145.52	NANCSLPSCQK(1)MK(1)R	2	-1.3586	5	0.642	0.648	0.679	1.223	1.266	1.222	1.885	3.5127e-06
hsa04520 Adherens junction	0.248703	3	1.72	P35221	881	1.511	Q3	K	Catenin alpha-1 OS=Homo sapiens OX=9606 GN=CTNNA1 PE=1 SV=1	CTNNA1	1	0.00164808	73.927	EKQDETQTK(1)IK	3	0.98541	1	0.774	0.811	0.723	1.193	1.172	1.122	1.511	0.00040268
hsa04520 Adherens junction	0.248703	3	1.72	O43707	779	1.506	Q3	K	Alpha-actinin-4 OS=Homo sapiens OX=9606 GN=ACTN4 PE=1 SV=2	ACTN4	1	2.1119e-07	92.098	ASFNHFDK(1)DHGGALGPEEFK	4	-0.48137	1	0.769	0.755	0.788	1.156	1.148	1.177	1.506	4.621e-06
hsa00030 Pentose phosphate pathway	0.405663	2	1.46	P29401	283	1.66	Q3	K	Transketolase OS=Homo sapiens OX=9606 GN=TKT PE=1 SV=3	TKT	1	1.52026e-05	65.887	K(1)ILATPPQEDAPSVDIANIR	3	0.18279	1	0.831	0.619	0.709	1.16	1.07	1.353	1.66	0.0096592
hsa00030 Pentose phosphate pathway	0.405663	2	1.46	P04075	200	1.909	Q3	K	Fructose-bisphosphate aldolase A OS=Homo sapiens OX=9606 GN=ALDOA PE=1 SV=2	ALDOA	1	1.06057e-28	125	YASICQQNGIVPIVEPEILPDGDHDLK(1)R	3	-1.6772	8	0.693	0.577	0.681	1.214	1.249	1.262	1.909	0.00039957
hsa00030 Pentose phosphate pathway	0.405663	2	1.46	P04075	108	1.531	Q3	K	Fructose-bisphosphate aldolase A OS=Homo sapiens OX=9606 GN=ALDOA PE=1 SV=2	ALDOA	1	0.000445929	92.866	GGVVGIK(1)VDK	2	0.15856	1	0.727	0.722	0.837	1.193	1.157	1.149	1.531	0.00098334
hsa04330 Notch signaling pathway	0.38176	1	2.18	Q09472	1704	1.891	Q3	K	Histone acetyltransferase p300 OS=Homo sapiens OX=9606 GN=EP300 PE=1 SV=2	EP300	1	2.47609e-10	80.688	NHDHK(1)MEK(1)LGLGLDDESNNQQAAATQSPGDSR	4	4.3749	6	0.642	0.664	0.659	1.234	1.257	1.224	1.891	5.0177e-07
hsa04330 Notch signaling pathway	0.38176	1	2.18	Q09472	1760	1.885	Q3	K	Histone acetyltransferase p300 OS=Homo sapiens OX=9606 GN=EP300 PE=1 SV=2	EP300	1	2.32223e-16	145.52	NANCSLPSCQK(1)MK(1)R	2	-1.3586	5	0.642	0.648	0.679	1.223	1.266	1.222	1.885	3.5127e-06
hsa05161 Hepatitis B	0.170226	4	1.82	Q09472	1704	1.891	Q3	K	Histone acetyltransferase p300 OS=Homo sapiens OX=9606 GN=EP300 PE=1 SV=2	EP300	1	2.47609e-10	80.688	NHDHK(1)MEK(1)LGLGLDDESNNQQAAATQSPGDSR	4	4.3749	6	0.642	0.664	0.659	1.234	1.257	1.224	1.891	5.0177e-07
hsa05161 Hepatitis B	0.170226	4	1.82	Q09472	1760	1.885	Q3	K	Histone acetyltransferase p300 OS=Homo sapiens OX=9606 GN=EP300 PE=1 SV=2	EP300	1	2.32223e-16	145.52	NANCSLPSCQK(1)MK(1)R	2	-1.3586	5	0.642	0.648	0.679	1.223	1.266	1.222	1.885	3.5127e-06
hsa05161 Hepatitis B	0.170226	4	1.82	P36507	108	1.663	Q3	K	Dual specificity mitogen-activated protein kinase kinase 2 OS=Homo sapiens OX=9606 GN=MAP2K2 PE=1 SV=1	MAP2K2	1	4.9811e-05	95.483	LIHLEIK(1)PAIR	3	-0.84799	1	0.79	0.663	0.705	1.236	1.078	1.275	1.663	0.0022007
hsa05161 Hepatitis B	0.170226	4	1.82	Q16531	191	1.804	Q3	K	DNA damage-binding protein 1 OS=Homo sapiens OX=9606 GN=DDB1 PE=1 SV=1	DDB1	1	5.7889e-05	94.363	HVK(1)TYEVSLR	3	-1.2231	2	0.644	0.677	0.712	1.233	1.223	1.211	1.804	3.8213e-05
hsa05161 Hepatitis B	0.170226	4	1.82	P31946	70	1.526	Q3	K	14-3-3 protein beta/alpha OS=Homo sapiens OX=9606 GN=YWHAB PE=1 SV=3	YWHAB	1	1.60397e-05	106.67	VISSIEQK(1)TER	3	-0.051644	2	0.777	0.814	0.701	1.201	1.131	1.165	1.526	0.0008628
hsa00410 beta-Alanine metabolism	0.714883	1	0.84	P47895	423	1.504	Q3	K	Aldehyde dehydrogenase family 1 member A3 OS=Homo sapiens OX=9606 GN=ALDH1A3 PE=1 SV=2	ALDH1A3	1	3.01099e-05	135.99	FK(1)SIEEVIK	2	-0.13248	1	0.763	0.772	0.78	1.196	1.14	1.145	1.504	1.81114e-05
hsa05169 Epstein-Barr virus infection	0.656151	3	0.91	P62333	322	1.784	Q3	K	26S proteasome regulatory subunit 10B OS=Homo sapiens OX=9606 GN=PSMC6 PE=1 SV=1	PSMC6	1	3.68076e-07	92.39	IHAGPITK(1)HGEIDYEAIVK	4	0.89264	1	0.667	0.664	0.727	1.374	1.471	0.826	1.784	0.040963
hsa05169 Epstein-Barr virus infection	0.656151	3	0.91	P30101	494	1.633	Q3	K	Protein disulfide-isomerase A3 OS=Homo sapiens OX=9606 GN=PDIA3 PE=1 SV=4	PDIA3	1	1.11552e-22	158.91	EATNPPVIQEEK(1)PK	2	-0.21724	3	0.713	0.703	0.767	1.119	1.287	1.158	1.633	0.00061616
hsa05169 Epstein-Barr virus infection	0.656151	3	0.91	Q15008	130	1.786	Q3	K	26S proteasome non-ATPase regulatory subunit 6 OS=Homo sapiens OX=9606 GN=PSMD6 PE=1 SV=1	PSMD6	1	0.00511348	57.885	TYDK(1)TVALGHR	3	-1.9991	1	0.682	0.722	0.643	1.2	1.162	1.294	1.786	0.0002359
hsa05322 Systemic lupus erythematosus	0.00672494	7	2.94	Q99525	17	1.747	Q3	K	Histone H4-like protein type G OS=Homo sapiens OX=9606 GN=HIST1H4G PE=1 SV=1	HIST1H4G	1	0.00152844	84.31	GLGK(1)GGAK(1)CHR	3	1.0158	1	0.68	0.775	0.62	1.094	0.996	1.535	1.747	0.020535
hsa05322 Systemic lupus erythematosus	0.00672494	7	2.94	Q96KK5	37	1.556	Q3	K	Histone H2A type 1-H OS=Homo sapiens OX=9606 GN=HIST1H2AH PE=1 SV=3	HIST1H2AH	1	0.012122	96.311	K(1)GNYAER	2	0.80708	1	0.728	0.743	0.79	1.238	1.142	1.138	1.556	0.00027896
hsa05322 Systemic lupus erythematosus	0.00672494	7	2.94	Q96KK5	96	1.532	Q3	K	Histone H2A type 1-H OS=Homo sapiens OX=9606 GN=HIST1H2AH PE=1 SV=3	HIST1H2AH	1	3.40253e-08	141.58	NDEELNK(1)LLGK	2	-0.23047	2	0.728	0.792	0.764	1.153	1.204	1.141	1.532	0.000135907
hsa05322 Systemic lupus erythematosus	0.00672494	7	2.94	Q96KK5	126	1.639	Q3	K	Histone H2A type 1-H OS=Homo sapiens OX=9606 GN=HIST1H2AH PE=1 SV=3	HIST1H2AH	1	0.00072571	91.318	TESHHK(1)AK	3	0.69454	6	0.726	0.693	0.76	1.222	1.176	1.174	1.639	7.7928e-05
hsa05322 Systemic lupus erythematosus	0.00672494	7	2.94	P62805	32	1.653	Q3	K	Histone H4 OS=Homo sapiens OX=9606 GN=H4C1 PE=1 SV=2	H4C1	1	3.04485e-08	128.68	DNIQGITK(1)PAIR	2	0.4573	2	0.677	0.679	0.809	1.203	1.199	1.177	1.653	0.0134408
hsa05322 Systemic lupus erythematosus	0.00672494	7	2.94	P62805	78	1.846	Q3	K	Histone H4 OS=Homo sapiens OX=9606 GN=H4C1 PE=1 SV=2	H4C1	1	3.72767e-11	151.98	DAVTYTEHAK(1)R	2	0.33428	3	0.693	0.658	0.65	1.26	1.199	1.235	1.846	1.73873e-05
hsa05322 Systemic lupus erythematosus	0.00672494	7	2.94	P62805	17	1.611	Q3	K	Histone H4 OS=Homo sapiens OX=9606 GN=H4C1 PE=1 SV=2	H4C1	1	1.37446e-45	190.24	GLGK(1)GGAK(1)R	2	-1.3239	136	0.728	0.747	0.73	1.202	1.136	1.215	1.611	2.4396e-05
hsa05322 Systemic lupus erythematosus	0.00672494	7	2.94	Q71DI3	19	1.533	Q3	K	Histone H3.2 OS=Homo sapiens OX=9606 GN=HIST2H3A PE=1 SV=3	HIST2H3A	1	2.45577e-18	167.09	STGGK(1)APRK(1)QLATK(1)AAR	2	0.22427	41	0.669	0.886	0.726	1.238	0.937	1.322	1.533	0.034541
hsa05322 Systemic lupus erythematosus	0.00672494	7	2.94	Q71DI3	10	1.777	Q3	K	Histone H3.2 OS=Homo sapiens OX=9606 GN=HIST2H3A PE=1 SV=3	HIST2H3A	1	0.00024356	111.61	QTARK(1)STGGK(1)APR	2	0.94869	19	0.696	0.688	0.673	1.253	1.186	1.216	1.777	3.3362e-06
hsa05322 Systemic lupus erythematosus	0.00672494	7	2.94	P0C0S5	5	1.669	Q3	K	Histone H2A.Z OS=Homo sapiens OX=9606 GN=H2AZ1 PE=1 SV=2	H2AZ1	1	2.41356e-07	111.64	AGGK(1)AGK(1)DSGK(1)AK(1)TK	2	0.11281	10	0.749	0.714	0.689	1.227	1.164	1.201	1.669	5.8561e-05
hsa05322 Systemic lupus erythematosus	0.00672494	7	2.94	Q71UI9	8	1.776	Q3	K	Histone H2A.V OS=Homo sapiens OX=9606 GN=H2AFV PE=1 SV=3	H2AFV	1	5.25348e-06	111.64	AGK(1)DSGK(1)AK(1)AK	2	0.56256	10	0.682	0.683	0.692	1.231	1.214	1.209	1.776	7.1996e-08
hsa05322 Systemic lupus erythematosus	0.00672494	7	2.94	Q71UI9	12	1.771	Q3	K	Histone H2A.V OS=Homo sapiens OX=9606 GN=H2AFV PE=1 SV=3	H2AFV	1	5.25348e-06	111.64	AGK(1)DSGK(1)AK(1)AK	2	0.56256	8	0.684	0.688	0.689	1.228	1.219	1.203	1.771	4.7604e-08
hsa05322 Systemic lupus erythematosus	0.00672494	7	2.94	Q71UI9	14	1.84	Q3	K	Histone H2A.V OS=Homo sapiens OX=9606 GN=H2AFV PE=1 SV=3	H2AFV	1	0.00142022	96.464	AGK(1)DSGK(1)AK(1)AK	2	0.56256	2	0.675	0.674	0.655	1.23	1.211	1.247	1.84	6.056e-07
hsa05322 Systemic lupus erythematosus	0.00672494	7	2.94	O43707	779	1.506	Q3	K	Alpha-actinin-4 OS=Homo sapiens OX=9606 GN=ACTN4 PE=1 SV=2	ACTN4	1	2.1119e-07	92.098	ASFNHFDK(1)DHGGALGPEEFK	4	-0.48137	1	0.769	0.755	0.788	1.156	1.148	1.177	1.506	4.621e-06
hsa00400 Phenylalanine, tyrosine and tryptophan biosynthesis	0.174767	1	5.46	P17174	97	1.571	Q3	K	Aspartate aminotransferase, cytoplasmic OS=Homo sapiens OX=9606 GN=GOT1 PE=1 SV=3	GOT1	1	0.000526115	69.03	LALGDDSPALK(1)EK	3	4.0464	1	0.768	0.717	0.76	1.092	1.374	1.06	1.571	0.0062823
hsa01040 Biosynthesis of unsaturated fatty acids	0.490254	1	1.56	P51659	644	1.711	Q3	K	Peroxisomal multifunctional enzyme type 2 OS=Homo sapiens OX=9606 GN=HSD17B4 PE=1 SV=3	HSD17B4	1	0.00199147	78.488	DIGPEVVK(1)K	3	-0.57914	2	0.692	0.726	0.695	1.207	1.187	1.221	1.711	3.2606e-06
hsa05323 Rheumatoid arthritis	0.438597	1	1.82	P15692	149	1.52	Q3	K	Vascular endothelial growth factor A OS=Homo sapiens OX=9606 GN=VEGFA PE=1 SV=2	VEGFA	1	0.0158118	68.016	GK(1)GK(1)GQK(1)R	3	0.20842	1	0.619	0.836	0.835	1.054	1.197	1.23	1.52	0.0183197
hsa05323 Rheumatoid arthritis	0.438597	1	1.82	P15692	147	1.52	Q3	K	Vascular endothelial growth factor A OS=Homo sapiens OX=9606 GN=VEGFA PE=1 SV=2	VEGFA	1	0.0158118	68.016	GK(1)GK(1)GQK(1)R	3	0.20842	1	0.619	0.836	0.835	1.054	1.197	1.23	1.52	0.0183197
hsa05323 Rheumatoid arthritis	0.438597	1	1.82	P15692	152	1.52	Q3	K	Vascular endothelial growth factor A OS=Homo sapiens OX=9606 GN=VEGFA PE=1 SV=2	VEGFA	1	0.0158118	68.016	GK(1)GK(1)GQK(1)R	3	0.20842	1	0.619	0.836	0.835	1.054	1.197	1.23	1.52	0.0183197
hsa04932 Non-alcoholic fatty liver disease (NAFLD)	0.724962	2	0.81	P31040	250	1.834	Q3	K	Succinate dehydrogenase [ubiquinone] flavoprotein subunit, mitochondrial OS=Homo sapiens OX=9606 GN=SDHA PE=1 SV=2	SDHA	1	4.99908e-10	121.48	AK(1)NTVVATGGYGR	2	-0.32717	1	0.651	0.652	0.705	1.211	1.212	1.26	1.834	3.6211e-05
hsa04932 Non-alcoholic fatty liver disease (NAFLD)	0.724962	2	0.81	P47985	101	1.523	Q3	K	Cytochrome b-c1 complex subunit Rieske, mitochondrial OS=Homo sapiens OX=9606 GN=UQCRFS1 PE=1 SV=2	UQCRFS1	1	0.00038399	92.99	LEVLDSTK(1)SSR	2	-1.559	1	0.714	0.657	0.922	1.111	1.353	1.029	1.523	0.031261
hsa04640 Hematopoietic cell lineage	0.490254	1	1.56	P13987	66	1.753	Q3	K	CD59 glycoprotein OS=Homo sapiens OX=9606 GN=CD59 PE=1 SV=1	CD59	1	4.46545e-17	135.72	CWK(1)FEHCNFNDVTTR	3	-2.6005	1	0.661	0.66	0.756	1.253	1.26	1.128	1.753	0.00061964
hsa05219 Bladder cancer	0.128657	2	3.12	P15692	149	1.52	Q3	K	Vascular endothelial growth factor A OS=Homo sapiens OX=9606 GN=VEGFA PE=1 SV=2	VEGFA	1	0.0158118	68.016	GK(1)GK(1)GQK(1)R	3	0.20842	1	0.619	0.836	0.835	1.054	1.197	1.23	1.52	0.0183197
hsa05219 Bladder cancer	0.128657	2	3.12	P15692	147	1.52	Q3	K	Vascular endothelial growth factor A OS=Homo sapiens OX=9606 GN=VEGFA PE=1 SV=2	VEGFA	1	0.0158118	68.016	GK(1)GK(1)GQK(1)R	3	0.20842	1	0.619	0.836	0.835	1.054	1.197	1.23	1.52	0.0183197
hsa05219 Bladder cancer	0.128657	2	3.12	P15692	152	1.52	Q3	K	Vascular endothelial growth factor A OS=Homo sapiens OX=9606 GN=VEGFA PE=1 SV=2	VEGFA	1	0.0158118	68.016	GK(1)GK(1)GQK(1)R	3	0.20842	1	0.619	0.836	0.835	1.054	1.197	1.23	1.52	0.0183197
hsa05219 Bladder cancer	0.128657	2	3.12	P36507	108	1.663	Q3	K	Dual specificity mitogen-activated protein kinase kinase 2 OS=Homo sapiens OX=9606 GN=MAP2K2 PE=1 SV=1	MAP2K2	1	4.9811e-05	95.483	LIHLEIK(1)PAIR	3	-0.84799	1	0.79	0.663	0.705	1.236	1.078	1.275	1.663	0.0022007
hsa00515 Mannose type O-glycan biosynthesis	0.0915371	1	10.92	P15291	348	1.811	Q3	K	Beta-1,4-galactosyltransferase 1 OS=Homo sapiens OX=9606 GN=B4GALT1 PE=1 SV=5	B4GALT1	1	0.0295481	72.23	K(1)NEPNPQR	2	0.42742	1	0.751	0.632	0.648	1.279	1.22	1.18	1.811	0.0005237
hsa00601 Glycosphingolipid biosynthesis - lacto and neolacto series	0.0915371	1	10.92	P15291	348	1.811	Q3	K	Beta-1,4-galactosyltransferase 1 OS=Homo sapiens OX=9606 GN=B4GALT1 PE=1 SV=5	B4GALT1	1	0.0295481	72.23	K(1)NEPNPQR	2	0.42742	1	0.751	0.632	0.648	1.279	1.22	1.18	1.811	0.0005237
hsa05220 Chronic myeloid leukemia	0.579857	1	1.21	P36507	108	1.663	Q3	K	Dual specificity mitogen-activated protein kinase kinase 2 OS=Homo sapiens OX=9606 GN=MAP2K2 PE=1 SV=1	MAP2K2	1	4.9811e-05	95.483	LIHLEIK(1)PAIR	3	-0.84799	1	0.79	0.663	0.705	1.236	1.078	1.275	1.663	0.0022007
hsa04620 Toll-like receptor signaling pathway	0.618617	1	1.09	P36507	108	1.663	Q3	K	Dual specificity mitogen-activated protein kinase kinase 2 OS=Homo sapiens OX=9606 GN=MAP2K2 PE=1 SV=1	MAP2K2	1	4.9811e-05	95.483	LIHLEIK(1)PAIR	3	-0.84799	1	0.79	0.663	0.705	1.236	1.078	1.275	1.663	0.0022007
hsa00360 Phenylalanine metabolism	0.0975736	2	3.64	P17174	97	1.571	Q3	K	Aspartate aminotransferase, cytoplasmic OS=Homo sapiens OX=9606 GN=GOT1 PE=1 SV=3	GOT1	1	0.000526115	69.03	LALGDDSPALK(1)EK	3	4.0464	1	0.768	0.717	0.76	1.092	1.374	1.06	1.571	0.0062823
hsa00360 Phenylalanine metabolism	0.0975736	2	3.64	P47895	423	1.504	Q3	K	Aldehyde dehydrogenase family 1 member A3 OS=Homo sapiens OX=9606 GN=ALDH1A3 PE=1 SV=2	ALDH1A3	1	3.01099e-05	135.99	FK(1)SIEEVIK	2	-0.13248	1	0.763	0.772	0.78	1.196	1.14	1.145	1.504	1.81114e-05
hsa03040 Spliceosome	0.160742	9	1.45	P07910	176	1.934	Q3	K	Heterogeneous nuclear ribonucleoproteins C1/C2 OS=Homo sapiens OX=9606 GN=HNRNPC PE=1 SV=4	HNRNPC	1	4.37087e-06	137.4	SGFNSK(1)SGQR	2	0.17987	2	0.61	0.654	0.667	1.26	1.219	1.256	1.934	2.1133e-05
hsa03040 Spliceosome	0.160742	9	1.45	P09651	105	1.515	Q3	K	Heterogeneous nuclear ribonucleoprotein A1 OS=Homo sapiens OX=9606 GN=HNRNPA1 PE=1 SV=5	HNRNPA1	1	0.000353752	77.776	EDSQRPGAHLTVK(1)K	3	-0.32852	2	0.768	0.733	0.803	1.186	1.276	1.029	1.515	0.0038216
hsa03040 Spliceosome	0.160742	9	1.45	Q15365	31	1.653	Q3	K	Poly(rC)-binding protein 1 OS=Homo sapiens OX=9606 GN=PCBP1 PE=1 SV=2	PCBP1	1	0.00209659	91.658	EVGSIIGK(1)K	2	0.74548	2	0.745	0.741	0.679	1.055	1.447	1.076	1.653	0.0098571
hsa03040 Spliceosome	0.160742	9	1.45	P26368	462	1.533	Q3	K	Splicing factor U2AF 65 kDa subunit OS=Homo sapiens OX=9606 GN=U2AF2 PE=1 SV=4	U2AF2	1	0.000151529	86.944	VVVTK(1)YCDPDSYHR	3	-0.73037	2	0.702	0.77	0.809	1.15	1.143	1.203	1.533	0.00065807
hsa03040 Spliceosome	0.160742	9	1.45	P17844	33	1.57	Q3	K	Probable ATP-dependent RNA helicase DDX5 OS=Homo sapiens OX=9606 GN=DDX5 PE=1 SV=1	DDX5	1	0.0114461	85.533	K(1)FGNPGEK	2	0.64993	1	0.756	0.73	0.76	1.172	1.17	1.184	1.57	2.1671e-06
hsa03040 Spliceosome	0.160742	9	1.45	P17844	45	1.709	Q3	K	Probable ATP-dependent RNA helicase DDX5 OS=Homo sapiens OX=9606 GN=DDX5 PE=1 SV=1	DDX5	1	0.0064221	68.657	K(1)WNLDELPK	3	0.20029	1	0.715	0.73	0.671	1.179	1.31	1.127	1.709	0.00047944
hsa03040 Spliceosome	0.160742	9	1.45	Q15459	754	1.678	Q3	K	Splicing factor 3A subunit 1 OS=Homo sapiens OX=9606 GN=SF3A1 PE=1 SV=1	SF3A1	1	0.000115335	90.614	IHEATGMPAGK(1)QK	3	1.5095	1	0.66	0.661	0.823	1.204	1.365	1.029	1.678	0.0092791
hsa03040 Spliceosome	0.160742	9	1.45	Q96NC0	55	1.581	Q3	K	Zinc finger matrin-type protein 2 OS=Homo sapiens OX=9606 GN=ZMAT2 PE=1 SV=1	ZMAT2	1	0.00903316	77.062	DYK(1)VDLESK	2	1.2036	1	0.711	0.841	0.682	1.157	1.275	1.101	1.581	0.0039606
hsa03040 Spliceosome	0.160742	9	1.45	Q15428	10	1.614	Q3	K	Splicing factor 3A subunit 2 OS=Homo sapiens OX=9606 GN=SF3A2 PE=1 SV=2	SF3A2	1	1.3659e-26	154.07	PGGK(1)TGSGGVASSSESNR	2	0.58071	2	0.71	0.876	0.616	1.25	1.04	1.265	1.614	0.0156602
hsa03040 Spliceosome	0.160742	9	1.45	Q9Y2W2	13	1.624	Q3	K	WW domain-binding protein 11 OS=Homo sapiens OX=9606 GN=WBP11 PE=1 SV=1	WBP11	1	0.000655499	89.992	SGK(1)FMNPTDQAR	2	-1.3379	1	0.727	0.724	0.744	1.237	1.168	1.16	1.624	2.2721e-05
hsa04114 Oocyte meiosis	0.934223	1	0.39	P31946	70	1.526	Q3	K	14-3-3 protein beta/alpha OS=Homo sapiens OX=9606 GN=YWHAB PE=1 SV=3	YWHAB	1	1.60397e-05	106.67	VISSIEQK(1)TER	3	-0.051644	2	0.777	0.814	0.701	1.201	1.131	1.165	1.526	0.0008628
hsa05211 Renal cell carcinoma	0.174432	3	2.05	P15692	149	1.52	Q3	K	Vascular endothelial growth factor A OS=Homo sapiens OX=9606 GN=VEGFA PE=1 SV=2	VEGFA	1	0.0158118	68.016	GK(1)GK(1)GQK(1)R	3	0.20842	1	0.619	0.836	0.835	1.054	1.197	1.23	1.52	0.0183197
hsa05211 Renal cell carcinoma	0.174432	3	2.05	P15692	147	1.52	Q3	K	Vascular endothelial growth factor A OS=Homo sapiens OX=9606 GN=VEGFA PE=1 SV=2	VEGFA	1	0.0158118	68.016	GK(1)GK(1)GQK(1)R	3	0.20842	1	0.619	0.836	0.835	1.054	1.197	1.23	1.52	0.0183197
hsa05211 Renal cell carcinoma	0.174432	3	2.05	P15692	152	1.52	Q3	K	Vascular endothelial growth factor A OS=Homo sapiens OX=9606 GN=VEGFA PE=1 SV=2	VEGFA	1	0.0158118	68.016	GK(1)GK(1)GQK(1)R	3	0.20842	1	0.619	0.836	0.835	1.054	1.197	1.23	1.52	0.0183197
hsa05211 Renal cell carcinoma	0.174432	3	2.05	Q09472	1704	1.891	Q3	K	Histone acetyltransferase p300 OS=Homo sapiens OX=9606 GN=EP300 PE=1 SV=2	EP300	1	2.47609e-10	80.688	NHDHK(1)MEK(1)LGLGLDDESNNQQAAATQSPGDSR	4	4.3749	6	0.642	0.664	0.659	1.234	1.257	1.224	1.891	5.0177e-07
hsa05211 Renal cell carcinoma	0.174432	3	2.05	Q09472	1760	1.885	Q3	K	Histone acetyltransferase p300 OS=Homo sapiens OX=9606 GN=EP300 PE=1 SV=2	EP300	1	2.32223e-16	145.52	NANCSLPSCQK(1)MK(1)R	2	-1.3586	5	0.642	0.648	0.679	1.223	1.266	1.222	1.885	3.5127e-06
hsa05211 Renal cell carcinoma	0.174432	3	2.05	P36507	108	1.663	Q3	K	Dual specificity mitogen-activated protein kinase kinase 2 OS=Homo sapiens OX=9606 GN=MAP2K2 PE=1 SV=1	MAP2K2	1	4.9811e-05	95.483	LIHLEIK(1)PAIR	3	-0.84799	1	0.79	0.663	0.705	1.236	1.078	1.275	1.663	0.0022007
hsa04962 Vasopressin-regulated water reabsorption	0.685823	1	0.91	P52565	141	1.57	Q3	K	Rho GDP-dissociation inhibitor 1 OS=Homo sapiens OX=9606 GN=ARHGDIA PE=1 SV=3	ARHGDIA	1	4.39749e-58	222.45	IDK(1)TDYMVGSYGPR	3	-0.56445	5	0.76	0.752	0.735	1.193	1.165	1.169	1.57	1.6764e-06
hsa01523 Antifolate resistance	0.438597	1	1.82	P34897	200	1.553	Q3	K	Serine hydroxymethyltransferase, mitochondrial OS=Homo sapiens OX=9606 GN=SHMT2 PE=1 SV=3	SHMT2	1	1.11032e-09	113.54	LNPK(1)TGLIDYNQLALTAR	3	-0.53359	1	0.671	0.753	0.836	1.158	1.146	1.206	1.553	0.0024569
hsa00020 Citrate cycle (TCA cycle)	0.892509	1	0.47	P31040	250	1.834	Q3	K	Succinate dehydrogenase [ubiquinone] flavoprotein subunit, mitochondrial OS=Homo sapiens OX=9606 GN=SDHA PE=1 SV=2	SDHA	1	4.99908e-10	121.48	AK(1)NTVVATGGYGR	2	-0.32717	1	0.651	0.652	0.705	1.211	1.212	1.26	1.834	3.6211e-05
hsa04371 Apelin signaling pathway	0.266469	2	1.99	P62753	243	1.631	Q3	K	40S ribosomal protein S6 OS=Homo sapiens OX=9606 GN=RPS6 PE=1 SV=1	RPS6	1	1.94239e-06	121.29	ASTSK(1)SESSQK	2	0.72863	2	0.736	0.685	0.766	1.194	1.197	1.175	1.631	0.000121433
hsa04371 Apelin signaling pathway	0.266469	2	1.99	P36507	108	1.663	Q3	K	Dual specificity mitogen-activated protein kinase kinase 2 OS=Homo sapiens OX=9606 GN=MAP2K2 PE=1 SV=1	MAP2K2	1	4.9811e-05	95.483	LIHLEIK(1)PAIR	3	-0.84799	1	0.79	0.663	0.705	1.236	1.078	1.275	1.663	0.0022007
hsa04310 Wnt signaling pathway	0.501649	2	1.21	Q09472	1704	1.891	Q3	K	Histone acetyltransferase p300 OS=Homo sapiens OX=9606 GN=EP300 PE=1 SV=2	EP300	1	2.47609e-10	80.688	NHDHK(1)MEK(1)LGLGLDDESNNQQAAATQSPGDSR	4	4.3749	6	0.642	0.664	0.659	1.234	1.257	1.224	1.891	5.0177e-07
hsa04310 Wnt signaling pathway	0.501649	2	1.21	Q09472	1760	1.885	Q3	K	Histone acetyltransferase p300 OS=Homo sapiens OX=9606 GN=EP300 PE=1 SV=2	EP300	1	2.32223e-16	145.52	NANCSLPSCQK(1)MK(1)R	2	-1.3586	5	0.642	0.648	0.679	1.223	1.266	1.222	1.885	3.5127e-06
hsa04310 Wnt signaling pathway	0.501649	2	1.21	O75487	44	1.652	Q3	K	Glypican-4 OS=Homo sapiens OX=9606 GN=GPC4 PE=1 SV=4	GPC4	1	1.65724e-10	118.72	GFNK(1)NDAPLHEINGDHLK	4	0.22408	2	0.727	0.708	0.733	1.228	1.179	1.174	1.652	4.6607e-06
hsa00620 Pyruvate metabolism	0.892509	1	0.47	P00338	222	1.546	Q3	K	L-lactate dehydrogenase A chain OS=Homo sapiens OX=9606 GN=LDHA PE=1 SV=2	LDHA	1	0.000110087	92.295	TLHPDLGTDK(1)DK	3	0.56364	1	0.676	0.813	0.781	1.204	1.256	1.05	1.546	0.0049956
hsa05225 Hepatocellular carcinoma	0.869258	1	0.52	P36507	108	1.663	Q3	K	Dual specificity mitogen-activated protein kinase kinase 2 OS=Homo sapiens OX=9606 GN=MAP2K2 PE=1 SV=1	MAP2K2	1	4.9811e-05	95.483	LIHLEIK(1)PAIR	3	-0.84799	1	0.79	0.663	0.705	1.236	1.078	1.275	1.663	0.0022007
hsa04660 T cell receptor signaling pathway	0.685823	1	0.91	P36507	108	1.663	Q3	K	Dual specificity mitogen-activated protein kinase kinase 2 OS=Homo sapiens OX=9606 GN=MAP2K2 PE=1 SV=1	MAP2K2	1	4.9811e-05	95.483	LIHLEIK(1)PAIR	3	-0.84799	1	0.79	0.663	0.705	1.236	1.078	1.275	1.663	0.0022007
hsa05215 Prostate cancer	0.129241	3	2.34	Q09472	1704	1.891	Q3	K	Histone acetyltransferase p300 OS=Homo sapiens OX=9606 GN=EP300 PE=1 SV=2	EP300	1	2.47609e-10	80.688	NHDHK(1)MEK(1)LGLGLDDESNNQQAAATQSPGDSR	4	4.3749	6	0.642	0.664	0.659	1.234	1.257	1.224	1.891	5.0177e-07
hsa05215 Prostate cancer	0.129241	3	2.34	Q09472	1760	1.885	Q3	K	Histone acetyltransferase p300 OS=Homo sapiens OX=9606 GN=EP300 PE=1 SV=2	EP300	1	2.32223e-16	145.52	NANCSLPSCQK(1)MK(1)R	2	-1.3586	5	0.642	0.648	0.679	1.223	1.266	1.222	1.885	3.5127e-06
hsa05215 Prostate cancer	0.129241	3	2.34	P36507	108	1.663	Q3	K	Dual specificity mitogen-activated protein kinase kinase 2 OS=Homo sapiens OX=9606 GN=MAP2K2 PE=1 SV=1	MAP2K2	1	4.9811e-05	95.483	LIHLEIK(1)PAIR	3	-0.84799	1	0.79	0.663	0.705	1.236	1.078	1.275	1.663	0.0022007
hsa05215 Prostate cancer	0.129241	3	2.34	P14625	473	1.531	Q3	K	Endoplasmin OS=Homo sapiens OX=9606 GN=HSP90B1 PE=1 SV=1	HSP90B1	1	0.0291692	80.438	TLDMIK(1)K	3	-0.98878	2	0.833	0.741	0.715	1.239	1.084	1.181	1.531	0.0021359
hsa04724 Glutamatergic synapse	0.537199	1	1.37	Q9UPX8	1174	1.904	Q3	K	SH3 and multiple ankyrin repeat domains protein 2 OS=Homo sapiens OX=9606 GN=SHANK2 PE=1 SV=3	SHANK2	1	0.0255254	57.281	MK(1)PIIHK	3	-3.76	1	0.718	0.65	0.589	1.296	1.239	1.192	1.904	0.00047943
hsa05146 Amoebiasis	0.129241	3	2.34	P24043	3092	1.918	Q3	K	Laminin subunit alpha-2 OS=Homo sapiens OX=9606 GN=LAMA2 PE=1 SV=4	LAMA2	1	0.0350388	67.385	GCIRSLK(1)LTK	2	3.4243	1	0.661	0.626	0.658	1.283	1.221	1.227	1.918	1.50302e-05
hsa05146 Amoebiasis	0.129241	3	2.34	Q16787	2135	1.622	Q3	K	Laminin subunit alpha-3 OS=Homo sapiens OX=9606 GN=LAMA3 PE=1 SV=2	LAMA3	1	0.000133898	89.507	SAGK(1)TSLVEEAEK	2	-0.15811	2	0.721	0.727	0.746	1.166	1.178	1.214	1.622	3.461e-06
hsa05146 Amoebiasis	0.129241	3	2.34	O43707	779	1.506	Q3	K	Alpha-actinin-4 OS=Homo sapiens OX=9606 GN=ACTN4 PE=1 SV=2	ACTN4	1	2.1119e-07	92.098	ASFNHFDK(1)DHGGALGPEEFK	4	-0.48137	1	0.769	0.755	0.788	1.156	1.148	1.177	1.506	4.621e-06
hsa05016 Huntington disease	0.543854	5	1.03	Q09472	1704	1.891	Q3	K	Histone acetyltransferase p300 OS=Homo sapiens OX=9606 GN=EP300 PE=1 SV=2	EP300	1	2.47609e-10	80.688	NHDHK(1)MEK(1)LGLGLDDESNNQQAAATQSPGDSR	4	4.3749	6	0.642	0.664	0.659	1.234	1.257	1.224	1.891	5.0177e-07
hsa05016 Huntington disease	0.543854	5	1.03	Q09472	1760	1.885	Q3	K	Histone acetyltransferase p300 OS=Homo sapiens OX=9606 GN=EP300 PE=1 SV=2	EP300	1	2.32223e-16	145.52	NANCSLPSCQK(1)MK(1)R	2	-1.3586	5	0.642	0.648	0.679	1.223	1.266	1.222	1.885	3.5127e-06
hsa05016 Huntington disease	0.543854	5	1.03	P31040	250	1.834	Q3	K	Succinate dehydrogenase [ubiquinone] flavoprotein subunit, mitochondrial OS=Homo sapiens OX=9606 GN=SDHA PE=1 SV=2	SDHA	1	4.99908e-10	121.48	AK(1)NTVVATGGYGR	2	-0.32717	1	0.651	0.652	0.705	1.211	1.212	1.26	1.834	3.6211e-05
hsa05016 Huntington disease	0.543854	5	1.03	P21796	61	1.877	Q3	K	Voltage-dependent anion-selective channel protein 1 OS=Homo sapiens OX=9606 GN=VDAC1 PE=1 SV=2	VDAC1	1	0.00011548	117.25	VTGSLETK(1)YR	3	1.0352	3	0.663	0.636	0.677	1.244	1.244	1.221	1.877	2.673e-06
hsa05016 Huntington disease	0.543854	5	1.03	P21796	20	1.506	Q3	K	Voltage-dependent anion-selective channel protein 1 OS=Homo sapiens OX=9606 GN=VDAC1 PE=1 SV=2	VDAC1	1	5.63016e-11	131.66	DVFTK(1)GYGFGLIK	2	0.76596	2	0.765	0.794	0.754	1.198	1.157	1.128	1.506	6.0692e-05
hsa05016 Huntington disease	0.543854	5	1.03	P48047	90	1.539	Q3	K	ATP synthase subunit O, mitochondrial OS=Homo sapiens OX=9606 GN=ATP5PO PE=1 SV=1	ATP5PO	1	4.77131e-05	120.87	VK(1)SLNDITAK	3	-0.097512	2	0.786	0.739	0.752	1.171	1.146	1.188	1.539	3.6942e-05
hsa05016 Huntington disease	0.543854	5	1.03	P47985	101	1.523	Q3	K	Cytochrome b-c1 complex subunit Rieske, mitochondrial OS=Homo sapiens OX=9606 GN=UQCRFS1 PE=1 SV=2	UQCRFS1	1	0.00038399	92.99	LEVLDSTK(1)SSR	2	-1.559	1	0.714	0.657	0.922	1.111	1.353	1.029	1.523	0.031261
hsa04612 Antigen processing and presentation	0.223311	3	1.82	P27824	87	1.514	Q3	K	Calnexin OS=Homo sapiens OX=9606 GN=CANX PE=1 SV=2	CANX	1	0.014782	46.88	GTLSGWILSK(1)AK	3	-0.67335	1	0.807	0.786	0.712	1.226	1.112	1.152	1.514	0.00095527
hsa04612 Antigen processing and presentation	0.223311	3	1.82	P30101	494	1.633	Q3	K	Protein disulfide-isomerase A3 OS=Homo sapiens OX=9606 GN=PDIA3 PE=1 SV=4	PDIA3	1	1.11552e-22	158.91	EATNPPVIQEEK(1)PK	2	-0.21724	3	0.713	0.703	0.767	1.119	1.287	1.158	1.633	0.00061616
hsa04612 Antigen processing and presentation	0.223311	3	1.82	P11021	553	1.584	Q3	K	Endoplasmic reticulum chaperone BiP OS=Homo sapiens OX=9606 GN=HSPA5 PE=1 SV=2	HSPA5	1	0.0198462	68.915	FAEEDK(1)K	3	0.25072	1	0.739	0.758	0.737	1.273	1.094	1.171	1.584	0.00051646
hsa04612 Antigen processing and presentation	0.223311	3	1.82	P11021	352	1.593	Q3	K	Endoplasmic reticulum chaperone BiP OS=Homo sapiens OX=9606 GN=HSPA5 PE=1 SV=2	HSPA5	1	0.000769989	104.22	VLEDSDLK(1)K	3	2.7364	2	0.731	0.73	0.76	1.123	1.214	1.2	1.593	7.6558e-05
hsa04130 SNARE interactions in vesicular transport	0.174767	1	5.46	O95249	124	1.633	Q3	K	Golgi SNAP receptor complex member 1 OS=Homo sapiens OX=9606 GN=GOSR1 PE=1 SV=1	GOSR1	1	2.93662e-06	104.95	DILQDYTHEFHK(1)TK	4	0.62103	1	0.768	0.648	0.771	1.278	1.109	1.185	1.633	0.0022039
hsa04146 Peroxisome	0.855829	1	0.55	P51659	644	1.711	Q3	K	Peroxisomal multifunctional enzyme type 2 OS=Homo sapiens OX=9606 GN=HSD17B4 PE=1 SV=3	HSD17B4	1	0.00199147	78.488	DIGPEVVK(1)K	3	-0.57914	2	0.692	0.726	0.695	1.207	1.187	1.221	1.711	3.2606e-06
hsa00510 N-Glycan biosynthesis	0.00904003	4	4.37	P04844	442	1.522	Q3	K	Dolichyl-diphosphooligosaccharide--protein glycosyltransferase subunit 2 OS=Homo sapiens OX=9606 GN=RPN2 PE=1 SV=3	RPN2	1	9.65183e-11	115.57	LHNQK(1)TGQEVVFVAEPDNK	3	-0.45133	1	0.74	0.848	0.707	1.198	1.112	1.182	1.522	0.0020441
hsa00510 N-Glycan biosynthesis	0.00904003	4	4.37	P04844	311	1.701	Q3	K	Dolichyl-diphosphooligosaccharide--protein glycosyltransferase subunit 2 OS=Homo sapiens OX=9606 GN=RPN2 PE=1 SV=3	RPN2	1	3.52812e-05	124.06	LEHAK(1)SVASR	2	-0.83563	2	0.647	0.769	0.706	1.219	1.246	1.144	1.701	0.00068179
hsa00510 N-Glycan biosynthesis	0.00904003	4	4.37	P15291	348	1.811	Q3	K	Beta-1,4-galactosyltransferase 1 OS=Homo sapiens OX=9606 GN=B4GALT1 PE=1 SV=5	B4GALT1	1	0.0295481	72.23	K(1)NEPNPQR	2	0.42742	1	0.751	0.632	0.648	1.279	1.22	1.18	1.811	0.0005237
hsa00510 N-Glycan biosynthesis	0.00904003	4	4.37	P46977	440	1.518	Q3	K	Dolichyl-diphosphooligosaccharide--protein glycosyltransferase subunit STT3A OS=Homo sapiens OX=9606 GN=STT3A PE=1 SV=2	STT3A	1	0.00938561	58.274	NLDISRPDK(1)K	3	-0.18069	1	0.801	0.738	0.761	1.186	1.102	1.203	1.518	0.00032166
hsa00510 N-Glycan biosynthesis	0.00904003	4	4.37	Q8TCJ2	688	1.573	Q3	K	Dolichyl-diphosphooligosaccharide--protein glycosyltransferase subunit STT3B OS=Homo sapiens OX=9606 GN=STT3B PE=1 SV=1	STT3B	1	0.000563873	81.625	IAEGEHPK(1)DIR	3	1.1943	1	0.753	0.725	0.767	1.259	1.124	1.148	1.573	0.00030171
hsa00510 N-Glycan biosynthesis	0.00904003	4	4.37	Q8TCJ2	784	1.902	Q3	K	Dolichyl-diphosphooligosaccharide--protein glycosyltransferase subunit STT3B OS=Homo sapiens OX=9606 GN=STT3B PE=1 SV=1	STT3B	1	0.00186854	91.853	ETLDHK(1)PR	2	2.0478	2	0.65	0.638	0.668	1.235	1.226	1.259	1.902	1.014e-06
hsa04390 Hippo signaling pathway	0.58725	2	1.04	P31946	70	1.526	Q3	K	14-3-3 protein beta/alpha OS=Homo sapiens OX=9606 GN=YWHAB PE=1 SV=3	YWHAB	1	1.60397e-05	106.67	VISSIEQK(1)TER	3	-0.051644	2	0.777	0.814	0.701	1.201	1.131	1.165	1.526	0.0008628
hsa04390 Hippo signaling pathway	0.58725	2	1.04	P35221	881	1.511	Q3	K	Catenin alpha-1 OS=Homo sapiens OX=9606 GN=CTNNA1 PE=1 SV=1	CTNNA1	1	0.00164808	73.927	EKQDETQTK(1)IK	3	0.98541	1	0.774	0.811	0.723	1.193	1.172	1.122	1.511	0.00040268
hsa04910 Insulin signaling pathway	0.326821	3	1.49	P62753	243	1.631	Q3	K	40S ribosomal protein S6 OS=Homo sapiens OX=9606 GN=RPS6 PE=1 SV=1	RPS6	1	1.94239e-06	121.29	ASTSK(1)SESSQK	2	0.72863	2	0.736	0.685	0.766	1.194	1.197	1.175	1.631	0.000121433
hsa04910 Insulin signaling pathway	0.326821	3	1.49	P36507	108	1.663	Q3	K	Dual specificity mitogen-activated protein kinase kinase 2 OS=Homo sapiens OX=9606 GN=MAP2K2 PE=1 SV=1	MAP2K2	1	4.9811e-05	95.483	LIHLEIK(1)PAIR	3	-0.84799	1	0.79	0.663	0.705	1.236	1.078	1.275	1.663	0.0022007
hsa04910 Insulin signaling pathway	0.326821	3	1.49	Q15382	97	1.749	Q3	K	GTP-binding protein Rheb OS=Homo sapiens OX=9606 GN=RHEB PE=1 SV=1	RHEB	1	0.0026732	65.842	SFEVIK(1)VIHGK	3	1.1424	1	0.669	0.666	0.743	1.19	1.244	1.201	1.749	0.000122954
hsa04510 Focal adhesion	0.0514721	7	2.01	P15692	149	1.52	Q3	K	Vascular endothelial growth factor A OS=Homo sapiens OX=9606 GN=VEGFA PE=1 SV=2	VEGFA	1	0.0158118	68.016	GK(1)GK(1)GQK(1)R	3	0.20842	1	0.619	0.836	0.835	1.054	1.197	1.23	1.52	0.0183197
hsa04510 Focal adhesion	0.0514721	7	2.01	P15692	147	1.52	Q3	K	Vascular endothelial growth factor A OS=Homo sapiens OX=9606 GN=VEGFA PE=1 SV=2	VEGFA	1	0.0158118	68.016	GK(1)GK(1)GQK(1)R	3	0.20842	1	0.619	0.836	0.835	1.054	1.197	1.23	1.52	0.0183197
hsa04510 Focal adhesion	0.0514721	7	2.01	P15692	152	1.52	Q3	K	Vascular endothelial growth factor A OS=Homo sapiens OX=9606 GN=VEGFA PE=1 SV=2	VEGFA	1	0.0158118	68.016	GK(1)GK(1)GQK(1)R	3	0.20842	1	0.619	0.836	0.835	1.054	1.197	1.23	1.52	0.0183197
hsa04510 Focal adhesion	0.0514721	7	2.01	P21333	994	1.525	Q3	K	Filamin-A OS=Homo sapiens OX=9606 GN=FLNA PE=1 SV=4	FLNA	1	0.00346172	85.813	DQEFTVK(1)SK	3	-0.051795	2	0.786	0.743	0.763	1.155	1.183	1.157	1.525	1.9772e-05
hsa04510 Focal adhesion	0.0514721	7	2.01	P18564	548	1.991	Q3	K	Integrin beta-6 OS=Homo sapiens OX=9606 GN=ITGB6 PE=1 SV=2	ITGB6	1	9.92231e-07	77.037	HK(1)GLLCGGNGDCDCGECVCR	3	-0.47256	1	0.5	0.688	0.699	1.2	1.299	1.258	1.991	0.0032991
hsa04510 Focal adhesion	0.0514721	7	2.01	P24043	3092	1.918	Q3	K	Laminin subunit alpha-2 OS=Homo sapiens OX=9606 GN=LAMA2 PE=1 SV=4	LAMA2	1	0.0350388	67.385	GCIRSLK(1)LTK	2	3.4243	1	0.661	0.626	0.658	1.283	1.221	1.227	1.918	1.50302e-05
hsa04510 Focal adhesion	0.0514721	7	2.01	Q16787	2135	1.622	Q3	K	Laminin subunit alpha-3 OS=Homo sapiens OX=9606 GN=LAMA3 PE=1 SV=2	LAMA3	1	0.000133898	89.507	SAGK(1)TSLVEEAEK	2	-0.15811	2	0.721	0.727	0.746	1.166	1.178	1.214	1.622	3.461e-06
hsa04510 Focal adhesion	0.0514721	7	2.01	Q03135	57	1.523	Q3	K	Caveolin-1 OS=Homo sapiens OX=9606 GN=CAV1 PE=1 SV=4	CAV1	1	0.00201216	67.997	DPK(1)HLNDDVVK	3	1.0261	1	0.694	0.781	0.816	1.145	1.139	1.206	1.523	0.0012176
hsa04510 Focal adhesion	0.0514721	7	2.01	O43707	779	1.506	Q3	K	Alpha-actinin-4 OS=Homo sapiens OX=9606 GN=ACTN4 PE=1 SV=2	ACTN4	1	2.1119e-07	92.098	ASFNHFDK(1)DHGGALGPEEFK	4	-0.48137	1	0.769	0.755	0.788	1.156	1.148	1.177	1.506	4.621e-06
hsa04913 Ovarian steroidogenesis	0.319228	1	2.73	P37059	252	1.662	Q3	K	Estradiol 17-beta-dehydrogenase 2 OS=Homo sapiens OX=9606 GN=HSD17B2 PE=1 SV=1	HSD17B2	1	0.00141145	97.734	LELSK(1)WGIK	3	0.69419	2	0.719	0.755	0.681	1.184	1.062	1.336	1.662	0.0022599
hsa00630 Glyoxylate and dicarboxylate metabolism	0.741278	1	0.78	P34897	200	1.553	Q3	K	Serine hydroxymethyltransferase, mitochondrial OS=Homo sapiens OX=9606 GN=SHMT2 PE=1 SV=3	SHMT2	1	1.11032e-09	113.54	LNPK(1)TGLIDYNQLALTAR	3	-0.53359	1	0.671	0.753	0.836	1.158	1.146	1.206	1.553	0.0024569
hsa00982 Drug metabolism - cytochrome P450	0.618617	1	1.09	P47895	423	1.504	Q3	K	Aldehyde dehydrogenase family 1 member A3 OS=Homo sapiens OX=9606 GN=ALDH1A3 PE=1 SV=2	ALDH1A3	1	3.01099e-05	135.99	FK(1)SIEEVIK	2	-0.13248	1	0.763	0.772	0.78	1.196	1.14	1.145	1.504	1.81114e-05
hsa04110 Cell cycle	0.313667	4	1.41	Q09472	1704	1.891	Q3	K	Histone acetyltransferase p300 OS=Homo sapiens OX=9606 GN=EP300 PE=1 SV=2	EP300	1	2.47609e-10	80.688	NHDHK(1)MEK(1)LGLGLDDESNNQQAAATQSPGDSR	4	4.3749	6	0.642	0.664	0.659	1.234	1.257	1.224	1.891	5.0177e-07
hsa04110 Cell cycle	0.313667	4	1.41	Q09472	1760	1.885	Q3	K	Histone acetyltransferase p300 OS=Homo sapiens OX=9606 GN=EP300 PE=1 SV=2	EP300	1	2.32223e-16	145.52	NANCSLPSCQK(1)MK(1)R	2	-1.3586	5	0.642	0.648	0.679	1.223	1.266	1.222	1.885	3.5127e-06
hsa04110 Cell cycle	0.313667	4	1.41	Q14566	407	1.656	Q3	K	DNA replication licensing factor MCM6 OS=Homo sapiens OX=9606 GN=MCM6 PE=1 SV=1	MCM6	1	0.0114761	46.318	SQFLK(1)HVEEFSPR	3	-1.3201	1	0.727	0.75	0.689	1.303	1.168	1.116	1.656	0.00065503
hsa04110 Cell cycle	0.313667	4	1.41	P31946	70	1.526	Q3	K	14-3-3 protein beta/alpha OS=Homo sapiens OX=9606 GN=YWHAB PE=1 SV=3	YWHAB	1	1.60397e-05	106.67	VISSIEQK(1)TER	3	-0.051644	2	0.777	0.814	0.701	1.201	1.131	1.165	1.526	0.0008628
hsa04110 Cell cycle	0.313667	4	1.41	P78527	3642	1.51	Q3	K	DNA-dependent protein kinase catalytic subunit OS=Homo sapiens OX=9606 GN=PRKDC PE=1 SV=3	PRKDC	1	0.0283698	49.715	EFDK(1)HFGK	3	0.53551	1	0.784	0.759	0.766	1.191	1.169	1.127	1.51	2.3019e-05
hsa05145 Toxoplasmosis	0.438696	2	1.37	P24043	3092	1.918	Q3	K	Laminin subunit alpha-2 OS=Homo sapiens OX=9606 GN=LAMA2 PE=1 SV=4	LAMA2	1	0.0350388	67.385	GCIRSLK(1)LTK	2	3.4243	1	0.661	0.626	0.658	1.283	1.221	1.227	1.918	1.50302e-05
hsa05145 Toxoplasmosis	0.438696	2	1.37	Q16787	2135	1.622	Q3	K	Laminin subunit alpha-3 OS=Homo sapiens OX=9606 GN=LAMA3 PE=1 SV=2	LAMA3	1	0.000133898	89.507	SAGK(1)TSLVEEAEK	2	-0.15811	2	0.721	0.727	0.746	1.166	1.178	1.214	1.622	3.461e-06
hsa04720 Long-term potentiation	0.337103	2	1.68	Q09472	1704	1.891	Q3	K	Histone acetyltransferase p300 OS=Homo sapiens OX=9606 GN=EP300 PE=1 SV=2	EP300	1	2.47609e-10	80.688	NHDHK(1)MEK(1)LGLGLDDESNNQQAAATQSPGDSR	4	4.3749	6	0.642	0.664	0.659	1.234	1.257	1.224	1.891	5.0177e-07
hsa04720 Long-term potentiation	0.337103	2	1.68	Q09472	1760	1.885	Q3	K	Histone acetyltransferase p300 OS=Homo sapiens OX=9606 GN=EP300 PE=1 SV=2	EP300	1	2.32223e-16	145.52	NANCSLPSCQK(1)MK(1)R	2	-1.3586	5	0.642	0.648	0.679	1.223	1.266	1.222	1.885	3.5127e-06
hsa04720 Long-term potentiation	0.337103	2	1.68	P36507	108	1.663	Q3	K	Dual specificity mitogen-activated protein kinase kinase 2 OS=Homo sapiens OX=9606 GN=MAP2K2 PE=1 SV=1	MAP2K2	1	4.9811e-05	95.483	LIHLEIK(1)PAIR	3	-0.84799	1	0.79	0.663	0.705	1.236	1.078	1.275	1.663	0.0022007
hsa04630 JAK-STAT signaling pathway	0.653832	1	0.99	Q09472	1704	1.891	Q3	K	Histone acetyltransferase p300 OS=Homo sapiens OX=9606 GN=EP300 PE=1 SV=2	EP300	1	2.47609e-10	80.688	NHDHK(1)MEK(1)LGLGLDDESNNQQAAATQSPGDSR	4	4.3749	6	0.642	0.664	0.659	1.234	1.257	1.224	1.891	5.0177e-07
hsa04630 JAK-STAT signaling pathway	0.653832	1	0.99	Q09472	1760	1.885	Q3	K	Histone acetyltransferase p300 OS=Homo sapiens OX=9606 GN=EP300 PE=1 SV=2	EP300	1	2.32223e-16	145.52	NANCSLPSCQK(1)MK(1)R	2	-1.3586	5	0.642	0.648	0.679	1.223	1.266	1.222	1.885	3.5127e-06
hsa01522 Endocrine resistance	0.618617	1	1.09	P36507	108	1.663	Q3	K	Dual specificity mitogen-activated protein kinase kinase 2 OS=Homo sapiens OX=9606 GN=MAP2K2 PE=1 SV=1	MAP2K2	1	4.9811e-05	95.483	LIHLEIK(1)PAIR	3	-0.84799	1	0.79	0.663	0.705	1.236	1.078	1.275	1.663	0.0022007
hsa05134 Legionellosis	0.714883	1	0.84	P55072	651	1.786	Q3	K	Transitional endoplasmic reticulum ATPase OS=Homo sapiens OX=9606 GN=VCP PE=1 SV=4	VCP	1	0.0111412	42.095	LDQLIYIPLPDEK(1)SR	3	-0.55872	1	0.764	0.576	0.709	1.167	1.218	1.275	1.786	0.0026628
hsa04150 mTOR signaling pathway	0.151979	4	1.9	P08195	266	1.608	Q3	K	4F2 cell-surface antigen heavy chain OS=Homo sapiens OX=9606 GN=SLC3A2 PE=1 SV=3	SLC3A2	1	3.45387e-05	99.788	GLVLGPIHK(1)NQK	3	-0.25361	1	0.772	0.719	0.718	1.155	1.268	1.129	1.608	0.00037925
hsa04150 mTOR signaling pathway	0.151979	4	1.9	P62753	243	1.631	Q3	K	40S ribosomal protein S6 OS=Homo sapiens OX=9606 GN=RPS6 PE=1 SV=1	RPS6	1	1.94239e-06	121.29	ASTSK(1)SESSQK	2	0.72863	2	0.736	0.685	0.766	1.194	1.197	1.175	1.631	0.000121433
hsa04150 mTOR signaling pathway	0.151979	4	1.9	P36507	108	1.663	Q3	K	Dual specificity mitogen-activated protein kinase kinase 2 OS=Homo sapiens OX=9606 GN=MAP2K2 PE=1 SV=1	MAP2K2	1	4.9811e-05	95.483	LIHLEIK(1)PAIR	3	-0.84799	1	0.79	0.663	0.705	1.236	1.078	1.275	1.663	0.0022007
hsa04150 mTOR signaling pathway	0.151979	4	1.9	Q15382	97	1.749	Q3	K	GTP-binding protein Rheb OS=Homo sapiens OX=9606 GN=RHEB PE=1 SV=1	RHEB	1	0.0026732	65.842	SFEVIK(1)VIHGK	3	1.1424	1	0.669	0.666	0.743	1.19	1.244	1.201	1.749	0.000122954
hsa05231 Choline metabolism in cancer	0.195933	2	2.43	P36507	108	1.663	Q3	K	Dual specificity mitogen-activated protein kinase kinase 2 OS=Homo sapiens OX=9606 GN=MAP2K2 PE=1 SV=1	MAP2K2	1	4.9811e-05	95.483	LIHLEIK(1)PAIR	3	-0.84799	1	0.79	0.663	0.705	1.236	1.078	1.275	1.663	0.0022007
hsa05231 Choline metabolism in cancer	0.195933	2	2.43	Q15382	97	1.749	Q3	K	GTP-binding protein Rheb OS=Homo sapiens OX=9606 GN=RHEB PE=1 SV=1	RHEB	1	0.0026732	65.842	SFEVIK(1)VIHGK	3	1.1424	1	0.669	0.666	0.743	1.19	1.244	1.201	1.749	0.000122954
hsa04979 Cholesterol metabolism	0.579857	1	1.21	P21796	61	1.877	Q3	K	Voltage-dependent anion-selective channel protein 1 OS=Homo sapiens OX=9606 GN=VDAC1 PE=1 SV=2	VDAC1	1	0.00011548	117.25	VTGSLETK(1)YR	3	1.0352	3	0.663	0.636	0.677	1.244	1.244	1.221	1.877	2.673e-06
hsa04979 Cholesterol metabolism	0.579857	1	1.21	P21796	20	1.506	Q3	K	Voltage-dependent anion-selective channel protein 1 OS=Homo sapiens OX=9606 GN=VDAC1 PE=1 SV=2	VDAC1	1	5.63016e-11	131.66	DVFTK(1)GYGFGLIK	2	0.76596	2	0.765	0.794	0.754	1.198	1.157	1.128	1.506	6.0692e-05
hsa04916 Melanogenesis	0.301929	2	1.82	Q09472	1704	1.891	Q3	K	Histone acetyltransferase p300 OS=Homo sapiens OX=9606 GN=EP300 PE=1 SV=2	EP300	1	2.47609e-10	80.688	NHDHK(1)MEK(1)LGLGLDDESNNQQAAATQSPGDSR	4	4.3749	6	0.642	0.664	0.659	1.234	1.257	1.224	1.891	5.0177e-07
hsa04916 Melanogenesis	0.301929	2	1.82	Q09472	1760	1.885	Q3	K	Histone acetyltransferase p300 OS=Homo sapiens OX=9606 GN=EP300 PE=1 SV=2	EP300	1	2.32223e-16	145.52	NANCSLPSCQK(1)MK(1)R	2	-1.3586	5	0.642	0.648	0.679	1.223	1.266	1.222	1.885	3.5127e-06
hsa04916 Melanogenesis	0.301929	2	1.82	P36507	108	1.663	Q3	K	Dual specificity mitogen-activated protein kinase kinase 2 OS=Homo sapiens OX=9606 GN=MAP2K2 PE=1 SV=1	MAP2K2	1	4.9811e-05	95.483	LIHLEIK(1)PAIR	3	-0.84799	1	0.79	0.663	0.705	1.236	1.078	1.275	1.663	0.0022007
hsa05167 Kaposi sarcoma-associated herpesvirus infection	0.353048	3	1.42	P15692	149	1.52	Q3	K	Vascular endothelial growth factor A OS=Homo sapiens OX=9606 GN=VEGFA PE=1 SV=2	VEGFA	1	0.0158118	68.016	GK(1)GK(1)GQK(1)R	3	0.20842	1	0.619	0.836	0.835	1.054	1.197	1.23	1.52	0.0183197
hsa05167 Kaposi sarcoma-associated herpesvirus infection	0.353048	3	1.42	P15692	147	1.52	Q3	K	Vascular endothelial growth factor A OS=Homo sapiens OX=9606 GN=VEGFA PE=1 SV=2	VEGFA	1	0.0158118	68.016	GK(1)GK(1)GQK(1)R	3	0.20842	1	0.619	0.836	0.835	1.054	1.197	1.23	1.52	0.0183197
hsa05167 Kaposi sarcoma-associated herpesvirus infection	0.353048	3	1.42	P15692	152	1.52	Q3	K	Vascular endothelial growth factor A OS=Homo sapiens OX=9606 GN=VEGFA PE=1 SV=2	VEGFA	1	0.0158118	68.016	GK(1)GK(1)GQK(1)R	3	0.20842	1	0.619	0.836	0.835	1.054	1.197	1.23	1.52	0.0183197
hsa05167 Kaposi sarcoma-associated herpesvirus infection	0.353048	3	1.42	Q09472	1704	1.891	Q3	K	Histone acetyltransferase p300 OS=Homo sapiens OX=9606 GN=EP300 PE=1 SV=2	EP300	1	2.47609e-10	80.688	NHDHK(1)MEK(1)LGLGLDDESNNQQAAATQSPGDSR	4	4.3749	6	0.642	0.664	0.659	1.234	1.257	1.224	1.891	5.0177e-07
hsa05167 Kaposi sarcoma-associated herpesvirus infection	0.353048	3	1.42	Q09472	1760	1.885	Q3	K	Histone acetyltransferase p300 OS=Homo sapiens OX=9606 GN=EP300 PE=1 SV=2	EP300	1	2.32223e-16	145.52	NANCSLPSCQK(1)MK(1)R	2	-1.3586	5	0.642	0.648	0.679	1.223	1.266	1.222	1.885	3.5127e-06
hsa05167 Kaposi sarcoma-associated herpesvirus infection	0.353048	3	1.42	P36507	108	1.663	Q3	K	Dual specificity mitogen-activated protein kinase kinase 2 OS=Homo sapiens OX=9606 GN=MAP2K2 PE=1 SV=1	MAP2K2	1	4.9811e-05	95.483	LIHLEIK(1)PAIR	3	-0.84799	1	0.79	0.663	0.705	1.236	1.078	1.275	1.663	0.0022007
hsa05218 Melanoma	0.438597	1	1.82	P36507	108	1.663	Q3	K	Dual specificity mitogen-activated protein kinase kinase 2 OS=Homo sapiens OX=9606 GN=MAP2K2 PE=1 SV=1	MAP2K2	1	4.9811e-05	95.483	LIHLEIK(1)PAIR	3	-0.84799	1	0.79	0.663	0.705	1.236	1.078	1.275	1.663	0.0022007
hsa00564 Glycerophospholipid metabolism	0.438597	1	1.82	P43304	634	1.556	Q3	K	Glycerol-3-phosphate dehydrogenase, mitochondrial OS=Homo sapiens OX=9606 GN=GPD2 PE=1 SV=3	GPD2	1	0.00240216	76.943	FHK(1)FDADQK	3	1.1569	1	0.676	0.802	0.78	1.142	1.189	1.182	1.556	0.00122119
hsa04022 cGMP-PKG signaling pathway	0.58725	2	1.04	P36507	108	1.663	Q3	K	Dual specificity mitogen-activated protein kinase kinase 2 OS=Homo sapiens OX=9606 GN=MAP2K2 PE=1 SV=1	MAP2K2	1	4.9811e-05	95.483	LIHLEIK(1)PAIR	3	-0.84799	1	0.79	0.663	0.705	1.236	1.078	1.275	1.663	0.0022007
hsa04022 cGMP-PKG signaling pathway	0.58725	2	1.04	P21796	61	1.877	Q3	K	Voltage-dependent anion-selective channel protein 1 OS=Homo sapiens OX=9606 GN=VDAC1 PE=1 SV=2	VDAC1	1	0.00011548	117.25	VTGSLETK(1)YR	3	1.0352	3	0.663	0.636	0.677	1.244	1.244	1.221	1.877	2.673e-06
hsa04022 cGMP-PKG signaling pathway	0.58725	2	1.04	P21796	20	1.506	Q3	K	Voltage-dependent anion-selective channel protein 1 OS=Homo sapiens OX=9606 GN=VDAC1 PE=1 SV=2	VDAC1	1	5.63016e-11	131.66	DVFTK(1)GYGFGLIK	2	0.76596	2	0.765	0.794	0.754	1.198	1.157	1.128	1.506	6.0692e-05
hsa05160 Hepatitis C	0.683925	2	0.87	P36507	108	1.663	Q3	K	Dual specificity mitogen-activated protein kinase kinase 2 OS=Homo sapiens OX=9606 GN=MAP2K2 PE=1 SV=1	MAP2K2	1	4.9811e-05	95.483	LIHLEIK(1)PAIR	3	-0.84799	1	0.79	0.663	0.705	1.236	1.078	1.275	1.663	0.0022007
hsa05160 Hepatitis C	0.683925	2	0.87	P31946	70	1.526	Q3	K	14-3-3 protein beta/alpha OS=Homo sapiens OX=9606 GN=YWHAB PE=1 SV=3	YWHAB	1	1.60397e-05	106.67	VISSIEQK(1)TER	3	-0.051644	2	0.777	0.814	0.701	1.201	1.131	1.165	1.526	0.0008628
hsa04666 Fc gamma R-mediated phagocytosis	0.531407	2	1.15	P23528	92	1.643	Q3	K	Cofilin-1 OS=Homo sapiens OX=9606 GN=CFL1 PE=1 SV=3	CFL1	1	1.70741e-10	121.99	YALYDATYETK(1)ESK	2	0.88008	2	0.714	0.743	0.716	1.144	1.227	1.2	1.643	3.7006e-05
hsa04666 Fc gamma R-mediated phagocytosis	0.531407	2	1.15	P59998	89	1.616	Q3	K	Actin-related protein 2/3 complex subunit 4 OS=Homo sapiens OX=9606 GN=ARPC4 PE=1 SV=3	ARPC4	1	0.00095295	104.75	ILCHK(1)FMR	3	-0.82501	1	0.745	0.733	0.723	1.215	1.143	1.199	1.616	1.98346e-05
hsa00052 Galactose metabolism	0.685823	1	0.91	P15291	348	1.811	Q3	K	Beta-1,4-galactosyltransferase 1 OS=Homo sapiens OX=9606 GN=B4GALT1 PE=1 SV=5	B4GALT1	1	0.0295481	72.23	K(1)NEPNPQR	2	0.42742	1	0.751	0.632	0.648	1.279	1.22	1.18	1.811	0.0005237
hsa04270 Vascular smooth muscle contraction	0.685823	1	0.91	P36507	108	1.663	Q3	K	Dual specificity mitogen-activated protein kinase kinase 2 OS=Homo sapiens OX=9606 GN=MAP2K2 PE=1 SV=1	MAP2K2	1	4.9811e-05	95.483	LIHLEIK(1)PAIR	3	-0.84799	1	0.79	0.663	0.705	1.236	1.078	1.275	1.663	0.0022007
hsa01521 EGFR tyrosine kinase inhibitor resistance	0.0714873	3	2.98	P15692	149	1.52	Q3	K	Vascular endothelial growth factor A OS=Homo sapiens OX=9606 GN=VEGFA PE=1 SV=2	VEGFA	1	0.0158118	68.016	GK(1)GK(1)GQK(1)R	3	0.20842	1	0.619	0.836	0.835	1.054	1.197	1.23	1.52	0.0183197
hsa01521 EGFR tyrosine kinase inhibitor resistance	0.0714873	3	2.98	P15692	147	1.52	Q3	K	Vascular endothelial growth factor A OS=Homo sapiens OX=9606 GN=VEGFA PE=1 SV=2	VEGFA	1	0.0158118	68.016	GK(1)GK(1)GQK(1)R	3	0.20842	1	0.619	0.836	0.835	1.054	1.197	1.23	1.52	0.0183197
hsa01521 EGFR tyrosine kinase inhibitor resistance	0.0714873	3	2.98	P15692	152	1.52	Q3	K	Vascular endothelial growth factor A OS=Homo sapiens OX=9606 GN=VEGFA PE=1 SV=2	VEGFA	1	0.0158118	68.016	GK(1)GK(1)GQK(1)R	3	0.20842	1	0.619	0.836	0.835	1.054	1.197	1.23	1.52	0.0183197
hsa01521 EGFR tyrosine kinase inhibitor resistance	0.0714873	3	2.98	P62753	243	1.631	Q3	K	40S ribosomal protein S6 OS=Homo sapiens OX=9606 GN=RPS6 PE=1 SV=1	RPS6	1	1.94239e-06	121.29	ASTSK(1)SESSQK	2	0.72863	2	0.736	0.685	0.766	1.194	1.197	1.175	1.631	0.000121433
hsa01521 EGFR tyrosine kinase inhibitor resistance	0.0714873	3	2.98	P36507	108	1.663	Q3	K	Dual specificity mitogen-activated protein kinase kinase 2 OS=Homo sapiens OX=9606 GN=MAP2K2 PE=1 SV=1	MAP2K2	1	4.9811e-05	95.483	LIHLEIK(1)PAIR	3	-0.84799	1	0.79	0.663	0.705	1.236	1.078	1.275	1.663	0.0022007
hsa05203 Viral carcinogenesis	0.217785	7	1.42	Q09472	1704	1.891	Q3	K	Histone acetyltransferase p300 OS=Homo sapiens OX=9606 GN=EP300 PE=1 SV=2	EP300	1	2.47609e-10	80.688	NHDHK(1)MEK(1)LGLGLDDESNNQQAAATQSPGDSR	4	4.3749	6	0.642	0.664	0.659	1.234	1.257	1.224	1.891	5.0177e-07
hsa05203 Viral carcinogenesis	0.217785	7	1.42	Q09472	1760	1.885	Q3	K	Histone acetyltransferase p300 OS=Homo sapiens OX=9606 GN=EP300 PE=1 SV=2	EP300	1	2.32223e-16	145.52	NANCSLPSCQK(1)MK(1)R	2	-1.3586	5	0.642	0.648	0.679	1.223	1.266	1.222	1.885	3.5127e-06
hsa05203 Viral carcinogenesis	0.217785	7	1.42	Q99525	17	1.747	Q3	K	Histone H4-like protein type G OS=Homo sapiens OX=9606 GN=HIST1H4G PE=1 SV=1	HIST1H4G	1	0.00152844	84.31	GLGK(1)GGAK(1)CHR	3	1.0158	1	0.68	0.775	0.62	1.094	0.996	1.535	1.747	0.020535
hsa05203 Viral carcinogenesis	0.217785	7	1.42	Q16531	191	1.804	Q3	K	DNA damage-binding protein 1 OS=Homo sapiens OX=9606 GN=DDB1 PE=1 SV=1	DDB1	1	5.7889e-05	94.363	HVK(1)TYEVSLR	3	-1.2231	2	0.644	0.677	0.712	1.233	1.223	1.211	1.804	3.8213e-05
hsa05203 Viral carcinogenesis	0.217785	7	1.42	P62805	32	1.653	Q3	K	Histone H4 OS=Homo sapiens OX=9606 GN=H4C1 PE=1 SV=2	H4C1	1	3.04485e-08	128.68	DNIQGITK(1)PAIR	2	0.4573	2	0.677	0.679	0.809	1.203	1.199	1.177	1.653	0.0134408
hsa05203 Viral carcinogenesis	0.217785	7	1.42	P62805	78	1.846	Q3	K	Histone H4 OS=Homo sapiens OX=9606 GN=H4C1 PE=1 SV=2	H4C1	1	3.72767e-11	151.98	DAVTYTEHAK(1)R	2	0.33428	3	0.693	0.658	0.65	1.26	1.199	1.235	1.846	1.73873e-05
hsa05203 Viral carcinogenesis	0.217785	7	1.42	P62805	17	1.611	Q3	K	Histone H4 OS=Homo sapiens OX=9606 GN=H4C1 PE=1 SV=2	H4C1	1	1.37446e-45	190.24	GLGK(1)GGAK(1)R	2	-1.3239	136	0.728	0.747	0.73	1.202	1.136	1.215	1.611	2.4396e-05
hsa05203 Viral carcinogenesis	0.217785	7	1.42	P31946	70	1.526	Q3	K	14-3-3 protein beta/alpha OS=Homo sapiens OX=9606 GN=YWHAB PE=1 SV=3	YWHAB	1	1.60397e-05	106.67	VISSIEQK(1)TER	3	-0.051644	2	0.777	0.814	0.701	1.201	1.131	1.165	1.526	0.0008628
hsa05203 Viral carcinogenesis	0.217785	7	1.42	O43707	779	1.506	Q3	K	Alpha-actinin-4 OS=Homo sapiens OX=9606 GN=ACTN4 PE=1 SV=2	ACTN4	1	2.1119e-07	92.098	ASFNHFDK(1)DHGGALGPEEFK	4	-0.48137	1	0.769	0.755	0.788	1.156	1.148	1.177	1.506	4.621e-06
hsa05203 Viral carcinogenesis	0.217785	7	1.42	Q05086	30	1.55	Q3	K	Ubiquitin-protein ligase E3A OS=Homo sapiens OX=9606 GN=UBE3A PE=1 SV=4	UBE3A	1	0.00220051	77.662	AAAK(1)HLIER	3	0.43631	1	0.706	0.91	0.653	1.279	1.144	1.093	1.55	0.0156587
hsa04650 Natural killer cell mediated cytotoxicity	0.618617	1	1.09	P36507	108	1.663	Q3	K	Dual specificity mitogen-activated protein kinase kinase 2 OS=Homo sapiens OX=9606 GN=MAP2K2 PE=1 SV=1	MAP2K2	1	4.9811e-05	95.483	LIHLEIK(1)PAIR	3	-0.84799	1	0.79	0.663	0.705	1.236	1.078	1.275	1.663	0.0022007
hsa05200 Pathways in cancer	0.290733	7	1.3	P15692	149	1.52	Q3	K	Vascular endothelial growth factor A OS=Homo sapiens OX=9606 GN=VEGFA PE=1 SV=2	VEGFA	1	0.0158118	68.016	GK(1)GK(1)GQK(1)R	3	0.20842	1	0.619	0.836	0.835	1.054	1.197	1.23	1.52	0.0183197
hsa05200 Pathways in cancer	0.290733	7	1.3	P15692	147	1.52	Q3	K	Vascular endothelial growth factor A OS=Homo sapiens OX=9606 GN=VEGFA PE=1 SV=2	VEGFA	1	0.0158118	68.016	GK(1)GK(1)GQK(1)R	3	0.20842	1	0.619	0.836	0.835	1.054	1.197	1.23	1.52	0.0183197
hsa05200 Pathways in cancer	0.290733	7	1.3	P15692	152	1.52	Q3	K	Vascular endothelial growth factor A OS=Homo sapiens OX=9606 GN=VEGFA PE=1 SV=2	VEGFA	1	0.0158118	68.016	GK(1)GK(1)GQK(1)R	3	0.20842	1	0.619	0.836	0.835	1.054	1.197	1.23	1.52	0.0183197
hsa05200 Pathways in cancer	0.290733	7	1.3	Q09472	1704	1.891	Q3	K	Histone acetyltransferase p300 OS=Homo sapiens OX=9606 GN=EP300 PE=1 SV=2	EP300	1	2.47609e-10	80.688	NHDHK(1)MEK(1)LGLGLDDESNNQQAAATQSPGDSR	4	4.3749	6	0.642	0.664	0.659	1.234	1.257	1.224	1.891	5.0177e-07
hsa05200 Pathways in cancer	0.290733	7	1.3	Q09472	1760	1.885	Q3	K	Histone acetyltransferase p300 OS=Homo sapiens OX=9606 GN=EP300 PE=1 SV=2	EP300	1	2.32223e-16	145.52	NANCSLPSCQK(1)MK(1)R	2	-1.3586	5	0.642	0.648	0.679	1.223	1.266	1.222	1.885	3.5127e-06
hsa05200 Pathways in cancer	0.290733	7	1.3	P36507	108	1.663	Q3	K	Dual specificity mitogen-activated protein kinase kinase 2 OS=Homo sapiens OX=9606 GN=MAP2K2 PE=1 SV=1	MAP2K2	1	4.9811e-05	95.483	LIHLEIK(1)PAIR	3	-0.84799	1	0.79	0.663	0.705	1.236	1.078	1.275	1.663	0.0022007
hsa05200 Pathways in cancer	0.290733	7	1.3	P14625	473	1.531	Q3	K	Endoplasmin OS=Homo sapiens OX=9606 GN=HSP90B1 PE=1 SV=1	HSP90B1	1	0.0291692	80.438	TLDMIK(1)K	3	-0.98878	2	0.833	0.741	0.715	1.239	1.084	1.181	1.531	0.0021359
hsa05200 Pathways in cancer	0.290733	7	1.3	P24043	3092	1.918	Q3	K	Laminin subunit alpha-2 OS=Homo sapiens OX=9606 GN=LAMA2 PE=1 SV=4	LAMA2	1	0.0350388	67.385	GCIRSLK(1)LTK	2	3.4243	1	0.661	0.626	0.658	1.283	1.221	1.227	1.918	1.50302e-05
hsa05200 Pathways in cancer	0.290733	7	1.3	Q16787	2135	1.622	Q3	K	Laminin subunit alpha-3 OS=Homo sapiens OX=9606 GN=LAMA3 PE=1 SV=2	LAMA3	1	0.000133898	89.507	SAGK(1)TSLVEEAEK	2	-0.15811	2	0.721	0.727	0.746	1.166	1.178	1.214	1.622	3.461e-06
hsa05200 Pathways in cancer	0.290733	7	1.3	P35221	881	1.511	Q3	K	Catenin alpha-1 OS=Homo sapiens OX=9606 GN=CTNNA1 PE=1 SV=1	CTNNA1	1	0.00164808	73.927	EKQDETQTK(1)IK	3	0.98541	1	0.774	0.811	0.723	1.193	1.172	1.122	1.511	0.00040268
hsa05012 Parkinson disease	0.506672	4	1.09	P31040	250	1.834	Q3	K	Succinate dehydrogenase [ubiquinone] flavoprotein subunit, mitochondrial OS=Homo sapiens OX=9606 GN=SDHA PE=1 SV=2	SDHA	1	4.99908e-10	121.48	AK(1)NTVVATGGYGR	2	-0.32717	1	0.651	0.652	0.705	1.211	1.212	1.26	1.834	3.6211e-05
hsa05012 Parkinson disease	0.506672	4	1.09	P21796	61	1.877	Q3	K	Voltage-dependent anion-selective channel protein 1 OS=Homo sapiens OX=9606 GN=VDAC1 PE=1 SV=2	VDAC1	1	0.00011548	117.25	VTGSLETK(1)YR	3	1.0352	3	0.663	0.636	0.677	1.244	1.244	1.221	1.877	2.673e-06
hsa05012 Parkinson disease	0.506672	4	1.09	P21796	20	1.506	Q3	K	Voltage-dependent anion-selective channel protein 1 OS=Homo sapiens OX=9606 GN=VDAC1 PE=1 SV=2	VDAC1	1	5.63016e-11	131.66	DVFTK(1)GYGFGLIK	2	0.76596	2	0.765	0.794	0.754	1.198	1.157	1.128	1.506	6.0692e-05
hsa05012 Parkinson disease	0.506672	4	1.09	P48047	90	1.539	Q3	K	ATP synthase subunit O, mitochondrial OS=Homo sapiens OX=9606 GN=ATP5PO PE=1 SV=1	ATP5PO	1	4.77131e-05	120.87	VK(1)SLNDITAK	3	-0.097512	2	0.786	0.739	0.752	1.171	1.146	1.188	1.539	3.6942e-05
hsa05012 Parkinson disease	0.506672	4	1.09	P47985	101	1.523	Q3	K	Cytochrome b-c1 complex subunit Rieske, mitochondrial OS=Homo sapiens OX=9606 GN=UQCRFS1 PE=1 SV=2	UQCRFS1	1	0.00038399	92.99	LEVLDSTK(1)SSR	2	-1.559	1	0.714	0.657	0.922	1.111	1.353	1.029	1.523	0.031261
hsa04621 NOD-like receptor signaling pathway	0.892509	1	0.47	P21796	61	1.877	Q3	K	Voltage-dependent anion-selective channel protein 1 OS=Homo sapiens OX=9606 GN=VDAC1 PE=1 SV=2	VDAC1	1	0.00011548	117.25	VTGSLETK(1)YR	3	1.0352	3	0.663	0.636	0.677	1.244	1.244	1.221	1.877	2.673e-06
hsa04621 NOD-like receptor signaling pathway	0.892509	1	0.47	P21796	20	1.506	Q3	K	Voltage-dependent anion-selective channel protein 1 OS=Homo sapiens OX=9606 GN=VDAC1 PE=1 SV=2	VDAC1	1	5.63016e-11	131.66	DVFTK(1)GYGFGLIK	2	0.76596	2	0.765	0.794	0.754	1.198	1.157	1.128	1.506	6.0692e-05
hsa04714 Thermogenesis	0.414601	5	1.19	P62753	243	1.631	Q3	K	40S ribosomal protein S6 OS=Homo sapiens OX=9606 GN=RPS6 PE=1 SV=1	RPS6	1	1.94239e-06	121.29	ASTSK(1)SESSQK	2	0.72863	2	0.736	0.685	0.766	1.194	1.197	1.175	1.631	0.000121433
hsa04714 Thermogenesis	0.414601	5	1.19	P31040	250	1.834	Q3	K	Succinate dehydrogenase [ubiquinone] flavoprotein subunit, mitochondrial OS=Homo sapiens OX=9606 GN=SDHA PE=1 SV=2	SDHA	1	4.99908e-10	121.48	AK(1)NTVVATGGYGR	2	-0.32717	1	0.651	0.652	0.705	1.211	1.212	1.26	1.834	3.6211e-05
hsa04714 Thermogenesis	0.414601	5	1.19	P48047	90	1.539	Q3	K	ATP synthase subunit O, mitochondrial OS=Homo sapiens OX=9606 GN=ATP5PO PE=1 SV=1	ATP5PO	1	4.77131e-05	120.87	VK(1)SLNDITAK	3	-0.097512	2	0.786	0.739	0.752	1.171	1.146	1.188	1.539	3.6942e-05
hsa04714 Thermogenesis	0.414601	5	1.19	P47985	101	1.523	Q3	K	Cytochrome b-c1 complex subunit Rieske, mitochondrial OS=Homo sapiens OX=9606 GN=UQCRFS1 PE=1 SV=2	UQCRFS1	1	0.00038399	92.99	LEVLDSTK(1)SSR	2	-1.559	1	0.714	0.657	0.922	1.111	1.353	1.029	1.523	0.031261
hsa04714 Thermogenesis	0.414601	5	1.19	Q15382	97	1.749	Q3	K	GTP-binding protein Rheb OS=Homo sapiens OX=9606 GN=RHEB PE=1 SV=1	RHEB	1	0.0026732	65.842	SFEVIK(1)VIHGK	3	1.1424	1	0.669	0.666	0.743	1.19	1.244	1.201	1.749	0.000122954
hsa04211 Longevity regulating pathway	0.537199	1	1.37	Q15382	97	1.749	Q3	K	GTP-binding protein Rheb OS=Homo sapiens OX=9606 GN=RHEB PE=1 SV=1	RHEB	1	0.0026732	65.842	SFEVIK(1)VIHGK	3	1.1424	1	0.669	0.666	0.743	1.19	1.244	1.201	1.749	0.000122954
hsa00051 Fructose and mannose metabolism	0.618617	1	1.09	P04075	200	1.909	Q3	K	Fructose-bisphosphate aldolase A OS=Homo sapiens OX=9606 GN=ALDOA PE=1 SV=2	ALDOA	1	1.06057e-28	125	YASICQQNGIVPIVEPEILPDGDHDLK(1)R	3	-1.6772	8	0.693	0.577	0.681	1.214	1.249	1.262	1.909	0.00039957
hsa00051 Fructose and mannose metabolism	0.618617	1	1.09	P04075	108	1.531	Q3	K	Fructose-bisphosphate aldolase A OS=Homo sapiens OX=9606 GN=ALDOA PE=1 SV=2	ALDOA	1	0.000445929	92.866	GGVVGIK(1)VDK	2	0.15856	1	0.727	0.722	0.837	1.193	1.157	1.149	1.531	0.00098334
hsa05205 Proteoglycans in cancer	0.0581458	7	1.96	P15692	149	1.52	Q3	K	Vascular endothelial growth factor A OS=Homo sapiens OX=9606 GN=VEGFA PE=1 SV=2	VEGFA	1	0.0158118	68.016	GK(1)GK(1)GQK(1)R	3	0.20842	1	0.619	0.836	0.835	1.054	1.197	1.23	1.52	0.0183197
hsa05205 Proteoglycans in cancer	0.0581458	7	1.96	P15692	147	1.52	Q3	K	Vascular endothelial growth factor A OS=Homo sapiens OX=9606 GN=VEGFA PE=1 SV=2	VEGFA	1	0.0158118	68.016	GK(1)GK(1)GQK(1)R	3	0.20842	1	0.619	0.836	0.835	1.054	1.197	1.23	1.52	0.0183197
hsa05205 Proteoglycans in cancer	0.0581458	7	1.96	P15692	152	1.52	Q3	K	Vascular endothelial growth factor A OS=Homo sapiens OX=9606 GN=VEGFA PE=1 SV=2	VEGFA	1	0.0158118	68.016	GK(1)GK(1)GQK(1)R	3	0.20842	1	0.619	0.836	0.835	1.054	1.197	1.23	1.52	0.0183197
hsa05205 Proteoglycans in cancer	0.0581458	7	1.96	P21333	994	1.525	Q3	K	Filamin-A OS=Homo sapiens OX=9606 GN=FLNA PE=1 SV=4	FLNA	1	0.00346172	85.813	DQEFTVK(1)SK	3	-0.051795	2	0.786	0.743	0.763	1.155	1.183	1.157	1.525	1.9772e-05
hsa05205 Proteoglycans in cancer	0.0581458	7	1.96	P62753	243	1.631	Q3	K	40S ribosomal protein S6 OS=Homo sapiens OX=9606 GN=RPS6 PE=1 SV=1	RPS6	1	1.94239e-06	121.29	ASTSK(1)SESSQK	2	0.72863	2	0.736	0.685	0.766	1.194	1.197	1.175	1.631	0.000121433
hsa05205 Proteoglycans in cancer	0.0581458	7	1.96	P36507	108	1.663	Q3	K	Dual specificity mitogen-activated protein kinase kinase 2 OS=Homo sapiens OX=9606 GN=MAP2K2 PE=1 SV=1	MAP2K2	1	4.9811e-05	95.483	LIHLEIK(1)PAIR	3	-0.84799	1	0.79	0.663	0.705	1.236	1.078	1.275	1.663	0.0022007
hsa05205 Proteoglycans in cancer	0.0581458	7	1.96	Q03135	57	1.523	Q3	K	Caveolin-1 OS=Homo sapiens OX=9606 GN=CAV1 PE=1 SV=4	CAV1	1	0.00201216	67.997	DPK(1)HLNDDVVK	3	1.0261	1	0.694	0.781	0.816	1.145	1.139	1.206	1.523	0.0012176
hsa05205 Proteoglycans in cancer	0.0581458	7	1.96	P17844	33	1.57	Q3	K	Probable ATP-dependent RNA helicase DDX5 OS=Homo sapiens OX=9606 GN=DDX5 PE=1 SV=1	DDX5	1	0.0114461	85.533	K(1)FGNPGEK	2	0.64993	1	0.756	0.73	0.76	1.172	1.17	1.184	1.57	2.1671e-06
hsa05205 Proteoglycans in cancer	0.0581458	7	1.96	P17844	45	1.709	Q3	K	Probable ATP-dependent RNA helicase DDX5 OS=Homo sapiens OX=9606 GN=DDX5 PE=1 SV=1	DDX5	1	0.0064221	68.657	K(1)WNLDELPK	3	0.20029	1	0.715	0.73	0.671	1.179	1.31	1.127	1.709	0.00047944
hsa05205 Proteoglycans in cancer	0.0581458	7	1.96	Q14247	161	1.788	Q3	K	Src substrate cortactin OS=Homo sapiens OX=9606 GN=CTTN PE=1 SV=2	CTTN	1	5.64477e-17	133.78	DYSSGFGGK(1)YGVQADR	2	0.1629	2	0.677	0.659	0.712	1.252	1.23	1.179	1.788	3.79e-05
hsa05205 Proteoglycans in cancer	0.0581458	7	1.96	Q14247	198	1.588	Q3	K	Src substrate cortactin OS=Homo sapiens OX=9606 GN=CTTN PE=1 SV=2	CTTN	1	6.55628e-07	113.24	GFGGK(1)YGIDK	3	-0.15514	2	0.734	0.77	0.724	1.251	1.119	1.169	1.588	0.00024373
hsa05206 MicroRNAs in cancer	0.379165	3	1.37	P15692	149	1.52	Q3	K	Vascular endothelial growth factor A OS=Homo sapiens OX=9606 GN=VEGFA PE=1 SV=2	VEGFA	1	0.0158118	68.016	GK(1)GK(1)GQK(1)R	3	0.20842	1	0.619	0.836	0.835	1.054	1.197	1.23	1.52	0.0183197
hsa05206 MicroRNAs in cancer	0.379165	3	1.37	P15692	147	1.52	Q3	K	Vascular endothelial growth factor A OS=Homo sapiens OX=9606 GN=VEGFA PE=1 SV=2	VEGFA	1	0.0158118	68.016	GK(1)GK(1)GQK(1)R	3	0.20842	1	0.619	0.836	0.835	1.054	1.197	1.23	1.52	0.0183197
hsa05206 MicroRNAs in cancer	0.379165	3	1.37	P15692	152	1.52	Q3	K	Vascular endothelial growth factor A OS=Homo sapiens OX=9606 GN=VEGFA PE=1 SV=2	VEGFA	1	0.0158118	68.016	GK(1)GK(1)GQK(1)R	3	0.20842	1	0.619	0.836	0.835	1.054	1.197	1.23	1.52	0.0183197
hsa05206 MicroRNAs in cancer	0.379165	3	1.37	Q09472	1704	1.891	Q3	K	Histone acetyltransferase p300 OS=Homo sapiens OX=9606 GN=EP300 PE=1 SV=2	EP300	1	2.47609e-10	80.688	NHDHK(1)MEK(1)LGLGLDDESNNQQAAATQSPGDSR	4	4.3749	6	0.642	0.664	0.659	1.234	1.257	1.224	1.891	5.0177e-07
hsa05206 MicroRNAs in cancer	0.379165	3	1.37	Q09472	1760	1.885	Q3	K	Histone acetyltransferase p300 OS=Homo sapiens OX=9606 GN=EP300 PE=1 SV=2	EP300	1	2.32223e-16	145.52	NANCSLPSCQK(1)MK(1)R	2	-1.3586	5	0.642	0.648	0.679	1.223	1.266	1.222	1.885	3.5127e-06
hsa05206 MicroRNAs in cancer	0.379165	3	1.37	P36507	108	1.663	Q3	K	Dual specificity mitogen-activated protein kinase kinase 2 OS=Homo sapiens OX=9606 GN=MAP2K2 PE=1 SV=1	MAP2K2	1	4.9811e-05	95.483	LIHLEIK(1)PAIR	3	-0.84799	1	0.79	0.663	0.705	1.236	1.078	1.275	1.663	0.0022007
hsa05226 Gastric cancer	0.266469	2	1.99	P36507	108	1.663	Q3	K	Dual specificity mitogen-activated protein kinase kinase 2 OS=Homo sapiens OX=9606 GN=MAP2K2 PE=1 SV=1	MAP2K2	1	4.9811e-05	95.483	LIHLEIK(1)PAIR	3	-0.84799	1	0.79	0.663	0.705	1.236	1.078	1.275	1.663	0.0022007
hsa05226 Gastric cancer	0.266469	2	1.99	P35221	881	1.511	Q3	K	Catenin alpha-1 OS=Homo sapiens OX=9606 GN=CTNNA1 PE=1 SV=1	CTNNA1	1	0.00164808	73.927	EKQDETQTK(1)IK	3	0.98541	1	0.774	0.811	0.723	1.193	1.172	1.122	1.511	0.00040268
hsa04934 Cushing syndrome	0.806789	1	0.64	P36507	108	1.663	Q3	K	Dual specificity mitogen-activated protein kinase kinase 2 OS=Homo sapiens OX=9606 GN=MAP2K2 PE=1 SV=1	MAP2K2	1	4.9811e-05	95.483	LIHLEIK(1)PAIR	3	-0.84799	1	0.79	0.663	0.705	1.236	1.078	1.275	1.663	0.0022007
hsa04072 Phospholipase D signaling pathway	0.405663	2	1.46	P36507	108	1.663	Q3	K	Dual specificity mitogen-activated protein kinase kinase 2 OS=Homo sapiens OX=9606 GN=MAP2K2 PE=1 SV=1	MAP2K2	1	4.9811e-05	95.483	LIHLEIK(1)PAIR	3	-0.84799	1	0.79	0.663	0.705	1.236	1.078	1.275	1.663	0.0022007
hsa04072 Phospholipase D signaling pathway	0.405663	2	1.46	Q15382	97	1.749	Q3	K	GTP-binding protein Rheb OS=Homo sapiens OX=9606 GN=RHEB PE=1 SV=1	RHEB	1	0.0026732	65.842	SFEVIK(1)VIHGK	3	1.1424	1	0.669	0.666	0.743	1.19	1.244	1.201	1.749	0.000122954
hsa00071 Fatty acid degradation	0.855829	1	0.55	Q16836	301	1.579	Q3	K	Hydroxyacyl-coenzyme A dehydrogenase, mitochondrial OS=Homo sapiens OX=9606 GN=HADH PE=1 SV=3	HADH	1	0.00585392	66.27	LVAENK(1)FGK	3	0.9182	1	0.745	0.808	0.684	1.199	1.132	1.202	1.579	0.00090275
hsa03420 Nucleotide excision repair	0.438597	1	1.82	Q16531	191	1.804	Q3	K	DNA damage-binding protein 1 OS=Homo sapiens OX=9606 GN=DDB1 PE=1 SV=1	DDB1	1	5.7889e-05	94.363	HVK(1)TYEVSLR	3	-1.2231	2	0.644	0.677	0.712	1.233	1.223	1.211	1.804	3.8213e-05
hsa03050 Proteasome	0.834973	2	0.64	P62333	322	1.784	Q3	K	26S proteasome regulatory subunit 10B OS=Homo sapiens OX=9606 GN=PSMC6 PE=1 SV=1	PSMC6	1	3.68076e-07	92.39	IHAGPITK(1)HGEIDYEAIVK	4	0.89264	1	0.667	0.664	0.727	1.374	1.471	0.826	1.784	0.040963
hsa03050 Proteasome	0.834973	2	0.64	Q15008	130	1.786	Q3	K	26S proteasome non-ATPase regulatory subunit 6 OS=Homo sapiens OX=9606 GN=PSMD6 PE=1 SV=1	PSMD6	1	0.00511348	57.885	TYDK(1)TVALGHR	3	-1.9991	1	0.682	0.722	0.643	1.2	1.162	1.294	1.786	0.0002359
hsa04740 Olfactory transduction	0.438597	1	1.82	Q8NGZ5	301	1.976	Q3	K	Olfactory receptor 2G2 OS=Homo sapiens OX=9606 GN=OR2G2 PE=3 SV=1	OR2G2	1	0.0393046	75.738	EVK(1)GALK	2	-0.3398	1	0.658	0.629	0.616	1.28	1.24	1.24	1.976	3.3313e-06
hsa04922 Glucagon signaling pathway	0.613293	2	0.99	Q09472	1704	1.891	Q3	K	Histone acetyltransferase p300 OS=Homo sapiens OX=9606 GN=EP300 PE=1 SV=2	EP300	1	2.47609e-10	80.688	NHDHK(1)MEK(1)LGLGLDDESNNQQAAATQSPGDSR	4	4.3749	6	0.642	0.664	0.659	1.234	1.257	1.224	1.891	5.0177e-07
hsa04922 Glucagon signaling pathway	0.613293	2	0.99	Q09472	1760	1.885	Q3	K	Histone acetyltransferase p300 OS=Homo sapiens OX=9606 GN=EP300 PE=1 SV=2	EP300	1	2.32223e-16	145.52	NANCSLPSCQK(1)MK(1)R	2	-1.3586	5	0.642	0.648	0.679	1.223	1.266	1.222	1.885	3.5127e-06
hsa04922 Glucagon signaling pathway	0.613293	2	0.99	P00338	222	1.546	Q3	K	L-lactate dehydrogenase A chain OS=Homo sapiens OX=9606 GN=LDHA PE=1 SV=2	LDHA	1	0.000110087	92.295	TLHPDLGTDK(1)DK	3	0.56364	1	0.676	0.813	0.781	1.204	1.256	1.05	1.546	0.0049956
hsa04722 Neurotrophin signaling pathway	0.470722	2	1.29	P36507	108	1.663	Q3	K	Dual specificity mitogen-activated protein kinase kinase 2 OS=Homo sapiens OX=9606 GN=MAP2K2 PE=1 SV=1	MAP2K2	1	4.9811e-05	95.483	LIHLEIK(1)PAIR	3	-0.84799	1	0.79	0.663	0.705	1.236	1.078	1.275	1.663	0.0022007
hsa04722 Neurotrophin signaling pathway	0.470722	2	1.29	P52565	141	1.57	Q3	K	Rho GDP-dissociation inhibitor 1 OS=Homo sapiens OX=9606 GN=ARHGDIA PE=1 SV=3	ARHGDIA	1	4.39749e-58	222.45	IDK(1)TDYMVGSYGPR	3	-0.56445	5	0.76	0.752	0.735	1.193	1.165	1.169	1.57	1.6764e-06
hsa05235 PD-L1 expression and PD-1 checkpoint pathway in cancer	0.714883	1	0.84	P36507	108	1.663	Q3	K	Dual specificity mitogen-activated protein kinase kinase 2 OS=Homo sapiens OX=9606 GN=MAP2K2 PE=1 SV=1	MAP2K2	1	4.9811e-05	95.483	LIHLEIK(1)PAIR	3	-0.84799	1	0.79	0.663	0.705	1.236	1.078	1.275	1.663	0.0022007
hsa04218 Cellular senescence	0.504834	3	1.13	P36507	108	1.663	Q3	K	Dual specificity mitogen-activated protein kinase kinase 2 OS=Homo sapiens OX=9606 GN=MAP2K2 PE=1 SV=1	MAP2K2	1	4.9811e-05	95.483	LIHLEIK(1)PAIR	3	-0.84799	1	0.79	0.663	0.705	1.236	1.078	1.275	1.663	0.0022007
hsa04218 Cellular senescence	0.504834	3	1.13	P21796	61	1.877	Q3	K	Voltage-dependent anion-selective channel protein 1 OS=Homo sapiens OX=9606 GN=VDAC1 PE=1 SV=2	VDAC1	1	0.00011548	117.25	VTGSLETK(1)YR	3	1.0352	3	0.663	0.636	0.677	1.244	1.244	1.221	1.877	2.673e-06
hsa04218 Cellular senescence	0.504834	3	1.13	P21796	20	1.506	Q3	K	Voltage-dependent anion-selective channel protein 1 OS=Homo sapiens OX=9606 GN=VDAC1 PE=1 SV=2	VDAC1	1	5.63016e-11	131.66	DVFTK(1)GYGFGLIK	2	0.76596	2	0.765	0.794	0.754	1.198	1.157	1.128	1.506	6.0692e-05
hsa04218 Cellular senescence	0.504834	3	1.13	Q15382	97	1.749	Q3	K	GTP-binding protein Rheb OS=Homo sapiens OX=9606 GN=RHEB PE=1 SV=1	RHEB	1	0.0026732	65.842	SFEVIK(1)VIHGK	3	1.1424	1	0.669	0.666	0.743	1.19	1.244	1.201	1.749	0.000122954
hsa04144 Endocytosis	0.902628	3	0.59	Q9H444	14	1.582	Q3	K	Charged multivesicular body protein 4b OS=Homo sapiens OX=9606 GN=CHMP4B PE=1 SV=1	CHMP4B	1	3.09123e-05	113.93	LFGAGGGK(1)AGK	3	-0.24622	2	0.803	0.777	0.655	1.145	1.286	1.105	1.582	0.0041192
hsa04144 Endocytosis	0.902628	3	0.59	P59998	89	1.616	Q3	K	Actin-related protein 2/3 complex subunit 4 OS=Homo sapiens OX=9606 GN=ARPC4 PE=1 SV=3	ARPC4	1	0.00095295	104.75	ILCHK(1)FMR	3	-0.82501	1	0.745	0.733	0.723	1.215	1.143	1.199	1.616	1.98346e-05
hsa04144 Endocytosis	0.902628	3	0.59	Q03135	57	1.523	Q3	K	Caveolin-1 OS=Homo sapiens OX=9606 GN=CAV1 PE=1 SV=4	CAV1	1	0.00201216	67.997	DPK(1)HLNDDVVK	3	1.0261	1	0.694	0.781	0.816	1.145	1.139	1.206	1.523	0.0012176
hsa04933 AGE-RAGE signaling pathway in diabetic complications	0.685823	1	0.91	P15692	149	1.52	Q3	K	Vascular endothelial growth factor A OS=Homo sapiens OX=9606 GN=VEGFA PE=1 SV=2	VEGFA	1	0.0158118	68.016	GK(1)GK(1)GQK(1)R	3	0.20842	1	0.619	0.836	0.835	1.054	1.197	1.23	1.52	0.0183197
hsa04933 AGE-RAGE signaling pathway in diabetic complications	0.685823	1	0.91	P15692	147	1.52	Q3	K	Vascular endothelial growth factor A OS=Homo sapiens OX=9606 GN=VEGFA PE=1 SV=2	VEGFA	1	0.0158118	68.016	GK(1)GK(1)GQK(1)R	3	0.20842	1	0.619	0.836	0.835	1.054	1.197	1.23	1.52	0.0183197
hsa04933 AGE-RAGE signaling pathway in diabetic complications	0.685823	1	0.91	P15692	152	1.52	Q3	K	Vascular endothelial growth factor A OS=Homo sapiens OX=9606 GN=VEGFA PE=1 SV=2	VEGFA	1	0.0158118	68.016	GK(1)GK(1)GQK(1)R	3	0.20842	1	0.619	0.836	0.835	1.054	1.197	1.23	1.52	0.0183197
hsa00330 Arginine and proline metabolism	0.806789	1	0.64	P17174	97	1.571	Q3	K	Aspartate aminotransferase, cytoplasmic OS=Homo sapiens OX=9606 GN=GOT1 PE=1 SV=3	GOT1	1	0.000526115	69.03	LALGDDSPALK(1)EK	3	4.0464	1	0.768	0.717	0.76	1.092	1.374	1.06	1.571	0.0062823
hsa04921 Oxytocin signaling pathway	0.55995	2	1.09	P36507	108	1.663	Q3	K	Dual specificity mitogen-activated protein kinase kinase 2 OS=Homo sapiens OX=9606 GN=MAP2K2 PE=1 SV=1	MAP2K2	1	4.9811e-05	95.483	LIHLEIK(1)PAIR	3	-0.84799	1	0.79	0.663	0.705	1.236	1.078	1.275	1.663	0.0022007
hsa04921 Oxytocin signaling pathway	0.55995	2	1.09	P13639	32	1.652	Q3	K	Elongation factor 2 OS=Homo sapiens OX=9606 GN=EEF2 PE=1 SV=4	EEF2	1	0.000910029	50.858	NMSVIAHVDHGK(1)STLTDSLVCK	4	-0.77941	1	0.655	0.728	0.777	1.058	1.229	1.282	1.652	0.0028208
hsa05221 Acute myeloid leukemia	0.438597	1	1.82	P36507	108	1.663	Q3	K	Dual specificity mitogen-activated protein kinase kinase 2 OS=Homo sapiens OX=9606 GN=MAP2K2 PE=1 SV=1	MAP2K2	1	4.9811e-05	95.483	LIHLEIK(1)PAIR	3	-0.84799	1	0.79	0.663	0.705	1.236	1.078	1.275	1.663	0.0022007
hsa05418 Fluid shear stress and atherosclerosis	0.455872	3	1.21	P15692	149	1.52	Q3	K	Vascular endothelial growth factor A OS=Homo sapiens OX=9606 GN=VEGFA PE=1 SV=2	VEGFA	1	0.0158118	68.016	GK(1)GK(1)GQK(1)R	3	0.20842	1	0.619	0.836	0.835	1.054	1.197	1.23	1.52	0.0183197
hsa05418 Fluid shear stress and atherosclerosis	0.455872	3	1.21	P15692	147	1.52	Q3	K	Vascular endothelial growth factor A OS=Homo sapiens OX=9606 GN=VEGFA PE=1 SV=2	VEGFA	1	0.0158118	68.016	GK(1)GK(1)GQK(1)R	3	0.20842	1	0.619	0.836	0.835	1.054	1.197	1.23	1.52	0.0183197
hsa05418 Fluid shear stress and atherosclerosis	0.455872	3	1.21	P15692	152	1.52	Q3	K	Vascular endothelial growth factor A OS=Homo sapiens OX=9606 GN=VEGFA PE=1 SV=2	VEGFA	1	0.0158118	68.016	GK(1)GK(1)GQK(1)R	3	0.20842	1	0.619	0.836	0.835	1.054	1.197	1.23	1.52	0.0183197
hsa05418 Fluid shear stress and atherosclerosis	0.455872	3	1.21	P14625	473	1.531	Q3	K	Endoplasmin OS=Homo sapiens OX=9606 GN=HSP90B1 PE=1 SV=1	HSP90B1	1	0.0291692	80.438	TLDMIK(1)K	3	-0.98878	2	0.833	0.741	0.715	1.239	1.084	1.181	1.531	0.0021359
hsa05418 Fluid shear stress and atherosclerosis	0.455872	3	1.21	Q03135	57	1.523	Q3	K	Caveolin-1 OS=Homo sapiens OX=9606 GN=CAV1 PE=1 SV=4	CAV1	1	0.00201216	67.997	DPK(1)HLNDDVVK	3	1.0261	1	0.694	0.781	0.816	1.145	1.139	1.206	1.523	0.0012176
hsa05010 Alzheimer disease	0.506672	4	1.09	P31040	250	1.834	Q3	K	Succinate dehydrogenase [ubiquinone] flavoprotein subunit, mitochondrial OS=Homo sapiens OX=9606 GN=SDHA PE=1 SV=2	SDHA	1	4.99908e-10	121.48	AK(1)NTVVATGGYGR	2	-0.32717	1	0.651	0.652	0.705	1.211	1.212	1.26	1.834	3.6211e-05
hsa05010 Alzheimer disease	0.506672	4	1.09	P48047	90	1.539	Q3	K	ATP synthase subunit O, mitochondrial OS=Homo sapiens OX=9606 GN=ATP5PO PE=1 SV=1	ATP5PO	1	4.77131e-05	120.87	VK(1)SLNDITAK	3	-0.097512	2	0.786	0.739	0.752	1.171	1.146	1.188	1.539	3.6942e-05
hsa05010 Alzheimer disease	0.506672	4	1.09	P47985	101	1.523	Q3	K	Cytochrome b-c1 complex subunit Rieske, mitochondrial OS=Homo sapiens OX=9606 GN=UQCRFS1 PE=1 SV=2	UQCRFS1	1	0.00038399	92.99	LEVLDSTK(1)SSR	2	-1.559	1	0.714	0.657	0.922	1.111	1.353	1.029	1.523	0.031261
hsa05010 Alzheimer disease	0.506672	4	1.09	Q13564	207	1.787	Q3	K	NEDD8-activating enzyme E1 regulatory subunit OS=Homo sapiens OX=9606 GN=NAE1 PE=1 SV=1	NAE1	1	0.000348443	78.505	K(1)DHSHTPWIVIIAK	4	1.716	1	0.714	0.638	0.696	1.222	1.184	1.254	1.787	0.000102642
hsa00260 Glycine, serine and threonine metabolism	0.685823	1	0.91	P34897	200	1.553	Q3	K	Serine hydroxymethyltransferase, mitochondrial OS=Homo sapiens OX=9606 GN=SHMT2 PE=1 SV=3	SHMT2	1	1.11032e-09	113.54	LNPK(1)TGLIDYNQLALTAR	3	-0.53359	1	0.671	0.753	0.836	1.158	1.146	1.206	1.553	0.0024569
hsa05132 Salmonella infection	0.613293	2	0.99	P21333	994	1.525	Q3	K	Filamin-A OS=Homo sapiens OX=9606 GN=FLNA PE=1 SV=4	FLNA	1	0.00346172	85.813	DQEFTVK(1)SK	3	-0.051795	2	0.786	0.743	0.763	1.155	1.183	1.157	1.525	1.9772e-05
hsa05132 Salmonella infection	0.613293	2	0.99	P59998	89	1.616	Q3	K	Actin-related protein 2/3 complex subunit 4 OS=Homo sapiens OX=9606 GN=ARPC4 PE=1 SV=3	ARPC4	1	0.00095295	104.75	ILCHK(1)FMR	3	-0.82501	1	0.745	0.733	0.723	1.215	1.143	1.199	1.616	1.98346e-05
hsa04512 ECM-receptor interaction	0.0714873	3	2.98	P18564	548	1.991	Q3	K	Integrin beta-6 OS=Homo sapiens OX=9606 GN=ITGB6 PE=1 SV=2	ITGB6	1	9.92231e-07	77.037	HK(1)GLLCGGNGDCDCGECVCR	3	-0.47256	1	0.5	0.688	0.699	1.2	1.299	1.258	1.991	0.0032991
hsa04512 ECM-receptor interaction	0.0714873	3	2.98	P24043	3092	1.918	Q3	K	Laminin subunit alpha-2 OS=Homo sapiens OX=9606 GN=LAMA2 PE=1 SV=4	LAMA2	1	0.0350388	67.385	GCIRSLK(1)LTK	2	3.4243	1	0.661	0.626	0.658	1.283	1.221	1.227	1.918	1.50302e-05
hsa04512 ECM-receptor interaction	0.0714873	3	2.98	Q16787	2135	1.622	Q3	K	Laminin subunit alpha-3 OS=Homo sapiens OX=9606 GN=LAMA3 PE=1 SV=2	LAMA3	1	0.000133898	89.507	SAGK(1)TSLVEEAEK	2	-0.15811	2	0.721	0.727	0.746	1.166	1.178	1.214	1.622	3.461e-06
hsa04917 Prolactin signaling pathway	0.579857	1	1.21	P36507	108	1.663	Q3	K	Dual specificity mitogen-activated protein kinase kinase 2 OS=Homo sapiens OX=9606 GN=MAP2K2 PE=1 SV=1	MAP2K2	1	4.9811e-05	95.483	LIHLEIK(1)PAIR	3	-0.84799	1	0.79	0.663	0.705	1.236	1.078	1.275	1.663	0.0022007
hsa05165 Human papillomavirus infection	0.0578244	8	1.86	P15692	149	1.52	Q3	K	Vascular endothelial growth factor A OS=Homo sapiens OX=9606 GN=VEGFA PE=1 SV=2	VEGFA	1	0.0158118	68.016	GK(1)GK(1)GQK(1)R	3	0.20842	1	0.619	0.836	0.835	1.054	1.197	1.23	1.52	0.0183197
hsa05165 Human papillomavirus infection	0.0578244	8	1.86	P15692	147	1.52	Q3	K	Vascular endothelial growth factor A OS=Homo sapiens OX=9606 GN=VEGFA PE=1 SV=2	VEGFA	1	0.0158118	68.016	GK(1)GK(1)GQK(1)R	3	0.20842	1	0.619	0.836	0.835	1.054	1.197	1.23	1.52	0.0183197
hsa05165 Human papillomavirus infection	0.0578244	8	1.86	P15692	152	1.52	Q3	K	Vascular endothelial growth factor A OS=Homo sapiens OX=9606 GN=VEGFA PE=1 SV=2	VEGFA	1	0.0158118	68.016	GK(1)GK(1)GQK(1)R	3	0.20842	1	0.619	0.836	0.835	1.054	1.197	1.23	1.52	0.0183197
hsa05165 Human papillomavirus infection	0.0578244	8	1.86	Q09472	1704	1.891	Q3	K	Histone acetyltransferase p300 OS=Homo sapiens OX=9606 GN=EP300 PE=1 SV=2	EP300	1	2.47609e-10	80.688	NHDHK(1)MEK(1)LGLGLDDESNNQQAAATQSPGDSR	4	4.3749	6	0.642	0.664	0.659	1.234	1.257	1.224	1.891	5.0177e-07
hsa05165 Human papillomavirus infection	0.0578244	8	1.86	Q09472	1760	1.885	Q3	K	Histone acetyltransferase p300 OS=Homo sapiens OX=9606 GN=EP300 PE=1 SV=2	EP300	1	2.32223e-16	145.52	NANCSLPSCQK(1)MK(1)R	2	-1.3586	5	0.642	0.648	0.679	1.223	1.266	1.222	1.885	3.5127e-06
hsa05165 Human papillomavirus infection	0.0578244	8	1.86	P18564	548	1.991	Q3	K	Integrin beta-6 OS=Homo sapiens OX=9606 GN=ITGB6 PE=1 SV=2	ITGB6	1	9.92231e-07	77.037	HK(1)GLLCGGNGDCDCGECVCR	3	-0.47256	1	0.5	0.688	0.699	1.2	1.299	1.258	1.991	0.0032991
hsa05165 Human papillomavirus infection	0.0578244	8	1.86	P36507	108	1.663	Q3	K	Dual specificity mitogen-activated protein kinase kinase 2 OS=Homo sapiens OX=9606 GN=MAP2K2 PE=1 SV=1	MAP2K2	1	4.9811e-05	95.483	LIHLEIK(1)PAIR	3	-0.84799	1	0.79	0.663	0.705	1.236	1.078	1.275	1.663	0.0022007
hsa05165 Human papillomavirus infection	0.0578244	8	1.86	Q15382	97	1.749	Q3	K	GTP-binding protein Rheb OS=Homo sapiens OX=9606 GN=RHEB PE=1 SV=1	RHEB	1	0.0026732	65.842	SFEVIK(1)VIHGK	3	1.1424	1	0.669	0.666	0.743	1.19	1.244	1.201	1.749	0.000122954
hsa05165 Human papillomavirus infection	0.0578244	8	1.86	Q05086	30	1.55	Q3	K	Ubiquitin-protein ligase E3A OS=Homo sapiens OX=9606 GN=UBE3A PE=1 SV=4	UBE3A	1	0.00220051	77.662	AAAK(1)HLIER	3	0.43631	1	0.706	0.91	0.653	1.279	1.144	1.093	1.55	0.0156587
hsa05165 Human papillomavirus infection	0.0578244	8	1.86	P24043	3092	1.918	Q3	K	Laminin subunit alpha-2 OS=Homo sapiens OX=9606 GN=LAMA2 PE=1 SV=4	LAMA2	1	0.0350388	67.385	GCIRSLK(1)LTK	2	3.4243	1	0.661	0.626	0.658	1.283	1.221	1.227	1.918	1.50302e-05
hsa05165 Human papillomavirus infection	0.0578244	8	1.86	Q16787	2135	1.622	Q3	K	Laminin subunit alpha-3 OS=Homo sapiens OX=9606 GN=LAMA3 PE=1 SV=2	LAMA3	1	0.000133898	89.507	SAGK(1)TSLVEEAEK	2	-0.15811	2	0.721	0.727	0.746	1.166	1.178	1.214	1.622	3.461e-06
hsa05168 Herpes simplex virus 1 infection	0.793726	2	0.7	P30101	494	1.633	Q3	K	Protein disulfide-isomerase A3 OS=Homo sapiens OX=9606 GN=PDIA3 PE=1 SV=4	PDIA3	1	1.11552e-22	158.91	EATNPPVIQEEK(1)PK	2	-0.21724	3	0.713	0.703	0.767	1.119	1.287	1.158	1.633	0.00061616
hsa05168 Herpes simplex virus 1 infection	0.793726	2	0.7	Q15382	97	1.749	Q3	K	GTP-binding protein Rheb OS=Homo sapiens OX=9606 GN=RHEB PE=1 SV=1	RHEB	1	0.0026732	65.842	SFEVIK(1)VIHGK	3	1.1424	1	0.669	0.666	0.743	1.19	1.244	1.201	1.749	0.000122954
hsa04670 Leukocyte transendothelial migration	0.55995	2	1.09	P35221	881	1.511	Q3	K	Catenin alpha-1 OS=Homo sapiens OX=9606 GN=CTNNA1 PE=1 SV=1	CTNNA1	1	0.00164808	73.927	EKQDETQTK(1)IK	3	0.98541	1	0.774	0.811	0.723	1.193	1.172	1.122	1.511	0.00040268
hsa04670 Leukocyte transendothelial migration	0.55995	2	1.09	O43707	779	1.506	Q3	K	Alpha-actinin-4 OS=Homo sapiens OX=9606 GN=ACTN4 PE=1 SV=2	ACTN4	1	2.1119e-07	92.098	ASFNHFDK(1)DHGGALGPEEFK	4	-0.48137	1	0.769	0.755	0.788	1.156	1.148	1.177	1.506	4.621e-06
hsa00340 Histidine metabolism	0.537199	1	1.37	P47895	423	1.504	Q3	K	Aldehyde dehydrogenase family 1 member A3 OS=Homo sapiens OX=9606 GN=ALDH1A3 PE=1 SV=2	ALDH1A3	1	3.01099e-05	135.99	FK(1)SIEEVIK	2	-0.13248	1	0.763	0.772	0.78	1.196	1.14	1.145	1.504	1.81114e-05
hsa05135 Yersinia infection	0.892509	1	0.47	P36507	108	1.663	Q3	K	Dual specificity mitogen-activated protein kinase kinase 2 OS=Homo sapiens OX=9606 GN=MAP2K2 PE=1 SV=1	MAP2K2	1	4.9811e-05	95.483	LIHLEIK(1)PAIR	3	-0.84799	1	0.79	0.663	0.705	1.236	1.078	1.275	1.663	0.0022007
hsa00140 Steroid hormone biosynthesis	0.438597	1	1.82	P37059	252	1.662	Q3	K	Estradiol 17-beta-dehydrogenase 2 OS=Homo sapiens OX=9606 GN=HSD17B2 PE=1 SV=1	HSD17B2	1	0.00141145	97.734	LELSK(1)WGIK	3	0.69419	2	0.719	0.755	0.681	1.184	1.062	1.336	1.662	0.0022599
hsa00062 Fatty acid elongation	0.653832	1	0.99	Q16836	301	1.579	Q3	K	Hydroxyacyl-coenzyme A dehydrogenase, mitochondrial OS=Homo sapiens OX=9606 GN=HADH PE=1 SV=3	HADH	1	0.00585392	66.27	LVAENK(1)FGK	3	0.9182	1	0.745	0.808	0.684	1.199	1.132	1.202	1.579	0.00090275
hsa00270 Cysteine and methionine metabolism	0.531407	2	1.15	P00338	222	1.546	Q3	K	L-lactate dehydrogenase A chain OS=Homo sapiens OX=9606 GN=LDHA PE=1 SV=2	LDHA	1	0.000110087	92.295	TLHPDLGTDK(1)DK	3	0.56364	1	0.676	0.813	0.781	1.204	1.256	1.05	1.546	0.0049956
hsa00270 Cysteine and methionine metabolism	0.531407	2	1.15	P17174	97	1.571	Q3	K	Aspartate aminotransferase, cytoplasmic OS=Homo sapiens OX=9606 GN=GOT1 PE=1 SV=3	GOT1	1	0.000526115	69.03	LALGDDSPALK(1)EK	3	4.0464	1	0.768	0.717	0.76	1.092	1.374	1.06	1.571	0.0062823
hsa05164 Influenza A	0.16152	5	1.71	Q09472	1704	1.891	Q3	K	Histone acetyltransferase p300 OS=Homo sapiens OX=9606 GN=EP300 PE=1 SV=2	EP300	1	2.47609e-10	80.688	NHDHK(1)MEK(1)LGLGLDDESNNQQAAATQSPGDSR	4	4.3749	6	0.642	0.664	0.659	1.234	1.257	1.224	1.891	5.0177e-07
hsa05164 Influenza A	0.16152	5	1.71	Q09472	1760	1.885	Q3	K	Histone acetyltransferase p300 OS=Homo sapiens OX=9606 GN=EP300 PE=1 SV=2	EP300	1	2.32223e-16	145.52	NANCSLPSCQK(1)MK(1)R	2	-1.3586	5	0.642	0.648	0.679	1.223	1.266	1.222	1.885	3.5127e-06
hsa05164 Influenza A	0.16152	5	1.71	Q9NRS4	249	1.837	Q3	K	Transmembrane protease serine 4 OS=Homo sapiens OX=9606 GN=TMPRSS4 PE=1 SV=2	TMPRSS4	1	0.00432063	74.173	K(1)HTDVFNWK	3	-0.09216	1	0.682	0.664	0.659	1.182	1.219	1.283	1.837	2.0037e-05
hsa05164 Influenza A	0.16152	5	1.71	P36507	108	1.663	Q3	K	Dual specificity mitogen-activated protein kinase kinase 2 OS=Homo sapiens OX=9606 GN=MAP2K2 PE=1 SV=1	MAP2K2	1	4.9811e-05	95.483	LIHLEIK(1)PAIR	3	-0.84799	1	0.79	0.663	0.705	1.236	1.078	1.275	1.663	0.0022007
hsa05164 Influenza A	0.16152	5	1.71	P21796	61	1.877	Q3	K	Voltage-dependent anion-selective channel protein 1 OS=Homo sapiens OX=9606 GN=VDAC1 PE=1 SV=2	VDAC1	1	0.00011548	117.25	VTGSLETK(1)YR	3	1.0352	3	0.663	0.636	0.677	1.244	1.244	1.221	1.877	2.673e-06
hsa05164 Influenza A	0.16152	5	1.71	P21796	20	1.506	Q3	K	Voltage-dependent anion-selective channel protein 1 OS=Homo sapiens OX=9606 GN=VDAC1 PE=1 SV=2	VDAC1	1	5.63016e-11	131.66	DVFTK(1)GYGFGLIK	2	0.76596	2	0.765	0.794	0.754	1.198	1.157	1.128	1.506	6.0692e-05
hsa05164 Influenza A	0.16152	5	1.71	P25685	35	1.664	Q3	K	DnaJ homolog subfamily B member 1 OS=Homo sapiens OX=9606 GN=DNAJB1 PE=1 SV=4	DNAJB1	1	0.0161937	67.032	YHPDK(1)NK	3	3.4717	2	0.753	0.692	0.711	1.223	1.134	1.231	1.664	0.000144468
hsa05164 Influenza A	0.16152	5	1.71	P25685	3	1.65	Q3	K	DnaJ homolog subfamily B member 1 OS=Homo sapiens OX=9606 GN=DNAJB1 PE=1 SV=4	DNAJB1	1	3.11133e-07	121.45	GK(1)DYYQTLGLAR	2	1.5419	1	0.756	0.693	0.722	1.25	1.15	1.182	1.65	0.000140274
hsa05212 Pancreatic cancer	0.618617	1	1.09	P15692	149	1.52	Q3	K	Vascular endothelial growth factor A OS=Homo sapiens OX=9606 GN=VEGFA PE=1 SV=2	VEGFA	1	0.0158118	68.016	GK(1)GK(1)GQK(1)R	3	0.20842	1	0.619	0.836	0.835	1.054	1.197	1.23	1.52	0.0183197
hsa05212 Pancreatic cancer	0.618617	1	1.09	P15692	147	1.52	Q3	K	Vascular endothelial growth factor A OS=Homo sapiens OX=9606 GN=VEGFA PE=1 SV=2	VEGFA	1	0.0158118	68.016	GK(1)GK(1)GQK(1)R	3	0.20842	1	0.619	0.836	0.835	1.054	1.197	1.23	1.52	0.0183197
hsa05212 Pancreatic cancer	0.618617	1	1.09	P15692	152	1.52	Q3	K	Vascular endothelial growth factor A OS=Homo sapiens OX=9606 GN=VEGFA PE=1 SV=2	VEGFA	1	0.0158118	68.016	GK(1)GK(1)GQK(1)R	3	0.20842	1	0.619	0.836	0.835	1.054	1.197	1.23	1.52	0.0183197
hsa05163 Human cytomegalovirus infection	0.270723	4	1.51	P15692	149	1.52	Q3	K	Vascular endothelial growth factor A OS=Homo sapiens OX=9606 GN=VEGFA PE=1 SV=2	VEGFA	1	0.0158118	68.016	GK(1)GK(1)GQK(1)R	3	0.20842	1	0.619	0.836	0.835	1.054	1.197	1.23	1.52	0.0183197
hsa05163 Human cytomegalovirus infection	0.270723	4	1.51	P15692	147	1.52	Q3	K	Vascular endothelial growth factor A OS=Homo sapiens OX=9606 GN=VEGFA PE=1 SV=2	VEGFA	1	0.0158118	68.016	GK(1)GK(1)GQK(1)R	3	0.20842	1	0.619	0.836	0.835	1.054	1.197	1.23	1.52	0.0183197
hsa05163 Human cytomegalovirus infection	0.270723	4	1.51	P15692	152	1.52	Q3	K	Vascular endothelial growth factor A OS=Homo sapiens OX=9606 GN=VEGFA PE=1 SV=2	VEGFA	1	0.0158118	68.016	GK(1)GK(1)GQK(1)R	3	0.20842	1	0.619	0.836	0.835	1.054	1.197	1.23	1.52	0.0183197
hsa05163 Human cytomegalovirus infection	0.270723	4	1.51	P36507	108	1.663	Q3	K	Dual specificity mitogen-activated protein kinase kinase 2 OS=Homo sapiens OX=9606 GN=MAP2K2 PE=1 SV=1	MAP2K2	1	4.9811e-05	95.483	LIHLEIK(1)PAIR	3	-0.84799	1	0.79	0.663	0.705	1.236	1.078	1.275	1.663	0.0022007
hsa05163 Human cytomegalovirus infection	0.270723	4	1.51	P30101	494	1.633	Q3	K	Protein disulfide-isomerase A3 OS=Homo sapiens OX=9606 GN=PDIA3 PE=1 SV=4	PDIA3	1	1.11552e-22	158.91	EATNPPVIQEEK(1)PK	2	-0.21724	3	0.713	0.703	0.767	1.119	1.287	1.158	1.633	0.00061616
hsa05163 Human cytomegalovirus infection	0.270723	4	1.51	Q15382	97	1.749	Q3	K	GTP-binding protein Rheb OS=Homo sapiens OX=9606 GN=RHEB PE=1 SV=1	RHEB	1	0.0026732	65.842	SFEVIK(1)VIHGK	3	1.1424	1	0.669	0.666	0.743	1.19	1.244	1.201	1.749	0.000122954
hsa00970 Aminoacyl-tRNA biosynthesis	0.911657	1	0.44	P23381	256	1.711	Q3	K	Tryptophan--tRNA ligase, cytoplasmic OS=Homo sapiens OX=9606 GN=WARS PE=1 SV=2	WARS	1	8.60127e-07	127.87	IQK(1)HVTFNQVK	3	1.0314	1	0.71	0.666	0.737	1.208	1.203	1.205	1.711	0.0030162
hsa05133 Pertussis	0.537199	1	1.37	P23528	92	1.643	Q3	K	Cofilin-1 OS=Homo sapiens OX=9606 GN=CFL1 PE=1 SV=3	CFL1	1	1.70741e-10	121.99	YALYDATYETK(1)ESK	2	0.88008	2	0.714	0.743	0.716	1.144	1.227	1.2	1.643	3.7006e-05
hsa01210 2-Oxocarboxylic acid metabolism	0.266469	2	1.99	P17174	97	1.571	Q3	K	Aspartate aminotransferase, cytoplasmic OS=Homo sapiens OX=9606 GN=GOT1 PE=1 SV=3	GOT1	1	0.000526115	69.03	LALGDDSPALK(1)EK	3	4.0464	1	0.768	0.717	0.76	1.092	1.374	1.06	1.571	0.0062823
hsa01210 2-Oxocarboxylic acid metabolism	0.266469	2	1.99	Q03154	129	1.551	Q3	K	Aminoacylase-1 OS=Homo sapiens OX=9606 GN=ACY1 PE=1 SV=1	ACY1	1	0.0222707	60.682	LK(1)VEGHR	3	0.064875	1	0.786	0.786	0.693	1.171	1.171	1.172	1.551	0.0089411
hsa04657 IL-17 signaling pathway	0.618617	1	1.09	P14625	473	1.531	Q3	K	Endoplasmin OS=Homo sapiens OX=9606 GN=HSP90B1 PE=1 SV=1	HSP90B1	1	0.0291692	80.438	TLDMIK(1)K	3	-0.98878	2	0.833	0.741	0.715	1.239	1.084	1.181	1.531	0.0021359
hsa04120 Ubiquitin mediated proteolysis	0.379165	3	1.37	Q9UBE0	32	1.782	Q3	K	SUMO-activating enzyme subunit 1 OS=Homo sapiens OX=9606 GN=SAE1 PE=1 SV=1	SAE1	1	0.0171974	70.056	LWGLEAQK(1)R	2	1.3447	1	0.634	0.717	0.701	1.245	1.252	1.16	1.782	0.00021626
hsa04120 Ubiquitin mediated proteolysis	0.379165	3	1.37	Q16531	191	1.804	Q3	K	DNA damage-binding protein 1 OS=Homo sapiens OX=9606 GN=DDB1 PE=1 SV=1	DDB1	1	5.7889e-05	94.363	HVK(1)TYEVSLR	3	-1.2231	2	0.644	0.677	0.712	1.233	1.223	1.211	1.804	3.8213e-05
hsa04120 Ubiquitin mediated proteolysis	0.379165	3	1.37	Q05086	30	1.55	Q3	K	Ubiquitin-protein ligase E3A OS=Homo sapiens OX=9606 GN=UBE3A PE=1 SV=4	UBE3A	1	0.00220051	77.662	AAAK(1)HLIER	3	0.43631	1	0.706	0.91	0.653	1.279	1.144	1.093	1.55	0.0156587
hsa00280 Valine, leucine and isoleucine degradation	0.892509	1	0.47	Q16836	301	1.579	Q3	K	Hydroxyacyl-coenzyme A dehydrogenase, mitochondrial OS=Homo sapiens OX=9606 GN=HADH PE=1 SV=3	HADH	1	0.00585392	66.27	LVAENK(1)FGK	3	0.9182	1	0.745	0.808	0.684	1.199	1.132	1.202	1.579	0.00090275
hsa05216 Thyroid cancer	0.38176	1	2.18	P36507	108	1.663	Q3	K	Dual specificity mitogen-activated protein kinase kinase 2 OS=Homo sapiens OX=9606 GN=MAP2K2 PE=1 SV=1	MAP2K2	1	4.9811e-05	95.483	LIHLEIK(1)PAIR	3	-0.84799	1	0.79	0.663	0.705	1.236	1.078	1.275	1.663	0.0022007
hsa00513 Various types of N-glycan biosynthesis	0.005831	4	4.86	P04844	442	1.522	Q3	K	Dolichyl-diphosphooligosaccharide--protein glycosyltransferase subunit 2 OS=Homo sapiens OX=9606 GN=RPN2 PE=1 SV=3	RPN2	1	9.65183e-11	115.57	LHNQK(1)TGQEVVFVAEPDNK	3	-0.45133	1	0.74	0.848	0.707	1.198	1.112	1.182	1.522	0.0020441
hsa00513 Various types of N-glycan biosynthesis	0.005831	4	4.86	P04844	311	1.701	Q3	K	Dolichyl-diphosphooligosaccharide--protein glycosyltransferase subunit 2 OS=Homo sapiens OX=9606 GN=RPN2 PE=1 SV=3	RPN2	1	3.52812e-05	124.06	LEHAK(1)SVASR	2	-0.83563	2	0.647	0.769	0.706	1.219	1.246	1.144	1.701	0.00068179
hsa00513 Various types of N-glycan biosynthesis	0.005831	4	4.86	P15291	348	1.811	Q3	K	Beta-1,4-galactosyltransferase 1 OS=Homo sapiens OX=9606 GN=B4GALT1 PE=1 SV=5	B4GALT1	1	0.0295481	72.23	K(1)NEPNPQR	2	0.42742	1	0.751	0.632	0.648	1.279	1.22	1.18	1.811	0.0005237
hsa00513 Various types of N-glycan biosynthesis	0.005831	4	4.86	P46977	440	1.518	Q3	K	Dolichyl-diphosphooligosaccharide--protein glycosyltransferase subunit STT3A OS=Homo sapiens OX=9606 GN=STT3A PE=1 SV=2	STT3A	1	0.00938561	58.274	NLDISRPDK(1)K	3	-0.18069	1	0.801	0.738	0.761	1.186	1.102	1.203	1.518	0.00032166
hsa00513 Various types of N-glycan biosynthesis	0.005831	4	4.86	Q8TCJ2	688	1.573	Q3	K	Dolichyl-diphosphooligosaccharide--protein glycosyltransferase subunit STT3B OS=Homo sapiens OX=9606 GN=STT3B PE=1 SV=1	STT3B	1	0.000563873	81.625	IAEGEHPK(1)DIR	3	1.1943	1	0.753	0.725	0.767	1.259	1.124	1.148	1.573	0.00030171
hsa00513 Various types of N-glycan biosynthesis	0.005831	4	4.86	Q8TCJ2	784	1.902	Q3	K	Dolichyl-diphosphooligosaccharide--protein glycosyltransferase subunit STT3B OS=Homo sapiens OX=9606 GN=STT3B PE=1 SV=1	STT3B	1	0.00186854	91.853	ETLDHK(1)PR	2	2.0478	2	0.65	0.638	0.668	1.235	1.226	1.259	1.902	1.014e-06
hsa04350 TGF-beta signaling pathway	0.537199	1	1.37	Q09472	1704	1.891	Q3	K	Histone acetyltransferase p300 OS=Homo sapiens OX=9606 GN=EP300 PE=1 SV=2	EP300	1	2.47609e-10	80.688	NHDHK(1)MEK(1)LGLGLDDESNNQQAAATQSPGDSR	4	4.3749	6	0.642	0.664	0.659	1.234	1.257	1.224	1.891	5.0177e-07
hsa04350 TGF-beta signaling pathway	0.537199	1	1.37	Q09472	1760	1.885	Q3	K	Histone acetyltransferase p300 OS=Homo sapiens OX=9606 GN=EP300 PE=1 SV=2	EP300	1	2.32223e-16	145.52	NANCSLPSCQK(1)MK(1)R	2	-1.3586	5	0.642	0.648	0.679	1.223	1.266	1.222	1.885	3.5127e-06
hsa00190 Oxidative phosphorylation	0.636673	3	0.94	P31040	250	1.834	Q3	K	Succinate dehydrogenase [ubiquinone] flavoprotein subunit, mitochondrial OS=Homo sapiens OX=9606 GN=SDHA PE=1 SV=2	SDHA	1	4.99908e-10	121.48	AK(1)NTVVATGGYGR	2	-0.32717	1	0.651	0.652	0.705	1.211	1.212	1.26	1.834	3.6211e-05
hsa00190 Oxidative phosphorylation	0.636673	3	0.94	P48047	90	1.539	Q3	K	ATP synthase subunit O, mitochondrial OS=Homo sapiens OX=9606 GN=ATP5PO PE=1 SV=1	ATP5PO	1	4.77131e-05	120.87	VK(1)SLNDITAK	3	-0.097512	2	0.786	0.739	0.752	1.171	1.146	1.188	1.539	3.6942e-05
hsa00190 Oxidative phosphorylation	0.636673	3	0.94	P47985	101	1.523	Q3	K	Cytochrome b-c1 complex subunit Rieske, mitochondrial OS=Homo sapiens OX=9606 GN=UQCRFS1 PE=1 SV=2	UQCRFS1	1	0.00038399	92.99	LEVLDSTK(1)SSR	2	-1.559	1	0.714	0.657	0.922	1.111	1.353	1.029	1.523	0.031261
hsa04935 Growth hormone synthesis, secretion and action	0.438696	2	1.37	Q09472	1704	1.891	Q3	K	Histone acetyltransferase p300 OS=Homo sapiens OX=9606 GN=EP300 PE=1 SV=2	EP300	1	2.47609e-10	80.688	NHDHK(1)MEK(1)LGLGLDDESNNQQAAATQSPGDSR	4	4.3749	6	0.642	0.664	0.659	1.234	1.257	1.224	1.891	5.0177e-07
hsa04935 Growth hormone synthesis, secretion and action	0.438696	2	1.37	Q09472	1760	1.885	Q3	K	Histone acetyltransferase p300 OS=Homo sapiens OX=9606 GN=EP300 PE=1 SV=2	EP300	1	2.32223e-16	145.52	NANCSLPSCQK(1)MK(1)R	2	-1.3586	5	0.642	0.648	0.679	1.223	1.266	1.222	1.885	3.5127e-06
hsa04935 Growth hormone synthesis, secretion and action	0.438696	2	1.37	P36507	108	1.663	Q3	K	Dual specificity mitogen-activated protein kinase kinase 2 OS=Homo sapiens OX=9606 GN=MAP2K2 PE=1 SV=1	MAP2K2	1	4.9811e-05	95.483	LIHLEIK(1)PAIR	3	-0.84799	1	0.79	0.663	0.705	1.236	1.078	1.275	1.663	0.0022007
hsa00250 Alanine, aspartate and glutamate metabolism	0.653832	1	0.99	P17174	97	1.571	Q3	K	Aspartate aminotransferase, cytoplasmic OS=Homo sapiens OX=9606 GN=GOT1 PE=1 SV=3	GOT1	1	0.000526115	69.03	LALGDDSPALK(1)EK	3	4.0464	1	0.768	0.717	0.76	1.092	1.374	1.06	1.571	0.0062823
hsa05410 Hypertrophic cardiomyopathy (HCM)	0.301929	2	1.82	P18564	548	1.991	Q3	K	Integrin beta-6 OS=Homo sapiens OX=9606 GN=ITGB6 PE=1 SV=2	ITGB6	1	9.92231e-07	77.037	HK(1)GLLCGGNGDCDCGECVCR	3	-0.47256	1	0.5	0.688	0.699	1.2	1.299	1.258	1.991	0.0032991
hsa05410 Hypertrophic cardiomyopathy (HCM)	0.301929	2	1.82	P24043	3092	1.918	Q3	K	Laminin subunit alpha-2 OS=Homo sapiens OX=9606 GN=LAMA2 PE=1 SV=4	LAMA2	1	0.0350388	67.385	GCIRSLK(1)LTK	2	3.4243	1	0.661	0.626	0.658	1.283	1.221	1.227	1.918	1.50302e-05
hsa04260 Cardiac muscle contraction	0.266469	2	1.99	Q12797	336	1.771	Q3	K	Aspartyl/asparaginyl beta-hydroxylase OS=Homo sapiens OX=9606 GN=ASPH PE=1 SV=3	ASPH	1	0.0197409	87.476	LLNK(1)FDK	2	2.2137	1	0.759	0.622	0.682	1.221	1.227	1.206	1.771	0.0099388
hsa04260 Cardiac muscle contraction	0.266469	2	1.99	P47985	101	1.523	Q3	K	Cytochrome b-c1 complex subunit Rieske, mitochondrial OS=Homo sapiens OX=9606 GN=UQCRFS1 PE=1 SV=2	UQCRFS1	1	0.00038399	92.99	LEVLDSTK(1)SSR	2	-1.559	1	0.714	0.657	0.922	1.111	1.353	1.029	1.523	0.031261
hsa03410 Base excision repair	0.128657	2	3.12	P09429	90	1.761	Q3	K	High mobility group protein B1 OS=Homo sapiens OX=9606 GN=HMGB1 PE=1 SV=3	HMGB1	1	0.014499	80.688	FK(1)DPNAPK	2	-0.291	2	0.677	0.691	0.704	1.289	1.223	1.136	1.761	0.000121985
hsa03410 Base excision repair	0.128657	2	3.12	P39748	375	1.672	Q3	K	Flap endonuclease 1 OS=Homo sapiens OX=9606 GN=FEN1 PE=1 SV=1	FEN1	1	0.00781029	71.379	TGAAGK(1)FK	3	0.36582	1	0.705	0.708	0.735	1.166	1.305	1.121	1.672	0.00041838
hsa00980 Metabolism of xenobiotics by cytochrome P450	0.714883	1	0.84	P47895	423	1.504	Q3	K	Aldehyde dehydrogenase family 1 member A3 OS=Homo sapiens OX=9606 GN=ALDH1A3 PE=1 SV=2	ALDH1A3	1	3.01099e-05	135.99	FK(1)SIEEVIK	2	-0.13248	1	0.763	0.772	0.78	1.196	1.14	1.145	1.504	1.81114e-05
hsa00533 Glycosaminoglycan biosynthesis - keratan sulfate	0.0915371	1	10.92	P15291	348	1.811	Q3	K	Beta-1,4-galactosyltransferase 1 OS=Homo sapiens OX=9606 GN=B4GALT1 PE=1 SV=5	B4GALT1	1	0.0295481	72.23	K(1)NEPNPQR	2	0.42742	1	0.751	0.632	0.648	1.279	1.22	1.18	1.811	0.0005237
hsa04915 Estrogen signaling pathway	0.58725	2	1.04	P36507	108	1.663	Q3	K	Dual specificity mitogen-activated protein kinase kinase 2 OS=Homo sapiens OX=9606 GN=MAP2K2 PE=1 SV=1	MAP2K2	1	4.9811e-05	95.483	LIHLEIK(1)PAIR	3	-0.84799	1	0.79	0.663	0.705	1.236	1.078	1.275	1.663	0.0022007
hsa04915 Estrogen signaling pathway	0.58725	2	1.04	P14625	473	1.531	Q3	K	Endoplasmin OS=Homo sapiens OX=9606 GN=HSP90B1 PE=1 SV=1	HSP90B1	1	0.0291692	80.438	TLDMIK(1)K	3	-0.98878	2	0.833	0.741	0.715	1.239	1.084	1.181	1.531	0.0021359
hsa05214 Glioma	0.579857	1	1.21	P36507	108	1.663	Q3	K	Dual specificity mitogen-activated protein kinase kinase 2 OS=Homo sapiens OX=9606 GN=MAP2K2 PE=1 SV=1	MAP2K2	1	4.9811e-05	95.483	LIHLEIK(1)PAIR	3	-0.84799	1	0.79	0.663	0.705	1.236	1.078	1.275	1.663	0.0022007
hsa05152 Tuberculosis	0.881447	1	0.5	Q09472	1704	1.891	Q3	K	Histone acetyltransferase p300 OS=Homo sapiens OX=9606 GN=EP300 PE=1 SV=2	EP300	1	2.47609e-10	80.688	NHDHK(1)MEK(1)LGLGLDDESNNQQAAATQSPGDSR	4	4.3749	6	0.642	0.664	0.659	1.234	1.257	1.224	1.891	5.0177e-07
hsa05152 Tuberculosis	0.881447	1	0.5	Q09472	1760	1.885	Q3	K	Histone acetyltransferase p300 OS=Homo sapiens OX=9606 GN=EP300 PE=1 SV=2	EP300	1	2.32223e-16	145.52	NANCSLPSCQK(1)MK(1)R	2	-1.3586	5	0.642	0.648	0.679	1.223	1.266	1.222	1.885	3.5127e-06
hsa04610 Complement and coagulation cascades	0.38176	1	2.18	P13987	66	1.753	Q3	K	CD59 glycoprotein OS=Homo sapiens OX=9606 GN=CD59 PE=1 SV=1	CD59	1	4.46545e-17	135.72	CWK(1)FEHCNFNDVTTR	3	-2.6005	1	0.661	0.66	0.756	1.253	1.26	1.128	1.753	0.00061964
hsa04664 Fc epsilon RI signaling pathway	0.618617	1	1.09	P36507	108	1.663	Q3	K	Dual specificity mitogen-activated protein kinase kinase 2 OS=Homo sapiens OX=9606 GN=MAP2K2 PE=1 SV=1	MAP2K2	1	4.9811e-05	95.483	LIHLEIK(1)PAIR	3	-0.84799	1	0.79	0.663	0.705	1.236	1.078	1.275	1.663	0.0022007
hsa04020 Calcium signaling pathway	0.501649	2	1.21	Q12797	336	1.771	Q3	K	Aspartyl/asparaginyl beta-hydroxylase OS=Homo sapiens OX=9606 GN=ASPH PE=1 SV=3	ASPH	1	0.0197409	87.476	LLNK(1)FDK	2	2.2137	1	0.759	0.622	0.682	1.221	1.227	1.206	1.771	0.0099388
hsa04020 Calcium signaling pathway	0.501649	2	1.21	P21796	61	1.877	Q3	K	Voltage-dependent anion-selective channel protein 1 OS=Homo sapiens OX=9606 GN=VDAC1 PE=1 SV=2	VDAC1	1	0.00011548	117.25	VTGSLETK(1)YR	3	1.0352	3	0.663	0.636	0.677	1.244	1.244	1.221	1.877	2.673e-06
hsa04020 Calcium signaling pathway	0.501649	2	1.21	P21796	20	1.506	Q3	K	Voltage-dependent anion-selective channel protein 1 OS=Homo sapiens OX=9606 GN=VDAC1 PE=1 SV=2	VDAC1	1	5.63016e-11	131.66	DVFTK(1)GYGFGLIK	2	0.76596	2	0.765	0.794	0.754	1.198	1.157	1.128	1.506	6.0692e-05
hsa04540 Gap junction	0.741278	1	0.78	P36507	108	1.663	Q3	K	Dual specificity mitogen-activated protein kinase kinase 2 OS=Homo sapiens OX=9606 GN=MAP2K2 PE=1 SV=1	MAP2K2	1	4.9811e-05	95.483	LIHLEIK(1)PAIR	3	-0.84799	1	0.79	0.663	0.705	1.236	1.078	1.275	1.663	0.0022007
hsa05202 Transcriptional misregulation in cancer	0.438696	2	1.37	Q71DI3	19	1.533	Q3	K	Histone H3.2 OS=Homo sapiens OX=9606 GN=HIST2H3A PE=1 SV=3	HIST2H3A	1	2.45577e-18	167.09	STGGK(1)APRK(1)QLATK(1)AAR	2	0.22427	41	0.669	0.886	0.726	1.238	0.937	1.322	1.533	0.034541
hsa05202 Transcriptional misregulation in cancer	0.438696	2	1.37	Q71DI3	10	1.777	Q3	K	Histone H3.2 OS=Homo sapiens OX=9606 GN=HIST2H3A PE=1 SV=3	HIST2H3A	1	0.00024356	111.61	QTARK(1)STGGK(1)APR	2	0.94869	19	0.696	0.688	0.673	1.253	1.186	1.216	1.777	3.3362e-06
hsa05202 Transcriptional misregulation in cancer	0.438696	2	1.37	P17844	33	1.57	Q3	K	Probable ATP-dependent RNA helicase DDX5 OS=Homo sapiens OX=9606 GN=DDX5 PE=1 SV=1	DDX5	1	0.0114461	85.533	K(1)FGNPGEK	2	0.64993	1	0.756	0.73	0.76	1.172	1.17	1.184	1.57	2.1671e-06
hsa05202 Transcriptional misregulation in cancer	0.438696	2	1.37	P17844	45	1.709	Q3	K	Probable ATP-dependent RNA helicase DDX5 OS=Homo sapiens OX=9606 GN=DDX5 PE=1 SV=1	DDX5	1	0.0064221	68.657	K(1)WNLDELPK	3	0.20029	1	0.715	0.73	0.671	1.179	1.31	1.127	1.709	0.00047944
hsa05100 Bacterial invasion of epithelial cells	0.14638	5	1.76	Q92599	193	1.513	Q3	K	Septin-8 OS=Homo sapiens OX=9606 GN=SEPTIN8 PE=1 SV=4	SEPTIN8	1	0.000500407	83.182	ADTISK(1)SELHK	3	0.34589	1	0.772	0.672	0.86	1.196	1.105	1.186	1.513	0.0052044
hsa05100 Bacterial invasion of epithelial cells	0.14638	5	1.76	P35221	881	1.511	Q3	K	Catenin alpha-1 OS=Homo sapiens OX=9606 GN=CTNNA1 PE=1 SV=1	CTNNA1	1	0.00164808	73.927	EKQDETQTK(1)IK	3	0.98541	1	0.774	0.811	0.723	1.193	1.172	1.122	1.511	0.00040268
hsa05100 Bacterial invasion of epithelial cells	0.14638	5	1.76	P59998	89	1.616	Q3	K	Actin-related protein 2/3 complex subunit 4 OS=Homo sapiens OX=9606 GN=ARPC4 PE=1 SV=3	ARPC4	1	0.00095295	104.75	ILCHK(1)FMR	3	-0.82501	1	0.745	0.733	0.723	1.215	1.143	1.199	1.616	1.98346e-05
hsa05100 Bacterial invasion of epithelial cells	0.14638	5	1.76	Q03135	57	1.523	Q3	K	Caveolin-1 OS=Homo sapiens OX=9606 GN=CAV1 PE=1 SV=4	CAV1	1	0.00201216	67.997	DPK(1)HLNDDVVK	3	1.0261	1	0.694	0.781	0.816	1.145	1.139	1.206	1.523	0.0012176
hsa05100 Bacterial invasion of epithelial cells	0.14638	5	1.76	Q14247	161	1.788	Q3	K	Src substrate cortactin OS=Homo sapiens OX=9606 GN=CTTN PE=1 SV=2	CTTN	1	5.64477e-17	133.78	DYSSGFGGK(1)YGVQADR	2	0.1629	2	0.677	0.659	0.712	1.252	1.23	1.179	1.788	3.79e-05
hsa05100 Bacterial invasion of epithelial cells	0.14638	5	1.76	Q14247	198	1.588	Q3	K	Src substrate cortactin OS=Homo sapiens OX=9606 GN=CTTN PE=1 SV=2	CTTN	1	6.55628e-07	113.24	GFGGK(1)YGIDK	3	-0.15514	2	0.734	0.77	0.724	1.251	1.119	1.169	1.588	0.00024373
hsa05020 Prion diseases	0.0121549	3	5.46	P31948	169	1.725	Q3	K	Stress-induced-phosphoprotein 1 OS=Homo sapiens OX=9606 GN=STIP1 PE=1 SV=1	STIP1	0.99982	0.000892419	63.185	NKPSDLGTK(1)LQDPR	3	-3.3261	1	0.667	0.685	0.75	1.286	1.154	1.185	1.725	0.00034403
hsa05020 Prion diseases	0.0121549	3	5.46	P31948	325	1.713	Q3	K	Stress-induced-phosphoprotein 1 OS=Homo sapiens OX=9606 GN=STIP1 PE=1 SV=1	STIP1	1	0.0105559	44.807	DAIHFYNK(1)SLAEHR	3	0.066022	1	0.731	0.681	0.7	1.215	1.169	1.234	1.713	3.6441e-05
hsa05020 Prion diseases	0.0121549	3	5.46	P36507	108	1.663	Q3	K	Dual specificity mitogen-activated protein kinase kinase 2 OS=Homo sapiens OX=9606 GN=MAP2K2 PE=1 SV=1	MAP2K2	1	4.9811e-05	95.483	LIHLEIK(1)PAIR	3	-0.84799	1	0.79	0.663	0.705	1.236	1.078	1.275	1.663	0.0022007
hsa05020 Prion diseases	0.0121549	3	5.46	P11021	553	1.584	Q3	K	Endoplasmic reticulum chaperone BiP OS=Homo sapiens OX=9606 GN=HSPA5 PE=1 SV=2	HSPA5	1	0.0198462	68.915	FAEEDK(1)K	3	0.25072	1	0.739	0.758	0.737	1.273	1.094	1.171	1.584	0.00051646
hsa05020 Prion diseases	0.0121549	3	5.46	P11021	352	1.593	Q3	K	Endoplasmic reticulum chaperone BiP OS=Homo sapiens OX=9606 GN=HSPA5 PE=1 SV=2	HSPA5	1	0.000769989	104.22	VLEDSDLK(1)K	3	2.7364	2	0.731	0.73	0.76	1.123	1.214	1.2	1.593	7.6558e-05
hsa00220 Arginine biosynthesis	0.0691007	2	4.37	P17174	97	1.571	Q3	K	Aspartate aminotransferase, cytoplasmic OS=Homo sapiens OX=9606 GN=GOT1 PE=1 SV=3	GOT1	1	0.000526115	69.03	LALGDDSPALK(1)EK	3	4.0464	1	0.768	0.717	0.76	1.092	1.374	1.06	1.571	0.0062823
hsa00220 Arginine biosynthesis	0.0691007	2	4.37	Q03154	129	1.551	Q3	K	Aminoacylase-1 OS=Homo sapiens OX=9606 GN=ACY1 PE=1 SV=1	ACY1	1	0.0222707	60.682	LK(1)VEGHR	3	0.064875	1	0.786	0.786	0.693	1.171	1.171	1.172	1.551	0.0089411
hsa04068 FoxO signaling pathway	0.438696	2	1.37	Q09472	1704	1.891	Q3	K	Histone acetyltransferase p300 OS=Homo sapiens OX=9606 GN=EP300 PE=1 SV=2	EP300	1	2.47609e-10	80.688	NHDHK(1)MEK(1)LGLGLDDESNNQQAAATQSPGDSR	4	4.3749	6	0.642	0.664	0.659	1.234	1.257	1.224	1.891	5.0177e-07
hsa04068 FoxO signaling pathway	0.438696	2	1.37	Q09472	1760	1.885	Q3	K	Histone acetyltransferase p300 OS=Homo sapiens OX=9606 GN=EP300 PE=1 SV=2	EP300	1	2.32223e-16	145.52	NANCSLPSCQK(1)MK(1)R	2	-1.3586	5	0.642	0.648	0.679	1.223	1.266	1.222	1.885	3.5127e-06
hsa04068 FoxO signaling pathway	0.438696	2	1.37	P36507	108	1.663	Q3	K	Dual specificity mitogen-activated protein kinase kinase 2 OS=Homo sapiens OX=9606 GN=MAP2K2 PE=1 SV=1	MAP2K2	1	4.9811e-05	95.483	LIHLEIK(1)PAIR	3	-0.84799	1	0.79	0.663	0.705	1.236	1.078	1.275	1.663	0.0022007
hsa03010 Ribosome	0.0500911	13	1.61	P18124	223	1.556	Q3	K	60S ribosomal protein L7 OS=Homo sapiens OX=9606 GN=RPL7 PE=1 SV=1	RPL7	1	2.59475e-29	179.94	K(1)TTHFVEGGDAGNREDQINR	3	-0.098351	4	0.789	0.778	0.693	1.183	1.144	1.19	1.556	0.00049647
hsa03010 Ribosome	0.0500911	13	1.61	Q9Y2R5	78	1.614	Q3	K	28S ribosomal protein S17, mitochondrial OS=Homo sapiens OX=9606 GN=MRPS17 PE=1 SV=1	MRPS17	1	0.0111073	46.88	HVK(1)HELAEIVFK	4	-0.81694	1	0.698	0.883	0.619	1.135	1.24	1.176	1.614	0.0103974
hsa03010 Ribosome	0.0500911	13	1.61	P61254	134	1.568	Q3	K	60S ribosomal protein L26 OS=Homo sapiens OX=9606 GN=RPL26 PE=1 SV=1	RPL26	0.995798	0.000775493	81.92	GK(0.996)YK(0.004)EETIEK	3	0.22442	1	0.805	0.735	0.71	1.213	1.158	1.157	1.568	0.00037638
hsa03010 Ribosome	0.0500911	13	1.61	P46778	55	1.674	Q3	K	60S ribosomal protein L21 OS=Homo sapiens OX=9606 GN=RPL21 PE=1 SV=2	RPL21	1	0.00221016	70.908	GMPHK(1)CYHGK	4	-0.32018	1	0.73	0.741	0.677	1.302	1.087	1.207	1.674	0.00098052
hsa03010 Ribosome	0.0500911	13	1.61	P62263	96	1.537	Q3	K	40S ribosomal protein S14 OS=Homo sapiens OX=9606 GN=RPS14 PE=1 SV=3	RPS14	1	7.38528e-07	110.08	ELGITALHIK(1)LR	3	0.52572	2	0.692	0.795	0.788	0.974	1.432	1.09	1.537	0.0272
hsa03010 Ribosome	0.0500911	13	1.61	P62917	46	1.894	Q3	K	60S ribosomal protein L8 OS=Homo sapiens OX=9606 GN=RPL8 PE=1 SV=2	RPL8	1	0.000128202	96.464	GIVK(1)DIIHDPGR	2	-0.25301	2	0.668	0.643	0.653	1.287	1.189	1.244	1.894	1.75293e-05
hsa03010 Ribosome	0.0500911	13	1.61	P39023	66	1.637	Q3	K	60S ribosomal protein L3 OS=Homo sapiens OX=9606 GN=RPL3 PE=1 SV=2	RPL3	1	0.0020035	71.153	EVDRPGSK(1)VNK	3	-0.11062	1	0.705	0.753	0.721	1.174	1.195	1.199	1.637	1.8678e-05
hsa03010 Ribosome	0.0500911	13	1.61	P39023	115	1.601	Q3	K	60S ribosomal protein L3 OS=Homo sapiens OX=9606 GN=RPL3 PE=1 SV=2	RPL3	1	0.000290809	84.734	TVFAEHISDECK(1)R	3	-0.2477	1	0.682	0.738	0.796	1.244	1.216	1.088	1.601	0.00150122
hsa03010 Ribosome	0.0500911	13	1.61	P62753	243	1.631	Q3	K	40S ribosomal protein S6 OS=Homo sapiens OX=9606 GN=RPS6 PE=1 SV=1	RPS6	1	1.94239e-06	121.29	ASTSK(1)SESSQK	2	0.72863	2	0.736	0.685	0.766	1.194	1.197	1.175	1.631	0.000121433
hsa03010 Ribosome	0.0500911	13	1.61	Q02878	192	1.535	Q3	K	60S ribosomal protein L6 OS=Homo sapiens OX=9606 GN=RPL6 PE=1 SV=3	RPL6	1	0.000693341	75.589	THQK(1)FVIATSTK	3	-0.46954	1	0.74	0.814	0.728	1.184	1.162	1.156	1.535	0.00026491
hsa03010 Ribosome	0.0500911	13	1.61	P62249	26	1.879	Q3	K	40S ribosomal protein S16 OS=Homo sapiens OX=9606 GN=RPS16 PE=1 SV=2	RPS16	1	0.0195879	51.762	TATAVAHCK(1)R	3	-0.38563	1	0.581	0.604	0.786	1.233	1.194	1.277	1.879	0.0027232
hsa03010 Ribosome	0.0500911	13	1.61	P46777	27	1.597	Q3	K	60S ribosomal protein L5 OS=Homo sapiens OX=9606 GN=RPL5 PE=1 SV=3	RPL5	1	0.0161426	70.412	EGK(1)TDYYAR	2	-0.47447	2	0.68	0.764	0.777	1.268	1.167	1.111	1.597	0.00119775
hsa03010 Ribosome	0.0500911	13	1.61	P62277	34	1.54	Q3	K	40S ribosomal protein S13 OS=Homo sapiens OX=9606 GN=RPS13 PE=1 SV=2	RPS13	1	4.38739e-08	131.35	LTSDDVK(1)EQIYK	2	0.23715	1	0.761	0.744	0.773	1.215	1.163	1.13	1.54	5.7354e-05
hsa03010 Ribosome	0.0500911	13	1.61	P62269	137	1.73	Q3	K	40S ribosomal protein S18 OS=Homo sapiens OX=9606 GN=RPS18 PE=1 SV=3	RPS18	1	0.00404982	83.438	GQHTK(1)TTGR	2	0.13381	2	0.682	0.709	0.705	1.22	1.182	1.224	1.73	2.4191e-06
hsa04216 Ferroptosis	0.195933	2	2.43	P08195	266	1.608	Q3	K	4F2 cell-surface antigen heavy chain OS=Homo sapiens OX=9606 GN=SLC3A2 PE=1 SV=3	SLC3A2	1	3.45387e-05	99.788	GLVLGPIHK(1)NQK	3	-0.25361	1	0.772	0.719	0.718	1.155	1.268	1.129	1.608	0.00037925
hsa04216 Ferroptosis	0.195933	2	2.43	Q15365	31	1.653	Q3	K	Poly(rC)-binding protein 1 OS=Homo sapiens OX=9606 GN=PCBP1 PE=1 SV=2	PCBP1	1	0.00209659	91.658	EVGSIIGK(1)K	2	0.74548	2	0.745	0.741	0.679	1.055	1.447	1.076	1.653	0.0098571
hsa05414 Dilated cardiomyopathy (DCM)	0.337103	2	1.68	P18564	548	1.991	Q3	K	Integrin beta-6 OS=Homo sapiens OX=9606 GN=ITGB6 PE=1 SV=2	ITGB6	1	9.92231e-07	77.037	HK(1)GLLCGGNGDCDCGECVCR	3	-0.47256	1	0.5	0.688	0.699	1.2	1.299	1.258	1.991	0.0032991
hsa05414 Dilated cardiomyopathy (DCM)	0.337103	2	1.68	P24043	3092	1.918	Q3	K	Laminin subunit alpha-2 OS=Homo sapiens OX=9606 GN=LAMA2 PE=1 SV=4	LAMA2	1	0.0350388	67.385	GCIRSLK(1)LTK	2	3.4243	1	0.661	0.626	0.658	1.283	1.221	1.227	1.918	1.50302e-05
hsa05170 Human immunodeficiency virus 1 infection	0.292081	4	1.46	P36507	108	1.663	Q3	K	Dual specificity mitogen-activated protein kinase kinase 2 OS=Homo sapiens OX=9606 GN=MAP2K2 PE=1 SV=1	MAP2K2	1	4.9811e-05	95.483	LIHLEIK(1)PAIR	3	-0.84799	1	0.79	0.663	0.705	1.236	1.078	1.275	1.663	0.0022007
hsa05170 Human immunodeficiency virus 1 infection	0.292081	4	1.46	P23528	92	1.643	Q3	K	Cofilin-1 OS=Homo sapiens OX=9606 GN=CFL1 PE=1 SV=3	CFL1	1	1.70741e-10	121.99	YALYDATYETK(1)ESK	2	0.88008	2	0.714	0.743	0.716	1.144	1.227	1.2	1.643	3.7006e-05
hsa05170 Human immunodeficiency virus 1 infection	0.292081	4	1.46	P30101	494	1.633	Q3	K	Protein disulfide-isomerase A3 OS=Homo sapiens OX=9606 GN=PDIA3 PE=1 SV=4	PDIA3	1	1.11552e-22	158.91	EATNPPVIQEEK(1)PK	2	-0.21724	3	0.713	0.703	0.767	1.119	1.287	1.158	1.633	0.00061616
hsa05170 Human immunodeficiency virus 1 infection	0.292081	4	1.46	Q16531	191	1.804	Q3	K	DNA damage-binding protein 1 OS=Homo sapiens OX=9606 GN=DDB1 PE=1 SV=1	DDB1	1	5.7889e-05	94.363	HVK(1)TYEVSLR	3	-1.2231	2	0.644	0.677	0.712	1.233	1.223	1.211	1.804	3.8213e-05
hsa05131 Shigellosis	0.321331	6	1.29	Q92599	193	1.513	Q3	K	Septin-8 OS=Homo sapiens OX=9606 GN=SEPTIN8 PE=1 SV=4	SEPTIN8	1	0.000500407	83.182	ADTISK(1)SELHK	3	0.34589	1	0.772	0.672	0.86	1.196	1.105	1.186	1.513	0.0052044
hsa05131 Shigellosis	0.321331	6	1.29	P21796	61	1.877	Q3	K	Voltage-dependent anion-selective channel protein 1 OS=Homo sapiens OX=9606 GN=VDAC1 PE=1 SV=2	VDAC1	1	0.00011548	117.25	VTGSLETK(1)YR	3	1.0352	3	0.663	0.636	0.677	1.244	1.244	1.221	1.877	2.673e-06
hsa05131 Shigellosis	0.321331	6	1.29	P21796	20	1.506	Q3	K	Voltage-dependent anion-selective channel protein 1 OS=Homo sapiens OX=9606 GN=VDAC1 PE=1 SV=2	VDAC1	1	5.63016e-11	131.66	DVFTK(1)GYGFGLIK	2	0.76596	2	0.765	0.794	0.754	1.198	1.157	1.128	1.506	6.0692e-05
hsa05131 Shigellosis	0.321331	6	1.29	Q71DI3	19	1.533	Q3	K	Histone H3.2 OS=Homo sapiens OX=9606 GN=HIST2H3A PE=1 SV=3	HIST2H3A	1	2.45577e-18	167.09	STGGK(1)APRK(1)QLATK(1)AAR	2	0.22427	41	0.669	0.886	0.726	1.238	0.937	1.322	1.533	0.034541
hsa05131 Shigellosis	0.321331	6	1.29	Q71DI3	10	1.777	Q3	K	Histone H3.2 OS=Homo sapiens OX=9606 GN=HIST2H3A PE=1 SV=3	HIST2H3A	1	0.00024356	111.61	QTARK(1)STGGK(1)APR	2	0.94869	19	0.696	0.688	0.673	1.253	1.186	1.216	1.777	3.3362e-06
hsa05131 Shigellosis	0.321331	6	1.29	P59998	89	1.616	Q3	K	Actin-related protein 2/3 complex subunit 4 OS=Homo sapiens OX=9606 GN=ARPC4 PE=1 SV=3	ARPC4	1	0.00095295	104.75	ILCHK(1)FMR	3	-0.82501	1	0.745	0.733	0.723	1.215	1.143	1.199	1.616	1.98346e-05
hsa05131 Shigellosis	0.321331	6	1.29	O43707	779	1.506	Q3	K	Alpha-actinin-4 OS=Homo sapiens OX=9606 GN=ACTN4 PE=1 SV=2	ACTN4	1	2.1119e-07	92.098	ASFNHFDK(1)DHGGALGPEEFK	4	-0.48137	1	0.769	0.755	0.788	1.156	1.148	1.177	1.506	4.621e-06
hsa05131 Shigellosis	0.321331	6	1.29	Q14247	161	1.788	Q3	K	Src substrate cortactin OS=Homo sapiens OX=9606 GN=CTTN PE=1 SV=2	CTTN	1	5.64477e-17	133.78	DYSSGFGGK(1)YGVQADR	2	0.1629	2	0.677	0.659	0.712	1.252	1.23	1.179	1.788	3.79e-05
hsa05131 Shigellosis	0.321331	6	1.29	Q14247	198	1.588	Q3	K	Src substrate cortactin OS=Homo sapiens OX=9606 GN=CTTN PE=1 SV=2	CTTN	1	6.55628e-07	113.24	GFGGK(1)YGIDK	3	-0.15514	2	0.734	0.77	0.724	1.251	1.119	1.169	1.588	0.00024373
hsa03450 Non-homologous end-joining	0.0975736	2	3.64	P39748	375	1.672	Q3	K	Flap endonuclease 1 OS=Homo sapiens OX=9606 GN=FEN1 PE=1 SV=1	FEN1	1	0.00781029	71.379	TGAAGK(1)FK	3	0.36582	1	0.705	0.708	0.735	1.166	1.305	1.121	1.672	0.00041838
hsa03450 Non-homologous end-joining	0.0975736	2	3.64	P78527	3642	1.51	Q3	K	DNA-dependent protein kinase catalytic subunit OS=Homo sapiens OX=9606 GN=PRKDC PE=1 SV=3	PRKDC	1	0.0283698	49.715	EFDK(1)HFGK	3	0.53551	1	0.784	0.759	0.766	1.191	1.169	1.127	1.51	2.3019e-05
hsa04070 Phosphatidylinositol signaling system	0.579857	1	1.21	Q8TBX8	99	1.512	Q3	K	Phosphatidylinositol 5-phosphate 4-kinase type-2 gamma OS=Homo sapiens OX=9606 GN=PIP4K2C PE=1 SV=3	PIP4K2C	1	6.30063e-05	96.229	ENLPSHFK(1)FK	3	1.5003	1	0.766	0.805	0.732	1.171	0.957	1.353	1.512	0.0178419
hsa00380 Tryptophan metabolism	0.76525	1	0.73	Q16836	301	1.579	Q3	K	Hydroxyacyl-coenzyme A dehydrogenase, mitochondrial OS=Homo sapiens OX=9606 GN=HADH PE=1 SV=3	HADH	1	0.00585392	66.27	LVAENK(1)FGK	3	0.9182	1	0.745	0.808	0.684	1.199	1.132	1.202	1.579	0.00090275
hsa05210 Colorectal cancer	0.618617	1	1.09	P36507	108	1.663	Q3	K	Dual specificity mitogen-activated protein kinase kinase 2 OS=Homo sapiens OX=9606 GN=MAP2K2 PE=1 SV=1	MAP2K2	1	4.9811e-05	95.483	LIHLEIK(1)PAIR	3	-0.84799	1	0.79	0.663	0.705	1.236	1.078	1.275	1.663	0.0022007
hsa04015 Rap1 signaling pathway	0.724962	2	0.81	P15692	149	1.52	Q3	K	Vascular endothelial growth factor A OS=Homo sapiens OX=9606 GN=VEGFA PE=1 SV=2	VEGFA	1	0.0158118	68.016	GK(1)GK(1)GQK(1)R	3	0.20842	1	0.619	0.836	0.835	1.054	1.197	1.23	1.52	0.0183197
hsa04015 Rap1 signaling pathway	0.724962	2	0.81	P15692	147	1.52	Q3	K	Vascular endothelial growth factor A OS=Homo sapiens OX=9606 GN=VEGFA PE=1 SV=2	VEGFA	1	0.0158118	68.016	GK(1)GK(1)GQK(1)R	3	0.20842	1	0.619	0.836	0.835	1.054	1.197	1.23	1.52	0.0183197
hsa04015 Rap1 signaling pathway	0.724962	2	0.81	P15692	152	1.52	Q3	K	Vascular endothelial growth factor A OS=Homo sapiens OX=9606 GN=VEGFA PE=1 SV=2	VEGFA	1	0.0158118	68.016	GK(1)GK(1)GQK(1)R	3	0.20842	1	0.619	0.836	0.835	1.054	1.197	1.23	1.52	0.0183197
hsa04015 Rap1 signaling pathway	0.724962	2	0.81	P36507	108	1.663	Q3	K	Dual specificity mitogen-activated protein kinase kinase 2 OS=Homo sapiens OX=9606 GN=MAP2K2 PE=1 SV=1	MAP2K2	1	4.9811e-05	95.483	LIHLEIK(1)PAIR	3	-0.84799	1	0.79	0.663	0.705	1.236	1.078	1.275	1.663	0.0022007
hsa04010 MAPK signaling pathway	0.151979	4	1.9	P15692	149	1.52	Q3	K	Vascular endothelial growth factor A OS=Homo sapiens OX=9606 GN=VEGFA PE=1 SV=2	VEGFA	1	0.0158118	68.016	GK(1)GK(1)GQK(1)R	3	0.20842	1	0.619	0.836	0.835	1.054	1.197	1.23	1.52	0.0183197
hsa04010 MAPK signaling pathway	0.151979	4	1.9	P15692	147	1.52	Q3	K	Vascular endothelial growth factor A OS=Homo sapiens OX=9606 GN=VEGFA PE=1 SV=2	VEGFA	1	0.0158118	68.016	GK(1)GK(1)GQK(1)R	3	0.20842	1	0.619	0.836	0.835	1.054	1.197	1.23	1.52	0.0183197
hsa04010 MAPK signaling pathway	0.151979	4	1.9	P15692	152	1.52	Q3	K	Vascular endothelial growth factor A OS=Homo sapiens OX=9606 GN=VEGFA PE=1 SV=2	VEGFA	1	0.0158118	68.016	GK(1)GK(1)GQK(1)R	3	0.20842	1	0.619	0.836	0.835	1.054	1.197	1.23	1.52	0.0183197
hsa04010 MAPK signaling pathway	0.151979	4	1.9	P21333	994	1.525	Q3	K	Filamin-A OS=Homo sapiens OX=9606 GN=FLNA PE=1 SV=4	FLNA	1	0.00346172	85.813	DQEFTVK(1)SK	3	-0.051795	2	0.786	0.743	0.763	1.155	1.183	1.157	1.525	1.9772e-05
hsa04010 MAPK signaling pathway	0.151979	4	1.9	P36507	108	1.663	Q3	K	Dual specificity mitogen-activated protein kinase kinase 2 OS=Homo sapiens OX=9606 GN=MAP2K2 PE=1 SV=1	MAP2K2	1	4.9811e-05	95.483	LIHLEIK(1)PAIR	3	-0.84799	1	0.79	0.663	0.705	1.236	1.078	1.275	1.663	0.0022007
hsa04010 MAPK signaling pathway	0.151979	4	1.9	Q9BY84	312	1.871	Q3	K	Dual specificity protein phosphatase 16 OS=Homo sapiens OX=9606 GN=DUSP16 PE=1 SV=1	DUSP16	1	0.00770946	71.614	LK(1)LLHLEK	3	0.096574	1	0.721	0.635	0.625	1.209	1.264	1.234	1.871	0.00018047
hsa04141 Protein processing in endoplasmic reticulum	0.000460543	13	2.73	Q07065	301	1.726	Q3	K	Cytoskeleton-associated protein 4 OS=Homo sapiens OX=9606 GN=CKAP4 PE=1 SV=2	CKAP4	1	0.00142164	100.92	EIQTSAK(1)SR	2	-1.0848	1	0.759	0.586	0.755	1.211	1.151	1.262	1.726	0.0034984
hsa04141 Protein processing in endoplasmic reticulum	0.000460543	13	2.73	P14625	473	1.531	Q3	K	Endoplasmin OS=Homo sapiens OX=9606 GN=HSP90B1 PE=1 SV=1	HSP90B1	1	0.0291692	80.438	TLDMIK(1)K	3	-0.98878	2	0.833	0.741	0.715	1.239	1.084	1.181	1.531	0.0021359
hsa04141 Protein processing in endoplasmic reticulum	0.000460543	13	2.73	P55072	651	1.786	Q3	K	Transitional endoplasmic reticulum ATPase OS=Homo sapiens OX=9606 GN=VCP PE=1 SV=4	VCP	1	0.0111412	42.095	LDQLIYIPLPDEK(1)SR	3	-0.55872	1	0.764	0.576	0.709	1.167	1.218	1.275	1.786	0.0026628
hsa04141 Protein processing in endoplasmic reticulum	0.000460543	13	2.73	Q15084	368	1.539	Q3	K	Protein disulfide-isomerase A6 OS=Homo sapiens OX=9606 GN=PDIA6 PE=1 SV=1	PDIA6	1	0.0107878	97.798	MK(1)FALLK	2	-0.72228	1	0.752	0.78	0.746	1.188	1.148	1.169	1.539	1.70414e-05
hsa04141 Protein processing in endoplasmic reticulum	0.000460543	13	2.73	P04844	442	1.522	Q3	K	Dolichyl-diphosphooligosaccharide--protein glycosyltransferase subunit 2 OS=Homo sapiens OX=9606 GN=RPN2 PE=1 SV=3	RPN2	1	9.65183e-11	115.57	LHNQK(1)TGQEVVFVAEPDNK	3	-0.45133	1	0.74	0.848	0.707	1.198	1.112	1.182	1.522	0.0020441
hsa04141 Protein processing in endoplasmic reticulum	0.000460543	13	2.73	P04844	311	1.701	Q3	K	Dolichyl-diphosphooligosaccharide--protein glycosyltransferase subunit 2 OS=Homo sapiens OX=9606 GN=RPN2 PE=1 SV=3	RPN2	1	3.52812e-05	124.06	LEHAK(1)SVASR	2	-0.83563	2	0.647	0.769	0.706	1.219	1.246	1.144	1.701	0.00068179
hsa04141 Protein processing in endoplasmic reticulum	0.000460543	13	2.73	Q92598	135	1.659	Q3	K	Heat shock protein 105 kDa OS=Homo sapiens OX=9606 GN=HSPH1 PE=1 SV=1	HSPH1	1	1.99598e-06	72.585	K(1)PVTDCVISVPSFFTDAER	3	0.53078	1	0.698	0.742	0.722	1.273	1.184	1.129	1.659	0.00020381
hsa04141 Protein processing in endoplasmic reticulum	0.000460543	13	2.73	Q8TCJ2	688	1.573	Q3	K	Dolichyl-diphosphooligosaccharide--protein glycosyltransferase subunit STT3B OS=Homo sapiens OX=9606 GN=STT3B PE=1 SV=1	STT3B	1	0.000563873	81.625	IAEGEHPK(1)DIR	3	1.1943	1	0.753	0.725	0.767	1.259	1.124	1.148	1.573	0.00030171
hsa04141 Protein processing in endoplasmic reticulum	0.000460543	13	2.73	Q8TCJ2	784	1.902	Q3	K	Dolichyl-diphosphooligosaccharide--protein glycosyltransferase subunit STT3B OS=Homo sapiens OX=9606 GN=STT3B PE=1 SV=1	STT3B	1	0.00186854	91.853	ETLDHK(1)PR	2	2.0478	2	0.65	0.638	0.668	1.235	1.226	1.259	1.902	1.014e-06
hsa04141 Protein processing in endoplasmic reticulum	0.000460543	13	2.73	P27824	87	1.514	Q3	K	Calnexin OS=Homo sapiens OX=9606 GN=CANX PE=1 SV=2	CANX	1	0.014782	46.88	GTLSGWILSK(1)AK	3	-0.67335	1	0.807	0.786	0.712	1.226	1.112	1.152	1.514	0.00095527
hsa04141 Protein processing in endoplasmic reticulum	0.000460543	13	2.73	P30101	494	1.633	Q3	K	Protein disulfide-isomerase A3 OS=Homo sapiens OX=9606 GN=PDIA3 PE=1 SV=4	PDIA3	1	1.11552e-22	158.91	EATNPPVIQEEK(1)PK	2	-0.21724	3	0.713	0.703	0.767	1.119	1.287	1.158	1.633	0.00061616
hsa04141 Protein processing in endoplasmic reticulum	0.000460543	13	2.73	P25685	35	1.664	Q3	K	DnaJ homolog subfamily B member 1 OS=Homo sapiens OX=9606 GN=DNAJB1 PE=1 SV=4	DNAJB1	1	0.0161937	67.032	YHPDK(1)NK	3	3.4717	2	0.753	0.692	0.711	1.223	1.134	1.231	1.664	0.000144468
hsa04141 Protein processing in endoplasmic reticulum	0.000460543	13	2.73	P25685	3	1.65	Q3	K	DnaJ homolog subfamily B member 1 OS=Homo sapiens OX=9606 GN=DNAJB1 PE=1 SV=4	DNAJB1	1	3.11133e-07	121.45	GK(1)DYYQTLGLAR	2	1.5419	1	0.756	0.693	0.722	1.25	1.15	1.182	1.65	0.000140274
hsa04141 Protein processing in endoplasmic reticulum	0.000460543	13	2.73	P11021	553	1.584	Q3	K	Endoplasmic reticulum chaperone BiP OS=Homo sapiens OX=9606 GN=HSPA5 PE=1 SV=2	HSPA5	1	0.0198462	68.915	FAEEDK(1)K	3	0.25072	1	0.739	0.758	0.737	1.273	1.094	1.171	1.584	0.00051646
hsa04141 Protein processing in endoplasmic reticulum	0.000460543	13	2.73	P11021	352	1.593	Q3	K	Endoplasmic reticulum chaperone BiP OS=Homo sapiens OX=9606 GN=HSPA5 PE=1 SV=2	HSPA5	1	0.000769989	104.22	VLEDSDLK(1)K	3	2.7364	2	0.731	0.73	0.76	1.123	1.214	1.2	1.593	7.6558e-05
hsa04141 Protein processing in endoplasmic reticulum	0.000460543	13	2.73	P46977	440	1.518	Q3	K	Dolichyl-diphosphooligosaccharide--protein glycosyltransferase subunit STT3A OS=Homo sapiens OX=9606 GN=STT3A PE=1 SV=2	STT3A	1	0.00938561	58.274	NLDISRPDK(1)K	3	-0.18069	1	0.801	0.738	0.761	1.186	1.102	1.203	1.518	0.00032166
hsa04141 Protein processing in endoplasmic reticulum	0.000460543	13	2.73	Q9Y4L1	991	1.814	Q3	K	Hypoxia up-regulated protein 1 OS=Homo sapiens OX=9606 GN=HYOU1 PE=1 SV=1	HYOU1	1	0.0356549	68.657	EQSTGQK(1)R	2	-0.21595	1	0.705	0.586	0.734	1.194	1.25	1.23	1.814	0.00105528
hsa04141 Protein processing in endoplasmic reticulum	0.000460543	13	2.73	Q9Y4L1	537	1.679	Q3	K	Hypoxia up-regulated protein 1 OS=Homo sapiens OX=9606 GN=HYOU1 PE=1 SV=1	HYOU1	1	2.35366e-05	105.65	KYPDYESK(1)GIK	3	1.7955	1	0.728	0.644	0.773	1.297	1.201	1.103	1.679	0.00189553
hsa00670 One carbon pool by folate	0.490254	1	1.56	P34897	200	1.553	Q3	K	Serine hydroxymethyltransferase, mitochondrial OS=Homo sapiens OX=9606 GN=SHMT2 PE=1 SV=3	SHMT2	1	1.11032e-09	113.54	LNPK(1)TGLIDYNQLALTAR	3	-0.53359	1	0.671	0.753	0.836	1.158	1.146	1.206	1.553	0.0024569
hsa04926 Relaxin signaling pathway	0.301929	2	1.82	P15692	149	1.52	Q3	K	Vascular endothelial growth factor A OS=Homo sapiens OX=9606 GN=VEGFA PE=1 SV=2	VEGFA	1	0.0158118	68.016	GK(1)GK(1)GQK(1)R	3	0.20842	1	0.619	0.836	0.835	1.054	1.197	1.23	1.52	0.0183197
hsa04926 Relaxin signaling pathway	0.301929	2	1.82	P15692	147	1.52	Q3	K	Vascular endothelial growth factor A OS=Homo sapiens OX=9606 GN=VEGFA PE=1 SV=2	VEGFA	1	0.0158118	68.016	GK(1)GK(1)GQK(1)R	3	0.20842	1	0.619	0.836	0.835	1.054	1.197	1.23	1.52	0.0183197
hsa04926 Relaxin signaling pathway	0.301929	2	1.82	P15692	152	1.52	Q3	K	Vascular endothelial growth factor A OS=Homo sapiens OX=9606 GN=VEGFA PE=1 SV=2	VEGFA	1	0.0158118	68.016	GK(1)GK(1)GQK(1)R	3	0.20842	1	0.619	0.836	0.835	1.054	1.197	1.23	1.52	0.0183197
hsa04926 Relaxin signaling pathway	0.301929	2	1.82	P36507	108	1.663	Q3	K	Dual specificity mitogen-activated protein kinase kinase 2 OS=Homo sapiens OX=9606 GN=MAP2K2 PE=1 SV=1	MAP2K2	1	4.9811e-05	95.483	LIHLEIK(1)PAIR	3	-0.84799	1	0.79	0.663	0.705	1.236	1.078	1.275	1.663	0.0022007
hsa00514 Other types of O-glycan biosynthesis	0.319228	1	2.73	P15291	348	1.811	Q3	K	Beta-1,4-galactosyltransferase 1 OS=Homo sapiens OX=9606 GN=B4GALT1 PE=1 SV=5	B4GALT1	1	0.0295481	72.23	K(1)NEPNPQR	2	0.42742	1	0.751	0.632	0.648	1.279	1.22	1.18	1.811	0.0005237
hsa03060 Protein export	0.618617	1	1.09	P11021	553	1.584	Q3	K	Endoplasmic reticulum chaperone BiP OS=Homo sapiens OX=9606 GN=HSPA5 PE=1 SV=2	HSPA5	1	0.0198462	68.915	FAEEDK(1)K	3	0.25072	1	0.739	0.758	0.737	1.273	1.094	1.171	1.584	0.00051646
hsa03060 Protein export	0.618617	1	1.09	P11021	352	1.593	Q3	K	Endoplasmic reticulum chaperone BiP OS=Homo sapiens OX=9606 GN=HSPA5 PE=1 SV=2	HSPA5	1	0.000769989	104.22	VLEDSDLK(1)K	3	2.7364	2	0.731	0.73	0.76	1.123	1.214	1.2	1.593	7.6558e-05
hsa04974 Protein digestion and absorption	0.438597	1	1.82	P08195	266	1.608	Q3	K	4F2 cell-surface antigen heavy chain OS=Homo sapiens OX=9606 GN=SLC3A2 PE=1 SV=3	SLC3A2	1	3.45387e-05	99.788	GLVLGPIHK(1)NQK	3	-0.25361	1	0.772	0.719	0.718	1.155	1.268	1.129	1.608	0.00037925
hsa04140 Autophagy - animal	0.198498	3	1.93	P36507	108	1.663	Q3	K	Dual specificity mitogen-activated protein kinase kinase 2 OS=Homo sapiens OX=9606 GN=MAP2K2 PE=1 SV=1	MAP2K2	1	4.9811e-05	95.483	LIHLEIK(1)PAIR	3	-0.84799	1	0.79	0.663	0.705	1.236	1.078	1.275	1.663	0.0022007
hsa04140 Autophagy - animal	0.198498	3	1.93	P09429	90	1.761	Q3	K	High mobility group protein B1 OS=Homo sapiens OX=9606 GN=HMGB1 PE=1 SV=3	HMGB1	1	0.014499	80.688	FK(1)DPNAPK	2	-0.291	2	0.677	0.691	0.704	1.289	1.223	1.136	1.761	0.000121985
hsa04140 Autophagy - animal	0.198498	3	1.93	Q15382	97	1.749	Q3	K	GTP-binding protein Rheb OS=Homo sapiens OX=9606 GN=RHEB PE=1 SV=1	RHEB	1	0.0026732	65.842	SFEVIK(1)VIHGK	3	1.1424	1	0.669	0.666	0.743	1.19	1.244	1.201	1.749	0.000122954
hsa04918 Thyroid hormone synthesis	0.0891666	3	2.73	P14625	473	1.531	Q3	K	Endoplasmin OS=Homo sapiens OX=9606 GN=HSP90B1 PE=1 SV=1	HSP90B1	1	0.0291692	80.438	TLDMIK(1)K	3	-0.98878	2	0.833	0.741	0.715	1.239	1.084	1.181	1.531	0.0021359
hsa04918 Thyroid hormone synthesis	0.0891666	3	2.73	P27824	87	1.514	Q3	K	Calnexin OS=Homo sapiens OX=9606 GN=CANX PE=1 SV=2	CANX	1	0.014782	46.88	GTLSGWILSK(1)AK	3	-0.67335	1	0.807	0.786	0.712	1.226	1.112	1.152	1.514	0.00095527
hsa04918 Thyroid hormone synthesis	0.0891666	3	2.73	P11021	553	1.584	Q3	K	Endoplasmic reticulum chaperone BiP OS=Homo sapiens OX=9606 GN=HSPA5 PE=1 SV=2	HSPA5	1	0.0198462	68.915	FAEEDK(1)K	3	0.25072	1	0.739	0.758	0.737	1.273	1.094	1.171	1.584	0.00051646
hsa04918 Thyroid hormone synthesis	0.0891666	3	2.73	P11021	352	1.593	Q3	K	Endoplasmic reticulum chaperone BiP OS=Homo sapiens OX=9606 GN=HSPA5 PE=1 SV=2	HSPA5	1	0.000769989	104.22	VLEDSDLK(1)K	3	2.7364	2	0.731	0.73	0.76	1.123	1.214	1.2	1.593	7.6558e-05
hsa05412 Arrhythmogenic right ventricular cardiomyopathy (ARVC)	0.0891666	3	2.73	P18564	548	1.991	Q3	K	Integrin beta-6 OS=Homo sapiens OX=9606 GN=ITGB6 PE=1 SV=2	ITGB6	1	9.92231e-07	77.037	HK(1)GLLCGGNGDCDCGECVCR	3	-0.47256	1	0.5	0.688	0.699	1.2	1.299	1.258	1.991	0.0032991
hsa05412 Arrhythmogenic right ventricular cardiomyopathy (ARVC)	0.0891666	3	2.73	P24043	3092	1.918	Q3	K	Laminin subunit alpha-2 OS=Homo sapiens OX=9606 GN=LAMA2 PE=1 SV=4	LAMA2	1	0.0350388	67.385	GCIRSLK(1)LTK	2	3.4243	1	0.661	0.626	0.658	1.283	1.221	1.227	1.918	1.50302e-05
hsa05412 Arrhythmogenic right ventricular cardiomyopathy (ARVC)	0.0891666	3	2.73	P35221	881	1.511	Q3	K	Catenin alpha-1 OS=Homo sapiens OX=9606 GN=CTNNA1 PE=1 SV=1	CTNNA1	1	0.00164808	73.927	EKQDETQTK(1)IK	3	0.98541	1	0.774	0.811	0.723	1.193	1.172	1.122	1.511	0.00040268
hsa05213 Endometrial cancer	0.128657	2	3.12	P36507	108	1.663	Q3	K	Dual specificity mitogen-activated protein kinase kinase 2 OS=Homo sapiens OX=9606 GN=MAP2K2 PE=1 SV=1	MAP2K2	1	4.9811e-05	95.483	LIHLEIK(1)PAIR	3	-0.84799	1	0.79	0.663	0.705	1.236	1.078	1.275	1.663	0.0022007
hsa05213 Endometrial cancer	0.128657	2	3.12	P35221	881	1.511	Q3	K	Catenin alpha-1 OS=Homo sapiens OX=9606 GN=CTNNA1 PE=1 SV=1	CTNNA1	1	0.00164808	73.927	EKQDETQTK(1)IK	3	0.98541	1	0.774	0.811	0.723	1.193	1.172	1.122	1.511	0.00040268
hsa04530 Tight junction	0.692861	3	0.86	P35580	1782	1.618	Q3	K	Myosin-10 OS=Homo sapiens OX=9606 GN=MYH10 PE=1 SV=3	MYH10	1	0.000848405	90.614	SAAQK(1)SDNAR	2	-0.18483	1	0.811	0.675	0.713	1.145	1.249	1.164	1.618	0.00133836
hsa04530 Tight junction	0.692861	3	0.86	O43707	779	1.506	Q3	K	Alpha-actinin-4 OS=Homo sapiens OX=9606 GN=ACTN4 PE=1 SV=2	ACTN4	1	2.1119e-07	92.098	ASFNHFDK(1)DHGGALGPEEFK	4	-0.48137	1	0.769	0.755	0.788	1.156	1.148	1.177	1.506	4.621e-06
hsa04530 Tight junction	0.692861	3	0.86	Q14247	161	1.788	Q3	K	Src substrate cortactin OS=Homo sapiens OX=9606 GN=CTTN PE=1 SV=2	CTTN	1	5.64477e-17	133.78	DYSSGFGGK(1)YGVQADR	2	0.1629	2	0.677	0.659	0.712	1.252	1.23	1.179	1.788	3.79e-05
hsa04530 Tight junction	0.692861	3	0.86	Q14247	198	1.588	Q3	K	Src substrate cortactin OS=Homo sapiens OX=9606 GN=CTTN PE=1 SV=2	CTTN	1	6.55628e-07	113.24	GFGGK(1)YGIDK	3	-0.15514	2	0.734	0.77	0.724	1.251	1.119	1.169	1.588	0.00024373
hsa04810 Regulation of actin cytoskeleton	0.109067	7	1.7	P18564	548	1.991	Q3	K	Integrin beta-6 OS=Homo sapiens OX=9606 GN=ITGB6 PE=1 SV=2	ITGB6	1	9.92231e-07	77.037	HK(1)GLLCGGNGDCDCGECVCR	3	-0.47256	1	0.5	0.688	0.699	1.2	1.299	1.258	1.991	0.0032991
hsa04810 Regulation of actin cytoskeleton	0.109067	7	1.7	P36507	108	1.663	Q3	K	Dual specificity mitogen-activated protein kinase kinase 2 OS=Homo sapiens OX=9606 GN=MAP2K2 PE=1 SV=1	MAP2K2	1	4.9811e-05	95.483	LIHLEIK(1)PAIR	3	-0.84799	1	0.79	0.663	0.705	1.236	1.078	1.275	1.663	0.0022007
hsa04810 Regulation of actin cytoskeleton	0.109067	7	1.7	P23528	92	1.643	Q3	K	Cofilin-1 OS=Homo sapiens OX=9606 GN=CFL1 PE=1 SV=3	CFL1	1	1.70741e-10	121.99	YALYDATYETK(1)ESK	2	0.88008	2	0.714	0.743	0.716	1.144	1.227	1.2	1.643	3.7006e-05
hsa04810 Regulation of actin cytoskeleton	0.109067	7	1.7	Q7L576	1188	1.882	Q3	K	Cytoplasmic FMR1-interacting protein 1 OS=Homo sapiens OX=9606 GN=CYFIP1 PE=1 SV=1	CYFIP1	0.999952	0.000231257	89.231	VQK(1)HDGKDEIIK	4	-1.3205	2	0.634	0.688	0.65	1.296	1.192	1.224	1.882	5.6212e-05
hsa04810 Regulation of actin cytoskeleton	0.109067	7	1.7	Q8TBX8	99	1.512	Q3	K	Phosphatidylinositol 5-phosphate 4-kinase type-2 gamma OS=Homo sapiens OX=9606 GN=PIP4K2C PE=1 SV=3	PIP4K2C	1	6.30063e-05	96.229	ENLPSHFK(1)FK	3	1.5003	1	0.766	0.805	0.732	1.171	0.957	1.353	1.512	0.0178419
hsa04810 Regulation of actin cytoskeleton	0.109067	7	1.7	P59998	89	1.616	Q3	K	Actin-related protein 2/3 complex subunit 4 OS=Homo sapiens OX=9606 GN=ARPC4 PE=1 SV=3	ARPC4	1	0.00095295	104.75	ILCHK(1)FMR	3	-0.82501	1	0.745	0.733	0.723	1.215	1.143	1.199	1.616	1.98346e-05
hsa04810 Regulation of actin cytoskeleton	0.109067	7	1.7	O43707	779	1.506	Q3	K	Alpha-actinin-4 OS=Homo sapiens OX=9606 GN=ACTN4 PE=1 SV=2	ACTN4	1	2.1119e-07	92.098	ASFNHFDK(1)DHGGALGPEEFK	4	-0.48137	1	0.769	0.755	0.788	1.156	1.148	1.177	1.506	4.621e-06
hsa00310 Lysine degradation	0.787021	1	0.68	Q16836	301	1.579	Q3	K	Hydroxyacyl-coenzyme A dehydrogenase, mitochondrial OS=Homo sapiens OX=9606 GN=HADH PE=1 SV=3	HADH	1	0.00585392	66.27	LVAENK(1)FGK	3	0.9182	1	0.745	0.808	0.684	1.199	1.132	1.202	1.579	0.00090275
hsa04912 GnRH signaling pathway	0.76525	1	0.73	P36507	108	1.663	Q3	K	Dual specificity mitogen-activated protein kinase kinase 2 OS=Homo sapiens OX=9606 GN=MAP2K2 PE=1 SV=1	MAP2K2	1	4.9811e-05	95.483	LIHLEIK(1)PAIR	3	-0.84799	1	0.79	0.663	0.705	1.236	1.078	1.275	1.663	0.0022007
hsa04550 Signaling pathways regulating pluripotency of stem cells	0.537199	1	1.37	P36507	108	1.663	Q3	K	Dual specificity mitogen-activated protein kinase kinase 2 OS=Homo sapiens OX=9606 GN=MAP2K2 PE=1 SV=1	MAP2K2	1	4.9811e-05	95.483	LIHLEIK(1)PAIR	3	-0.84799	1	0.79	0.663	0.705	1.236	1.078	1.275	1.663	0.0022007
hsa04024 cAMP signaling pathway	0.683925	2	0.87	Q09472	1704	1.891	Q3	K	Histone acetyltransferase p300 OS=Homo sapiens OX=9606 GN=EP300 PE=1 SV=2	EP300	1	2.47609e-10	80.688	NHDHK(1)MEK(1)LGLGLDDESNNQQAAATQSPGDSR	4	4.3749	6	0.642	0.664	0.659	1.234	1.257	1.224	1.891	5.0177e-07
hsa04024 cAMP signaling pathway	0.683925	2	0.87	Q09472	1760	1.885	Q3	K	Histone acetyltransferase p300 OS=Homo sapiens OX=9606 GN=EP300 PE=1 SV=2	EP300	1	2.32223e-16	145.52	NANCSLPSCQK(1)MK(1)R	2	-1.3586	5	0.642	0.648	0.679	1.223	1.266	1.222	1.885	3.5127e-06
hsa04024 cAMP signaling pathway	0.683925	2	0.87	P36507	108	1.663	Q3	K	Dual specificity mitogen-activated protein kinase kinase 2 OS=Homo sapiens OX=9606 GN=MAP2K2 PE=1 SV=1	MAP2K2	1	4.9811e-05	95.483	LIHLEIK(1)PAIR	3	-0.84799	1	0.79	0.663	0.705	1.236	1.078	1.275	1.663	0.0022007
hsa04730 Long-term depression	0.537199	1	1.37	P36507	108	1.663	Q3	K	Dual specificity mitogen-activated protein kinase kinase 2 OS=Homo sapiens OX=9606 GN=MAP2K2 PE=1 SV=1	MAP2K2	1	4.9811e-05	95.483	LIHLEIK(1)PAIR	3	-0.84799	1	0.79	0.663	0.705	1.236	1.078	1.275	1.663	0.0022007
hsa05130 Pathogenic Escherichia coli infection	0.526933	4	1.07	P35580	1782	1.618	Q3	K	Myosin-10 OS=Homo sapiens OX=9606 GN=MYH10 PE=1 SV=3	MYH10	1	0.000848405	90.614	SAAQK(1)SDNAR	2	-0.18483	1	0.811	0.675	0.713	1.145	1.249	1.164	1.618	0.00133836
hsa05130 Pathogenic Escherichia coli infection	0.526933	4	1.07	Q7L576	1188	1.882	Q3	K	Cytoplasmic FMR1-interacting protein 1 OS=Homo sapiens OX=9606 GN=CYFIP1 PE=1 SV=1	CYFIP1	0.999952	0.000231257	89.231	VQK(1)HDGKDEIIK	4	-1.3205	2	0.634	0.688	0.65	1.296	1.192	1.224	1.882	5.6212e-05
hsa05130 Pathogenic Escherichia coli infection	0.526933	4	1.07	P59998	89	1.616	Q3	K	Actin-related protein 2/3 complex subunit 4 OS=Homo sapiens OX=9606 GN=ARPC4 PE=1 SV=3	ARPC4	1	0.00095295	104.75	ILCHK(1)FMR	3	-0.82501	1	0.745	0.733	0.723	1.215	1.143	1.199	1.616	1.98346e-05
hsa05130 Pathogenic Escherichia coli infection	0.526933	4	1.07	Q14247	161	1.788	Q3	K	Src substrate cortactin OS=Homo sapiens OX=9606 GN=CTTN PE=1 SV=2	CTTN	1	5.64477e-17	133.78	DYSSGFGGK(1)YGVQADR	2	0.1629	2	0.677	0.659	0.712	1.252	1.23	1.179	1.788	3.79e-05
hsa05130 Pathogenic Escherichia coli infection	0.526933	4	1.07	Q14247	198	1.588	Q3	K	Src substrate cortactin OS=Homo sapiens OX=9606 GN=CTTN PE=1 SV=2	CTTN	1	6.55628e-07	113.24	GFGGK(1)YGIDK	3	-0.15514	2	0.734	0.77	0.724	1.251	1.119	1.169	1.588	0.00024373
hsa00010 Glycolysis / Gluconeogenesis	0.595505	3	0.99	P00338	222	1.546	Q3	K	L-lactate dehydrogenase A chain OS=Homo sapiens OX=9606 GN=LDHA PE=1 SV=2	LDHA	1	0.000110087	92.295	TLHPDLGTDK(1)DK	3	0.56364	1	0.676	0.813	0.781	1.204	1.256	1.05	1.546	0.0049956
hsa00010 Glycolysis / Gluconeogenesis	0.595505	3	0.99	P04075	200	1.909	Q3	K	Fructose-bisphosphate aldolase A OS=Homo sapiens OX=9606 GN=ALDOA PE=1 SV=2	ALDOA	1	1.06057e-28	125	YASICQQNGIVPIVEPEILPDGDHDLK(1)R	3	-1.6772	8	0.693	0.577	0.681	1.214	1.249	1.262	1.909	0.00039957
hsa00010 Glycolysis / Gluconeogenesis	0.595505	3	0.99	P04075	108	1.531	Q3	K	Fructose-bisphosphate aldolase A OS=Homo sapiens OX=9606 GN=ALDOA PE=1 SV=2	ALDOA	1	0.000445929	92.866	GGVVGIK(1)VDK	2	0.15856	1	0.727	0.722	0.837	1.193	1.157	1.149	1.531	0.00098334
hsa00010 Glycolysis / Gluconeogenesis	0.595505	3	0.99	P47895	423	1.504	Q3	K	Aldehyde dehydrogenase family 1 member A3 OS=Homo sapiens OX=9606 GN=ALDH1A3 PE=1 SV=2	ALDH1A3	1	3.01099e-05	135.99	FK(1)SIEEVIK	2	-0.13248	1	0.763	0.772	0.78	1.196	1.14	1.145	1.504	1.81114e-05
hsa00640 Propanoate metabolism	0.824739	1	0.61	P00338	222	1.546	Q3	K	L-lactate dehydrogenase A chain OS=Homo sapiens OX=9606 GN=LDHA PE=1 SV=2	LDHA	1	0.000110087	92.295	TLHPDLGTDK(1)DK	3	0.56364	1	0.676	0.813	0.781	1.204	1.256	1.05	1.546	0.0049956
hsa04151 PI3K-Akt signaling pathway	0.0127275	9	2.29	P15692	149	1.52	Q3	K	Vascular endothelial growth factor A OS=Homo sapiens OX=9606 GN=VEGFA PE=1 SV=2	VEGFA	1	0.0158118	68.016	GK(1)GK(1)GQK(1)R	3	0.20842	1	0.619	0.836	0.835	1.054	1.197	1.23	1.52	0.0183197
hsa04151 PI3K-Akt signaling pathway	0.0127275	9	2.29	P15692	147	1.52	Q3	K	Vascular endothelial growth factor A OS=Homo sapiens OX=9606 GN=VEGFA PE=1 SV=2	VEGFA	1	0.0158118	68.016	GK(1)GK(1)GQK(1)R	3	0.20842	1	0.619	0.836	0.835	1.054	1.197	1.23	1.52	0.0183197
hsa04151 PI3K-Akt signaling pathway	0.0127275	9	2.29	P15692	152	1.52	Q3	K	Vascular endothelial growth factor A OS=Homo sapiens OX=9606 GN=VEGFA PE=1 SV=2	VEGFA	1	0.0158118	68.016	GK(1)GK(1)GQK(1)R	3	0.20842	1	0.619	0.836	0.835	1.054	1.197	1.23	1.52	0.0183197
hsa04151 PI3K-Akt signaling pathway	0.0127275	9	2.29	P18564	548	1.991	Q3	K	Integrin beta-6 OS=Homo sapiens OX=9606 GN=ITGB6 PE=1 SV=2	ITGB6	1	9.92231e-07	77.037	HK(1)GLLCGGNGDCDCGECVCR	3	-0.47256	1	0.5	0.688	0.699	1.2	1.299	1.258	1.991	0.0032991
hsa04151 PI3K-Akt signaling pathway	0.0127275	9	2.29	P36507	108	1.663	Q3	K	Dual specificity mitogen-activated protein kinase kinase 2 OS=Homo sapiens OX=9606 GN=MAP2K2 PE=1 SV=1	MAP2K2	1	4.9811e-05	95.483	LIHLEIK(1)PAIR	3	-0.84799	1	0.79	0.663	0.705	1.236	1.078	1.275	1.663	0.0022007
hsa04151 PI3K-Akt signaling pathway	0.0127275	9	2.29	P14625	473	1.531	Q3	K	Endoplasmin OS=Homo sapiens OX=9606 GN=HSP90B1 PE=1 SV=1	HSP90B1	1	0.0291692	80.438	TLDMIK(1)K	3	-0.98878	2	0.833	0.741	0.715	1.239	1.084	1.181	1.531	0.0021359
hsa04151 PI3K-Akt signaling pathway	0.0127275	9	2.29	P31946	70	1.526	Q3	K	14-3-3 protein beta/alpha OS=Homo sapiens OX=9606 GN=YWHAB PE=1 SV=3	YWHAB	1	1.60397e-05	106.67	VISSIEQK(1)TER	3	-0.051644	2	0.777	0.814	0.701	1.201	1.131	1.165	1.526	0.0008628
hsa04151 PI3K-Akt signaling pathway	0.0127275	9	2.29	Q15382	97	1.749	Q3	K	GTP-binding protein Rheb OS=Homo sapiens OX=9606 GN=RHEB PE=1 SV=1	RHEB	1	0.0026732	65.842	SFEVIK(1)VIHGK	3	1.1424	1	0.669	0.666	0.743	1.19	1.244	1.201	1.749	0.000122954
hsa04151 PI3K-Akt signaling pathway	0.0127275	9	2.29	P62753	243	1.631	Q3	K	40S ribosomal protein S6 OS=Homo sapiens OX=9606 GN=RPS6 PE=1 SV=1	RPS6	1	1.94239e-06	121.29	ASTSK(1)SESSQK	2	0.72863	2	0.736	0.685	0.766	1.194	1.197	1.175	1.631	0.000121433
hsa04151 PI3K-Akt signaling pathway	0.0127275	9	2.29	P24043	3092	1.918	Q3	K	Laminin subunit alpha-2 OS=Homo sapiens OX=9606 GN=LAMA2 PE=1 SV=4	LAMA2	1	0.0350388	67.385	GCIRSLK(1)LTK	2	3.4243	1	0.661	0.626	0.658	1.283	1.221	1.227	1.918	1.50302e-05
hsa04151 PI3K-Akt signaling pathway	0.0127275	9	2.29	Q16787	2135	1.622	Q3	K	Laminin subunit alpha-3 OS=Homo sapiens OX=9606 GN=LAMA3 PE=1 SV=2	LAMA3	1	0.000133898	89.507	SAGK(1)TSLVEEAEK	2	-0.15811	2	0.721	0.727	0.746	1.166	1.178	1.214	1.622	3.461e-06
hsa04217 Necroptosis	0.0812747	7	1.82	Q9H444	14	1.582	Q3	K	Charged multivesicular body protein 4b OS=Homo sapiens OX=9606 GN=CHMP4B PE=1 SV=1	CHMP4B	1	3.09123e-05	113.93	LFGAGGGK(1)AGK	3	-0.24622	2	0.803	0.777	0.655	1.145	1.286	1.105	1.582	0.0041192
hsa04217 Necroptosis	0.0812747	7	1.82	P09429	90	1.761	Q3	K	High mobility group protein B1 OS=Homo sapiens OX=9606 GN=HMGB1 PE=1 SV=3	HMGB1	1	0.014499	80.688	FK(1)DPNAPK	2	-0.291	2	0.677	0.691	0.704	1.289	1.223	1.136	1.761	0.000121985
hsa04217 Necroptosis	0.0812747	7	1.82	P21796	61	1.877	Q3	K	Voltage-dependent anion-selective channel protein 1 OS=Homo sapiens OX=9606 GN=VDAC1 PE=1 SV=2	VDAC1	1	0.00011548	117.25	VTGSLETK(1)YR	3	1.0352	3	0.663	0.636	0.677	1.244	1.244	1.221	1.877	2.673e-06
hsa04217 Necroptosis	0.0812747	7	1.82	P21796	20	1.506	Q3	K	Voltage-dependent anion-selective channel protein 1 OS=Homo sapiens OX=9606 GN=VDAC1 PE=1 SV=2	VDAC1	1	5.63016e-11	131.66	DVFTK(1)GYGFGLIK	2	0.76596	2	0.765	0.794	0.754	1.198	1.157	1.128	1.506	6.0692e-05
hsa04217 Necroptosis	0.0812747	7	1.82	Q96KK5	37	1.556	Q3	K	Histone H2A type 1-H OS=Homo sapiens OX=9606 GN=HIST1H2AH PE=1 SV=3	HIST1H2AH	1	0.012122	96.311	K(1)GNYAER	2	0.80708	1	0.728	0.743	0.79	1.238	1.142	1.138	1.556	0.00027896
hsa04217 Necroptosis	0.0812747	7	1.82	Q96KK5	96	1.532	Q3	K	Histone H2A type 1-H OS=Homo sapiens OX=9606 GN=HIST1H2AH PE=1 SV=3	HIST1H2AH	1	3.40253e-08	141.58	NDEELNK(1)LLGK	2	-0.23047	2	0.728	0.792	0.764	1.153	1.204	1.141	1.532	0.000135907
hsa04217 Necroptosis	0.0812747	7	1.82	Q96KK5	126	1.639	Q3	K	Histone H2A type 1-H OS=Homo sapiens OX=9606 GN=HIST1H2AH PE=1 SV=3	HIST1H2AH	1	0.00072571	91.318	TESHHK(1)AK	3	0.69454	6	0.726	0.693	0.76	1.222	1.176	1.174	1.639	7.7928e-05
hsa04217 Necroptosis	0.0812747	7	1.82	P0C0S5	5	1.669	Q3	K	Histone H2A.Z OS=Homo sapiens OX=9606 GN=H2AZ1 PE=1 SV=2	H2AZ1	1	2.41356e-07	111.64	AGGK(1)AGK(1)DSGK(1)AK(1)TK	2	0.11281	10	0.749	0.714	0.689	1.227	1.164	1.201	1.669	5.8561e-05
hsa04217 Necroptosis	0.0812747	7	1.82	O95831	518	1.536	Q3	K	Apoptosis-inducing factor 1, mitochondrial OS=Homo sapiens OX=9606 GN=AIFM1 PE=1 SV=1	AIFM1	1	5.47123e-15	123.42	ATAQDNPK(1)SATEQSGTGIR	3	1.6671	1	0.756	0.746	0.778	1.17	1.076	1.255	1.536	0.00075992
hsa04217 Necroptosis	0.0812747	7	1.82	Q71UI9	8	1.776	Q3	K	Histone H2A.V OS=Homo sapiens OX=9606 GN=H2AFV PE=1 SV=3	H2AFV	1	5.25348e-06	111.64	AGK(1)DSGK(1)AK(1)AK	2	0.56256	10	0.682	0.683	0.692	1.231	1.214	1.209	1.776	7.1996e-08
hsa04217 Necroptosis	0.0812747	7	1.82	Q71UI9	12	1.771	Q3	K	Histone H2A.V OS=Homo sapiens OX=9606 GN=H2AFV PE=1 SV=3	H2AFV	1	5.25348e-06	111.64	AGK(1)DSGK(1)AK(1)AK	2	0.56256	8	0.684	0.688	0.689	1.228	1.219	1.203	1.771	4.7604e-08
hsa04217 Necroptosis	0.0812747	7	1.82	Q71UI9	14	1.84	Q3	K	Histone H2A.V OS=Homo sapiens OX=9606 GN=H2AFV PE=1 SV=3	H2AFV	1	0.00142022	96.464	AGK(1)DSGK(1)AK(1)AK	2	0.56256	2	0.675	0.674	0.655	1.23	1.211	1.247	1.84	6.056e-07
hsa05230 Central carbon metabolism in cancer	0.438696	2	1.37	P00338	222	1.546	Q3	K	L-lactate dehydrogenase A chain OS=Homo sapiens OX=9606 GN=LDHA PE=1 SV=2	LDHA	1	0.000110087	92.295	TLHPDLGTDK(1)DK	3	0.56364	1	0.676	0.813	0.781	1.204	1.256	1.05	1.546	0.0049956
hsa05230 Central carbon metabolism in cancer	0.438696	2	1.37	P36507	108	1.663	Q3	K	Dual specificity mitogen-activated protein kinase kinase 2 OS=Homo sapiens OX=9606 GN=MAP2K2 PE=1 SV=1	MAP2K2	1	4.9811e-05	95.483	LIHLEIK(1)PAIR	3	-0.84799	1	0.79	0.663	0.705	1.236	1.078	1.275	1.663	0.0022007

## Sheet: all
KEGG pathway	Mapping	Background	All Mapping	All Background	Fold enrichment	Fisher's exact test p value	-log10(p value)	Related proteins
hsa04510 Focal adhesion	22	38	422	1158	1.59	0.00505571	2.3	P60953 P23229 P18206 Q03135 P16144 O43707 Q14185 P63261 Q9Y490 P02458 P17301 P15692 P21333 P17252 P18564 O75369 P08581 P62136 P24043 Q6A1A2 Q16787 P61586
hsa05165 Human papillomavirus infection	26	47	422	1158	1.52	0.00548119	2.26	Q14160 P60953 P23229 Q14738 P16144 Q04206 P21281 P38606 P02458 P17301 P15692 Q09472 P67775 P63092 P36507 P18564 P06400 P36543 Q05086 Q15382 P42224 Q13547 P24043 P14618 Q92793 Q16787
hsa05215 Prostate cancer	10	14	422	1158	1.96	0.00803647	2.09	Q09472 P36507 P14625 P06400 Q04206 P08238 Q58FF8 P07900 Q6A1A2 Q92793
hsa00072 Synthesis and degradation of ketone bodies	4	4	422	1158	2.74	0.0174774	1.76	Q01581 P35914 P54868 P24752
hsa05166 Human T-cell leukemia virus 1 infection	16	29	422	1158	1.51	0.028867	1.54	Q09472 O43684 O14980 P36507 P45880 P21796 P06400 Q9Y277 P43487 Q04206 O14757 P27824 P63098 Q9Y490 Q92793 P62826
hsa04350 TGF-beta signaling pathway	6	8	422	1158	2.06	0.0306822	1.51	Q09472 P67775 P63208 Q7Z3T8 Q92793 P61586
hsa04918 Thyroid hormone synthesis	8	12	422	1158	1.83	0.0320377	1.49	P63092 P17252 P14625 P00390 P02766 P27824 Q14573 P11021
hsa05412 Arrhythmogenic right ventricular cardiomyopathy (ARVC)	8	12	422	1158	1.83	0.0320377	1.49	P15924 P18564 P23229 P63261 P24043 P35221 P16144 P17301
hsa00650 Butanoate metabolism	7	10	422	1158	1.92	0.0321206	1.49	Q16836 Q01581 P35914 P54868 P24752 P0C7M7 P40939
hsa00510 N-Glycan biosynthesis	7	10	422	1158	1.92	0.0321206	1.49	P04843 Q14697 P04844 P15291 P46977 Q8TCJ2 Q9Y673
hsa04659 Th17 cell differentiation	7	10	422	1158	1.92	0.0321206	1.49	Q04206 P42224 P08238 P63098 Q58FF8 P07900 P35869
hsa04150 mTOR signaling pathway	13	23	422	1158	1.55	0.0379171	1.42	P08195 P17252 P36507 P30622 O75197 P36543 Q15382 P55735 P62753 P21281 P38606 Q6A1A2 P61586
hsa04520 Adherens junction	11	19	422	1158	1.59	0.0451676	1.35	Q09472 P60953 O60716 P18206 O43707 P08581 P63261 P24666 P35221 Q92793 P61586

## Sheet: all Pathway2Protein
KEGG pathway	Fisher's exact test p value	Mapping	Fold enrichment	Protein accession	Position	Ratio	Regulated Type	Amino acid	Protein description	Gene name	Localization probability	PEP	Score	Modified sequence	Charge	Mass error [ppm]	MS/MS Count	MKN_45C1	MKN_45C2	MKN_45C3	MKN_45S1	MKN_45S2	MKN_45S3	MKN_45S/MKN_45C Ratio	MKN_45S/MKN_45C P value
hsa00450 Selenocompound metabolism	0.382075	3	1.37	P49903	341	0.44	Q1	K	Selenide, water dikinase 1 OS=Homo sapiens OX=9606 GN=SEPHS1 PE=1 SV=2	SEPHS1	1	0.0142304	72.2	FCAEIK(1)SPK	2	0.66242	2	1.537	1.468	1.52	0.635	0.688	0.668	0.44	3.5775e-06
hsa00450 Selenocompound metabolism	0.382075	3	1.37	Q16881	574	0.62	Q2	K	Thioredoxin reductase 1, cytoplasmic OS=Homo sapiens OX=9606 GN=TXNRD1 PE=1 SV=3	TXNRD1	1	1.22936e-07	102.4	CYAK(1)IICNTK	2	0.31497	2	1.238	1.324	1.328	0.786	0.784	0.843	0.62	0.000136362
hsa00450 Selenocompound metabolism	0.382075	3	1.37	Q99611	391	0.546	Q2	K	Selenide, water dikinase 2 OS=Homo sapiens OX=9606 GN=SEPHS2 PE=1 SV=3	SEPHS2	1	0.00629535	65.404	FCSEIK(1)SSK	3	0.27675	1	1.322	1.396	1.409	0.713	0.724	0.816	0.546	0.00020436
hsa04622 RIG-I-like receptor signaling pathway	0.93457	1	0.46	Q04206	122	0.545	Q2	K	Transcription factor p65 OS=Homo sapiens OX=9606 GN=RELA PE=1 SV=2	RELA	1	3.64055e-22	149.32	CIHSFQNLGIQCVK(1)K	3	0.47742	1	1.382	1.379	1.378	0.794	0.785	0.676	0.545	0.0071434
hsa04622 RIG-I-like receptor signaling pathway	0.93457	1	0.46	Q04206	195	0.657	Q2	K	Transcription factor p65 OS=Homo sapiens OX=9606 GN=RELA PE=1 SV=2	RELA	1	0.00217284	81.48	APNTAELK(1)ICR	2	-0.29332	1	1.29	1.233	1.264	0.806	0.824	0.857	0.657	4.2829e-05
hsa05224 Breast cancer	0.606657	3	1.03	P36507	108	1.663	Q3	K	Dual specificity mitogen-activated protein kinase kinase 2 OS=Homo sapiens OX=9606 GN=MAP2K2 PE=1 SV=1	MAP2K2	1	4.9811e-05	95.483	LIHLEIK(1)PAIR	3	-0.84799	1	0.79	0.663	0.705	1.236	1.078	1.275	1.663	0.0022007
hsa05224 Breast cancer	0.606657	3	1.03	P06400	65	0.464	Q1	K	Retinoblastoma-associated protein OS=Homo sapiens OX=9606 GN=RB1 PE=1 SV=2	RB1	1	0.00150538	94.114	LK(1)IPDHVR	3	-0.34904	1	1.381	1.521	1.526	0.796	0.554	0.706	0.464	0.002224
hsa05224 Breast cancer	0.606657	3	1.03	O75197	526	6.771	Q4	K	Low-density lipoprotein receptor-related protein 5 OS=Homo sapiens OX=9606 GN=LRP5 PE=1 SV=2	LRP5	1	0.0142367	76.073	TDK(1)IEVINVDGTK	2	2.3659	1	0.196	0.27	0.207	1.517	0.67	2.37	6.771	0.0093419
hsa03008 Ribosome biogenesis in eukaryotes	0.367305	10	1.14	O14980	103	0.351	Q1	K	Exportin-1 OS=Homo sapiens OX=9606 GN=XPO1 PE=1 SV=1	XPO1	1	0.00322946	107.79	NQCEGIK(1)K	3	-2.6199	2	1.685	1.659	1.58	0.601	0.573	0.553	0.351	2.2658e-06
hsa03008 Ribosome biogenesis in eukaryotes	0.367305	10	1.14	O14980	122	0.347	Q1	K	Exportin-1 OS=Homo sapiens OX=9606 GN=XPO1 PE=1 SV=1	XPO1	1	2.0108e-07	125.53	TSSDPTCVEK(1)EK	3	-1.7379	2	1.706	1.593	1.643	0.587	0.569	0.558	0.347	8.8605e-07
hsa03008 Ribosome biogenesis in eukaryotes	0.367305	10	1.14	Q14692	728	0.581	Q2	K	Ribosome biogenesis protein BMS1 homolog OS=Homo sapiens OX=9606 GN=BMS1 PE=1 SV=1	BMS1	1	0.00318317	69.815	HK(1)ADSLDCSR	3	-0.60432	1	1.406	1.486	1.134	0.881	0.729	0.728	0.581	0.0065032
hsa03008 Ribosome biogenesis in eukaryotes	0.367305	10	1.14	Q9Y3A5	33	0.61	Q2	K	Ribosome maturation protein SBDS OS=Homo sapiens OX=9606 GN=SBDS PE=1 SV=4	SBDS	1	0.000916641	107.79	FEIACYK(1)NK	2	-0.73821	2	1.282	1.312	1.333	0.836	0.803	0.757	0.61	8.4875e-05
hsa03008 Ribosome biogenesis in eukaryotes	0.367305	10	1.14	Q9Y3A5	125	0.318	Q1	K	Ribosome maturation protein SBDS OS=Homo sapiens OX=9606 GN=SBDS PE=1 SV=4	SBDS	1	6.05362e-05	138.08	CVNPETK(1)R	2	-2.5384	1	1.73	1.732	1.626	0.554	0.563	0.499	0.318	1.59596e-05
hsa03008 Ribosome biogenesis in eukaryotes	0.367305	10	1.14	P22087	102	0.431	Q1	K	rRNA 2'-O-methyltransferase fibrillarin OS=Homo sapiens OX=9606 GN=FBL PE=1 SV=2	FBL	1	0.006593	64.82	GK(1)EDALVTK	3	0.56476	1	1.614	1.463	1.488	0.653	0.625	0.69	0.431	3.7804e-05
hsa03008 Ribosome biogenesis in eukaryotes	0.367305	10	1.14	Q9Y2X3	444	0.551	Q2	K	Nucleolar protein 58 OS=Homo sapiens OX=9606 GN=NOP58 PE=1 SV=1	NOP58	0.999998	1.52763e-05	100.13	K(1)IEQVDKEDEITEK	3	-0.10353	1	1.403	1.352	1.361	0.724	0.818	0.726	0.551	0.000139718
hsa03008 Ribosome biogenesis in eukaryotes	0.367305	10	1.14	Q9BZE4	332	0.15	Q1	K	Nucleolar GTP-binding protein 1 OS=Homo sapiens OX=9606 GN=GTPBP4 PE=1 SV=3	GTPBP4	1	0.00532492	96.171	VK(1)TEACDR	2	2.2313	1	2.029	2.082	2.009	0.302	0.319	0.295	0.15	9.7261e-08
hsa03008 Ribosome biogenesis in eukaryotes	0.367305	10	1.14	Q92979	59	1.731	Q3	K	Ribosomal RNA small subunit methyltransferase NEP1 OS=Homo sapiens OX=9606 GN=EMG1 PE=1 SV=4	EMG1	1	0.00264408	75.589	VGK(1)TYELLNCDK	2	0.57293	1	0.709	0.614	0.773	1.241	1.158	1.229	1.731	0.00143751
hsa03008 Ribosome biogenesis in eukaryotes	0.367305	10	1.14	Q92979	70	0.504	Q2	K	Ribosomal RNA small subunit methyltransferase NEP1 OS=Homo sapiens OX=9606 GN=EMG1 PE=1 SV=4	EMG1	1	0.0081807	79.116	HK(1)SILLK	3	-1.4714	1	1.37	1.446	1.466	0.827	0.603	0.728	0.504	0.00180324
hsa03008 Ribosome biogenesis in eukaryotes	0.367305	10	1.14	Q9H0D6	259	0.605	Q2	K	5'-3' exoribonuclease 2 OS=Homo sapiens OX=9606 GN=XRN2 PE=1 SV=1	XRN2	0.998612	0.0111026	60.064	EEFK(0.001)PNK(0.999)PK	3	1.6656	1	1.351	1.313	1.281	0.825	0.807	0.753	0.605	8.4766e-05
hsa03008 Ribosome biogenesis in eukaryotes	0.367305	10	1.14	Q8TED0	80	0.437	Q1	K	U3 small nucleolar RNA-associated protein 15 homolog OS=Homo sapiens OX=9606 GN=UTP15 PE=1 SV=3	UTP15	1	7.81662e-05	105.19	FK(1)DTAYCATFR	2	-2.1365	1	1.507	1.43	1.602	0.671	0.68	0.631	0.437	3.6236e-05
hsa03008 Ribosome biogenesis in eukaryotes	0.367305	10	1.14	P62826	123	0.484	Q1	K	GTP-binding nuclear protein Ran OS=Homo sapiens OX=9606 GN=RAN PE=1 SV=3	RAN	1	1.12796e-19	139.29	VCENIPIVLCGNK(1)VDIK	3	-0.81793	3	1.435	1.493	1.423	0.688	0.703	0.715	0.484	1.2707e-06
hsa04360 Axon guidance	0.45247	8	1.1	P17252	575	0.62	Q2	K	Protein kinase C alpha type OS=Homo sapiens OX=9606 GN=PRKCA PE=1 SV=4	PRKCA	1	0.00296928	74.92	GLMTK(1)HPAK	3	-0.94664	1	1.458	1.172	1.271	0.802	0.869	0.748	0.62	0.0034987
hsa04360 Axon guidance	0.45247	8	1.1	P23528	92	1.643	Q3	K	Cofilin-1 OS=Homo sapiens OX=9606 GN=CFL1 PE=1 SV=3	CFL1	1	1.70741e-10	121.99	YALYDATYETK(1)ESK	2	0.88008	2	0.714	0.743	0.716	1.144	1.227	1.2	1.643	3.7006e-05
hsa04360 Axon guidance	0.45247	8	1.1	P23528	45	0.342	Q1	K	Cofilin-1 OS=Homo sapiens OX=9606 GN=CFL1 PE=1 SV=3	CFL1	1	0.00127427	101.39	K(1)NIILEEGK	2	0.23308	5	1.734	1.655	1.576	0.555	0.587	0.557	0.342	2.6776e-06
hsa04360 Axon guidance	0.45247	8	1.1	P23528	144	0.536	Q2	K	Cofilin-1 OS=Homo sapiens OX=9606 GN=CFL1 PE=1 SV=3	CFL1	1	5.44334e-18	156	HELQANCYEEVK(1)DR	3	0.045666	6	1.41	1.416	1.341	0.744	0.751	0.739	0.536	2.1185e-06
hsa04360 Axon guidance	0.45247	8	1.1	P23528	44	0.401	Q1	K	Cofilin-1 OS=Homo sapiens OX=9606 GN=CFL1 PE=1 SV=3	CFL1	1	4.72599e-11	153.95	AVLFCLSEDK(1)K	2	-0.65835	3	1.595	1.575	1.523	0.642	0.654	0.585	0.401	1.80522e-05
hsa04360 Axon guidance	0.45247	8	1.1	P23528	78	0.558	Q2	K	Cofilin-1 OS=Homo sapiens OX=9606 GN=CFL1 PE=1 SV=3	CFL1	1	0.0261833	73.573	MLPDK(1)DCR	2	-0.9076	1	1.372	1.381	1.339	0.759	0.838	0.688	0.558	0.00053507
hsa04360 Axon guidance	0.45247	8	1.1	P60953	153	0.577	Q2	K	Cell division control protein 42 homolog OS=Homo sapiens OX=9606 GN=CDC42 PE=1 SV=2	CDC42	1	2.59121e-13	142.45	AVK(1)YVECSALTQK	2	-0.94283	2	1.369	1.297	1.364	0.804	0.724	0.799	0.577	0.000137319
hsa04360 Axon guidance	0.45247	8	1.1	P63098	91	0.609	Q2	K	Calcineurin subunit B type 1 OS=Homo sapiens OX=9606 GN=PPP3R1 PE=1 SV=2	PPP3R1	0.992001	0.0310274	51.528	GDK(0.008)EQK(0.992)LR	3	1.0201	1	1.276	1.344	1.307	0.772	0.811	0.808	0.609	2.1079e-05
hsa04360 Axon guidance	0.45247	8	1.1	Q13557	292	0.489	Q1	K	Calcium/calmodulin-dependent protein kinase type II subunit delta OS=Homo sapiens OX=9606 GN=CAMK2D PE=1 SV=3	CAMK2D	1	0.0244498	51.436	QETVDCLK(1)K	3	0.21401	1	1.637	1.358	1.344	0.655	0.756	0.712	0.489	0.00073807
hsa04360 Axon guidance	0.45247	8	1.1	Q13557	268	2.448	Q4	K	Calcium/calmodulin-dependent protein kinase type II subunit delta OS=Homo sapiens OX=9606 GN=CAMK2D PE=1 SV=3	CAMK2D	1	9.73432e-06	94.09	ITASEALK(1)HPWICQR	3	-2.1026	1	0.448	0.594	0.572	1.394	1.259	1.298	2.448	0.00064196
hsa04360 Axon guidance	0.45247	8	1.1	Q06124	178	0.256	Q1	K	Tyrosine-protein phosphatase non-receptor type 11 OS=Homo sapiens OX=9606 GN=PTPN11 PE=1 SV=2	PTPN11	1	0.00118893	79.346	CQELK(1)YDVGGGER	2	0.10773	2	1.739	1.852	1.824	0.421	0.505	0.46	0.256	1.83063e-05
hsa04360 Axon guidance	0.45247	8	1.1	P61586	104	0.588	Q2	K	Transforming protein RhoA OS=Homo sapiens OX=9606 GN=RHOA PE=1 SV=1	RHOA	1	5.97999e-08	100.02	WTPEVK(1)HFCPNVPIILVGNK	4	0.21964	2	1.315	1.323	1.356	0.779	0.749	0.819	0.588	4.1025e-05
hsa04360 Axon guidance	0.45247	8	1.1	P08581	1215	0.628	Q2	K	Hepatocyte growth factor receptor OS=Homo sapiens OX=9606 GN=MET PE=1 SV=4	MET	1	0.00254286	66.267	NCMLDEK(1)FTVK	3	0.751	1	1.339	1.257	1.279	0.794	0.872	0.766	0.628	0.00040379
hsa04919 Thyroid hormone signaling pathway	0.109232	10	1.44	Q09472	1769	4.035	Q4	K	Histone acetyltransferase p300 OS=Homo sapiens OX=9606 GN=EP300 PE=1 SV=2	EP300	1	1.89332e-49	208.56	VVQHTK(1)GCK(1)R	2	0.47995	5	0.357	0.351	0.363	1.501	1.405	1.415	4.035	2.2499e-07
hsa04919 Thyroid hormone signaling pathway	0.109232	10	1.44	Q09472	1772	11.928	Q4	K	Histone acetyltransferase p300 OS=Homo sapiens OX=9606 GN=EP300 PE=1 SV=2	EP300	1	1.89332e-49	208.56	VVQHTK(1)GCK(1)R	2	0.47995	3	0.123	0.136	0.141	1.65	1.565	1.556	11.928	3.2215e-07
hsa04919 Thyroid hormone signaling pathway	0.109232	10	1.44	Q09472	1762	7.585	Q4	K	Histone acetyltransferase p300 OS=Homo sapiens OX=9606 GN=EP300 PE=1 SV=2	EP300	1	2.32223e-16	145.52	NANCSLPSCQK(1)MK(1)R	2	-1.3586	2	0.201	0.229	0.18	1.533	1.572	1.522	7.585	0.00119748
hsa04919 Thyroid hormone signaling pathway	0.109232	10	1.44	Q09472	1774	3.958	Q4	K	Histone acetyltransferase p300 OS=Homo sapiens OX=9606 GN=EP300 PE=1 SV=2	EP300	1	0.000167046	115.33	K(1)TNGGCPICK	3	-1.4801	4	0.287	0.344	0.456	1.437	1.433	1.432	3.958	0.0092049
hsa04919 Thyroid hormone signaling pathway	0.109232	10	1.44	Q09472	1704	1.891	Q3	K	Histone acetyltransferase p300 OS=Homo sapiens OX=9606 GN=EP300 PE=1 SV=2	EP300	1	2.47609e-10	80.688	NHDHK(1)MEK(1)LGLGLDDESNNQQAAATQSPGDSR	4	4.3749	6	0.642	0.664	0.659	1.234	1.257	1.224	1.891	5.0177e-07
hsa04919 Thyroid hormone signaling pathway	0.109232	10	1.44	Q09472	1760	1.885	Q3	K	Histone acetyltransferase p300 OS=Homo sapiens OX=9606 GN=EP300 PE=1 SV=2	EP300	1	2.32223e-16	145.52	NANCSLPSCQK(1)MK(1)R	2	-1.3586	5	0.642	0.648	0.679	1.223	1.266	1.222	1.885	3.5127e-06
hsa04919 Thyroid hormone signaling pathway	0.109232	10	1.44	Q09472	1590	0.62	Q2	K	Histone acetyltransferase p300 OS=Homo sapiens OX=9606 GN=EP300 PE=1 SV=2	EP300	1	0.00029002	91.867	LYATMEK(1)HK	3	-0.76884	4	1.377	1.286	1.238	0.838	0.789	0.79	0.62	0.00020271
hsa04919 Thyroid hormone signaling pathway	0.109232	10	1.44	P17252	575	0.62	Q2	K	Protein kinase C alpha type OS=Homo sapiens OX=9606 GN=PRKCA PE=1 SV=4	PRKCA	1	0.00296928	74.92	GLMTK(1)HPAK	3	-0.94664	1	1.458	1.172	1.271	0.802	0.869	0.748	0.62	0.0034987
hsa04919 Thyroid hormone signaling pathway	0.109232	10	1.44	P36507	108	1.663	Q3	K	Dual specificity mitogen-activated protein kinase kinase 2 OS=Homo sapiens OX=9606 GN=MAP2K2 PE=1 SV=1	MAP2K2	1	4.9811e-05	95.483	LIHLEIK(1)PAIR	3	-0.84799	1	0.79	0.663	0.705	1.236	1.078	1.275	1.663	0.0022007
hsa04919 Thyroid hormone signaling pathway	0.109232	10	1.44	Q15382	97	1.749	Q3	K	GTP-binding protein Rheb OS=Homo sapiens OX=9606 GN=RHEB PE=1 SV=1	RHEB	1	0.0026732	65.842	SFEVIK(1)VIHGK	3	1.1424	1	0.669	0.666	0.743	1.19	1.244	1.201	1.749	0.000122954
hsa04919 Thyroid hormone signaling pathway	0.109232	10	1.44	P42224	152	0.61	Q2	K	Signal transducer and activator of transcription 1-alpha/beta OS=Homo sapiens OX=9606 GN=STAT1 PE=1 SV=2	STAT1	1	0.00351683	63.091	DK(1)VMCIEHEIK	3	-0.25958	1	1.219	1.385	1.319	0.803	0.829	0.762	0.61	0.00037983
hsa04919 Thyroid hormone signaling pathway	0.109232	10	1.44	Q13547	412	0.47	Q1	K	Histone deacetylase 1 OS=Homo sapiens OX=9606 GN=HDAC1 PE=1 SV=1	HDAC1	1	0.00172616	93.096	ISICSSDK(1)R	2	-1.0844	1	1.453	1.472	1.484	0.747	0.681	0.645	0.47	0.0032599
hsa04919 Thyroid hormone signaling pathway	0.109232	10	1.44	P63261	50	2.044	Q4	K	Actin, cytoplasmic 2 OS=Homo sapiens OX=9606 GN=ACTG1 PE=1 SV=1	ACTG1	1	1.73645e-08	74.364	HQGVMVGMGQK(1)DSYVGDEAQSK	3	-0.91047	1	0.53	0.605	0.719	1.328	1.267	1.194	2.044	0.00151871
hsa04919 Thyroid hormone signaling pathway	0.109232	10	1.44	P63261	291	0.532	Q2	K	Actin, cytoplasmic 2 OS=Homo sapiens OX=9606 GN=ACTG1 PE=1 SV=1	ACTG1	1	1.10521e-10	103.84	K(1)DLYANTVLSGGTTMYPGIADR	2	0.54304	5	1.347	1.356	1.477	0.746	0.756	0.72	0.532	4.2125e-05
hsa04919 Thyroid hormone signaling pathway	0.109232	10	1.44	Q15596	785	0.519	Q2	K	Nuclear receptor coactivator 2 OS=Homo sapiens OX=9606 GN=NCOA2 PE=1 SV=2	NCOA2	1	0.00137976	111.61	LIAMK(1)TEK	3	-0.41177	2	1.445	1.407	1.373	0.717	0.752	0.725	0.519	2.9215e-06
hsa04919 Thyroid hormone signaling pathway	0.109232	10	1.44	Q6A1A2	277	0.634	Q2	K	Putative 3-phosphoinositide-dependent protein kinase 2 OS=Homo sapiens OX=9606 GN=PDPK2P PE=5 SV=1	PDPK2P	1	0.00344264	56.205	LEYDFPEK(1)FFPK	3	1.5294	1	1.1	1.286	1.462	0.823	0.773	0.842	0.634	0.006397
hsa04919 Thyroid hormone signaling pathway	0.109232	10	1.44	Q92793	1811	7.596	Q4	K	CREB-binding protein OS=Homo sapiens OX=9606 GN=CREBBP PE=1 SV=3	CREBBP	1	0.00377762	83.182	K(1)TNGGCPVCK	2	0.18561	1	0.185	0.196	0.228	1.546	1.535	1.545	7.596	0.00094031
hsa00562 Inositol phosphate metabolism	0.382075	3	1.37	P78356	26	0.66	Q2	K	Phosphatidylinositol 5-phosphate 4-kinase type-2 beta OS=Homo sapiens OX=9606 GN=PIP4K2B PE=1 SV=1	PIP4K2B	1	0.0249697	64.757	K(1)HFVCQK	3	-0.77866	1	1.316	1.266	1.198	0.832	0.842	0.821	0.66	0.000122336
hsa00562 Inositol phosphate metabolism	0.382075	3	1.37	Q8TBX8	99	1.512	Q3	K	Phosphatidylinositol 5-phosphate 4-kinase type-2 gamma OS=Homo sapiens OX=9606 GN=PIP4K2C PE=1 SV=3	PIP4K2C	1	6.30063e-05	96.229	ENLPSHFK(1)FK	3	1.5003	1	0.766	0.805	0.732	1.171	0.957	1.353	1.512	0.0178419
hsa00562 Inositol phosphate metabolism	0.382075	3	1.37	Q8TBX8	101	0.404	Q1	K	Phosphatidylinositol 5-phosphate 4-kinase type-2 gamma OS=Homo sapiens OX=9606 GN=PIP4K2C PE=1 SV=3	PIP4K2C	1	0.00146113	87.184	FK(1)EYCPQVFR	2	-1.1875	1	1.494	1.627	1.556	0.659	0.638	0.592	0.404	2.1405e-05
hsa00562 Inositol phosphate metabolism	0.382075	3	1.37	Q02252	52	0.553	Q2	K	Methylmalonate-semialdehyde dehydrogenase [acylating], mitochondrial OS=Homo sapiens OX=9606 GN=ALDH6A1 PE=1 SV=2	ALDH6A1	1	0.0431707	65.278	FVESK(1)SDK	2	2.3889	1	1.311	1.436	1.36	0.807	0.723	0.743	0.553	0.00015581
hsa00562 Inositol phosphate metabolism	0.382075	3	1.37	Q02252	364	0.604	Q2	K	Methylmalonate-semialdehyde dehydrogenase [acylating], mitochondrial OS=Homo sapiens OX=9606 GN=ALDH6A1 PE=1 SV=2	ALDH6A1	1	0.00012552	55.051	VNAGDQPGADLGPLITPQAK(1)ER	3	-1.9224	1	1.419	1.317	1.219	0.896	0.819	0.674	0.604	0.0058015
hsa00562 Inositol phosphate metabolism	0.382075	3	1.37	Q02252	331	0.425	Q1	K	Methylmalonate-semialdehyde dehydrogenase [acylating], mitochondrial OS=Homo sapiens OX=9606 GN=ALDH6A1 PE=1 SV=2	ALDH6A1	1	0.000862761	80.69	K(1)WLPELVEHAK	3	-0.56312	1	1.597	1.582	1.405	0.569	0.625	0.753	0.425	0.00072338
hsa05034 Alcoholism	0.372158	13	1.11	O75367	304	0.372	Q1	K	Core histone macro-H2A.1 OS=Homo sapiens OX=9606 GN=H2AFY PE=1 SV=4	H2AFY	1	0.000144859	116.24	NCLALADDK(1)K	2	0.39339	2	1.634	1.692	1.494	0.556	0.613	0.622	0.372	4.0974e-05
hsa05034 Alcoholism	0.372158	13	1.11	O75367	295	0.546	Q2	K	Core histone macro-H2A.1 OS=Homo sapiens OX=9606 GN=H2AFY PE=1 SV=4	H2AFY	1	5.52362e-05	96.773	TVK(1)NCLALADDKK	3	-0.98776	1	1.421	1.369	1.343	0.754	0.74	0.762	0.546	2.6924e-06
hsa05034 Alcoholism	0.372158	13	1.11	P63092	8	0.162	Q1	K	Guanine nucleotide-binding protein G(s) subunit alpha isoforms short OS=Homo sapiens OX=9606 GN=GNAS PE=1 SV=1	GNAS	1	0.00017262	97.463	GCLGNSK(1)TEDQR	2	-0.98053	1	2.08	2.045	1.911	0.324	0.323	0.33	0.162	1.3942e-07
hsa05034 Alcoholism	0.372158	13	1.11	P16104	134	0.653	Q2	K	Histone H2AX OS=Homo sapiens OX=9606 GN=H2AFX PE=1 SV=2	H2AFX	1	0.0078107	85.359	APSGGK(1)K	3	-0.041331	1	1.186	1.391	1.219	0.85	0.81	0.818	0.653	0.00117605
hsa05034 Alcoholism	0.372158	13	1.11	P62805	92	2.182	Q4	K	Histone H4 OS=Homo sapiens OX=9606 GN=H4C1 PE=1 SV=2	H4C1	1	6.24962e-36	186.16	TVTAMDVVYALK(1)R	2	-0.23684	16	0.562	0.581	0.621	1.289	1.292	1.268	2.182	1.6411e-05
hsa05034 Alcoholism	0.372158	13	1.11	P62805	32	1.653	Q3	K	Histone H4 OS=Homo sapiens OX=9606 GN=H4C1 PE=1 SV=2	H4C1	1	3.04485e-08	128.68	DNIQGITK(1)PAIR	2	0.4573	2	0.677	0.679	0.809	1.203	1.199	1.177	1.653	0.0134408
hsa05034 Alcoholism	0.372158	13	1.11	P62805	80	2.391	Q4	K	Histone H4 OS=Homo sapiens OX=9606 GN=H4C1 PE=1 SV=2	H4C1	1	3.87738e-17	153.23	K(1)TVTAMDVVYALK(1)R	3	-0.75923	21	0.556	0.541	0.548	1.342	1.293	1.298	2.391	2.114e-07
hsa05034 Alcoholism	0.372158	13	1.11	P62805	78	1.846	Q3	K	Histone H4 OS=Homo sapiens OX=9606 GN=H4C1 PE=1 SV=2	H4C1	1	3.72767e-11	151.98	DAVTYTEHAK(1)R	2	0.33428	3	0.693	0.658	0.65	1.26	1.199	1.235	1.846	1.73873e-05
hsa05034 Alcoholism	0.372158	13	1.11	P62805	17	1.611	Q3	K	Histone H4 OS=Homo sapiens OX=9606 GN=H4C1 PE=1 SV=2	H4C1	1	1.37446e-45	190.24	GLGK(1)GGAK(1)R	2	-1.3239	136	0.728	0.747	0.73	1.202	1.136	1.215	1.611	2.4396e-05
hsa05034 Alcoholism	0.372158	13	1.11	Q9UD71	152	0.452	Q1	K	Protein phosphatase 1 regulatory subunit 1B OS=Homo sapiens OX=9606 GN=PPP1R1B PE=1 SV=2	PPP1R1B	1	4.97004e-20	100.86	QSAGQK(1)TTCGQGLEGPWERPPPLDESER	3	-0.61595	2	1.578	1.531	1.369	0.662	0.628	0.736	0.452	0.00023867
hsa05034 Alcoholism	0.372158	13	1.11	Q71UI9	8	1.776	Q3	K	Histone H2A.V OS=Homo sapiens OX=9606 GN=H2AFV PE=1 SV=3	H2AFV	1	5.25348e-06	111.64	AGK(1)DSGK(1)AK(1)AK	2	0.56256	10	0.682	0.683	0.692	1.231	1.214	1.209	1.776	7.1996e-08
hsa05034 Alcoholism	0.372158	13	1.11	Q71UI9	12	1.771	Q3	K	Histone H2A.V OS=Homo sapiens OX=9606 GN=H2AFV PE=1 SV=3	H2AFV	1	5.25348e-06	111.64	AGK(1)DSGK(1)AK(1)AK	2	0.56256	8	0.684	0.688	0.689	1.228	1.219	1.203	1.771	4.7604e-08
hsa05034 Alcoholism	0.372158	13	1.11	Q71UI9	14	1.84	Q3	K	Histone H2A.V OS=Homo sapiens OX=9606 GN=H2AFV PE=1 SV=3	H2AFV	1	0.00142022	96.464	AGK(1)DSGK(1)AK(1)AK	2	0.56256	2	0.675	0.674	0.655	1.23	1.211	1.247	1.84	6.056e-07
hsa05034 Alcoholism	0.372158	13	1.11	P84243	28	0.53	Q2	K	Histone H3.3 OS=Homo sapiens OX=9606 GN=H3-3A PE=1 SV=2	H3-3A	1	0.000237623	110.98	K(1)SAPSTGGVK(1)K	2	-0.62162	13	1.416	1.375	1.394	0.729	0.742	0.749	0.53	3.3766e-07
hsa05034 Alcoholism	0.372158	13	1.11	P84243	37	0.422	Q1	K	Histone H3.3 OS=Homo sapiens OX=9606 GN=H3-3A PE=1 SV=2	H3-3A	1	0.000237623	93.623	K(1)SAPSTGGVK(1)K	2	-0.62162	5	1.579	1.45	1.573	0.637	0.664	0.641	0.422	4.7532e-06
hsa05034 Alcoholism	0.372158	13	1.11	P62136	41	0.561	Q2	K	Serine/threonine-protein phosphatase PP1-alpha catalytic subunit OS=Homo sapiens OX=9606 GN=PPP1CA PE=1 SV=1	PPP1CA	1	0.0182236	88.954	GLCLK(1)SR	2	0.99693	1	1.421	1.279	1.382	0.769	0.732	0.791	0.561	0.000119643
hsa05034 Alcoholism	0.372158	13	1.11	Q99525	6	0.281	Q1	K	Histone H4-like protein type G OS=Homo sapiens OX=9606 GN=HIST1H4G PE=1 SV=1	HIST1H4G	1	1.63111e-05	105.19	GK(1)AGK(1)GLGK(1)GGAK	2	-0.36748	2	1.814	1.733	1.733	0.489	0.483	0.513	0.281	3.7489e-07
hsa05034 Alcoholism	0.372158	13	1.11	Q99525	13	0.608	Q2	K	Histone H4-like protein type G OS=Homo sapiens OX=9606 GN=HIST1H4G PE=1 SV=1	HIST1H4G	1	1.63111e-05	105.19	GLGK(1)GGAK(1)CHR	3	1.0158	10	1.343	1.325	1.266	0.821	0.756	0.815	0.608	9.8826e-05
hsa05034 Alcoholism	0.372158	13	1.11	Q99525	9	0.281	Q1	K	Histone H4-like protein type G OS=Homo sapiens OX=9606 GN=HIST1H4G PE=1 SV=1	HIST1H4G	1	1.63111e-05	105.19	GK(1)AGK(1)GLGK(1)GGAK	2	-0.36748	2	1.814	1.733	1.733	0.489	0.483	0.513	0.281	3.7489e-07
hsa05034 Alcoholism	0.372158	13	1.11	Q99525	17	1.747	Q3	K	Histone H4-like protein type G OS=Homo sapiens OX=9606 GN=HIST1H4G PE=1 SV=1	HIST1H4G	1	0.00152844	84.31	GLGK(1)GGAK(1)CHR	3	1.0158	1	0.68	0.775	0.62	1.094	0.996	1.535	1.747	0.020535
hsa05034 Alcoholism	0.372158	13	1.11	Q13547	412	0.47	Q1	K	Histone deacetylase 1 OS=Homo sapiens OX=9606 GN=HDAC1 PE=1 SV=1	HDAC1	1	0.00172616	93.096	ISICSSDK(1)R	2	-1.0844	1	1.453	1.472	1.484	0.747	0.681	0.645	0.47	0.0032599
hsa05034 Alcoholism	0.372158	13	1.11	Q96KK5	37	1.556	Q3	K	Histone H2A type 1-H OS=Homo sapiens OX=9606 GN=HIST1H2AH PE=1 SV=3	HIST1H2AH	1	0.012122	96.311	K(1)GNYAER	2	0.80708	1	0.728	0.743	0.79	1.238	1.142	1.138	1.556	0.00027896
hsa05034 Alcoholism	0.372158	13	1.11	Q96KK5	96	1.532	Q3	K	Histone H2A type 1-H OS=Homo sapiens OX=9606 GN=HIST1H2AH PE=1 SV=3	HIST1H2AH	1	3.40253e-08	141.58	NDEELNK(1)LLGK	2	-0.23047	2	0.728	0.792	0.764	1.153	1.204	1.141	1.532	0.000135907
hsa05034 Alcoholism	0.372158	13	1.11	Q96KK5	126	1.639	Q3	K	Histone H2A type 1-H OS=Homo sapiens OX=9606 GN=HIST1H2AH PE=1 SV=3	HIST1H2AH	1	0.00072571	91.318	TESHHK(1)AK	3	0.69454	6	0.726	0.693	0.76	1.222	1.176	1.174	1.639	7.7928e-05
hsa05034 Alcoholism	0.372158	13	1.11	Q71DI3	28	0.443	Q1	K	Histone H3.2 OS=Homo sapiens OX=9606 GN=HIST2H3A PE=1 SV=3	HIST2H3A	1	1.40381e-05	123.01	K(1)SAPATGGVK(0.953)K(0.047)PHR	3	-0.37205	17	1.551	1.487	1.475	0.667	0.648	0.685	0.443	1.6986e-06
hsa05034 Alcoholism	0.372158	13	1.11	Q71DI3	37	0.365	Q1	K	Histone H3.2 OS=Homo sapiens OX=9606 GN=HIST2H3A PE=1 SV=3	HIST2H3A	1	2.2779e-05	124.42	SAPATGGVK(1)K	2	-0.35007	6	1.664	1.609	1.582	0.587	0.593	0.591	0.365	1.5266e-07
hsa05034 Alcoholism	0.372158	13	1.11	Q71DI3	19	1.533	Q3	K	Histone H3.2 OS=Homo sapiens OX=9606 GN=HIST2H3A PE=1 SV=3	HIST2H3A	1	2.45577e-18	167.09	STGGK(1)APRK(1)QLATK(1)AAR	2	0.22427	41	0.669	0.886	0.726	1.238	0.937	1.322	1.533	0.034541
hsa05034 Alcoholism	0.372158	13	1.11	Q71DI3	10	1.777	Q3	K	Histone H3.2 OS=Homo sapiens OX=9606 GN=HIST2H3A PE=1 SV=3	HIST2H3A	1	0.00024356	111.61	QTARK(1)STGGK(1)APR	2	0.94869	19	0.696	0.688	0.673	1.253	1.186	1.216	1.777	3.3362e-06
hsa05034 Alcoholism	0.372158	13	1.11	P0C0S5	8	2.197	Q4	K	Histone H2A.Z OS=Homo sapiens OX=9606 GN=H2AZ1 PE=1 SV=2	H2AZ1	1	2.41356e-07	111.64	AGK(1)DSGK(1)AK(1)TK	2	0.79948	12	0.591	0.582	0.583	1.323	1.257	1.278	2.197	4.9094e-07
hsa05034 Alcoholism	0.372158	13	1.11	P0C0S5	12	2.225	Q4	K	Histone H2A.Z OS=Homo sapiens OX=9606 GN=H2AZ1 PE=1 SV=2	H2AZ1	1	2.41356e-07	111.64	AGK(1)DSGK(1)AK(1)TK	2	0.79948	10	0.585	0.579	0.575	1.326	1.264	1.279	2.225	3.9617e-07
hsa05034 Alcoholism	0.372158	13	1.11	P0C0S5	5	1.669	Q3	K	Histone H2A.Z OS=Homo sapiens OX=9606 GN=H2AZ1 PE=1 SV=2	H2AZ1	1	2.41356e-07	111.64	AGGK(1)AGK(1)DSGK(1)AK(1)TK	2	0.11281	10	0.749	0.714	0.689	1.227	1.164	1.201	1.669	5.8561e-05
hsa05034 Alcoholism	0.372158	13	1.11	P0C0S5	14	2.729	Q4	K	Histone H2A.Z OS=Homo sapiens OX=9606 GN=H2AZ1 PE=1 SV=2	H2AZ1	1	2.41356e-07	106.57	AGK(1)DSGK(1)AK(1)TK	2	0.79948	4	0.511	0.491	0.48	1.402	1.295	1.348	2.729	2.1717e-06
hsa05204 Chemical carcinogenesis	0.827668	3	0.75	P11766	107	0.231	Q1	K	Alcohol dehydrogenase class-3 OS=Homo sapiens OX=9606 GN=ADH5 PE=1 SV=4	ADH5	1	1.45045e-06	115.57	FCLNPK(1)TNLCQK	2	0.14803	1	2	1.774	1.804	0.398	0.407	0.482	0.231	3.6245e-05
hsa05204 Chemical carcinogenesis	0.827668	3	0.75	P16152	148	0.562	Q2	K	Carbonyl reductase [NADPH] 1 OS=Homo sapiens OX=9606 GN=CBR1 PE=1 SV=3	CBR1	1	1.16643e-09	133.16	ALK(1)SCSPELQQK	2	0.15889	2	1.322	1.372	1.382	0.781	0.749	0.762	0.562	3.0696e-06
hsa05204 Chemical carcinogenesis	0.827668	3	0.75	P47895	423	1.504	Q3	K	Aldehyde dehydrogenase family 1 member A3 OS=Homo sapiens OX=9606 GN=ALDH1A3 PE=1 SV=2	ALDH1A3	1	3.01099e-05	135.99	FK(1)SIEEVIK	2	-0.13248	1	0.763	0.772	0.78	1.196	1.14	1.145	1.504	1.81114e-05
hsa05204 Chemical carcinogenesis	0.827668	3	0.75	P47895	48	0.492	Q1	K	Aldehyde dehydrogenase family 1 member A3 OS=Homo sapiens OX=9606 GN=ALDH1A3 PE=1 SV=2	ALDH1A3	1	0.00157174	86.911	K(1)FATCNPSTR	2	-0.43183	1	1.53	1.442	1.355	0.742	0.696	0.693	0.492	6.4523e-05
hsa05223 Non-small cell lung cancer	0.427355	4	1.22	P17252	575	0.62	Q2	K	Protein kinase C alpha type OS=Homo sapiens OX=9606 GN=PRKCA PE=1 SV=4	PRKCA	1	0.00296928	74.92	GLMTK(1)HPAK	3	-0.94664	1	1.458	1.172	1.271	0.802	0.869	0.748	0.62	0.0034987
hsa05223 Non-small cell lung cancer	0.427355	4	1.22	P36507	108	1.663	Q3	K	Dual specificity mitogen-activated protein kinase kinase 2 OS=Homo sapiens OX=9606 GN=MAP2K2 PE=1 SV=1	MAP2K2	1	4.9811e-05	95.483	LIHLEIK(1)PAIR	3	-0.84799	1	0.79	0.663	0.705	1.236	1.078	1.275	1.663	0.0022007
hsa05223 Non-small cell lung cancer	0.427355	4	1.22	P06400	65	0.464	Q1	K	Retinoblastoma-associated protein OS=Homo sapiens OX=9606 GN=RB1 PE=1 SV=2	RB1	1	0.00150538	94.114	LK(1)IPDHVR	3	-0.34904	1	1.381	1.521	1.526	0.796	0.554	0.706	0.464	0.002224
hsa05223 Non-small cell lung cancer	0.427355	4	1.22	Q6A1A2	277	0.634	Q2	K	Putative 3-phosphoinositide-dependent protein kinase 2 OS=Homo sapiens OX=9606 GN=PDPK2P PE=5 SV=1	PDPK2P	1	0.00344264	56.205	LEYDFPEK(1)FFPK	3	1.5294	1	1.1	1.286	1.462	0.823	0.773	0.842	0.634	0.006397
hsa04928 Parathyroid hormone synthesis, secretion and action	0.28024	5	1.37	P63092	8	0.162	Q1	K	Guanine nucleotide-binding protein G(s) subunit alpha isoforms short OS=Homo sapiens OX=9606 GN=GNAS PE=1 SV=1	GNAS	1	0.00017262	97.463	GCLGNSK(1)TEDQR	2	-0.98053	1	2.08	2.045	1.911	0.324	0.323	0.33	0.162	1.3942e-07
hsa04928 Parathyroid hormone synthesis, secretion and action	0.28024	5	1.37	P17252	575	0.62	Q2	K	Protein kinase C alpha type OS=Homo sapiens OX=9606 GN=PRKCA PE=1 SV=4	PRKCA	1	0.00296928	74.92	GLMTK(1)HPAK	3	-0.94664	1	1.458	1.172	1.271	0.802	0.869	0.748	0.62	0.0034987
hsa04928 Parathyroid hormone synthesis, secretion and action	0.28024	5	1.37	O75197	526	6.771	Q4	K	Low-density lipoprotein receptor-related protein 5 OS=Homo sapiens OX=9606 GN=LRP5 PE=1 SV=2	LRP5	1	0.0142367	76.073	TDK(1)IEVINVDGTK	2	2.3659	1	0.196	0.27	0.207	1.517	0.67	2.37	6.771	0.0093419
hsa04928 Parathyroid hormone synthesis, secretion and action	0.28024	5	1.37	Q14573	258	0.471	Q1	K	Inositol 1,4,5-trisphosphate receptor type 3 OS=Homo sapiens OX=9606 GN=ITPR3 PE=1 SV=2	ITPR3	1	0.000333363	105.13	FLTCDEYK(1)GK	2	-1.2035	2	1.529	1.425	1.454	0.707	0.674	0.693	0.471	3.6728e-06
hsa04928 Parathyroid hormone synthesis, secretion and action	0.28024	5	1.37	P61586	104	0.588	Q2	K	Transforming protein RhoA OS=Homo sapiens OX=9606 GN=RHOA PE=1 SV=1	RHOA	1	5.97999e-08	100.02	WTPEVK(1)HFCPNVPIILVGNK	4	0.21964	2	1.315	1.323	1.356	0.779	0.749	0.819	0.588	4.1025e-05
hsa04976 Bile secretion	0.852128	2	0.69	P63092	8	0.162	Q1	K	Guanine nucleotide-binding protein G(s) subunit alpha isoforms short OS=Homo sapiens OX=9606 GN=GNAS PE=1 SV=1	GNAS	1	0.00017262	97.463	GCLGNSK(1)TEDQR	2	-0.98053	1	2.08	2.045	1.911	0.324	0.323	0.33	0.162	1.3942e-07
hsa04976 Bile secretion	0.852128	2	0.69	P04920	893	4.44	Q4	K	Anion exchange protein 2 OS=Homo sapiens OX=9606 GN=SLC4A2 PE=1 SV=4	SLC4A2	1	2.23352e-06	112.42	SLAGQSGQGK(1)PR	2	-2.3535	1	0.287	0.375	0.323	1.476	1.415	1.482	4.44	4.2628e-05
hsa00650 Butanoate metabolism	0.0321206	7	1.92	Q16836	301	1.579	Q3	K	Hydroxyacyl-coenzyme A dehydrogenase, mitochondrial OS=Homo sapiens OX=9606 GN=HADH PE=1 SV=3	HADH	1	0.00585392	66.27	LVAENK(1)FGK	3	0.9182	1	0.745	0.808	0.684	1.199	1.132	1.202	1.579	0.00090275
hsa00650 Butanoate metabolism	0.0321206	7	1.92	Q01581	46	0.589	Q2	K	Hydroxymethylglutaryl-CoA synthase, cytoplasmic OS=Homo sapiens OX=9606 GN=HMGCS1 PE=1 SV=2	HMGCS1	1	0.000108216	82.349	YDGVDAGK(1)YTIGLGQAK	3	0.48089	1	1.369	1.3	1.32	0.727	0.781	0.841	0.589	0.00028449
hsa00650 Butanoate metabolism	0.0321206	7	1.92	Q01581	239	0.441	Q1	K	Hydroxymethylglutaryl-CoA synthase, cytoplasmic OS=Homo sapiens OX=9606 GN=HMGCS1 PE=1 SV=2	HMGCS1	1	0.00927854	73.665	K(1)IHAQWQK	3	1.6118	1	1.512	1.486	1.52	0.636	0.684	0.674	0.441	1.9395e-06
hsa00650 Butanoate metabolism	0.0321206	7	1.92	Q01581	409	0.372	Q1	K	Hydroxymethylglutaryl-CoA synthase, cytoplasmic OS=Homo sapiens OX=9606 GN=HMGCS1 PE=1 SV=2	HMGCS1	1	1.88095e-06	130.1	ITASLCDLK(1)SR	3	-0.19613	2	1.635	1.652	1.534	0.555	0.713	0.525	0.372	0.00050154
hsa00650 Butanoate metabolism	0.0321206	7	1.92	P35914	137	0.498	Q1	K	Hydroxymethylglutaryl-CoA lyase, mitochondrial OS=Homo sapiens OX=9606 GN=HMGCL PE=1 SV=2	HMGCL	1	1.48048e-28	176.83	K(1)NINCSIEESFQR	3	0.46393	3	1.382	1.441	1.469	0.652	0.7	0.787	0.498	0.00026353
hsa00650 Butanoate metabolism	0.0321206	7	1.92	P35914	48	0.514	Q2	K	Hydroxymethylglutaryl-CoA lyase, mitochondrial OS=Homo sapiens OX=9606 GN=HMGCL PE=1 SV=2	HMGCL	1	8.45526e-28	168.69	DGLQNEK(1)NIVSTPVK	2	-0.42963	3	1.44	1.397	1.407	0.751	0.717	0.715	0.514	1.7386e-06
hsa00650 Butanoate metabolism	0.0321206	7	1.92	P54868	447	0.607	Q2	K	Hydroxymethylglutaryl-CoA synthase, mitochondrial OS=Homo sapiens OX=9606 GN=HMGCS2 PE=1 SV=1	HMGCS2	1	0.000987534	89.356	LVSSTSDLPK(1)R	2	-1.376	1	1.336	1.296	1.305	0.802	0.789	0.797	0.607	5.5129e-07
hsa00650 Butanoate metabolism	0.0321206	7	1.92	P54868	354	0.578	Q2	K	Hydroxymethylglutaryl-CoA synthase, mitochondrial OS=Homo sapiens OX=9606 GN=HMGCS2 PE=1 SV=1	HMGCS2	1	0.0029114	109.66	DLDK(1)ALLK	2	0.83311	1	1.423	1.339	1.266	0.801	0.72	0.809	0.578	0.00040217
hsa00650 Butanoate metabolism	0.0321206	7	1.92	P54868	83	0.6	Q2	K	Hydroxymethylglutaryl-CoA synthase, mitochondrial OS=Homo sapiens OX=9606 GN=HMGCS2 PE=1 SV=1	HMGCS2	1	5.39364e-09	116.6	YNNVEAGK(1)YTVGLGQTR	2	0.99562	2	1.335	1.313	1.31	0.804	0.804	0.767	0.6	3.4778e-06
hsa00650 Butanoate metabolism	0.0321206	7	1.92	P54868	310	0.49	Q1	K	Hydroxymethylglutaryl-CoA synthase, mitochondrial OS=Homo sapiens OX=9606 GN=HMGCS2 PE=1 SV=1	HMGCS2	1	0.0108676	85.744	MVQK(1)SLAR	2	-1.7814	1	1.406	1.493	1.427	0.645	0.72	0.754	0.49	0.000137702
hsa00650 Butanoate metabolism	0.0321206	7	1.92	P24752	174	0.297	Q1	K	Acetyl-CoA acetyltransferase, mitochondrial OS=Homo sapiens OX=9606 GN=ACAT1 PE=1 SV=1	ACAT1	1	0.000149298	75.018	GSTPYGGVK(1)LEDLIVK	3	0.042257	1	1.807	1.635	1.755	0.54	0.495	0.509	0.297	3.2579e-06
hsa00650 Butanoate metabolism	0.0321206	7	1.92	P0C7M7	566	1.915	Q3	K	Acyl-coenzyme A synthetase ACSM4, mitochondrial OS=Homo sapiens OX=9606 GN=ACSM4 PE=2 SV=1	ACSM4	1	0.0260859	81.296	TITGK(1)IK	2	0.050763	1	0.69	0.592	0.664	1.211	1.257	1.259	1.915	0.000163329
hsa00650 Butanoate metabolism	0.0321206	7	1.92	P40939	60	0.394	Q1	K	Trifunctional enzyme subunit alpha, mitochondrial OS=Homo sapiens OX=9606 GN=HADHA PE=1 SV=2	HADHA	1	0.000326831	92.38	INSPNSK(1)VNTLSK	2	1.332	1	1.576	1.647	1.499	0.632	0.583	0.645	0.394	2.1245e-05
hsa00650 Butanoate metabolism	0.0321206	7	1.92	P40939	353	0.198	Q1	K	Trifunctional enzyme subunit alpha, mitochondrial OS=Homo sapiens OX=9606 GN=HADHA PE=1 SV=2	HADHA	1	0.00293526	99.442	NK(1)FGAPQK	3	-0.27395	2	2.008	1.903	1.879	0.398	0.379	0.367	0.198	4.0698e-07
hsa00650 Butanoate metabolism	0.0321206	7	1.92	P40939	644	0.486	Q1	K	Trifunctional enzyme subunit alpha, mitochondrial OS=Homo sapiens OX=9606 GN=HADHA PE=1 SV=2	HADHA	1	4.34993e-05	101.89	GFYIYQEGVK(1)R	2	-1.1374	3	1.474	1.433	1.437	0.671	0.714	0.728	0.486	1.51598e-05
hsa00650 Butanoate metabolism	0.0321206	7	1.92	P40939	411	0.18	Q1	K	Trifunctional enzyme subunit alpha, mitochondrial OS=Homo sapiens OX=9606 GN=HADHA PE=1 SV=2	HADHA	1	0.0197409	87.476	GLNDK(1)VK	2	-0.16327	1	2.009	2.02	1.874	0.359	0.375	0.331	0.18	1.2788e-06
hsa00650 Butanoate metabolism	0.0321206	7	1.92	P40939	386	0.624	Q2	K	Trifunctional enzyme subunit alpha, mitochondrial OS=Homo sapiens OX=9606 GN=HADHA PE=1 SV=2	HADHA	1	0.0280241	80.438	GLK(1)TILK	2	-0.86368	1	1.339	1.26	1.288	0.844	0.803	0.78	0.624	8.2494e-05
hsa00650 Butanoate metabolism	0.0321206	7	1.92	P40939	569	0.58	Q2	K	Trifunctional enzyme subunit alpha, mitochondrial OS=Homo sapiens OX=9606 GN=HADHA PE=1 SV=2	HADHA	1	0.000824408	82.417	ILQEGVDPK(1)K	2	0.419	2	1.423	1.253	1.347	0.751	0.799	0.782	0.58	0.000183724
hsa00650 Butanoate metabolism	0.0321206	7	1.92	P40939	735	0.514	Q2	K	Trifunctional enzyme subunit alpha, mitochondrial OS=Homo sapiens OX=9606 GN=HADHA PE=1 SV=2	HADHA	1	0.0095576	88.495	K(1)YEAAYGK	2	0.6585	2	1.358	1.433	1.45	0.712	0.759	0.709	0.514	2.203e-05
hsa04966 Collecting duct acid secretion	0.257598	3	1.65	P21281	109	0.48	Q1	K	V-type proton ATPase subunit B, brain isoform OS=Homo sapiens OX=9606 GN=ATP6V1B2 PE=1 SV=3	ATP6V1B2	1	0.000924525	87.718	K(1)TSCEFTGDILR	3	-0.37516	3	1.482	1.45	1.439	0.716	0.687	0.694	0.48	5.5611e-07
hsa04966 Collecting duct acid secretion	0.257598	3	1.65	P21281	108	0.532	Q2	K	V-type proton ATPase subunit B, brain isoform OS=Homo sapiens OX=9606 GN=ATP6V1B2 PE=1 SV=3	ATP6V1B2	1	1.83584e-08	108.14	AVVQVFEGTSGIDAK(1)K	3	0.31694	1	1.399	1.378	1.407	0.809	0.702	0.715	0.532	0.0050152
hsa04966 Collecting duct acid secretion	0.257598	3	1.65	P38606	132	0.405	Q1	K	V-type proton ATPase catalytic subunit A OS=Homo sapiens OX=9606 GN=ATP6V1A PE=1 SV=2	ATP6V1A	1	0.000353207	107.09	DIK(1)WDFTPCK	2	-0.13164	2	1.639	1.537	1.502	0.652	0.641	0.6	0.405	1.77762e-05
hsa04966 Collecting duct acid secretion	0.257598	3	1.65	P36543	138	0.569	Q2	K	V-type proton ATPase subunit E 1 OS=Homo sapiens OX=9606 GN=ATP6V1E1 PE=1 SV=1	ATP6V1E1	1	0.01156	85.355	K(1)QDFPLVK	3	0.41354	2	1.333	1.367	1.353	0.748	0.806	0.753	0.569	2.1349e-05
hsa05222 Small cell lung cancer	0.111992	6	1.65	Q04206	122	0.545	Q2	K	Transcription factor p65 OS=Homo sapiens OX=9606 GN=RELA PE=1 SV=2	RELA	1	3.64055e-22	149.32	CIHSFQNLGIQCVK(1)K	3	0.47742	1	1.382	1.379	1.378	0.794	0.785	0.676	0.545	0.0071434
hsa05222 Small cell lung cancer	0.111992	6	1.65	Q04206	195	0.657	Q2	K	Transcription factor p65 OS=Homo sapiens OX=9606 GN=RELA PE=1 SV=2	RELA	1	0.00217284	81.48	APNTAELK(1)ICR	2	-0.29332	1	1.29	1.233	1.264	0.806	0.824	0.857	0.657	4.2829e-05
hsa05222 Small cell lung cancer	0.111992	6	1.65	P23229	144	3.768	Q4	K	Integrin alpha-6 OS=Homo sapiens OX=9606 GN=ITGA6 PE=1 SV=5	ITGA6	1	3.1719e-06	130.01	QHVNTK(1)QESR	2	1.0391	2	0.354	0.398	0.382	1.474	1.325	1.474	3.768	1.57151e-05
hsa05222 Small cell lung cancer	0.111992	6	1.65	P23229	594	2.852	Q4	K	Integrin alpha-6 OS=Homo sapiens OX=9606 GN=ITGA6 PE=1 SV=5	ITGA6	1	0.0014851	102.53	YTQELTLK(1)R	2	0.55207	2	0.382	0.524	0.521	1.331	1.345	1.394	2.852	0.0097615
hsa05222 Small cell lung cancer	0.111992	6	1.65	P06400	65	0.464	Q1	K	Retinoblastoma-associated protein OS=Homo sapiens OX=9606 GN=RB1 PE=1 SV=2	RB1	1	0.00150538	94.114	LK(1)IPDHVR	3	-0.34904	1	1.381	1.521	1.526	0.796	0.554	0.706	0.464	0.002224
[truncated: 2,523 more rows]

## Sheet: Q4
KEGG pathway	Mapping	Background	All Mapping	All Background	Fold enrichment	Fisher's exact test p value	-log10(p value)	Related proteins
[truncated: 22 more rows]

## Sheet: Q4 Pathway2Protein
KEGG pathway	Fisher's exact test p value	Mapping	Fold enrichment	Protein accession	Position	Ratio	Regulated Type	Amino acid	Protein description	Gene name	Localization probability	PEP	Score	Modified sequence	Charge	Mass error [ppm]	MS/MS Count	MKN_45C1	MKN_45C2	MKN_45C3	MKN_45S1	MKN_45S2	MKN_45S3	MKN_45S/MKN_45C Ratio	MKN_45S/MKN_45C P value
[truncated: 333 more rows]

[truncated: 2 more sheets: Q2, Q2 Pathway2Protein]
