# Supplementary material for: Differential expression of lysine acetylation proteins in gastric cancer treated with a new antitumor agent bioactive peptide chelate selenium
Source: PeerJ. 2023 Jan 17;11:e14384. doi: 10.7717/peerj.14384 (PMC9854375; doi:10.7717/peerj.14384)
Supplement: Data S1 [file peerj-11-14384-s010.zip]

Archive with 82 entries (67 files):
- Raw Data/KA076TPAc_FC1.5_update_clean/
- Raw Data/KA076TPAc_FC1.5_update_clean/1-HTML_report/
- Raw Data/KA076TPAc_FC1.5_update_clean/1-HTML_report/htmls/
- Raw Data/KA076TPAc_FC1.5_update_clean/1-HTML_report/htmls/.shuiying.png
- Raw Data/KA076TPAc_FC1.5_update_clean/1-HTML_report/htmls/network1.1.html
- Raw Data/KA076TPAc_FC1.5_update_clean/1-HTML_report/htmls/network2.1.html
- Raw Data/KA076TPAc_FC1.5_update_clean/1-HTML_report/report_html.html
- Raw Data/KA076TPAc_FC1.5_update_clean/2-Basic_analysis/
- Raw Data/KA076TPAc_FC1.5_update_clean/2-Basic_analysis/MS_identified_information.xlsx
- Raw Data/KA076TPAc_FC1.5_update_clean/3-Differentially_expressed_protein/
- Raw Data/KA076TPAc_FC1.5_update_clean/3-Differentially_expressed_protein/Differentially expressed statistics.xlsx
- Raw Data/KA076TPAc_FC1.5_update_clean/3-Differentially_expressed_protein/MKN_45SvsMKN_45C-volcano_plot.pdf
- Raw Data/KA076TPAc_FC1.5_update_clean/3-Differentially_expressed_protein/MKN_45SvsMKN_45C-volcano_plot.png
- Raw Data/KA076TPAc_FC1.5_update_clean/3-Differentially_expressed_protein/Statistics.pdf
- Raw Data/KA076TPAc_FC1.5_update_clean/3-Differentially_expressed_protein/Statistics.png
- Raw Data/KA076TPAc_FC1.5_update_clean/4-Protein_annotation/
- Raw Data/KA076TPAc_FC1.5_update_clean/4-Protein_annotation/Annotation_combine.xlsx
- Raw Data/KA076TPAc_FC1.5_update_clean/5-Functional_classification/
- Raw Data/KA076TPAc_FC1.5_update_clean/5-Functional_classification/Protein_cog_classification.xls
- Raw Data/KA076TPAc_FC1.5_update_clean/5-Functional_classification/Protein_GO_Terms_Level2_Classify.xlsx
- Raw Data/KA076TPAc_FC1.5_update_clean/5-Functional_classification/Protein_Subcellular_Classify.xlsx
- Raw Data/KA076TPAc_FC1.5_update_clean/6-Functional_enrichment/
- Raw Data/KA076TPAc_FC1.5_update_clean/6-Functional_enrichment/MKN_45SvsMKN_45C/
- Raw Data/KA076TPAc_FC1.5_update_clean/6-Functional_enrichment/MKN_45SvsMKN_45C/all.nodes.txt
- Raw Data/KA076TPAc_FC1.5_update_clean/6-Functional_enrichment/MKN_45SvsMKN_45C/all-BP.pdf
- Raw Data/KA076TPAc_FC1.5_update_clean/6-Functional_enrichment/MKN_45SvsMKN_45C/all-BP.png
- Raw Data/KA076TPAc_FC1.5_update_clean/6-Functional_enrichment/MKN_45SvsMKN_45C/all-CC.pdf
- Raw Data/KA076TPAc_FC1.5_update_clean/6-Functional_enrichment/MKN_45SvsMKN_45C/all-CC.png
- Raw Data/KA076TPAc_FC1.5_update_clean/6-Functional_enrichment/MKN_45SvsMKN_45C/all-domain.pdf
- Raw Data/KA076TPAc_FC1.5_update_clean/6-Functional_enrichment/MKN_45SvsMKN_45C/all-domain.png
- Raw Data/KA076TPAc_FC1.5_update_clean/6-Functional_enrichment/MKN_45SvsMKN_45C/all-kegg.pdf
- Raw Data/KA076TPAc_FC1.5_update_clean/6-Functional_enrichment/MKN_45SvsMKN_45C/all-kegg.png
- Raw Data/KA076TPAc_FC1.5_update_clean/6-Functional_enrichment/MKN_45SvsMKN_45C/all-MF.pdf
- Raw Data/KA076TPAc_FC1.5_update_clean/6-Functional_enrichment/MKN_45SvsMKN_45C/all-MF.png
- Raw Data/KA076TPAc_FC1.5_update_clean/6-Functional_enrichment/MKN_45SvsMKN_45C/Down.links.txt
- Raw Data/KA076TPAc_FC1.5_update_clean/6-Functional_enrichment/MKN_45SvsMKN_45C/Down.nodes.txt
- Raw Data/KA076TPAc_FC1.5_update_clean/6-Functional_enrichment/MKN_45SvsMKN_45C/Down-BP.pdf
- Raw Data/KA076TPAc_FC1.5_update_clean/6-Functional_enrichment/MKN_45SvsMKN_45C/Down-BP.png
- Raw Data/KA076TPAc_FC1.5_update_clean/6-Functional_enrichment/MKN_45SvsMKN_45C/Down-CC.pdf
- Raw Data/KA076TPAc_FC1.5_update_clean/6-Functional_enrichment/MKN_45SvsMKN_45C/Down-CC.png
- Raw Data/KA076TPAc_FC1.5_update_clean/6-Functional_enrichment/MKN_45SvsMKN_45C/Down-domain.pdf
- Raw Data/KA076TPAc_FC1.5_update_clean/6-Functional_enrichment/MKN_45SvsMKN_45C/Down-domain.png
- Raw Data/KA076TPAc_FC1.5_update_clean/6-Functional_enrichment/MKN_45SvsMKN_45C/Down-kegg.pdf
- Raw Data/KA076TPAc_FC1.5_update_clean/6-Functional_enrichment/MKN_45SvsMKN_45C/Down-kegg.png
- Raw Data/KA076TPAc_FC1.5_update_clean/6-Functional_enrichment/MKN_45SvsMKN_45C/Down-MF.pdf
- Raw Data/KA076TPAc_FC1.5_update_clean/6-Functional_enrichment/MKN_45SvsMKN_45C/Down-MF.png
- Raw Data/KA076TPAc_FC1.5_update_clean/6-Functional_enrichment/MKN_45SvsMKN_45C/GO_enrichment.xlsx
- Raw Data/KA076TPAc_FC1.5_update_clean/6-Functional_enrichment/MKN_45SvsMKN_45C/KEGG_pathway_enrichment.xlsx
- Raw Data/KA076TPAc_FC1.5_update_clean/6-Functional_enrichment/MKN_45SvsMKN_45C/Protein domain enrichment.xlsx
- Raw Data/KA076TPAc_FC1.5_update_clean/6-Functional_enrichment/MKN_45SvsMKN_45C/Up.links.txt
- Raw Data/KA076TPAc_FC1.5_update_clean/6-Functional_enrichment/MKN_45SvsMKN_45C/Up.nodes.txt
- Raw Data/KA076TPAc_FC1.5_update_clean/6-Functional_enrichment/MKN_45SvsMKN_45C/Up-BP.pdf
- Raw Data/KA076TPAc_FC1.5_update_clean/6-Functional_enrichment/MKN_45SvsMKN_45C/Up-BP.png
- Raw Data/KA076TPAc_FC1.5_update_clean/6-Functional_enrichment/MKN_45SvsMKN_45C/Up-CC.pdf
- Raw Data/KA076TPAc_FC1.5_update_clean/6-Functional_enrichment/MKN_45SvsMKN_45C/Up-CC.png
- Raw Data/KA076TPAc_FC1.5_update_clean/6-Functional_enrichment/MKN_45SvsMKN_45C/Up-domain.pdf
- Raw Data/KA076TPAc_FC1.5_update_clean/6-Functional_enrichment/MKN_45SvsMKN_45C/Up-domain.png
- Raw Data/KA076TPAc_FC1.5_update_clean/6-Functional_enrichment/MKN_45SvsMKN_45C/Up-kegg.pdf
- Raw Data/KA076TPAc_FC1.5_update_clean/6-Functional_enrichment/MKN_45SvsMKN_45C/Up-kegg.png
- Raw Data/KA076TPAc_FC1.5_update_clean/6-Functional_enrichment/MKN_45SvsMKN_45C/Up-MF.pdf
- Raw Data/KA076TPAc_FC1.5_update_clean/6-Functional_enrichment/MKN_45SvsMKN_45C/Up-MF.png
- Raw Data/KA076TPAc_FC1.5_update_clean/7-Functional_enrichment_cluster/
- Raw Data/KA076TPAc_FC1.5_update_clean/7-Functional_enrichment_cluster/MKN_45SvsMKN_45C/
- Raw Data/KA076TPAc_FC1.5_update_clean/7-Functional_enrichment_cluster/MKN_45SvsMKN_45C/Biological Process.png
- Raw Data/KA076TPAc_FC1.5_update_clean/7-Functional_enrichment_cluster/MKN_45SvsMKN_45C/Cellular Component.png
- Raw Data/KA076TPAc_FC1.5_update_clean/7-Functional_enrichment_cluster/MKN_45SvsMKN_45C/KEGG pathway.png
- Raw Data/KA076TPAc_FC1.5_update_clean/7-Functional_enrichment_cluster/MKN_45SvsMKN_45C/Molecular Function.png
- Raw Data/KA076TPAc_FC1.5_update_clean/7-Functional_enrichment_cluster/MKN_45SvsMKN_45C/Protein domain.png
- Raw Data/KA076TPAc_FC1.5_update_clean/7-Functional_enrichment_cluster/MKN_45SvsMKN_45C/Q_enrichment/
- Raw Data/KA076TPAc_FC1.5_update_clean/7-Functional_enrichment_cluster/MKN_45SvsMKN_45C/Q_enrichment/GO_enrichment.xlsx
- Raw Data/KA076TPAc_FC1.5_update_clean/7-Functional_enrichment_cluster/MKN_45SvsMKN_45C/Q_enrichment/KEGG_pathway_enrichment.xlsx
- Raw Data/KA076TPAc_FC1.5_update_clean/7-Functional_enrichment_cluster/MKN_45SvsMKN_45C/Q_enrichment/Protein domain enrichment.xlsx
- Raw Data/KA076TPAc_FC1.5_update_clean/7-Functional_enrichment_cluster/Q_category/
- Raw Data/KA076TPAc_FC1.5_update_clean/7-Functional_enrichment_cluster/Q_category/Differentially expressed statistics 2.xlsx
- Raw Data/KA076TPAc_FC1.5_update_clean/7-Functional_enrichment_cluster/Q_category/Statistics.pdf
- Raw Data/KA076TPAc_FC1.5_update_clean/7-Functional_enrichment_cluster/Q_category/Statistics.png
- Raw Data/KA076TPAc_FC1.5_update_clean/8-PPI/
- Raw Data/KA076TPAc_FC1.5_update_clean/8-PPI/MKN_45SvsMKN_45C/
- Raw Data/KA076TPAc_FC1.5_update_clean/8-PPI/MKN_45SvsMKN_45C/network.links.txt
- Raw Data/KA076TPAc_FC1.5_update_clean/8-PPI/MKN_45SvsMKN_45C/network.network.cys
- Raw Data/KA076TPAc_FC1.5_update_clean/8-PPI/MKN_45SvsMKN_45C/network.network.html
- Raw Data/KA076TPAc_FC1.5_update_clean/8-PPI/MKN_45SvsMKN_45C/network.nodes.txt
