# Supplementary material for: Differential expression of lysine acetylation proteins in gastric cancer treated with a new antitumor agent bioactive peptide chelate selenium
Source: PeerJ. 2023 Jan 17;11:e14384. doi: 10.7717/peerj.14384 (PMC9854375; doi:10.7717/peerj.14384)
Supplement: Data S1 [file peerj-11-14384-s010.zip › Raw Data/KA076TPAc_FC1.5_update_clean/4-Protein_annotation/Annotation_combine.xlsx]

## Sheet: Annotation_Combine
Protein accession	Position	Amino acid	Protein description	Gene name	Localization probability	PEP	Score	Modified sequence	Charge	Mass error [ppm]	MS/MS Count	MKN_45C1	MKN_45C2	MKN_45C3	MKN_45S1	MKN_45S2	MKN_45S3	MKN_45S/MKN_45C Ratio	MKN_45S/MKN_45C P value	Subcellular localization	Biological Process	Cellular Component	Molecular Function	KEGG KO No.	KEGG Gene	KEGG pathway	IPR ID	Domain description	KOG category	KOG NO.	KOG description
Q9UBE0	32	K	SUMO-activating enzyme subunit 1 OS=Homo sapiens OX=9606 GN=SAE1 PE=1 SV=1	SAE1	1	0.0171974	70.056	LWGLEAQK(1)R	2	1.3447	1	0.634	0.717	0.701	1.245	1.252	1.16	1.782	0.00021626	cytoplasm	GO:0050794 regulation of cellular process; GO:0016925 protein sumoylation; GO:1903955 positive regulation of protein targeting to mitochondrion; GO:0090316 positive regulation of intracellular protein transport; GO:1903829 positive regulation of cellular protein localization; GO:1903533 regulation of protein targeting; GO:0044267 cellular protein metabolic process; GO:0010821 regulation of mitoch…	GO:0043229 intracellular organelle; GO:0044446 intracellular organelle part; GO:0032991 macromolecular complex; GO:0031981 nuclear lumen; GO:0044424 intracellular part; GO:0005623 cell; GO:0044422 organelle part; GO:0043231 intracellular membrane-bounded organelle; GO:0043226 organelle; GO:0031974 membrane-enclosed lumen; GO:1902494 catalytic complex; GO:0005634 nucleus; GO:0005654 nucleoplasm; G…	GO:0008641 small protein activating enzyme activity; GO:0030234 enzyme regulator activity; GO:0046982 protein heterodimerization activity; GO:0043008 ATP-dependent protein binding; GO:0003824 catalytic activity; GO:0005488 binding; GO:0004839 ubiquitin activating enzyme activity; GO:0046983 protein dimerization activity; GO:0016874 ligase activity; GO:0008022 protein C-terminus binding; GO:001687…	K10684	UBLE1A, SAE1; ubiquitin-like 1-activating enzyme E1 A [EC:6.2.1.45]	hsa04120 Ubiquitin mediated proteolysis	IPR000594; IPR016040;	THIF-type NAD/FAD binding fold; NAD(P)-binding domain;	O	KOG2014	SMT3/SUMO-activating complex, AOS1/RAD31 component
Q9UBE0	210	K	SUMO-activating enzyme subunit 1 OS=Homo sapiens OX=9606 GN=SAE1 PE=1 SV=1	SAE1	1	0.0101033	87.639	K(1)VVFCPVK	2	0.96958	1	1.357	1.417	1.328	0.714	0.782	0.778	0.554	7.6738e-05	cytoplasm	GO:0050794 regulation of cellular process; GO:0016925 protein sumoylation; GO:1903955 positive regulation of protein targeting to mitochondrion; GO:0090316 positive regulation of intracellular protein transport; GO:1903829 positive regulation of cellular protein localization; GO:1903533 regulation of protein targeting; GO:0044267 cellular protein metabolic process; GO:0010821 regulation of mitoch…	GO:0043229 intracellular organelle; GO:0044446 intracellular organelle part; GO:0032991 macromolecular complex; GO:0031981 nuclear lumen; GO:0044424 intracellular part; GO:0005623 cell; GO:0044422 organelle part; GO:0043231 intracellular membrane-bounded organelle; GO:0043226 organelle; GO:0031974 membrane-enclosed lumen; GO:1902494 catalytic complex; GO:0005634 nucleus; GO:0005654 nucleoplasm; G…	GO:0008641 small protein activating enzyme activity; GO:0030234 enzyme regulator activity; GO:0046982 protein heterodimerization activity; GO:0043008 ATP-dependent protein binding; GO:0003824 catalytic activity; GO:0005488 binding; GO:0004839 ubiquitin activating enzyme activity; GO:0046983 protein dimerization activity; GO:0016874 ligase activity; GO:0008022 protein C-terminus binding; GO:001687…	K10684	UBLE1A, SAE1; ubiquitin-like 1-activating enzyme E1 A [EC:6.2.1.45]	hsa04120 Ubiquitin mediated proteolysis	IPR000594; IPR016040;	THIF-type NAD/FAD binding fold; NAD(P)-binding domain;	O	KOG2014	SMT3/SUMO-activating complex, AOS1/RAD31 component
Q9UBE0	183	K	SUMO-activating enzyme subunit 1 OS=Homo sapiens OX=9606 GN=SAE1 PE=1 SV=1	SAE1	1	0.000237724	69.331	VAK(1)VSQGVEDGPDTK	3	-1.2952	1	1.015	0.973	0.97	0.947	0.993	1.102	1.028	0.60772	cytoplasm	GO:0050794 regulation of cellular process; GO:0016925 protein sumoylation; GO:1903955 positive regulation of protein targeting to mitochondrion; GO:0090316 positive regulation of intracellular protein transport; GO:1903829 positive regulation of cellular protein localization; GO:1903533 regulation of protein targeting; GO:0044267 cellular protein metabolic process; GO:0010821 regulation of mitoch…	GO:0043229 intracellular organelle; GO:0044446 intracellular organelle part; GO:0032991 macromolecular complex; GO:0031981 nuclear lumen; GO:0044424 intracellular part; GO:0005623 cell; GO:0044422 organelle part; GO:0043231 intracellular membrane-bounded organelle; GO:0043226 organelle; GO:0031974 membrane-enclosed lumen; GO:1902494 catalytic complex; GO:0005634 nucleus; GO:0005654 nucleoplasm; G…	GO:0008641 small protein activating enzyme activity; GO:0030234 enzyme regulator activity; GO:0046982 protein heterodimerization activity; GO:0043008 ATP-dependent protein binding; GO:0003824 catalytic activity; GO:0005488 binding; GO:0004839 ubiquitin activating enzyme activity; GO:0046983 protein dimerization activity; GO:0016874 ligase activity; GO:0008022 protein C-terminus binding; GO:001687…	K10684	UBLE1A, SAE1; ubiquitin-like 1-activating enzyme E1 A [EC:6.2.1.45]	hsa04120 Ubiquitin mediated proteolysis	IPR000594; IPR016040;	THIF-type NAD/FAD binding fold; NAD(P)-binding domain;	O	KOG2014	SMT3/SUMO-activating complex, AOS1/RAD31 component
Q9UBE0	141	K	SUMO-activating enzyme subunit 1 OS=Homo sapiens OX=9606 GN=SAE1 PE=1 SV=1	SAE1	1	0.000322902	84.365	DVIVK(1)VDQICHK	3	1.4358	1	1.404	1.434	1.314	0.786	0.742	0.719	0.541	7.8869e-05	cytoplasm	GO:0050794 regulation of cellular process; GO:0016925 protein sumoylation; GO:1903955 positive regulation of protein targeting to mitochondrion; GO:0090316 positive regulation of intracellular protein transport; GO:1903829 positive regulation of cellular protein localization; GO:1903533 regulation of protein targeting; GO:0044267 cellular protein metabolic process; GO:0010821 regulation of mitoch…	GO:0043229 intracellular organelle; GO:0044446 intracellular organelle part; GO:0032991 macromolecular complex; GO:0031981 nuclear lumen; GO:0044424 intracellular part; GO:0005623 cell; GO:0044422 organelle part; GO:0043231 intracellular membrane-bounded organelle; GO:0043226 organelle; GO:0031974 membrane-enclosed lumen; GO:1902494 catalytic complex; GO:0005634 nucleus; GO:0005654 nucleoplasm; G…	GO:0008641 small protein activating enzyme activity; GO:0030234 enzyme regulator activity; GO:0046982 protein heterodimerization activity; GO:0043008 ATP-dependent protein binding; GO:0003824 catalytic activity; GO:0005488 binding; GO:0004839 ubiquitin activating enzyme activity; GO:0046983 protein dimerization activity; GO:0016874 ligase activity; GO:0008022 protein C-terminus binding; GO:001687…	K10684	UBLE1A, SAE1; ubiquitin-like 1-activating enzyme E1 A [EC:6.2.1.45]	hsa04120 Ubiquitin mediated proteolysis	IPR000594; IPR016040;	THIF-type NAD/FAD binding fold; NAD(P)-binding domain;	O	KOG2014	SMT3/SUMO-activating complex, AOS1/RAD31 component
Q9UBE0	148	K	SUMO-activating enzyme subunit 1 OS=Homo sapiens OX=9606 GN=SAE1 PE=1 SV=1	SAE1	1	0.00382454	62.088	VDQICHK(1)NSIK	3	0.26612	1	1.488	1.47	1.678	0.727	0.623	0.57	0.414	0.00043594	cytoplasm	GO:0050794 regulation of cellular process; GO:0016925 protein sumoylation; GO:1903955 positive regulation of protein targeting to mitochondrion; GO:0090316 positive regulation of intracellular protein transport; GO:1903829 positive regulation of cellular protein localization; GO:1903533 regulation of protein targeting; GO:0044267 cellular protein metabolic process; GO:0010821 regulation of mitoch…	GO:0043229 intracellular organelle; GO:0044446 intracellular organelle part; GO:0032991 macromolecular complex; GO:0031981 nuclear lumen; GO:0044424 intracellular part; GO:0005623 cell; GO:0044422 organelle part; GO:0043231 intracellular membrane-bounded organelle; GO:0043226 organelle; GO:0031974 membrane-enclosed lumen; GO:1902494 catalytic complex; GO:0005634 nucleus; GO:0005654 nucleoplasm; G…	GO:0008641 small protein activating enzyme activity; GO:0030234 enzyme regulator activity; GO:0046982 protein heterodimerization activity; GO:0043008 ATP-dependent protein binding; GO:0003824 catalytic activity; GO:0005488 binding; GO:0004839 ubiquitin activating enzyme activity; GO:0046983 protein dimerization activity; GO:0016874 ligase activity; GO:0008022 protein C-terminus binding; GO:001687…	K10684	UBLE1A, SAE1; ubiquitin-like 1-activating enzyme E1 A [EC:6.2.1.45]	hsa04120 Ubiquitin mediated proteolysis	IPR000594; IPR016040;	THIF-type NAD/FAD binding fold; NAD(P)-binding domain;	O	KOG2014	SMT3/SUMO-activating complex, AOS1/RAD31 component
Q9BSJ8	673	K	Extended synaptotagmin-1 OS=Homo sapiens OX=9606 GN=ESYT1 PE=1 SV=1	ESYT1	1	0.0378375	67.207	GK(1)SDPYVK	2	0.52324	1	0.927	0.915	0.908	1.071	1.043	1.074	1.159	0.000182688	cytoplasm	GO:1903509 liposaccharide metabolic process; GO:0006869 lipid transport; GO:0006643 membrane lipid metabolic process; GO:0006687 glycosphingolipid metabolic process; GO:0006664 glycolipid metabolic process; GO:0044763 single-organism cellular process; GO:0006807 nitrogen compound metabolic process; GO:0044699 single-organism process; GO:0044255 cellular lipid metabolic process; GO:0010876 lipid l…	GO:0016020 membrane; GO:0043229 intracellular organelle; GO:0042175 nuclear outer membrane-endoplasmic reticulum membrane network; GO:0005783 endoplasmic reticulum; GO:0071944 cell periphery; GO:0044446 intracellular organelle part; GO:0005737 cytoplasm; GO:0031224 intrinsic component of membrane; GO:0012505 endomembrane system; GO:0044424 intracellular part; GO:0005623 cell; GO:0016021 integral …	GO:0008289 lipid binding; GO:0046872 metal ion binding; GO:0043169 cation binding; GO:0005515 protein binding; GO:0005488 binding; GO:0043167 ion binding;				IPR031468; IPR000008;	Synaptotagmin-like mitochondrial-lipid-binding domain; C2 domain;	R	KOG1012	Ca2+-dependent lipid-binding protein CLB1/vesicle protein vp115/Granuphilin A, contains C2 domain
P09651	350	K	Heterogeneous nuclear ribonucleoprotein A1 OS=Homo sapiens OX=9606 GN=HNRNPA1 PE=1 SV=5	HNRNPA1	1	2.48886e-22	150.39	SSGPYGGGGQYFAK(1)PR	2	-0.1056	2	0.967	0.984	1.016	1.063	0.999	0.98	1.025	0.43706	nucleus	GO:0044700 single organism signaling; GO:0050658 RNA transport; GO:0065008 regulation of biological quality; GO:0007166 cell surface receptor signaling pathway; GO:0009891 positive regulation of biosynthetic process; GO:0051169 nuclear transport; GO:0046685 response to arsenic-containing substance; GO:0044237 cellular metabolic process; GO:0032204 regulation of telomere maintenance; GO:1903936 ce…	GO:0043229 intracellular organelle; GO:0016020 membrane; GO:0044421 extracellular region part; GO:0031982 vesicle; GO:0044446 intracellular organelle part; GO:0005737 cytoplasm; GO:0031981 nuclear lumen; GO:0032991 macromolecular complex; GO:0044424 intracellular part; GO:0005681 spliceosomal complex; GO:0005623 cell; GO:0005576 extracellular region; GO:0044422 organelle part; GO:0031974 membrane…	GO:0003677 DNA binding; GO:0003723 RNA binding; GO:1901265 nucleoside phosphate binding; GO:0098847 sequence-specific single stranded DNA binding; GO:0042162 telomeric DNA binding; GO:0003697 single-stranded DNA binding; GO:0005515 protein binding; GO:0000166 nucleotide binding; GO:0043565 sequence-specific DNA binding; GO:0043047 single-stranded telomeric DNA binding; GO:0003727 single-stranded …	K12741	HNRNPA1_3; heterogeneous nuclear ribonucleoprotein A1/A3	hsa03040 Spliceosome	IPR000504; IPR012677;	RNA recognition motif domain; Nucleotide-binding alpha-beta plait domain;	R	KOG0118	FOG: RRM domain
P09651	166	K	Heterogeneous nuclear ribonucleoprotein A1 OS=Homo sapiens OX=9606 GN=HNRNPA1 PE=1 SV=5	HNRNPA1	1	1.73912e-26	147.64	IVIQK(1)YHTVNGHNCEVR	3	-1.2743	14	0.987	0.949	0.952	1.016	1.066	1.012	1.071	0.0303	nucleus	GO:0044700 single organism signaling; GO:0050658 RNA transport; GO:0065008 regulation of biological quality; GO:0007166 cell surface receptor signaling pathway; GO:0009891 positive regulation of biosynthetic process; GO:0051169 nuclear transport; GO:0046685 response to arsenic-containing substance; GO:0044237 cellular metabolic process; GO:0032204 regulation of telomere maintenance; GO:1903936 ce…	GO:0043229 intracellular organelle; GO:0016020 membrane; GO:0044421 extracellular region part; GO:0031982 vesicle; GO:0044446 intracellular organelle part; GO:0005737 cytoplasm; GO:0031981 nuclear lumen; GO:0032991 macromolecular complex; GO:0044424 intracellular part; GO:0005681 spliceosomal complex; GO:0005623 cell; GO:0005576 extracellular region; GO:0044422 organelle part; GO:0031974 membrane…	GO:0003677 DNA binding; GO:0003723 RNA binding; GO:1901265 nucleoside phosphate binding; GO:0098847 sequence-specific single stranded DNA binding; GO:0042162 telomeric DNA binding; GO:0003697 single-stranded DNA binding; GO:0005515 protein binding; GO:0000166 nucleotide binding; GO:0043565 sequence-specific DNA binding; GO:0043047 single-stranded telomeric DNA binding; GO:0003727 single-stranded …	K12741	HNRNPA1_3; heterogeneous nuclear ribonucleoprotein A1/A3	hsa03040 Spliceosome	IPR000504; IPR012677;	RNA recognition motif domain; Nucleotide-binding alpha-beta plait domain;	R	KOG0118	FOG: RRM domain
P09651	3	K	Heterogeneous nuclear ribonucleoprotein A1 OS=Homo sapiens OX=9606 GN=HNRNPA1 PE=1 SV=5	HNRNPA1	1	0.0313201	51.528	SK(1)SESPK	2	0.11692	1	1.202	1.101	1.044	0.942	0.909	0.939	0.834	0.0133436	nucleus	GO:0044700 single organism signaling; GO:0050658 RNA transport; GO:0065008 regulation of biological quality; GO:0007166 cell surface receptor signaling pathway; GO:0009891 positive regulation of biosynthetic process; GO:0051169 nuclear transport; GO:0046685 response to arsenic-containing substance; GO:0044237 cellular metabolic process; GO:0032204 regulation of telomere maintenance; GO:1903936 ce…	GO:0043229 intracellular organelle; GO:0016020 membrane; GO:0044421 extracellular region part; GO:0031982 vesicle; GO:0044446 intracellular organelle part; GO:0005737 cytoplasm; GO:0031981 nuclear lumen; GO:0032991 macromolecular complex; GO:0044424 intracellular part; GO:0005681 spliceosomal complex; GO:0005623 cell; GO:0005576 extracellular region; GO:0044422 organelle part; GO:0031974 membrane…	GO:0003677 DNA binding; GO:0003723 RNA binding; GO:1901265 nucleoside phosphate binding; GO:0098847 sequence-specific single stranded DNA binding; GO:0042162 telomeric DNA binding; GO:0003697 single-stranded DNA binding; GO:0005515 protein binding; GO:0000166 nucleotide binding; GO:0043565 sequence-specific DNA binding; GO:0043047 single-stranded telomeric DNA binding; GO:0003727 single-stranded …	K12741	HNRNPA1_3; heterogeneous nuclear ribonucleoprotein A1/A3	hsa03040 Spliceosome	IPR000504; IPR012677;	RNA recognition motif domain; Nucleotide-binding alpha-beta plait domain;	R	KOG0118	FOG: RRM domain
P09651	78	K	Heterogeneous nuclear ribonucleoprotein A1 OS=Homo sapiens OX=9606 GN=HNRNPA1 PE=1 SV=5	HNRNPA1	1	0.00536023	86.794	PHK(1)VDGR	3	-0.16724	2	1.022	1.157	1	1.033	0.87	0.995	0.912	0.24924	nucleus	GO:0044700 single organism signaling; GO:0050658 RNA transport; GO:0065008 regulation of biological quality; GO:0007166 cell surface receptor signaling pathway; GO:0009891 positive regulation of biosynthetic process; GO:0051169 nuclear transport; GO:0046685 response to arsenic-containing substance; GO:0044237 cellular metabolic process; GO:0032204 regulation of telomere maintenance; GO:1903936 ce…	GO:0043229 intracellular organelle; GO:0016020 membrane; GO:0044421 extracellular region part; GO:0031982 vesicle; GO:0044446 intracellular organelle part; GO:0005737 cytoplasm; GO:0031981 nuclear lumen; GO:0032991 macromolecular complex; GO:0044424 intracellular part; GO:0005681 spliceosomal complex; GO:0005623 cell; GO:0005576 extracellular region; GO:0044422 organelle part; GO:0031974 membrane…	GO:0003677 DNA binding; GO:0003723 RNA binding; GO:1901265 nucleoside phosphate binding; GO:0098847 sequence-specific single stranded DNA binding; GO:0042162 telomeric DNA binding; GO:0003697 single-stranded DNA binding; GO:0005515 protein binding; GO:0000166 nucleotide binding; GO:0043565 sequence-specific DNA binding; GO:0043047 single-stranded telomeric DNA binding; GO:0003727 single-stranded …	K12741	HNRNPA1_3; heterogeneous nuclear ribonucleoprotein A1/A3	hsa03040 Spliceosome	IPR000504; IPR012677;	RNA recognition motif domain; Nucleotide-binding alpha-beta plait domain;	R	KOG0118	FOG: RRM domain
P09651	105	K	Heterogeneous nuclear ribonucleoprotein A1 OS=Homo sapiens OX=9606 GN=HNRNPA1 PE=1 SV=5	HNRNPA1	1	0.000353752	77.776	EDSQRPGAHLTVK(1)K	3	-0.32852	2	0.768	0.733	0.803	1.186	1.276	1.029	1.515	0.0038216	nucleus	GO:0044700 single organism signaling; GO:0050658 RNA transport; GO:0065008 regulation of biological quality; GO:0007166 cell surface receptor signaling pathway; GO:0009891 positive regulation of biosynthetic process; GO:0051169 nuclear transport; GO:0046685 response to arsenic-containing substance; GO:0044237 cellular metabolic process; GO:0032204 regulation of telomere maintenance; GO:1903936 ce…	GO:0043229 intracellular organelle; GO:0016020 membrane; GO:0044421 extracellular region part; GO:0031982 vesicle; GO:0044446 intracellular organelle part; GO:0005737 cytoplasm; GO:0031981 nuclear lumen; GO:0032991 macromolecular complex; GO:0044424 intracellular part; GO:0005681 spliceosomal complex; GO:0005623 cell; GO:0005576 extracellular region; GO:0044422 organelle part; GO:0031974 membrane…	GO:0003677 DNA binding; GO:0003723 RNA binding; GO:1901265 nucleoside phosphate binding; GO:0098847 sequence-specific single stranded DNA binding; GO:0042162 telomeric DNA binding; GO:0003697 single-stranded DNA binding; GO:0005515 protein binding; GO:0000166 nucleotide binding; GO:0043565 sequence-specific DNA binding; GO:0043047 single-stranded telomeric DNA binding; GO:0003727 single-stranded …	K12741	HNRNPA1_3; heterogeneous nuclear ribonucleoprotein A1/A3	hsa03040 Spliceosome	IPR000504; IPR012677;	RNA recognition motif domain; Nucleotide-binding alpha-beta plait domain;	R	KOG0118	FOG: RRM domain
Q8IX12	967	K	Cell division cycle and apoptosis regulator protein 1 OS=Homo sapiens OX=9606 GN=CCAR1 PE=1 SV=2	CCAR1	1	0.00862796	89.401	LLNK(1)VVLR	2	-0.095273	1	1.051	1.037	0.982	0.951	0.998	1.02	0.967	0.31754	mitochondria	GO:0030335 positive regulation of cell migration; GO:0097659 nucleic acid-templated transcription; GO:0040017 positive regulation of locomotion; GO:0044699 single-organism process; GO:0009058 biosynthetic process; GO:0051253 negative regulation of RNA metabolic process; GO:0044237 cellular metabolic process; GO:2001141 regulation of RNA biosynthetic process; GO:0008152 metabolic process; GO:00328…	GO:0043229 intracellular organelle; GO:0044446 intracellular organelle part; GO:0005737 cytoplasm; GO:0031981 nuclear lumen; GO:0044424 intracellular part; GO:0005623 cell; GO:0044422 organelle part; GO:0043226 organelle; GO:0043231 intracellular membrane-bounded organelle; GO:0031974 membrane-enclosed lumen; GO:0005654 nucleoplasm; GO:0005634 nucleus; GO:0070013 intracellular organelle lumen; GO…	GO:0003677 DNA binding; GO:0003723 RNA binding; GO:0003714 transcription corepressor activity; GO:0005515 protein binding; GO:0003712 transcription cofactor activity; GO:0001047 core promoter binding; GO:1901363 heterocyclic compound binding; GO:0097159 organic cyclic compound binding; GO:0000975 regulatory region DNA binding; GO:0001067 regulatory region nucleic acid binding; GO:0030374 ligand-d…				IPR003034; IPR012340; IPR011992; IPR025223; IPR025954;	SAP domain; Nucleic acid-binding, OB-fold; EF-hand domain pair; S1-like RNA binding domain; DBC1/CARP1 catalytically inactive NUDIX hydrolase domain;	R	KOG4246	Predicted DNA-binding protein, contains SAP domain
Q8IX12	558	K	Cell division cycle and apoptosis regulator protein 1 OS=Homo sapiens OX=9606 GN=CCAR1 PE=1 SV=2	CCAR1	1	0.000272495	89.9	YHRPEETHK(1)GR	3	-1.1911	2	0.705	0.609	0.846	1.238	1.172	1.176	1.66	0.0059585	mitochondria	GO:0030335 positive regulation of cell migration; GO:0097659 nucleic acid-templated transcription; GO:0040017 positive regulation of locomotion; GO:0044699 single-organism process; GO:0009058 biosynthetic process; GO:0051253 negative regulation of RNA metabolic process; GO:0044237 cellular metabolic process; GO:2001141 regulation of RNA biosynthetic process; GO:0008152 metabolic process; GO:00328…	GO:0043229 intracellular organelle; GO:0044446 intracellular organelle part; GO:0005737 cytoplasm; GO:0031981 nuclear lumen; GO:0044424 intracellular part; GO:0005623 cell; GO:0044422 organelle part; GO:0043226 organelle; GO:0043231 intracellular membrane-bounded organelle; GO:0031974 membrane-enclosed lumen; GO:0005654 nucleoplasm; GO:0005634 nucleus; GO:0070013 intracellular organelle lumen; GO…	GO:0003677 DNA binding; GO:0003723 RNA binding; GO:0003714 transcription corepressor activity; GO:0005515 protein binding; GO:0003712 transcription cofactor activity; GO:0001047 core promoter binding; GO:1901363 heterocyclic compound binding; GO:0097159 organic cyclic compound binding; GO:0000975 regulatory region DNA binding; GO:0001067 regulatory region nucleic acid binding; GO:0030374 ligand-d…				IPR003034; IPR012340; IPR011992; IPR025223; IPR025954;	SAP domain; Nucleic acid-binding, OB-fold; EF-hand domain pair; S1-like RNA binding domain; DBC1/CARP1 catalytically inactive NUDIX hydrolase domain;	R	KOG4246	Predicted DNA-binding protein, contains SAP domain
Q8IX12	788	K	Cell division cycle and apoptosis regulator protein 1 OS=Homo sapiens OX=9606 GN=CCAR1 PE=1 SV=2	CCAR1	1	0.00351683	63.091	IYK(1)SLLSLPEK	3	-0.73969	1									mitochondria	GO:0030335 positive regulation of cell migration; GO:0097659 nucleic acid-templated transcription; GO:0040017 positive regulation of locomotion; GO:0044699 single-organism process; GO:0009058 biosynthetic process; GO:0051253 negative regulation of RNA metabolic process; GO:0044237 cellular metabolic process; GO:2001141 regulation of RNA biosynthetic process; GO:0008152 metabolic process; GO:00328…	GO:0043229 intracellular organelle; GO:0044446 intracellular organelle part; GO:0005737 cytoplasm; GO:0031981 nuclear lumen; GO:0044424 intracellular part; GO:0005623 cell; GO:0044422 organelle part; GO:0043226 organelle; GO:0043231 intracellular membrane-bounded organelle; GO:0031974 membrane-enclosed lumen; GO:0005654 nucleoplasm; GO:0005634 nucleus; GO:0070013 intracellular organelle lumen; GO…	GO:0003677 DNA binding; GO:0003723 RNA binding; GO:0003714 transcription corepressor activity; GO:0005515 protein binding; GO:0003712 transcription cofactor activity; GO:0001047 core promoter binding; GO:1901363 heterocyclic compound binding; GO:0097159 organic cyclic compound binding; GO:0000975 regulatory region DNA binding; GO:0001067 regulatory region nucleic acid binding; GO:0030374 ligand-d…				IPR003034; IPR012340; IPR011992; IPR025223; IPR025954;	SAP domain; Nucleic acid-binding, OB-fold; EF-hand domain pair; S1-like RNA binding domain; DBC1/CARP1 catalytically inactive NUDIX hydrolase domain;	R	KOG4246	Predicted DNA-binding protein, contains SAP domain
Q15631	56	K	Translin OS=Homo sapiens OX=9606 GN=TSN PE=1 SV=1	TSN	1	2.53093e-08	93.804	EILTLLQGVHQGAGFQDIPK(1)R	3	-0.52906	1	0.696	0.66	0.746	1.349	1.135	1.148	1.728	0.00117994	cytoplasm	GO:0006725 cellular aromatic compound metabolic process; GO:0006259 DNA metabolic process; GO:0060255 regulation of macromolecule metabolic process; GO:0044699 single-organism process; GO:0048519 negative regulation of biological process; GO:0044237 cellular metabolic process; GO:0071704 organic substance metabolic process; GO:0008152 metabolic process; GO:0046483 heterocycle metabolic process; G…	GO:0043226 organelle; GO:0043231 intracellular membrane-bounded organelle; GO:0043229 intracellular organelle; GO:0005634 nucleus; GO:0044464 cell part; GO:0005622 intracellular; GO:0005737 cytoplasm; GO:0044424 intracellular part; GO:0043227 membrane-bounded organelle; GO:0005623 cell; GO:0005829 cytosol; GO:0044444 cytoplasmic part;	GO:0003677 DNA binding; GO:0003723 RNA binding; GO:0044877 macromolecular complex binding; GO:0003697 single-stranded DNA binding; GO:0005515 protein binding; GO:0016787 hydrolase activity; GO:0043565 sequence-specific DNA binding; GO:1901363 heterocyclic compound binding; GO:0097159 organic cyclic compound binding; GO:0003729 mRNA binding; GO:0042802 identical protein binding; GO:0003824 catalyt…				IPR016069; IPR016068;	Translin, C-terminal; Translin, N-terminal;	R	KOG3067	Translin family protein
Q15631	199	K	Translin OS=Homo sapiens OX=9606 GN=TSN PE=1 SV=1	TSN	1	0.00346172	85.813	YDGLK(1)YDVK	2	1.4223	1	0.826	0.899	0.887	1.142	1.112	1.027	1.256	0.0052843	cytoplasm	GO:0006725 cellular aromatic compound metabolic process; GO:0006259 DNA metabolic process; GO:0060255 regulation of macromolecule metabolic process; GO:0044699 single-organism process; GO:0048519 negative regulation of biological process; GO:0044237 cellular metabolic process; GO:0071704 organic substance metabolic process; GO:0008152 metabolic process; GO:0046483 heterocycle metabolic process; G…	GO:0043226 organelle; GO:0043231 intracellular membrane-bounded organelle; GO:0043229 intracellular organelle; GO:0005634 nucleus; GO:0044464 cell part; GO:0005622 intracellular; GO:0005737 cytoplasm; GO:0044424 intracellular part; GO:0043227 membrane-bounded organelle; GO:0005623 cell; GO:0005829 cytosol; GO:0044444 cytoplasmic part;	GO:0003677 DNA binding; GO:0003723 RNA binding; GO:0044877 macromolecular complex binding; GO:0003697 single-stranded DNA binding; GO:0005515 protein binding; GO:0016787 hydrolase activity; GO:0043565 sequence-specific DNA binding; GO:1901363 heterocyclic compound binding; GO:0097159 organic cyclic compound binding; GO:0003729 mRNA binding; GO:0042802 identical protein binding; GO:0003824 catalyt…				IPR016069; IPR016068;	Translin, C-terminal; Translin, N-terminal;	R	KOG3067	Translin family protein
Q15631	78	K	Translin OS=Homo sapiens OX=9606 GN=TSN PE=1 SV=1	TSN	1	0.00816213	74.53	TK(1)FPAEQYYR	2	1.0928	1	1.024	1.037	0.959	1.056	0.977	0.975	0.996	0.91432	cytoplasm	GO:0006725 cellular aromatic compound metabolic process; GO:0006259 DNA metabolic process; GO:0060255 regulation of macromolecule metabolic process; GO:0044699 single-organism process; GO:0048519 negative regulation of biological process; GO:0044237 cellular metabolic process; GO:0071704 organic substance metabolic process; GO:0008152 metabolic process; GO:0046483 heterocycle metabolic process; G…	GO:0043226 organelle; GO:0043231 intracellular membrane-bounded organelle; GO:0043229 intracellular organelle; GO:0005634 nucleus; GO:0044464 cell part; GO:0005622 intracellular; GO:0005737 cytoplasm; GO:0044424 intracellular part; GO:0043227 membrane-bounded organelle; GO:0005623 cell; GO:0005829 cytosol; GO:0044444 cytoplasmic part;	GO:0003677 DNA binding; GO:0003723 RNA binding; GO:0044877 macromolecular complex binding; GO:0003697 single-stranded DNA binding; GO:0005515 protein binding; GO:0016787 hydrolase activity; GO:0043565 sequence-specific DNA binding; GO:1901363 heterocyclic compound binding; GO:0097159 organic cyclic compound binding; GO:0003729 mRNA binding; GO:0042802 identical protein binding; GO:0003824 catalyt…				IPR016069; IPR016068;	Translin, C-terminal; Translin, N-terminal;	R	KOG3067	Translin family protein
Q15631	187	K	Translin OS=Homo sapiens OX=9606 GN=TSN PE=1 SV=1	TSN	1	0.000293799	101.35	LLNLK(1)NDSLR	2	-0.1197	1	0.837	0.943	0.97	1.151	0.957	1.079	1.159	0.106015	cytoplasm	GO:0006725 cellular aromatic compound metabolic process; GO:0006259 DNA metabolic process; GO:0060255 regulation of macromolecule metabolic process; GO:0044699 single-organism process; GO:0048519 negative regulation of biological process; GO:0044237 cellular metabolic process; GO:0071704 organic substance metabolic process; GO:0008152 metabolic process; GO:0046483 heterocycle metabolic process; G…	GO:0043226 organelle; GO:0043231 intracellular membrane-bounded organelle; GO:0043229 intracellular organelle; GO:0005634 nucleus; GO:0044464 cell part; GO:0005622 intracellular; GO:0005737 cytoplasm; GO:0044424 intracellular part; GO:0043227 membrane-bounded organelle; GO:0005623 cell; GO:0005829 cytosol; GO:0044444 cytoplasmic part;	GO:0003677 DNA binding; GO:0003723 RNA binding; GO:0044877 macromolecular complex binding; GO:0003697 single-stranded DNA binding; GO:0005515 protein binding; GO:0016787 hydrolase activity; GO:0043565 sequence-specific DNA binding; GO:1901363 heterocyclic compound binding; GO:0097159 organic cyclic compound binding; GO:0003729 mRNA binding; GO:0042802 identical protein binding; GO:0003824 catalyt…				IPR016069; IPR016068;	Translin, C-terminal; Translin, N-terminal;	R	KOG3067	Translin family protein
Q96EY1	119	K	DnaJ homolog subfamily A member 3, mitochondrial OS=Homo sapiens OX=9606 GN=DNAJA3 PE=1 SV=2	DNAJA3	0.999906	0.0114002	50.897	K(1)YHPDTNKDDPK	4	2.8312	1									mitochondria	GO:0044700 single organism signaling; GO:0002694 regulation of leukocyte activation; GO:0010941 regulation of cell death; GO:0031347 regulation of defense response; GO:0044237 cellular metabolic process; GO:0032088 negative regulation of NF-kappaB transcription factor activity; GO:0042110 T cell activation; GO:0010466 negative regulation of peptidase activity; GO:0008152 metabolic process; GO:003…	GO:0016020 membrane; GO:0019898 extrinsic component of membrane; GO:0071944 cell periphery; GO:0030054 cell junction; GO:0005737 cytoplasm; GO:0044424 intracellular part; GO:0005623 cell; GO:0044422 organelle part; GO:0043228 non-membrane-bounded organelle; GO:0031974 membrane-enclosed lumen; GO:0098590 plasma membrane region; GO:0070013 intracellular organelle lumen; GO:0044425 membrane part; GO…	GO:1901265 nucleoside phosphate binding; GO:0005102 receptor binding; GO:0060589 nucleoside-triphosphatase regulator activity; GO:0019901 protein kinase binding; GO:0030695 GTPase regulator activity; GO:0005515 protein binding; GO:0098772 molecular function regulator; GO:0030544 Hsp70 protein binding; GO:1901363 heterocyclic compound binding; GO:0097159 organic cyclic compound binding; GO:0032553…	K09504	DNAJA3; DnaJ homolog subfamily A member 3	hsa05203 Viral carcinogenesis	IPR008971; IPR002939; IPR001623; IPR001305;	HSP40/DnaJ peptide-binding; Chaperone DnaJ, C-terminal; DnaJ domain; Heat shock protein DnaJ, cysteine-rich domain;	O	KOG0715	Molecular chaperone (DnaJ superfamily)
Q96PU4	12	K	E3 ubiquitin-protein ligase UHRF2 OS=Homo sapiens OX=9606 GN=UHRF2 PE=1 SV=1	UHRF2	1	0.00022738	76.82	TIDGSK(1)TCTIEDVSR	2	-0.40119	2	0.936	1.055	1.135	0.925	0.966	1.033	0.935	0.374	nucleus	GO:0048869 cellular developmental process; GO:0044699 single-organism process; GO:0051865 protein autoubiquitination; GO:0010564 regulation of cell cycle process; GO:0044237 cellular metabolic process; GO:2001141 regulation of RNA biosynthetic process; GO:0008152 metabolic process; GO:0019538 protein metabolic process; GO:0043170 macromolecule metabolic process; GO:0090068 positive regulation of …	GO:0043229 intracellular organelle; GO:0043232 intracellular non-membrane-bounded organelle; GO:0044446 intracellular organelle part; GO:0031981 nuclear lumen; GO:0044424 intracellular part; GO:0005623 cell; GO:0000792 heterochromatin; GO:0044422 organelle part; GO:0044427 chromosomal part; GO:0005720 nuclear heterochromatin; GO:0043228 non-membrane-bounded organelle; GO:0031974 membrane-enclosed…	GO:0042393 histone binding; GO:0003677 DNA binding; GO:0019787 ubiquitin-like protein transferase activity; GO:0043167 ion binding; GO:0005515 protein binding; GO:0061659 ubiquitin-like protein ligase activity; GO:0008270 zinc ion binding; GO:1901363 heterocyclic compound binding; GO:0097159 organic cyclic compound binding; GO:0061630 ubiquitin protein ligase activity; GO:0046914 transition metal…	K15713	UHRF2, NIRF; E3 ubiquitin-protein ligase UHRF2 [EC:2.3.2.27]		IPR015947; IPR001841; IPR001965; IPR014722; IPR003105; IPR029071; IPR013083; IPR000626; IPR011011; IPR021991; IPR019787;	PUA-like domain; Zinc finger, RING-type; Zinc finger, PHD-type; Ribosomal protein L2 domain 2; SRA-YDG; Ubiquitin-related domain; Zinc finger, RING/FYVE/PHD-type; Ubiquitin domain; Zinc finger, FYVE/PHD-type; UHRF1, tandem tudor domain; Zinc finger, PHD-finger;
Q16706	319	K	Alpha-mannosidase 2 OS=Homo sapiens OX=9606 GN=MAN2A1 PE=1 SV=2	MAN2A1	1	0.0143748	75.311	VHYAVK(1)K	3	1.4405	1	0.764	0.889	0.884	1.059	1.191	1.074	1.31	0.0118598	plasma membrane	GO:0043413 macromolecule glycosylation; GO:0048732 gland development; GO:0060042 retina morphogenesis in camera-type eye; GO:0030323 respiratory tube development; GO:0043009 chordate embryonic development; GO:0006517 protein deglycosylation; GO:0048869 cellular developmental process; GO:0022008 neurogenesis; GO:0044699 single-organism process; GO:0009058 biosynthetic process; GO:0044237 cellular …	GO:0043229 intracellular organelle; GO:0016020 membrane; GO:0005615 extracellular space; GO:0044421 extracellular region part; GO:0098588 bounding membrane of organelle; GO:0031090 organelle membrane; GO:0031982 vesicle; GO:0005737 cytoplasm; GO:0044446 intracellular organelle part; GO:0005801 cis-Golgi network; GO:0000139 Golgi membrane; GO:0031224 intrinsic component of membrane; GO:0012505 end…	GO:0015924 mannosyl-oligosaccharide mannosidase activity; GO:0015923 mannosidase activity; GO:0043167 ion binding; GO:0004559 alpha-mannosidase activity; GO:0004553 hydrolase activity, hydrolyzing O-glycosyl compounds; GO:0016787 hydrolase activity; GO:0008270 zinc ion binding; GO:0016799 hydrolase activity, hydrolyzing N-glycosyl compounds; GO:0046914 transition metal ion binding; GO:0003824 cat…	K01231	MAN2; alpha-mannosidase II [EC:3.2.1.114]	hsa00510 N-Glycan biosynthesis; hsa00513 Various types of N-glycan biosynthesis; hsa01100 Metabolic pathways	IPR011013; IPR011330; IPR027291; IPR013780; IPR028995; IPR011682; IPR000602; IPR015341;	Galactose mutarotase-like domain; Glycoside hydrolase/deacetylase, beta/alpha-barrel; Glycoside hydrolase 38/57, N-terminal domain; Glycosyl hydrolase, all-beta; Glycoside hydrolase families 57/38, central domain; Glycosyl hydrolase family 38, C-terminal; Glycoside hydrolase family 38, N-terminal domain; Glycoside hydrolase family 38, central domain;	G	KOG1958	Glycosyl hydrolase, family 38 - alpha-mannosidase
Q16706	320	K	Alpha-mannosidase 2 OS=Homo sapiens OX=9606 GN=MAN2A1 PE=1 SV=2	MAN2A1	1	0.00592531	79.116	K(1)HFALHK	3	0.84028	1									plasma membrane	GO:0043413 macromolecule glycosylation; GO:0048732 gland development; GO:0060042 retina morphogenesis in camera-type eye; GO:0030323 respiratory tube development; GO:0043009 chordate embryonic development; GO:0006517 protein deglycosylation; GO:0048869 cellular developmental process; GO:0022008 neurogenesis; GO:0044699 single-organism process; GO:0009058 biosynthetic process; GO:0044237 cellular …	GO:0043229 intracellular organelle; GO:0016020 membrane; GO:0005615 extracellular space; GO:0044421 extracellular region part; GO:0098588 bounding membrane of organelle; GO:0031090 organelle membrane; GO:0031982 vesicle; GO:0005737 cytoplasm; GO:0044446 intracellular organelle part; GO:0005801 cis-Golgi network; GO:0000139 Golgi membrane; GO:0031224 intrinsic component of membrane; GO:0012505 end…	GO:0015924 mannosyl-oligosaccharide mannosidase activity; GO:0015923 mannosidase activity; GO:0043167 ion binding; GO:0004559 alpha-mannosidase activity; GO:0004553 hydrolase activity, hydrolyzing O-glycosyl compounds; GO:0016787 hydrolase activity; GO:0008270 zinc ion binding; GO:0016799 hydrolase activity, hydrolyzing N-glycosyl compounds; GO:0046914 transition metal ion binding; GO:0003824 cat…	K01231	MAN2; alpha-mannosidase II [EC:3.2.1.114]	hsa00510 N-Glycan biosynthesis; hsa00513 Various types of N-glycan biosynthesis; hsa01100 Metabolic pathways	IPR011013; IPR011330; IPR027291; IPR013780; IPR028995; IPR011682; IPR000602; IPR015341;	Galactose mutarotase-like domain; Glycoside hydrolase/deacetylase, beta/alpha-barrel; Glycoside hydrolase 38/57, N-terminal domain; Glycosyl hydrolase, all-beta; Glycoside hydrolase families 57/38, central domain; Glycosyl hydrolase family 38, C-terminal; Glycoside hydrolase family 38, N-terminal domain; Glycoside hydrolase family 38, central domain;	G	KOG1958	Glycosyl hydrolase, family 38 - alpha-mannosidase
P0C7M7	566	K	Acyl-coenzyme A synthetase ACSM4, mitochondrial OS=Homo sapiens OX=9606 GN=ACSM4 PE=2 SV=1	ACSM4	1	0.0260859	81.296	TITGK(1)IK	2	0.050763	1	0.69	0.592	0.664	1.211	1.257	1.259	1.915	0.000163329	mitochondria	GO:0016053 organic acid biosynthetic process; GO:0044699 single-organism process; GO:0009058 biosynthetic process; GO:0044255 cellular lipid metabolic process; GO:0044237 cellular metabolic process; GO:0008610 lipid biosynthetic process; GO:0071704 organic substance metabolic process; GO:0008152 metabolic process; GO:0032787 monocarboxylic acid metabolic process; GO:0009987 cellular process; GO:0…	GO:0005759 mitochondrial matrix; GO:0043229 intracellular organelle; GO:0044429 mitochondrial part; GO:0005737 cytoplasm; GO:0044446 intracellular organelle part; GO:0044424 intracellular part; GO:0005623 cell; GO:0005739 mitochondrion; GO:0044422 organelle part; GO:0031974 membrane-enclosed lumen; GO:0043226 organelle; GO:0043231 intracellular membrane-bounded organelle; GO:0070013 intracellular…	GO:1901265 nucleoside phosphate binding; GO:0016874 ligase activity; GO:0047760 butyrate-CoA ligase activity; GO:0016877 ligase activity, forming carbon-sulfur bonds; GO:0097159 organic cyclic compound binding; GO:1901363 heterocyclic compound binding; GO:0016746 transferase activity, transferring acyl groups; GO:0003824 catalytic activity; GO:0032553 ribonucleotide binding; GO:0005488 binding; G…	K01896	ACSM; medium-chain acyl-CoA synthetase [EC:6.2.1.2]	hsa00650 Butanoate metabolism; hsa01100 Metabolic pathways	IPR025110; IPR000873;	AMP-binding enzyme C-terminal domain; AMP-dependent synthetase/ligase;	I	KOG1175	Acyl-CoA synthetase
Q9Y6Q5	326	K	AP-1 complex subunit mu-2 OS=Homo sapiens OX=9606 GN=AP1M2 PE=1 SV=4	AP1M2	1	0.00142168	100.93	FK(1)TSVGSAK	2	-0.16295	1	0.864	0.839	0.947	1.091	1.152	1.012	1.228	0.0171566	cytoplasm	GO:0050794 regulation of cellular process; GO:0051640 organelle localization; GO:0046907 intracellular transport; GO:0002831 regulation of response to biotic stimulus; GO:0043903 regulation of symbiosis, encompassing mutualism through parasitism; GO:0044699 single-organism process; GO:0080134 regulation of response to stress; GO:0006903 vesicle targeting; GO:0031347 regulation of defense response…	GO:0016020 membrane; GO:0030119 AP-type membrane coat adaptor complex; GO:0031090 organelle membrane; GO:0045334 clathrin-coated endocytic vesicle; GO:0031410 cytoplasmic vesicle; GO:0098796 membrane protein complex; GO:0005737 cytoplasm; GO:0031982 vesicle; GO:0030669 clathrin-coated endocytic vesicle membrane; GO:0044433 cytoplasmic vesicle part; GO:0032991 macromolecular complex; GO:0032588 tr…	GO:0005515 protein binding; GO:0005488 binding;	K12393	AP1M; AP-1 complex subunit mu	hsa04142 Lysosome; hsa05170 Human immunodeficiency virus 1 infection	IPR028565; IPR011012; IPR022775;	Mu homology domain; Longin-like domain; AP complex, mu/sigma subunit;	U	KOG0937	Adaptor complexes medium subunit family
P30101	104	K	Protein disulfide-isomerase A3 OS=Homo sapiens OX=9606 GN=PDIA3 PE=1 SV=4	PDIA3	1	0.000430548	90.759	YGVSGYPTLK(1)IFR	2	2.1037	1	1.135	1.204	1.259	0.915	0.824	0.876	0.727	0.00171789	endoplasmic reticulum	GO:0044700 single organism signaling; GO:0010941 regulation of cell death; GO:0065008 regulation of biological quality; GO:0072594 establishment of protein localization to organelle; GO:0017038 protein import; GO:0023051 regulation of signaling; GO:0044699 single-organism process; GO:0051169 nuclear transport; GO:2001238 positive regulation of extrinsic apoptotic signaling pathway; GO:0015031 pro…	GO:0016020 membrane; GO:0044421 extracellular region part; GO:0005783 endoplasmic reticulum; GO:0031090 organelle membrane; GO:0031410 cytoplasmic vesicle; GO:0030054 cell junction; GO:0031982 vesicle; GO:0005737 cytoplasm; GO:0044433 cytoplasmic vesicle part; GO:0055038 recycling endosome membrane; GO:0044424 intracellular part; GO:0005623 cell; GO:0044422 organelle part; GO:0055037 recycling en…	GO:0003723 RNA binding; GO:0008233 peptidase activity; GO:0004629 phospholipase C activity; GO:0008234 cysteine-type peptidase activity; GO:0005515 protein binding; GO:0016787 hydrolase activity; GO:0003756 protein disulfide isomerase activity; GO:0016298 lipase activity; GO:0016491 oxidoreductase activity; GO:0004175 endopeptidase activity; GO:0015036 disulfide oxidoreductase activity; GO:190136…	K08056	PDIA3, GRP58; protein disulfide isomerase family A, member 3 [EC:5.3.4.1]	hsa04141 Protein processing in endoplasmic reticulum; hsa04612 Antigen processing and presentation; hsa05163 Human cytomegalovirus infection; hsa05168 Herpes simplex virus 1 infection; hsa05169 Epstein-Barr virus infection; hsa05170 Human immunodeficiency virus 1 infection	IPR005788; IPR013766; IPR012336;	Disulphide isomerase; Thioredoxin domain; Thioredoxin-like fold;	O	KOG0190	Protein disulfide isomerase (prolyl 4-hydroxylase beta subunit)
P30101	274	K	Protein disulfide-isomerase A3 OS=Homo sapiens OX=9606 GN=PDIA3 PE=1 SV=4	PDIA3	1	0.00218613	90.964	NAK(1)GSNYWR	2	0.17799	1	0.84	0.914	0.932	1.08	1.073	1.075	1.202	0.028617	endoplasmic reticulum	GO:0044700 single organism signaling; GO:0010941 regulation of cell death; GO:0065008 regulation of biological quality; GO:0072594 establishment of protein localization to organelle; GO:0017038 protein import; GO:0023051 regulation of signaling; GO:0044699 single-organism process; GO:0051169 nuclear transport; GO:2001238 positive regulation of extrinsic apoptotic signaling pathway; GO:0015031 pro…	GO:0016020 membrane; GO:0044421 extracellular region part; GO:0005783 endoplasmic reticulum; GO:0031090 organelle membrane; GO:0031410 cytoplasmic vesicle; GO:0030054 cell junction; GO:0031982 vesicle; GO:0005737 cytoplasm; GO:0044433 cytoplasmic vesicle part; GO:0055038 recycling endosome membrane; GO:0044424 intracellular part; GO:0005623 cell; GO:0044422 organelle part; GO:0055037 recycling en…	GO:0003723 RNA binding; GO:0008233 peptidase activity; GO:0004629 phospholipase C activity; GO:0008234 cysteine-type peptidase activity; GO:0005515 protein binding; GO:0016787 hydrolase activity; GO:0003756 protein disulfide isomerase activity; GO:0016298 lipase activity; GO:0016491 oxidoreductase activity; GO:0004175 endopeptidase activity; GO:0015036 disulfide oxidoreductase activity; GO:190136…	K08056	PDIA3, GRP58; protein disulfide isomerase family A, member 3 [EC:5.3.4.1]	hsa04141 Protein processing in endoplasmic reticulum; hsa04612 Antigen processing and presentation; hsa05163 Human cytomegalovirus infection; hsa05168 Herpes simplex virus 1 infection; hsa05169 Epstein-Barr virus infection; hsa05170 Human immunodeficiency virus 1 infection	IPR005788; IPR013766; IPR012336;	Disulphide isomerase; Thioredoxin domain; Thioredoxin-like fold;	O	KOG0190	Protein disulfide isomerase (prolyl 4-hydroxylase beta subunit)
P30101	130	K	Protein disulfide-isomerase A3 OS=Homo sapiens OX=9606 GN=PDIA3 PE=1 SV=4	PDIA3	1	0.000813241	90.434	K(1)QAGPASVPLR	2	0.24064	1	1.029	0.845	0.93	1.099	1.006	1.051	1.126	0.124616	endoplasmic reticulum	GO:0044700 single organism signaling; GO:0010941 regulation of cell death; GO:0065008 regulation of biological quality; GO:0072594 establishment of protein localization to organelle; GO:0017038 protein import; GO:0023051 regulation of signaling; GO:0044699 single-organism process; GO:0051169 nuclear transport; GO:2001238 positive regulation of extrinsic apoptotic signaling pathway; GO:0015031 pro…	GO:0016020 membrane; GO:0044421 extracellular region part; GO:0005783 endoplasmic reticulum; GO:0031090 organelle membrane; GO:0031410 cytoplasmic vesicle; GO:0030054 cell junction; GO:0031982 vesicle; GO:0005737 cytoplasm; GO:0044433 cytoplasmic vesicle part; GO:0055038 recycling endosome membrane; GO:0044424 intracellular part; GO:0005623 cell; GO:0044422 organelle part; GO:0055037 recycling en…	GO:0003723 RNA binding; GO:0008233 peptidase activity; GO:0004629 phospholipase C activity; GO:0008234 cysteine-type peptidase activity; GO:0005515 protein binding; GO:0016787 hydrolase activity; GO:0003756 protein disulfide isomerase activity; GO:0016298 lipase activity; GO:0016491 oxidoreductase activity; GO:0004175 endopeptidase activity; GO:0015036 disulfide oxidoreductase activity; GO:190136…	K08056	PDIA3, GRP58; protein disulfide isomerase family A, member 3 [EC:5.3.4.1]	hsa04141 Protein processing in endoplasmic reticulum; hsa04612 Antigen processing and presentation; hsa05163 Human cytomegalovirus infection; hsa05168 Herpes simplex virus 1 infection; hsa05169 Epstein-Barr virus infection; hsa05170 Human immunodeficiency virus 1 infection	IPR005788; IPR013766; IPR012336;	Disulphide isomerase; Thioredoxin domain; Thioredoxin-like fold;	O	KOG0190	Protein disulfide isomerase (prolyl 4-hydroxylase beta subunit)
P30101	289	K	Protein disulfide-isomerase A3 OS=Homo sapiens OX=9606 GN=PDIA3 PE=1 SV=4	PDIA3	1	0.00953104	74.841	K(1)FLDAGHK	2	-0.98101	3	0.932	0.985	0.909	1.059	1.011	1.064	1.109	0.022677	endoplasmic reticulum	GO:0044700 single organism signaling; GO:0010941 regulation of cell death; GO:0065008 regulation of biological quality; GO:0072594 establishment of protein localization to organelle; GO:0017038 protein import; GO:0023051 regulation of signaling; GO:0044699 single-organism process; GO:0051169 nuclear transport; GO:2001238 positive regulation of extrinsic apoptotic signaling pathway; GO:0015031 pro…	GO:0016020 membrane; GO:0044421 extracellular region part; GO:0005783 endoplasmic reticulum; GO:0031090 organelle membrane; GO:0031410 cytoplasmic vesicle; GO:0030054 cell junction; GO:0031982 vesicle; GO:0005737 cytoplasm; GO:0044433 cytoplasmic vesicle part; GO:0055038 recycling endosome membrane; GO:0044424 intracellular part; GO:0005623 cell; GO:0044422 organelle part; GO:0055037 recycling en…	GO:0003723 RNA binding; GO:0008233 peptidase activity; GO:0004629 phospholipase C activity; GO:0008234 cysteine-type peptidase activity; GO:0005515 protein binding; GO:0016787 hydrolase activity; GO:0003756 protein disulfide isomerase activity; GO:0016298 lipase activity; GO:0016491 oxidoreductase activity; GO:0004175 endopeptidase activity; GO:0015036 disulfide oxidoreductase activity; GO:190136…	K08056	PDIA3, GRP58; protein disulfide isomerase family A, member 3 [EC:5.3.4.1]	hsa04141 Protein processing in endoplasmic reticulum; hsa04612 Antigen processing and presentation; hsa05163 Human cytomegalovirus infection; hsa05168 Herpes simplex virus 1 infection; hsa05169 Epstein-Barr virus infection; hsa05170 Human immunodeficiency virus 1 infection	IPR005788; IPR013766; IPR012336;	Disulphide isomerase; Thioredoxin domain; Thioredoxin-like fold;	O	KOG0190	Protein disulfide isomerase (prolyl 4-hydroxylase beta subunit)
P30101	129	K	Protein disulfide-isomerase A3 OS=Homo sapiens OX=9606 GN=PDIA3 PE=1 SV=4	PDIA3	1	4.71426e-05	110.08	TADGIVSHLK(1)K	2	-0.099653	2	0.864	0.953	0.921	1.006	1.096	1.085	1.164	0.0182812	endoplasmic reticulum	GO:0044700 single organism signaling; GO:0010941 regulation of cell death; GO:0065008 regulation of biological quality; GO:0072594 establishment of protein localization to organelle; GO:0017038 protein import; GO:0023051 regulation of signaling; GO:0044699 single-organism process; GO:0051169 nuclear transport; GO:2001238 positive regulation of extrinsic apoptotic signaling pathway; GO:0015031 pro…	GO:0016020 membrane; GO:0044421 extracellular region part; GO:0005783 endoplasmic reticulum; GO:0031090 organelle membrane; GO:0031410 cytoplasmic vesicle; GO:0030054 cell junction; GO:0031982 vesicle; GO:0005737 cytoplasm; GO:0044433 cytoplasmic vesicle part; GO:0055038 recycling endosome membrane; GO:0044424 intracellular part; GO:0005623 cell; GO:0044422 organelle part; GO:0055037 recycling en…	GO:0003723 RNA binding; GO:0008233 peptidase activity; GO:0004629 phospholipase C activity; GO:0008234 cysteine-type peptidase activity; GO:0005515 protein binding; GO:0016787 hydrolase activity; GO:0003756 protein disulfide isomerase activity; GO:0016298 lipase activity; GO:0016491 oxidoreductase activity; GO:0004175 endopeptidase activity; GO:0015036 disulfide oxidoreductase activity; GO:190136…	K08056	PDIA3, GRP58; protein disulfide isomerase family A, member 3 [EC:5.3.4.1]	hsa04141 Protein processing in endoplasmic reticulum; hsa04612 Antigen processing and presentation; hsa05163 Human cytomegalovirus infection; hsa05168 Herpes simplex virus 1 infection; hsa05169 Epstein-Barr virus infection; hsa05170 Human immunodeficiency virus 1 infection	IPR005788; IPR013766; IPR012336;	Disulphide isomerase; Thioredoxin domain; Thioredoxin-like fold;	O	KOG0190	Protein disulfide isomerase (prolyl 4-hydroxylase beta subunit)
P30101	288	K	Protein disulfide-isomerase A3 OS=Homo sapiens OX=9606 GN=PDIA3 PE=1 SV=4	PDIA3	1	0.0116674	97.068	VMMVAK(1)K	2	-1.0245	1	1.049	1.14	0.981	0.983	0.947	0.974	0.916	0.128181	endoplasmic reticulum	GO:0044700 single organism signaling; GO:0010941 regulation of cell death; GO:0065008 regulation of biological quality; GO:0072594 establishment of protein localization to organelle; GO:0017038 protein import; GO:0023051 regulation of signaling; GO:0044699 single-organism process; GO:0051169 nuclear transport; GO:2001238 positive regulation of extrinsic apoptotic signaling pathway; GO:0015031 pro…	GO:0016020 membrane; GO:0044421 extracellular region part; GO:0005783 endoplasmic reticulum; GO:0031090 organelle membrane; GO:0031410 cytoplasmic vesicle; GO:0030054 cell junction; GO:0031982 vesicle; GO:0005737 cytoplasm; GO:0044433 cytoplasmic vesicle part; GO:0055038 recycling endosome membrane; GO:0044424 intracellular part; GO:0005623 cell; GO:0044422 organelle part; GO:0055037 recycling en…	GO:0003723 RNA binding; GO:0008233 peptidase activity; GO:0004629 phospholipase C activity; GO:0008234 cysteine-type peptidase activity; GO:0005515 protein binding; GO:0016787 hydrolase activity; GO:0003756 protein disulfide isomerase activity; GO:0016298 lipase activity; GO:0016491 oxidoreductase activity; GO:0004175 endopeptidase activity; GO:0015036 disulfide oxidoreductase activity; GO:190136…	K08056	PDIA3, GRP58; protein disulfide isomerase family A, member 3 [EC:5.3.4.1]	hsa04141 Protein processing in endoplasmic reticulum; hsa04612 Antigen processing and presentation; hsa05163 Human cytomegalovirus infection; hsa05168 Herpes simplex virus 1 infection; hsa05169 Epstein-Barr virus infection; hsa05170 Human immunodeficiency virus 1 infection	IPR005788; IPR013766; IPR012336;	Disulphide isomerase; Thioredoxin domain; Thioredoxin-like fold;	O	KOG0190	Protein disulfide isomerase (prolyl 4-hydroxylase beta subunit)
P30101	460	K	Protein disulfide-isomerase A3 OS=Homo sapiens OX=9606 GN=PDIA3 PE=1 SV=4	PDIA3	1	0.000154865	90.697	GFPTIYFSPANK(1)K	3	-0.20153	1	0.864	0.89	0.842	1.098	1.145	1.047	1.267	0.00147666	endoplasmic reticulum	GO:0044700 single organism signaling; GO:0010941 regulation of cell death; GO:0065008 regulation of biological quality; GO:0072594 establishment of protein localization to organelle; GO:0017038 protein import; GO:0023051 regulation of signaling; GO:0044699 single-organism process; GO:0051169 nuclear transport; GO:2001238 positive regulation of extrinsic apoptotic signaling pathway; GO:0015031 pro…	GO:0016020 membrane; GO:0044421 extracellular region part; GO:0005783 endoplasmic reticulum; GO:0031090 organelle membrane; GO:0031410 cytoplasmic vesicle; GO:0030054 cell junction; GO:0031982 vesicle; GO:0005737 cytoplasm; GO:0044433 cytoplasmic vesicle part; GO:0055038 recycling endosome membrane; GO:0044424 intracellular part; GO:0005623 cell; GO:0044422 organelle part; GO:0055037 recycling en…	GO:0003723 RNA binding; GO:0008233 peptidase activity; GO:0004629 phospholipase C activity; GO:0008234 cysteine-type peptidase activity; GO:0005515 protein binding; GO:0016787 hydrolase activity; GO:0003756 protein disulfide isomerase activity; GO:0016298 lipase activity; GO:0016491 oxidoreductase activity; GO:0004175 endopeptidase activity; GO:0015036 disulfide oxidoreductase activity; GO:190136…	K08056	PDIA3, GRP58; protein disulfide isomerase family A, member 3 [EC:5.3.4.1]	hsa04141 Protein processing in endoplasmic reticulum; hsa04612 Antigen processing and presentation; hsa05163 Human cytomegalovirus infection; hsa05168 Herpes simplex virus 1 infection; hsa05169 Epstein-Barr virus infection; hsa05170 Human immunodeficiency virus 1 infection	IPR005788; IPR013766; IPR012336;	Disulphide isomerase; Thioredoxin domain; Thioredoxin-like fold;	O	KOG0190	Protein disulfide isomerase (prolyl 4-hydroxylase beta subunit)
P30101	366	K	Protein disulfide-isomerase A3 OS=Homo sapiens OX=9606 GN=PDIA3 PE=1 SV=4	PDIA3	1	2.8449e-06	102.65	YLK(1)SEPIPESNDGPVK	4	0.61017	3	0.976	1.006	0.952	0.956	1.013	1.088	1.042	0.38182	endoplasmic reticulum	GO:0044700 single organism signaling; GO:0010941 regulation of cell death; GO:0065008 regulation of biological quality; GO:0072594 establishment of protein localization to organelle; GO:0017038 protein import; GO:0023051 regulation of signaling; GO:0044699 single-organism process; GO:0051169 nuclear transport; GO:2001238 positive regulation of extrinsic apoptotic signaling pathway; GO:0015031 pro…	GO:0016020 membrane; GO:0044421 extracellular region part; GO:0005783 endoplasmic reticulum; GO:0031090 organelle membrane; GO:0031410 cytoplasmic vesicle; GO:0030054 cell junction; GO:0031982 vesicle; GO:0005737 cytoplasm; GO:0044433 cytoplasmic vesicle part; GO:0055038 recycling endosome membrane; GO:0044424 intracellular part; GO:0005623 cell; GO:0044422 organelle part; GO:0055037 recycling en…	GO:0003723 RNA binding; GO:0008233 peptidase activity; GO:0004629 phospholipase C activity; GO:0008234 cysteine-type peptidase activity; GO:0005515 protein binding; GO:0016787 hydrolase activity; GO:0003756 protein disulfide isomerase activity; GO:0016298 lipase activity; GO:0016491 oxidoreductase activity; GO:0004175 endopeptidase activity; GO:0015036 disulfide oxidoreductase activity; GO:190136…	K08056	PDIA3, GRP58; protein disulfide isomerase family A, member 3 [EC:5.3.4.1]	hsa04141 Protein processing in endoplasmic reticulum; hsa04612 Antigen processing and presentation; hsa05163 Human cytomegalovirus infection; hsa05168 Herpes simplex virus 1 infection; hsa05169 Epstein-Barr virus infection; hsa05170 Human immunodeficiency virus 1 infection	IPR005788; IPR013766; IPR012336;	Disulphide isomerase; Thioredoxin domain; Thioredoxin-like fold;	O	KOG0190	Protein disulfide isomerase (prolyl 4-hydroxylase beta subunit)
P30101	494	K	Protein disulfide-isomerase A3 OS=Homo sapiens OX=9606 GN=PDIA3 PE=1 SV=4	PDIA3	1	1.11552e-22	158.91	EATNPPVIQEEK(1)PK	2	-0.21724	3	0.713	0.703	0.767	1.119	1.287	1.158	1.633	0.00061616	endoplasmic reticulum	GO:0044700 single organism signaling; GO:0010941 regulation of cell death; GO:0065008 regulation of biological quality; GO:0072594 establishment of protein localization to organelle; GO:0017038 protein import; GO:0023051 regulation of signaling; GO:0044699 single-organism process; GO:0051169 nuclear transport; GO:2001238 positive regulation of extrinsic apoptotic signaling pathway; GO:0015031 pro…	GO:0016020 membrane; GO:0044421 extracellular region part; GO:0005783 endoplasmic reticulum; GO:0031090 organelle membrane; GO:0031410 cytoplasmic vesicle; GO:0030054 cell junction; GO:0031982 vesicle; GO:0005737 cytoplasm; GO:0044433 cytoplasmic vesicle part; GO:0055038 recycling endosome membrane; GO:0044424 intracellular part; GO:0005623 cell; GO:0044422 organelle part; GO:0055037 recycling en…	GO:0003723 RNA binding; GO:0008233 peptidase activity; GO:0004629 phospholipase C activity; GO:0008234 cysteine-type peptidase activity; GO:0005515 protein binding; GO:0016787 hydrolase activity; GO:0003756 protein disulfide isomerase activity; GO:0016298 lipase activity; GO:0016491 oxidoreductase activity; GO:0004175 endopeptidase activity; GO:0015036 disulfide oxidoreductase activity; GO:190136…	K08056	PDIA3, GRP58; protein disulfide isomerase family A, member 3 [EC:5.3.4.1]	hsa04141 Protein processing in endoplasmic reticulum; hsa04612 Antigen processing and presentation; hsa05163 Human cytomegalovirus infection; hsa05168 Herpes simplex virus 1 infection; hsa05169 Epstein-Barr virus infection; hsa05170 Human immunodeficiency virus 1 infection	IPR005788; IPR013766; IPR012336;	Disulphide isomerase; Thioredoxin domain; Thioredoxin-like fold;	O	KOG0190	Protein disulfide isomerase (prolyl 4-hydroxylase beta subunit)
P30101	82	K	Protein disulfide-isomerase A3 OS=Homo sapiens OX=9606 GN=PDIA3 PE=1 SV=4	PDIA3	1	6.15521e-11	117.18	GIVPLAK(1)VDCTANTNTCNK	3	-0.14257	4	1.365	1.513	1.526	0.693	0.669	0.704	0.469	4.061e-05	endoplasmic reticulum	GO:0044700 single organism signaling; GO:0010941 regulation of cell death; GO:0065008 regulation of biological quality; GO:0072594 establishment of protein localization to organelle; GO:0017038 protein import; GO:0023051 regulation of signaling; GO:0044699 single-organism process; GO:0051169 nuclear transport; GO:2001238 positive regulation of extrinsic apoptotic signaling pathway; GO:0015031 pro…	GO:0016020 membrane; GO:0044421 extracellular region part; GO:0005783 endoplasmic reticulum; GO:0031090 organelle membrane; GO:0031410 cytoplasmic vesicle; GO:0030054 cell junction; GO:0031982 vesicle; GO:0005737 cytoplasm; GO:0044433 cytoplasmic vesicle part; GO:0055038 recycling endosome membrane; GO:0044424 intracellular part; GO:0005623 cell; GO:0044422 organelle part; GO:0055037 recycling en…	GO:0003723 RNA binding; GO:0008233 peptidase activity; GO:0004629 phospholipase C activity; GO:0008234 cysteine-type peptidase activity; GO:0005515 protein binding; GO:0016787 hydrolase activity; GO:0003756 protein disulfide isomerase activity; GO:0016298 lipase activity; GO:0016491 oxidoreductase activity; GO:0004175 endopeptidase activity; GO:0015036 disulfide oxidoreductase activity; GO:190136…	K08056	PDIA3, GRP58; protein disulfide isomerase family A, member 3 [EC:5.3.4.1]	hsa04141 Protein processing in endoplasmic reticulum; hsa04612 Antigen processing and presentation; hsa05163 Human cytomegalovirus infection; hsa05168 Herpes simplex virus 1 infection; hsa05169 Epstein-Barr virus infection; hsa05170 Human immunodeficiency virus 1 infection	IPR005788; IPR013766; IPR012336;	Disulphide isomerase; Thioredoxin domain; Thioredoxin-like fold;	O	KOG0190	Protein disulfide isomerase (prolyl 4-hydroxylase beta subunit)
P30101	94	K	Protein disulfide-isomerase A3 OS=Homo sapiens OX=9606 GN=PDIA3 PE=1 SV=4	PDIA3	1	3.5914e-41	161.47	VDCTANTNTCNK(1)YGVSGYPTLK	4	-0.65929	5	1.559	1.492	1.558	0.681	0.625	0.63	0.42	4.8366e-06	endoplasmic reticulum	GO:0044700 single organism signaling; GO:0010941 regulation of cell death; GO:0065008 regulation of biological quality; GO:0072594 establishment of protein localization to organelle; GO:0017038 protein import; GO:0023051 regulation of signaling; GO:0044699 single-organism process; GO:0051169 nuclear transport; GO:2001238 positive regulation of extrinsic apoptotic signaling pathway; GO:0015031 pro…	GO:0016020 membrane; GO:0044421 extracellular region part; GO:0005783 endoplasmic reticulum; GO:0031090 organelle membrane; GO:0031410 cytoplasmic vesicle; GO:0030054 cell junction; GO:0031982 vesicle; GO:0005737 cytoplasm; GO:0044433 cytoplasmic vesicle part; GO:0055038 recycling endosome membrane; GO:0044424 intracellular part; GO:0005623 cell; GO:0044422 organelle part; GO:0055037 recycling en…	GO:0003723 RNA binding; GO:0008233 peptidase activity; GO:0004629 phospholipase C activity; GO:0008234 cysteine-type peptidase activity; GO:0005515 protein binding; GO:0016787 hydrolase activity; GO:0003756 protein disulfide isomerase activity; GO:0016298 lipase activity; GO:0016491 oxidoreductase activity; GO:0004175 endopeptidase activity; GO:0015036 disulfide oxidoreductase activity; GO:190136…	K08056	PDIA3, GRP58; protein disulfide isomerase family A, member 3 [EC:5.3.4.1]	hsa04141 Protein processing in endoplasmic reticulum; hsa04612 Antigen processing and presentation; hsa05163 Human cytomegalovirus infection; hsa05168 Herpes simplex virus 1 infection; hsa05169 Epstein-Barr virus infection; hsa05170 Human immunodeficiency virus 1 infection	IPR005788; IPR013766; IPR012336;	Disulphide isomerase; Thioredoxin domain; Thioredoxin-like fold;	O	KOG0190	Protein disulfide isomerase (prolyl 4-hydroxylase beta subunit)
P30101	305	K	Protein disulfide-isomerase A3 OS=Homo sapiens OX=9606 GN=PDIA3 PE=1 SV=4	PDIA3	1	2.02854e-08	77.445	K(1)TFSHELSDFGLESTAGEIPVVAIR	4	-1.8513	1									endoplasmic reticulum	GO:0044700 single organism signaling; GO:0010941 regulation of cell death; GO:0065008 regulation of biological quality; GO:0072594 establishment of protein localization to organelle; GO:0017038 protein import; GO:0023051 regulation of signaling; GO:0044699 single-organism process; GO:0051169 nuclear transport; GO:2001238 positive regulation of extrinsic apoptotic signaling pathway; GO:0015031 pro…	GO:0016020 membrane; GO:0044421 extracellular region part; GO:0005783 endoplasmic reticulum; GO:0031090 organelle membrane; GO:0031410 cytoplasmic vesicle; GO:0030054 cell junction; GO:0031982 vesicle; GO:0005737 cytoplasm; GO:0044433 cytoplasmic vesicle part; GO:0055038 recycling endosome membrane; GO:0044424 intracellular part; GO:0005623 cell; GO:0044422 organelle part; GO:0055037 recycling en…	GO:0003723 RNA binding; GO:0008233 peptidase activity; GO:0004629 phospholipase C activity; GO:0008234 cysteine-type peptidase activity; GO:0005515 protein binding; GO:0016787 hydrolase activity; GO:0003756 protein disulfide isomerase activity; GO:0016298 lipase activity; GO:0016491 oxidoreductase activity; GO:0004175 endopeptidase activity; GO:0015036 disulfide oxidoreductase activity; GO:190136…	K08056	PDIA3, GRP58; protein disulfide isomerase family A, member 3 [EC:5.3.4.1]	hsa04141 Protein processing in endoplasmic reticulum; hsa04612 Antigen processing and presentation; hsa05163 Human cytomegalovirus infection; hsa05168 Herpes simplex virus 1 infection; hsa05169 Epstein-Barr virus infection; hsa05170 Human immunodeficiency virus 1 infection	IPR005788; IPR013766; IPR012336;	Disulphide isomerase; Thioredoxin domain; Thioredoxin-like fold;	O	KOG0190	Protein disulfide isomerase (prolyl 4-hydroxylase beta subunit)
P30101	146	K	Protein disulfide-isomerase A3 OS=Homo sapiens OX=9606 GN=PDIA3 PE=1 SV=4	PDIA3	1	0.0236094	65.803	TEEEFK(1)K	3	0.7158	1									endoplasmic reticulum	GO:0044700 single organism signaling; GO:0010941 regulation of cell death; GO:0065008 regulation of biological quality; GO:0072594 establishment of protein localization to organelle; GO:0017038 protein import; GO:0023051 regulation of signaling; GO:0044699 single-organism process; GO:0051169 nuclear transport; GO:2001238 positive regulation of extrinsic apoptotic signaling pathway; GO:0015031 pro…	GO:0016020 membrane; GO:0044421 extracellular region part; GO:0005783 endoplasmic reticulum; GO:0031090 organelle membrane; GO:0031410 cytoplasmic vesicle; GO:0030054 cell junction; GO:0031982 vesicle; GO:0005737 cytoplasm; GO:0044433 cytoplasmic vesicle part; GO:0055038 recycling endosome membrane; GO:0044424 intracellular part; GO:0005623 cell; GO:0044422 organelle part; GO:0055037 recycling en…	GO:0003723 RNA binding; GO:0008233 peptidase activity; GO:0004629 phospholipase C activity; GO:0008234 cysteine-type peptidase activity; GO:0005515 protein binding; GO:0016787 hydrolase activity; GO:0003756 protein disulfide isomerase activity; GO:0016298 lipase activity; GO:0016491 oxidoreductase activity; GO:0004175 endopeptidase activity; GO:0015036 disulfide oxidoreductase activity; GO:190136…	K08056	PDIA3, GRP58; protein disulfide isomerase family A, member 3 [EC:5.3.4.1]	hsa04141 Protein processing in endoplasmic reticulum; hsa04612 Antigen processing and presentation; hsa05163 Human cytomegalovirus infection; hsa05168 Herpes simplex virus 1 infection; hsa05169 Epstein-Barr virus infection; hsa05170 Human immunodeficiency virus 1 infection	IPR005788; IPR013766; IPR012336;	Disulphide isomerase; Thioredoxin domain; Thioredoxin-like fold;	O	KOG0190	Protein disulfide isomerase (prolyl 4-hydroxylase beta subunit)
P30101	218	K	Protein disulfide-isomerase A3 OS=Homo sapiens OX=9606 GN=PDIA3 PE=1 SV=4	PDIA3	1	8.50278e-10	136.6	FEDK(1)TVAYTEQK	2	0.01875	2	0.856	0.904	0.904	1.097	1.094	1.054	1.218	0.00089884	endoplasmic reticulum	GO:0044700 single organism signaling; GO:0010941 regulation of cell death; GO:0065008 regulation of biological quality; GO:0072594 establishment of protein localization to organelle; GO:0017038 protein import; GO:0023051 regulation of signaling; GO:0044699 single-organism process; GO:0051169 nuclear transport; GO:2001238 positive regulation of extrinsic apoptotic signaling pathway; GO:0015031 pro…	GO:0016020 membrane; GO:0044421 extracellular region part; GO:0005783 endoplasmic reticulum; GO:0031090 organelle membrane; GO:0031410 cytoplasmic vesicle; GO:0030054 cell junction; GO:0031982 vesicle; GO:0005737 cytoplasm; GO:0044433 cytoplasmic vesicle part; GO:0055038 recycling endosome membrane; GO:0044424 intracellular part; GO:0005623 cell; GO:0044422 organelle part; GO:0055037 recycling en…	GO:0003723 RNA binding; GO:0008233 peptidase activity; GO:0004629 phospholipase C activity; GO:0008234 cysteine-type peptidase activity; GO:0005515 protein binding; GO:0016787 hydrolase activity; GO:0003756 protein disulfide isomerase activity; GO:0016298 lipase activity; GO:0016491 oxidoreductase activity; GO:0004175 endopeptidase activity; GO:0015036 disulfide oxidoreductase activity; GO:190136…	K08056	PDIA3, GRP58; protein disulfide isomerase family A, member 3 [EC:5.3.4.1]	hsa04141 Protein processing in endoplasmic reticulum; hsa04612 Antigen processing and presentation; hsa05163 Human cytomegalovirus infection; hsa05168 Herpes simplex virus 1 infection; hsa05169 Epstein-Barr virus infection; hsa05170 Human immunodeficiency virus 1 infection	IPR005788; IPR013766; IPR012336;	Disulphide isomerase; Thioredoxin domain; Thioredoxin-like fold;	O	KOG0190	Protein disulfide isomerase (prolyl 4-hydroxylase beta subunit)
P30101	417	K	Protein disulfide-isomerase A3 OS=Homo sapiens OX=9606 GN=PDIA3 PE=1 SV=4	PDIA3	1	0.00933469	77.282	YK(1)ELGEK	3	-2.2915	2	0.919	0.966	1.028	1.083	0.993	1.003	1.057	0.25958	endoplasmic reticulum	GO:0044700 single organism signaling; GO:0010941 regulation of cell death; GO:0065008 regulation of biological quality; GO:0072594 establishment of protein localization to organelle; GO:0017038 protein import; GO:0023051 regulation of signaling; GO:0044699 single-organism process; GO:0051169 nuclear transport; GO:2001238 positive regulation of extrinsic apoptotic signaling pathway; GO:0015031 pro…	GO:0016020 membrane; GO:0044421 extracellular region part; GO:0005783 endoplasmic reticulum; GO:0031090 organelle membrane; GO:0031410 cytoplasmic vesicle; GO:0030054 cell junction; GO:0031982 vesicle; GO:0005737 cytoplasm; GO:0044433 cytoplasmic vesicle part; GO:0055038 recycling endosome membrane; GO:0044424 intracellular part; GO:0005623 cell; GO:0044422 organelle part; GO:0055037 recycling en…	GO:0003723 RNA binding; GO:0008233 peptidase activity; GO:0004629 phospholipase C activity; GO:0008234 cysteine-type peptidase activity; GO:0005515 protein binding; GO:0016787 hydrolase activity; GO:0003756 protein disulfide isomerase activity; GO:0016298 lipase activity; GO:0016491 oxidoreductase activity; GO:0004175 endopeptidase activity; GO:0015036 disulfide oxidoreductase activity; GO:190136…	K08056	PDIA3, GRP58; protein disulfide isomerase family A, member 3 [EC:5.3.4.1]	hsa04141 Protein processing in endoplasmic reticulum; hsa04612 Antigen processing and presentation; hsa05163 Human cytomegalovirus infection; hsa05168 Herpes simplex virus 1 infection; hsa05169 Epstein-Barr virus infection; hsa05170 Human immunodeficiency virus 1 infection	IPR005788; IPR013766; IPR012336;	Disulphide isomerase; Thioredoxin domain; Thioredoxin-like fold;	O	KOG0190	Protein disulfide isomerase (prolyl 4-hydroxylase beta subunit)
P30101	362	K	Protein disulfide-isomerase A3 OS=Homo sapiens OX=9606 GN=PDIA3 PE=1 SV=4	PDIA3	1	7.87476e-10	137.62	FLQDYFDGNLK(1)R	2	-0.42777	1	0.89	1.01	0.949	1.091	1.059	0.971	1.095	0.145158	endoplasmic reticulum	GO:0044700 single organism signaling; GO:0010941 regulation of cell death; GO:0065008 regulation of biological quality; GO:0072594 establishment of protein localization to organelle; GO:0017038 protein import; GO:0023051 regulation of signaling; GO:0044699 single-organism process; GO:0051169 nuclear transport; GO:2001238 positive regulation of extrinsic apoptotic signaling pathway; GO:0015031 pro…	GO:0016020 membrane; GO:0044421 extracellular region part; GO:0005783 endoplasmic reticulum; GO:0031090 organelle membrane; GO:0031410 cytoplasmic vesicle; GO:0030054 cell junction; GO:0031982 vesicle; GO:0005737 cytoplasm; GO:0044433 cytoplasmic vesicle part; GO:0055038 recycling endosome membrane; GO:0044424 intracellular part; GO:0005623 cell; GO:0044422 organelle part; GO:0055037 recycling en…	GO:0003723 RNA binding; GO:0008233 peptidase activity; GO:0004629 phospholipase C activity; GO:0008234 cysteine-type peptidase activity; GO:0005515 protein binding; GO:0016787 hydrolase activity; GO:0003756 protein disulfide isomerase activity; GO:0016298 lipase activity; GO:0016491 oxidoreductase activity; GO:0004175 endopeptidase activity; GO:0015036 disulfide oxidoreductase activity; GO:190136…	K08056	PDIA3, GRP58; protein disulfide isomerase family A, member 3 [EC:5.3.4.1]	hsa04141 Protein processing in endoplasmic reticulum; hsa04612 Antigen processing and presentation; hsa05163 Human cytomegalovirus infection; hsa05168 Herpes simplex virus 1 infection; hsa05169 Epstein-Barr virus infection; hsa05170 Human immunodeficiency virus 1 infection	IPR005788; IPR013766; IPR012336;	Disulphide isomerase; Thioredoxin domain; Thioredoxin-like fold;	O	KOG0190	Protein disulfide isomerase (prolyl 4-hydroxylase beta subunit)
P30101	335	K	Protein disulfide-isomerase A3 OS=Homo sapiens OX=9606 GN=PDIA3 PE=1 SV=4	PDIA3	1	0.00152995	81.448	GEK(1)FVMQEEFSR	2	-0.75904	1	0.748	0.789	0.946	1.028	1.205	1.123	1.352	0.022855	endoplasmic reticulum	GO:0044700 single organism signaling; GO:0010941 regulation of cell death; GO:0065008 regulation of biological quality; GO:0072594 establishment of protein localization to organelle; GO:0017038 protein import; GO:0023051 regulation of signaling; GO:0044699 single-organism process; GO:0051169 nuclear transport; GO:2001238 positive regulation of extrinsic apoptotic signaling pathway; GO:0015031 pro…	GO:0016020 membrane; GO:0044421 extracellular region part; GO:0005783 endoplasmic reticulum; GO:0031090 organelle membrane; GO:0031410 cytoplasmic vesicle; GO:0030054 cell junction; GO:0031982 vesicle; GO:0005737 cytoplasm; GO:0044433 cytoplasmic vesicle part; GO:0055038 recycling endosome membrane; GO:0044424 intracellular part; GO:0005623 cell; GO:0044422 organelle part; GO:0055037 recycling en…	GO:0003723 RNA binding; GO:0008233 peptidase activity; GO:0004629 phospholipase C activity; GO:0008234 cysteine-type peptidase activity; GO:0005515 protein binding; GO:0016787 hydrolase activity; GO:0003756 protein disulfide isomerase activity; GO:0016298 lipase activity; GO:0016491 oxidoreductase activity; GO:0004175 endopeptidase activity; GO:0015036 disulfide oxidoreductase activity; GO:190136…	K08056	PDIA3, GRP58; protein disulfide isomerase family A, member 3 [EC:5.3.4.1]	hsa04141 Protein processing in endoplasmic reticulum; hsa04612 Antigen processing and presentation; hsa05163 Human cytomegalovirus infection; hsa05168 Herpes simplex virus 1 infection; hsa05169 Epstein-Barr virus infection; hsa05170 Human immunodeficiency virus 1 infection	IPR005788; IPR013766; IPR012336;	Disulphide isomerase; Thioredoxin domain; Thioredoxin-like fold;	O	KOG0190	Protein disulfide isomerase (prolyl 4-hydroxylase beta subunit)
P30101	415	K	Protein disulfide-isomerase A3 OS=Homo sapiens OX=9606 GN=PDIA3 PE=1 SV=4	PDIA3	1	0.0215894	85.676	NLEPK(1)YK	3	0.15336	4	1.566	1.535	1.386	0.673	0.669	0.679	0.45	0.0022784	endoplasmic reticulum	GO:0044700 single organism signaling; GO:0010941 regulation of cell death; GO:0065008 regulation of biological quality; GO:0072594 establishment of protein localization to organelle; GO:0017038 protein import; GO:0023051 regulation of signaling; GO:0044699 single-organism process; GO:0051169 nuclear transport; GO:2001238 positive regulation of extrinsic apoptotic signaling pathway; GO:0015031 pro…	GO:0016020 membrane; GO:0044421 extracellular region part; GO:0005783 endoplasmic reticulum; GO:0031090 organelle membrane; GO:0031410 cytoplasmic vesicle; GO:0030054 cell junction; GO:0031982 vesicle; GO:0005737 cytoplasm; GO:0044433 cytoplasmic vesicle part; GO:0055038 recycling endosome membrane; GO:0044424 intracellular part; GO:0005623 cell; GO:0044422 organelle part; GO:0055037 recycling en…	GO:0003723 RNA binding; GO:0008233 peptidase activity; GO:0004629 phospholipase C activity; GO:0008234 cysteine-type peptidase activity; GO:0005515 protein binding; GO:0016787 hydrolase activity; GO:0003756 protein disulfide isomerase activity; GO:0016298 lipase activity; GO:0016491 oxidoreductase activity; GO:0004175 endopeptidase activity; GO:0015036 disulfide oxidoreductase activity; GO:190136…	K08056	PDIA3, GRP58; protein disulfide isomerase family A, member 3 [EC:5.3.4.1]	hsa04141 Protein processing in endoplasmic reticulum; hsa04612 Antigen processing and presentation; hsa05163 Human cytomegalovirus infection; hsa05168 Herpes simplex virus 1 infection; hsa05169 Epstein-Barr virus infection; hsa05170 Human immunodeficiency virus 1 infection	IPR005788; IPR013766; IPR012336;	Disulphide isomerase; Thioredoxin domain; Thioredoxin-like fold;	O	KOG0190	Protein disulfide isomerase (prolyl 4-hydroxylase beta subunit)
Q13009	564	K	T-lymphoma invasion and metastasis-inducing protein 1 OS=Homo sapiens OX=9606 GN=TIAM1 PE=1 SV=2	TIAM1	1	0.00536023	86.794	LLK(1)SEIK	3	-0.69534	1	0.501	0.52	0.54	1.387	1.234	1.366	2.554	2.264e-05	nucleus	GO:0044700 single organism signaling; GO:0032872 regulation of stress-activated MAPK cascade; GO:1903975 regulation of glial cell migration; GO:0010941 regulation of cell death; GO:0014013 regulation of gliogenesis; GO:0050796 regulation of insulin secretion; GO:0071900 regulation of protein serine/threonine kinase activity; GO:0044093 positive regulation of molecular function; GO:0007160 cell-ma…	GO:0030425 dendrite; GO:0016020 membrane; GO:0019898 extrinsic component of membrane; GO:0032587 ruffle membrane; GO:0005737 cytoplasm; GO:0043025 neuronal cell body; GO:0005623 cell; GO:0099080 supramolecular complex; GO:0009898 cytoplasmic side of plasma membrane; GO:0043197 dendritic spine; GO:0044422 organelle part; GO:0043228 non-membrane-bounded organelle; GO:0098590 plasma membrane region;…	GO:0031267 small GTPase binding; GO:0017048 Rho GTPase binding; GO:0048365 Rac GTPase binding; GO:1990782 protein tyrosine kinase binding; GO:0005102 receptor binding; GO:0005085 guanyl-nucleotide exchange factor activity; GO:0019901 protein kinase binding; GO:0015631 tubulin binding; GO:0005515 protein binding; GO:0019900 kinase binding; GO:0098772 molecular function regulator; GO:0004871 signal…	K05731	TIAM1; T-lymphoma invasion and metastasis-inducing protein 1	hsa04014 Ras signaling pathway; hsa04015 Rap1 signaling pathway; hsa04024 cAMP signaling pathway; hsa04062 Chemokine signaling pathway; hsa04530 Tight junction; hsa04810 Regulation of actin cytoskeleton; hsa05205 Proteoglycans in cancer	IPR003116; IPR011993; IPR001478; IPR000219; IPR001849;	Raf-like Ras-binding; PH domain-like; PDZ domain; Dbl homology (DH) domain; Pleckstrin homology domain;	T	KOG3519	Invasion-inducing protein TIAM1/CDC24 and related RhoGEF GTPases
O75794	168	K	Cell division cycle protein 123 homolog OS=Homo sapiens OX=9606 GN=CDC123 PE=1 SV=1	CDC123	1	0.0037008	70.889	K(1)WCELIPGAEFR	2	-0.83438	1	0.98	0.936	0.978	1.059	0.993	1.039	1.068	0.053619	cytoplasm	GO:0050794 regulation of cellular process; GO:0044085 cellular component biogenesis; GO:0016043 cellular component organization; GO:0045786 negative regulation of cell cycle; GO:0032270 positive regulation of cellular protein metabolic process; GO:0042127 regulation of cell proliferation; GO:1905143 eukaryotic translation initiation factor 2 complex assembly; GO:0060255 regulation of macromolecul…	GO:0044424 intracellular part; GO:0005623 cell; GO:0044464 cell part; GO:0005622 intracellular; GO:0005737 cytoplasm;							S	KOG2983	Uncharacterized conserved protein
P28072	67	K	Proteasome subunit beta type-6 OS=Homo sapiens OX=9606 GN=PSMB6 PE=1 SV=4	PSMB6	1	0.024175	43.761	VTDK(1)LTPIHDR	3	1.2353	1	1.196	0.92	0.932	1.07	0.913	1.015	0.984	0.91378	cytoplasm,nucleus	GO:0044700 single organism signaling; GO:0065008 regulation of biological quality; GO:0032270 positive regulation of cellular protein metabolic process; GO:0002220 innate immune response activating cell surface receptor signaling pathway; GO:0007166 cell surface receptor signaling pathway; GO:0010608 posttranscriptional regulation of gene expression; GO:0051443 positive regulation of ubiquitin-pr…	GO:0044421 extracellular region part; GO:0031982 vesicle; GO:0005737 cytoplasm; GO:0032991 macromolecular complex; GO:0044424 intracellular part; GO:0005623 cell; GO:0044422 organelle part; GO:1905369 endopeptidase complex; GO:0031974 membrane-enclosed lumen; GO:0070062 extracellular exosome; GO:1902494 catalytic complex; GO:0005654 nucleoplasm; GO:0070013 intracellular organelle lumen; GO:000562…	GO:0004175 endopeptidase activity; GO:0050839 cell adhesion molecule binding; GO:0004298 threonine-type endopeptidase activity; GO:0008233 peptidase activity; GO:0070003 threonine-type peptidase activity; GO:0003824 catalytic activity; GO:0005488 binding; GO:0045296 cadherin binding; GO:0070011 peptidase activity, acting on L-amino acid peptides; GO:0016787 hydrolase activity; GO:0005515 protein …	K02738	PSMB6; 20S proteasome subunit beta 1 [EC:3.4.25.1]	hsa03050 Proteasome	IPR029055;	Nucleophile aminohydrolases, N-terminal;	O	KOG0174	20S proteasome, regulatory subunit beta type PSMB6/PSMB9/PRE3
Q99877	6	K	Histone H2B type 1-N OS=Homo sapiens OX=9606 GN=H2BC15 PE=1 SV=3	H2BC15	1	3.83385e-05	99.283	PEPSK(1)SAPAPK	3	0.37828	2	0.973	1.13	0.88	0.995	0.939	1.091	1.014	0.8476	nucleus	GO:0044085 cellular component biogenesis; GO:0016043 cellular component organization; GO:0034728 nucleosome organization; GO:0044267 cellular protein metabolic process; GO:0044237 cellular metabolic process; GO:0071704 organic substance metabolic process; GO:0006323 DNA packaging; GO:0008152 metabolic process; GO:0006334 nucleosome assembly; GO:0022607 cellular component assembly; GO:0065003 macr…	GO:0044421 extracellular region part; GO:0005737 cytoplasm; GO:0031982 vesicle; GO:0032991 macromolecular complex; GO:0044424 intracellular part; GO:0005623 cell; GO:0044422 organelle part; GO:0044427 chromosomal part; GO:0043228 non-membrane-bounded organelle; GO:0031974 membrane-enclosed lumen; GO:0070062 extracellular exosome; GO:0005654 nucleoplasm; GO:0070013 intracellular organelle lumen; G…	GO:0097159 organic cyclic compound binding; GO:1901363 heterocyclic compound binding; GO:0003677 DNA binding; GO:0046982 protein heterodimerization activity; GO:0005488 binding; GO:0046983 protein dimerization activity; GO:0003676 nucleic acid binding; GO:0005515 protein binding;	K11252	H2B; histone H2B	hsa05034 Alcoholism; hsa05203 Viral carcinogenesis; hsa05322 Systemic lupus erythematosus	IPR009072; IPR007125;	Histone-fold; Histone H2A/H2B/H3;	B	KOG1744	Histone H2B
Q99877	12	K	Histone H2B type 1-N OS=Homo sapiens OX=9606 GN=H2BC15 PE=1 SV=3	H2BC15	1	1.79542e-05	115.12	SAPAPK(1)K(1)GSK(1)K	4	-0.49371	9	1.057	1.016	1.016	0.994	0.986	0.98	0.958	0.037039	nucleus	GO:0044085 cellular component biogenesis; GO:0016043 cellular component organization; GO:0034728 nucleosome organization; GO:0044267 cellular protein metabolic process; GO:0044237 cellular metabolic process; GO:0071704 organic substance metabolic process; GO:0006323 DNA packaging; GO:0008152 metabolic process; GO:0006334 nucleosome assembly; GO:0022607 cellular component assembly; GO:0065003 macr…	GO:0044421 extracellular region part; GO:0005737 cytoplasm; GO:0031982 vesicle; GO:0032991 macromolecular complex; GO:0044424 intracellular part; GO:0005623 cell; GO:0044422 organelle part; GO:0044427 chromosomal part; GO:0043228 non-membrane-bounded organelle; GO:0031974 membrane-enclosed lumen; GO:0070062 extracellular exosome; GO:0005654 nucleoplasm; GO:0070013 intracellular organelle lumen; G…	GO:0097159 organic cyclic compound binding; GO:1901363 heterocyclic compound binding; GO:0003677 DNA binding; GO:0046982 protein heterodimerization activity; GO:0005488 binding; GO:0046983 protein dimerization activity; GO:0003676 nucleic acid binding; GO:0005515 protein binding;	K11252	H2B; histone H2B	hsa05034 Alcoholism; hsa05203 Viral carcinogenesis; hsa05322 Systemic lupus erythematosus	IPR009072; IPR007125;	Histone-fold; Histone H2A/H2B/H3;	B	KOG1744	Histone H2B
P13639	32	K	Elongation factor 2 OS=Homo sapiens OX=9606 GN=EEF2 PE=1 SV=4	EEF2	1	0.000910029	50.858	NMSVIAHVDHGK(1)STLTDSLVCK	4	-0.77941	1	0.655	0.728	0.777	1.058	1.229	1.282	1.652	0.0028208	cytoplasm	GO:0045321 leukocyte activation; GO:0032270 positive regulation of cellular protein metabolic process; GO:0006518 peptide metabolic process; GO:0010608 posttranscriptional regulation of gene expression; GO:0009891 positive regulation of biosynthetic process; GO:0044237 cellular metabolic process; GO:0009605 response to external stimulus; GO:0008213 protein alkylation; GO:0008152 metabolic process…	GO:0016020 membrane; GO:0034774 secretory granule lumen; GO:0044421 extracellular region part; GO:0031410 cytoplasmic vesicle; GO:0071944 cell periphery; GO:0098857 membrane microdomain; GO:0031982 vesicle; GO:0005737 cytoplasm; GO:0044433 cytoplasmic vesicle part; GO:0032991 macromolecular complex; GO:0044424 intracellular part; GO:0005623 cell; GO:1904813 ficolin-1-rich granule lumen; GO:004442…	GO:0051015 actin filament binding; GO:1901265 nucleoside phosphate binding; GO:0003746 translation elongation factor activity; GO:0019901 protein kinase binding; GO:0016817 hydrolase activity, acting on acid anhydrides; GO:0016787 hydrolase activity; GO:0005515 protein binding; GO:1901363 heterocyclic compound binding; GO:0097159 organic cyclic compound binding; GO:0016462 pyrophosphatase activit…	K03234	EEF2; elongation factor 2	hsa04152 AMPK signaling pathway; hsa04921 Oxytocin signaling pathway	IPR027417; IPR000795; IPR005517; IPR005225; IPR000640; IPR004161; IPR020568; IPR009022; IPR014721; IPR009000;	P-loop containing nucleoside triphosphate hydrolase; Transcription factor, GTP-binding domain; Translation elongation factor EFG/EF2, domain IV; Small GTP-binding protein domain; Translation elongation factor EFG, V domain; Translation elongation factor EFTu-like, domain 2; Ribosomal protein S5 domain 2-type fold; Elongation factor G, III-V domain; Ribosomal protein S5 domain 2-type fold, subgrou…	J	KOG0469	Elongation factor 2
P13639	571	K	Elongation factor 2 OS=Homo sapiens OX=9606 GN=EEF2 PE=1 SV=4	EEF2	1	3.14699e-17	154.28	DLEEDHACIPIK(1)K	2	-0.69618	3	1.467	1.535	1.479	0.652	0.65	0.715	0.45	1.99925e-05	cytoplasm	GO:0045321 leukocyte activation; GO:0032270 positive regulation of cellular protein metabolic process; GO:0006518 peptide metabolic process; GO:0010608 posttranscriptional regulation of gene expression; GO:0009891 positive regulation of biosynthetic process; GO:0044237 cellular metabolic process; GO:0009605 response to external stimulus; GO:0008213 protein alkylation; GO:0008152 metabolic process…	GO:0016020 membrane; GO:0034774 secretory granule lumen; GO:0044421 extracellular region part; GO:0031410 cytoplasmic vesicle; GO:0071944 cell periphery; GO:0098857 membrane microdomain; GO:0031982 vesicle; GO:0005737 cytoplasm; GO:0044433 cytoplasmic vesicle part; GO:0032991 macromolecular complex; GO:0044424 intracellular part; GO:0005623 cell; GO:1904813 ficolin-1-rich granule lumen; GO:004442…	GO:0051015 actin filament binding; GO:1901265 nucleoside phosphate binding; GO:0003746 translation elongation factor activity; GO:0019901 protein kinase binding; GO:0016817 hydrolase activity, acting on acid anhydrides; GO:0016787 hydrolase activity; GO:0005515 protein binding; GO:1901363 heterocyclic compound binding; GO:0097159 organic cyclic compound binding; GO:0016462 pyrophosphatase activit…	K03234	EEF2; elongation factor 2	hsa04152 AMPK signaling pathway; hsa04921 Oxytocin signaling pathway	IPR027417; IPR000795; IPR005517; IPR005225; IPR000640; IPR004161; IPR020568; IPR009022; IPR014721; IPR009000;	P-loop containing nucleoside triphosphate hydrolase; Transcription factor, GTP-binding domain; Translation elongation factor EFG/EF2, domain IV; Small GTP-binding protein domain; Translation elongation factor EFG, V domain; Translation elongation factor EFTu-like, domain 2; Ribosomal protein S5 domain 2-type fold; Elongation factor G, III-V domain; Ribosomal protein S5 domain 2-type fold, subgrou…	J	KOG0469	Elongation factor 2
P13639	239	K	Elongation factor 2 OS=Homo sapiens OX=9606 GN=EEF2 PE=1 SV=4	EEF2	1	5.81808e-05	98.508	FAAK(1)GEGQLGPAER	2	-0.10958	1	0.891	0.823	0.851	1.082	1.105	1.122	1.29	0.00054227	cytoplasm	GO:0045321 leukocyte activation; GO:0032270 positive regulation of cellular protein metabolic process; GO:0006518 peptide metabolic process; GO:0010608 posttranscriptional regulation of gene expression; GO:0009891 positive regulation of biosynthetic process; GO:0044237 cellular metabolic process; GO:0009605 response to external stimulus; GO:0008213 protein alkylation; GO:0008152 metabolic process…	GO:0016020 membrane; GO:0034774 secretory granule lumen; GO:0044421 extracellular region part; GO:0031410 cytoplasmic vesicle; GO:0071944 cell periphery; GO:0098857 membrane microdomain; GO:0031982 vesicle; GO:0005737 cytoplasm; GO:0044433 cytoplasmic vesicle part; GO:0032991 macromolecular complex; GO:0044424 intracellular part; GO:0005623 cell; GO:1904813 ficolin-1-rich granule lumen; GO:004442…	GO:0051015 actin filament binding; GO:1901265 nucleoside phosphate binding; GO:0003746 translation elongation factor activity; GO:0019901 protein kinase binding; GO:0016817 hydrolase activity, acting on acid anhydrides; GO:0016787 hydrolase activity; GO:0005515 protein binding; GO:1901363 heterocyclic compound binding; GO:0097159 organic cyclic compound binding; GO:0016462 pyrophosphatase activit…	K03234	EEF2; elongation factor 2	hsa04152 AMPK signaling pathway; hsa04921 Oxytocin signaling pathway	IPR027417; IPR000795; IPR005517; IPR005225; IPR000640; IPR004161; IPR020568; IPR009022; IPR014721; IPR009000;	P-loop containing nucleoside triphosphate hydrolase; Transcription factor, GTP-binding domain; Translation elongation factor EFG/EF2, domain IV; Small GTP-binding protein domain; Translation elongation factor EFG, V domain; Translation elongation factor EFTu-like, domain 2; Ribosomal protein S5 domain 2-type fold; Elongation factor G, III-V domain; Ribosomal protein S5 domain 2-type fold, subgrou…	J	KOG0469	Elongation factor 2
P13639	594	K	Elongation factor 2 OS=Homo sapiens OX=9606 GN=EEF2 PE=1 SV=4	EEF2	1	1.69803e-09	110.12	ETVSEESNVLCLSK(1)SPNK	3	-0.52971	1	1.437	1.587	1.307	0.754	0.662	0.709	0.491	0.00046028	cytoplasm	GO:0045321 leukocyte activation; GO:0032270 positive regulation of cellular protein metabolic process; GO:0006518 peptide metabolic process; GO:0010608 posttranscriptional regulation of gene expression; GO:0009891 positive regulation of biosynthetic process; GO:0044237 cellular metabolic process; GO:0009605 response to external stimulus; GO:0008213 protein alkylation; GO:0008152 metabolic process…	GO:0016020 membrane; GO:0034774 secretory granule lumen; GO:0044421 extracellular region part; GO:0031410 cytoplasmic vesicle; GO:0071944 cell periphery; GO:0098857 membrane microdomain; GO:0031982 vesicle; GO:0005737 cytoplasm; GO:0044433 cytoplasmic vesicle part; GO:0032991 macromolecular complex; GO:0044424 intracellular part; GO:0005623 cell; GO:1904813 ficolin-1-rich granule lumen; GO:004442…	GO:0051015 actin filament binding; GO:1901265 nucleoside phosphate binding; GO:0003746 translation elongation factor activity; GO:0019901 protein kinase binding; GO:0016817 hydrolase activity, acting on acid anhydrides; GO:0016787 hydrolase activity; GO:0005515 protein binding; GO:1901363 heterocyclic compound binding; GO:0097159 organic cyclic compound binding; GO:0016462 pyrophosphatase activit…	K03234	EEF2; elongation factor 2	hsa04152 AMPK signaling pathway; hsa04921 Oxytocin signaling pathway	IPR027417; IPR000795; IPR005517; IPR005225; IPR000640; IPR004161; IPR020568; IPR009022; IPR014721; IPR009000;	P-loop containing nucleoside triphosphate hydrolase; Transcription factor, GTP-binding domain; Translation elongation factor EFG/EF2, domain IV; Small GTP-binding protein domain; Translation elongation factor EFG, V domain; Translation elongation factor EFTu-like, domain 2; Ribosomal protein S5 domain 2-type fold; Elongation factor G, III-V domain; Ribosomal protein S5 domain 2-type fold, subgrou…	J	KOG0469	Elongation factor 2
P13639	638	K	Elongation factor 2 OS=Homo sapiens OX=9606 GN=EEF2 PE=1 SV=4	EEF2	1	0.00117745	56.514	YLAEK(1)YEWDVAEAR	3	0.3266	1	0.797	0.838	0.954	1.004	1.199	1.081	1.268	0.032779	cytoplasm	GO:0045321 leukocyte activation; GO:0032270 positive regulation of cellular protein metabolic process; GO:0006518 peptide metabolic process; GO:0010608 posttranscriptional regulation of gene expression; GO:0009891 positive regulation of biosynthetic process; GO:0044237 cellular metabolic process; GO:0009605 response to external stimulus; GO:0008213 protein alkylation; GO:0008152 metabolic process…	GO:0016020 membrane; GO:0034774 secretory granule lumen; GO:0044421 extracellular region part; GO:0031410 cytoplasmic vesicle; GO:0071944 cell periphery; GO:0098857 membrane microdomain; GO:0031982 vesicle; GO:0005737 cytoplasm; GO:0044433 cytoplasmic vesicle part; GO:0032991 macromolecular complex; GO:0044424 intracellular part; GO:0005623 cell; GO:1904813 ficolin-1-rich granule lumen; GO:004442…	GO:0051015 actin filament binding; GO:1901265 nucleoside phosphate binding; GO:0003746 translation elongation factor activity; GO:0019901 protein kinase binding; GO:0016817 hydrolase activity, acting on acid anhydrides; GO:0016787 hydrolase activity; GO:0005515 protein binding; GO:1901363 heterocyclic compound binding; GO:0097159 organic cyclic compound binding; GO:0016462 pyrophosphatase activit…	K03234	EEF2; elongation factor 2	hsa04152 AMPK signaling pathway; hsa04921 Oxytocin signaling pathway	IPR027417; IPR000795; IPR005517; IPR005225; IPR000640; IPR004161; IPR020568; IPR009022; IPR014721; IPR009000;	P-loop containing nucleoside triphosphate hydrolase; Transcription factor, GTP-binding domain; Translation elongation factor EFG/EF2, domain IV; Small GTP-binding protein domain; Translation elongation factor EFG, V domain; Translation elongation factor EFTu-like, domain 2; Ribosomal protein S5 domain 2-type fold; Elongation factor G, III-V domain; Ribosomal protein S5 domain 2-type fold, subgrou…	J	KOG0469	Elongation factor 2
P13639	322	K	Elongation factor 2 OS=Homo sapiens OX=9606 GN=EEF2 PE=1 SV=4	EEF2	0.999999	9.8251e-05	93.424	LDIK(1)LDSEDKDK	3	-0.31955	1	1.032	1.079	0.998	0.998	0.985	0.962	0.947	0.098043	cytoplasm	GO:0045321 leukocyte activation; GO:0032270 positive regulation of cellular protein metabolic process; GO:0006518 peptide metabolic process; GO:0010608 posttranscriptional regulation of gene expression; GO:0009891 positive regulation of biosynthetic process; GO:0044237 cellular metabolic process; GO:0009605 response to external stimulus; GO:0008213 protein alkylation; GO:0008152 metabolic process…	GO:0016020 membrane; GO:0034774 secretory granule lumen; GO:0044421 extracellular region part; GO:0031410 cytoplasmic vesicle; GO:0071944 cell periphery; GO:0098857 membrane microdomain; GO:0031982 vesicle; GO:0005737 cytoplasm; GO:0044433 cytoplasmic vesicle part; GO:0032991 macromolecular complex; GO:0044424 intracellular part; GO:0005623 cell; GO:1904813 ficolin-1-rich granule lumen; GO:004442…	GO:0051015 actin filament binding; GO:1901265 nucleoside phosphate binding; GO:0003746 translation elongation factor activity; GO:0019901 protein kinase binding; GO:0016817 hydrolase activity, acting on acid anhydrides; GO:0016787 hydrolase activity; GO:0005515 protein binding; GO:1901363 heterocyclic compound binding; GO:0097159 organic cyclic compound binding; GO:0016462 pyrophosphatase activit…	K03234	EEF2; elongation factor 2	hsa04152 AMPK signaling pathway; hsa04921 Oxytocin signaling pathway	IPR027417; IPR000795; IPR005517; IPR005225; IPR000640; IPR004161; IPR020568; IPR009022; IPR014721; IPR009000;	P-loop containing nucleoside triphosphate hydrolase; Transcription factor, GTP-binding domain; Translation elongation factor EFG/EF2, domain IV; Small GTP-binding protein domain; Translation elongation factor EFG, V domain; Translation elongation factor EFTu-like, domain 2; Ribosomal protein S5 domain 2-type fold; Elongation factor G, III-V domain; Ribosomal protein S5 domain 2-type fold, subgrou…	J	KOG0469	Elongation factor 2
P13639	407	K	Elongation factor 2 OS=Homo sapiens OX=9606 GN=EEF2 PE=1 SV=4	EEF2	1	0.0228879	58.083	MVPTSDK(1)GR	2	0.76095	1	0.986	1.134	1.051	1.042	0.912	0.949	0.915	0.193475	cytoplasm	GO:0045321 leukocyte activation; GO:0032270 positive regulation of cellular protein metabolic process; GO:0006518 peptide metabolic process; GO:0010608 posttranscriptional regulation of gene expression; GO:0009891 positive regulation of biosynthetic process; GO:0044237 cellular metabolic process; GO:0009605 response to external stimulus; GO:0008213 protein alkylation; GO:0008152 metabolic process…	GO:0016020 membrane; GO:0034774 secretory granule lumen; GO:0044421 extracellular region part; GO:0031410 cytoplasmic vesicle; GO:0071944 cell periphery; GO:0098857 membrane microdomain; GO:0031982 vesicle; GO:0005737 cytoplasm; GO:0044433 cytoplasmic vesicle part; GO:0032991 macromolecular complex; GO:0044424 intracellular part; GO:0005623 cell; GO:1904813 ficolin-1-rich granule lumen; GO:004442…	GO:0051015 actin filament binding; GO:1901265 nucleoside phosphate binding; GO:0003746 translation elongation factor activity; GO:0019901 protein kinase binding; GO:0016817 hydrolase activity, acting on acid anhydrides; GO:0016787 hydrolase activity; GO:0005515 protein binding; GO:1901363 heterocyclic compound binding; GO:0097159 organic cyclic compound binding; GO:0016462 pyrophosphatase activit…	K03234	EEF2; elongation factor 2	hsa04152 AMPK signaling pathway; hsa04921 Oxytocin signaling pathway	IPR027417; IPR000795; IPR005517; IPR005225; IPR000640; IPR004161; IPR020568; IPR009022; IPR014721; IPR009000;	P-loop containing nucleoside triphosphate hydrolase; Transcription factor, GTP-binding domain; Translation elongation factor EFG/EF2, domain IV; Small GTP-binding protein domain; Translation elongation factor EFG, V domain; Translation elongation factor EFTu-like, domain 2; Ribosomal protein S5 domain 2-type fold; Elongation factor G, III-V domain; Ribosomal protein S5 domain 2-type fold, subgrou…	J	KOG0469	Elongation factor 2
P13639	445	K	Elongation factor 2 OS=Homo sapiens OX=9606 GN=EEF2 PE=1 SV=4	EEF2	0.999994	0.00168593	73.632	KEDLYLK(1)PIQR	3	1.7704	1	0.94	1.032	0.988	0.987	1.013	1.041	1.027	0.42604	cytoplasm	GO:0045321 leukocyte activation; GO:0032270 positive regulation of cellular protein metabolic process; GO:0006518 peptide metabolic process; GO:0010608 posttranscriptional regulation of gene expression; GO:0009891 positive regulation of biosynthetic process; GO:0044237 cellular metabolic process; GO:0009605 response to external stimulus; GO:0008213 protein alkylation; GO:0008152 metabolic process…	GO:0016020 membrane; GO:0034774 secretory granule lumen; GO:0044421 extracellular region part; GO:0031410 cytoplasmic vesicle; GO:0071944 cell periphery; GO:0098857 membrane microdomain; GO:0031982 vesicle; GO:0005737 cytoplasm; GO:0044433 cytoplasmic vesicle part; GO:0032991 macromolecular complex; GO:0044424 intracellular part; GO:0005623 cell; GO:1904813 ficolin-1-rich granule lumen; GO:004442…	GO:0051015 actin filament binding; GO:1901265 nucleoside phosphate binding; GO:0003746 translation elongation factor activity; GO:0019901 protein kinase binding; GO:0016817 hydrolase activity, acting on acid anhydrides; GO:0016787 hydrolase activity; GO:0005515 protein binding; GO:1901363 heterocyclic compound binding; GO:0097159 organic cyclic compound binding; GO:0016462 pyrophosphatase activit…	K03234	EEF2; elongation factor 2	hsa04152 AMPK signaling pathway; hsa04921 Oxytocin signaling pathway	IPR027417; IPR000795; IPR005517; IPR005225; IPR000640; IPR004161; IPR020568; IPR009022; IPR014721; IPR009000;	P-loop containing nucleoside triphosphate hydrolase; Transcription factor, GTP-binding domain; Translation elongation factor EFG/EF2, domain IV; Small GTP-binding protein domain; Translation elongation factor EFG, V domain; Translation elongation factor EFTu-like, domain 2; Ribosomal protein S5 domain 2-type fold; Elongation factor G, III-V domain; Ribosomal protein S5 domain 2-type fold, subgrou…	J	KOG0469	Elongation factor 2
P13639	598	K	Elongation factor 2 OS=Homo sapiens OX=9606 GN=EEF2 PE=1 SV=4	EEF2	1	0.00264743	98.997	SPNK(1)HNR	3	0.56105	1	1.312	1.363	1.338	0.73	0.742	0.857	0.58	0.00046399	cytoplasm	GO:0045321 leukocyte activation; GO:0032270 positive regulation of cellular protein metabolic process; GO:0006518 peptide metabolic process; GO:0010608 posttranscriptional regulation of gene expression; GO:0009891 positive regulation of biosynthetic process; GO:0044237 cellular metabolic process; GO:0009605 response to external stimulus; GO:0008213 protein alkylation; GO:0008152 metabolic process…	GO:0016020 membrane; GO:0034774 secretory granule lumen; GO:0044421 extracellular region part; GO:0031410 cytoplasmic vesicle; GO:0071944 cell periphery; GO:0098857 membrane microdomain; GO:0031982 vesicle; GO:0005737 cytoplasm; GO:0044433 cytoplasmic vesicle part; GO:0032991 macromolecular complex; GO:0044424 intracellular part; GO:0005623 cell; GO:1904813 ficolin-1-rich granule lumen; GO:004442…	GO:0051015 actin filament binding; GO:1901265 nucleoside phosphate binding; GO:0003746 translation elongation factor activity; GO:0019901 protein kinase binding; GO:0016817 hydrolase activity, acting on acid anhydrides; GO:0016787 hydrolase activity; GO:0005515 protein binding; GO:1901363 heterocyclic compound binding; GO:0097159 organic cyclic compound binding; GO:0016462 pyrophosphatase activit…	K03234	EEF2; elongation factor 2	hsa04152 AMPK signaling pathway; hsa04921 Oxytocin signaling pathway	IPR027417; IPR000795; IPR005517; IPR005225; IPR000640; IPR004161; IPR020568; IPR009022; IPR014721; IPR009000;	P-loop containing nucleoside triphosphate hydrolase; Transcription factor, GTP-binding domain; Translation elongation factor EFG/EF2, domain IV; Small GTP-binding protein domain; Translation elongation factor EFG, V domain; Translation elongation factor EFTu-like, domain 2; Ribosomal protein S5 domain 2-type fold; Elongation factor G, III-V domain; Ribosomal protein S5 domain 2-type fold, subgrou…	J	KOG0469	Elongation factor 2
P13639	275	K	Elongation factor 2 OS=Homo sapiens OX=9606 GN=EEF2 PE=1 SV=4	EEF2	1	7.23734e-06	121.56	FSK(1)SATSPEGK	2	-0.72447	2	0.916	0.842	0.84	1.107	1.093	1.091	1.267	0.00119593	cytoplasm	GO:0045321 leukocyte activation; GO:0032270 positive regulation of cellular protein metabolic process; GO:0006518 peptide metabolic process; GO:0010608 posttranscriptional regulation of gene expression; GO:0009891 positive regulation of biosynthetic process; GO:0044237 cellular metabolic process; GO:0009605 response to external stimulus; GO:0008213 protein alkylation; GO:0008152 metabolic process…	GO:0016020 membrane; GO:0034774 secretory granule lumen; GO:0044421 extracellular region part; GO:0031410 cytoplasmic vesicle; GO:0071944 cell periphery; GO:0098857 membrane microdomain; GO:0031982 vesicle; GO:0005737 cytoplasm; GO:0044433 cytoplasmic vesicle part; GO:0032991 macromolecular complex; GO:0044424 intracellular part; GO:0005623 cell; GO:1904813 ficolin-1-rich granule lumen; GO:004442…	GO:0051015 actin filament binding; GO:1901265 nucleoside phosphate binding; GO:0003746 translation elongation factor activity; GO:0019901 protein kinase binding; GO:0016817 hydrolase activity, acting on acid anhydrides; GO:0016787 hydrolase activity; GO:0005515 protein binding; GO:1901363 heterocyclic compound binding; GO:0097159 organic cyclic compound binding; GO:0016462 pyrophosphatase activit…	K03234	EEF2; elongation factor 2	hsa04152 AMPK signaling pathway; hsa04921 Oxytocin signaling pathway	IPR027417; IPR000795; IPR005517; IPR005225; IPR000640; IPR004161; IPR020568; IPR009022; IPR014721; IPR009000;	P-loop containing nucleoside triphosphate hydrolase; Transcription factor, GTP-binding domain; Translation elongation factor EFG/EF2, domain IV; Small GTP-binding protein domain; Translation elongation factor EFG, V domain; Translation elongation factor EFTu-like, domain 2; Ribosomal protein S5 domain 2-type fold; Elongation factor G, III-V domain; Ribosomal protein S5 domain 2-type fold, subgrou…	J	KOG0469	Elongation factor 2
P13639	235	K	Elongation factor 2 OS=Homo sapiens OX=9606 GN=EEF2 PE=1 SV=4	EEF2	1	3.0626e-15	103.83	QFAEMYVAK(1)FAAK	2	1.8205	2	0.99	0.96	0.936	1.064	0.995	1.038	1.073	0.050276	cytoplasm	GO:0045321 leukocyte activation; GO:0032270 positive regulation of cellular protein metabolic process; GO:0006518 peptide metabolic process; GO:0010608 posttranscriptional regulation of gene expression; GO:0009891 positive regulation of biosynthetic process; GO:0044237 cellular metabolic process; GO:0009605 response to external stimulus; GO:0008213 protein alkylation; GO:0008152 metabolic process…	GO:0016020 membrane; GO:0034774 secretory granule lumen; GO:0044421 extracellular region part; GO:0031410 cytoplasmic vesicle; GO:0071944 cell periphery; GO:0098857 membrane microdomain; GO:0031982 vesicle; GO:0005737 cytoplasm; GO:0044433 cytoplasmic vesicle part; GO:0032991 macromolecular complex; GO:0044424 intracellular part; GO:0005623 cell; GO:1904813 ficolin-1-rich granule lumen; GO:004442…	GO:0051015 actin filament binding; GO:1901265 nucleoside phosphate binding; GO:0003746 translation elongation factor activity; GO:0019901 protein kinase binding; GO:0016817 hydrolase activity, acting on acid anhydrides; GO:0016787 hydrolase activity; GO:0005515 protein binding; GO:1901363 heterocyclic compound binding; GO:0097159 organic cyclic compound binding; GO:0016462 pyrophosphatase activit…	K03234	EEF2; elongation factor 2	hsa04152 AMPK signaling pathway; hsa04921 Oxytocin signaling pathway	IPR027417; IPR000795; IPR005517; IPR005225; IPR000640; IPR004161; IPR020568; IPR009022; IPR014721; IPR009000;	P-loop containing nucleoside triphosphate hydrolase; Transcription factor, GTP-binding domain; Translation elongation factor EFG/EF2, domain IV; Small GTP-binding protein domain; Translation elongation factor EFG, V domain; Translation elongation factor EFTu-like, domain 2; Ribosomal protein S5 domain 2-type fold; Elongation factor G, III-V domain; Ribosomal protein S5 domain 2-type fold, subgrou…	J	KOG0469	Elongation factor 2
P13639	572	K	Elongation factor 2 OS=Homo sapiens OX=9606 GN=EEF2 PE=1 SV=4	EEF2	1	2.97502e-05	136.49	K(1)SDPVVSYR	2	0.50487	2	1.144	1.157	1.132	0.891	0.954	0.882	0.794	0.00081876	cytoplasm	GO:0045321 leukocyte activation; GO:0032270 positive regulation of cellular protein metabolic process; GO:0006518 peptide metabolic process; GO:0010608 posttranscriptional regulation of gene expression; GO:0009891 positive regulation of biosynthetic process; GO:0044237 cellular metabolic process; GO:0009605 response to external stimulus; GO:0008213 protein alkylation; GO:0008152 metabolic process…	GO:0016020 membrane; GO:0034774 secretory granule lumen; GO:0044421 extracellular region part; GO:0031410 cytoplasmic vesicle; GO:0071944 cell periphery; GO:0098857 membrane microdomain; GO:0031982 vesicle; GO:0005737 cytoplasm; GO:0044433 cytoplasmic vesicle part; GO:0032991 macromolecular complex; GO:0044424 intracellular part; GO:0005623 cell; GO:1904813 ficolin-1-rich granule lumen; GO:004442…	GO:0051015 actin filament binding; GO:1901265 nucleoside phosphate binding; GO:0003746 translation elongation factor activity; GO:0019901 protein kinase binding; GO:0016817 hydrolase activity, acting on acid anhydrides; GO:0016787 hydrolase activity; GO:0005515 protein binding; GO:1901363 heterocyclic compound binding; GO:0097159 organic cyclic compound binding; GO:0016462 pyrophosphatase activit…	K03234	EEF2; elongation factor 2	hsa04152 AMPK signaling pathway; hsa04921 Oxytocin signaling pathway	IPR027417; IPR000795; IPR005517; IPR005225; IPR000640; IPR004161; IPR020568; IPR009022; IPR014721; IPR009000;	P-loop containing nucleoside triphosphate hydrolase; Transcription factor, GTP-binding domain; Translation elongation factor EFG/EF2, domain IV; Small GTP-binding protein domain; Translation elongation factor EFG, V domain; Translation elongation factor EFTu-like, domain 2; Ribosomal protein S5 domain 2-type fold; Elongation factor G, III-V domain; Ribosomal protein S5 domain 2-type fold, subgrou…	J	KOG0469	Elongation factor 2
P13639	512	K	Elongation factor 2 OS=Homo sapiens OX=9606 GN=EEF2 PE=1 SV=4	EEF2	1	0.00914701	48.527	VAVEAK(1)NPADLPK	3	3.4741	1									cytoplasm	GO:0045321 leukocyte activation; GO:0032270 positive regulation of cellular protein metabolic process; GO:0006518 peptide metabolic process; GO:0010608 posttranscriptional regulation of gene expression; GO:0009891 positive regulation of biosynthetic process; GO:0044237 cellular metabolic process; GO:0009605 response to external stimulus; GO:0008213 protein alkylation; GO:0008152 metabolic process…	GO:0016020 membrane; GO:0034774 secretory granule lumen; GO:0044421 extracellular region part; GO:0031410 cytoplasmic vesicle; GO:0071944 cell periphery; GO:0098857 membrane microdomain; GO:0031982 vesicle; GO:0005737 cytoplasm; GO:0044433 cytoplasmic vesicle part; GO:0032991 macromolecular complex; GO:0044424 intracellular part; GO:0005623 cell; GO:1904813 ficolin-1-rich granule lumen; GO:004442…	GO:0051015 actin filament binding; GO:1901265 nucleoside phosphate binding; GO:0003746 translation elongation factor activity; GO:0019901 protein kinase binding; GO:0016817 hydrolase activity, acting on acid anhydrides; GO:0016787 hydrolase activity; GO:0005515 protein binding; GO:1901363 heterocyclic compound binding; GO:0097159 organic cyclic compound binding; GO:0016462 pyrophosphatase activit…	K03234	EEF2; elongation factor 2	hsa04152 AMPK signaling pathway; hsa04921 Oxytocin signaling pathway	IPR027417; IPR000795; IPR005517; IPR005225; IPR000640; IPR004161; IPR020568; IPR009022; IPR014721; IPR009000;	P-loop containing nucleoside triphosphate hydrolase; Transcription factor, GTP-binding domain; Translation elongation factor EFG/EF2, domain IV; Small GTP-binding protein domain; Translation elongation factor EFG, V domain; Translation elongation factor EFTu-like, domain 2; Ribosomal protein S5 domain 2-type fold; Elongation factor G, III-V domain; Ribosomal protein S5 domain 2-type fold, subgrou…	J	KOG0469	Elongation factor 2
P13639	426	K	Elongation factor 2 OS=Homo sapiens OX=9606 GN=EEF2 PE=1 SV=4	EEF2	1	4.51555e-07	113.76	VFSGLVSTGLK(1)VR	2	-1.0457	2	1.047	1.037	1.073	0.94	0.965	1.004	0.921	0.0193202	cytoplasm	GO:0045321 leukocyte activation; GO:0032270 positive regulation of cellular protein metabolic process; GO:0006518 peptide metabolic process; GO:0010608 posttranscriptional regulation of gene expression; GO:0009891 positive regulation of biosynthetic process; GO:0044237 cellular metabolic process; GO:0009605 response to external stimulus; GO:0008213 protein alkylation; GO:0008152 metabolic process…	GO:0016020 membrane; GO:0034774 secretory granule lumen; GO:0044421 extracellular region part; GO:0031410 cytoplasmic vesicle; GO:0071944 cell periphery; GO:0098857 membrane microdomain; GO:0031982 vesicle; GO:0005737 cytoplasm; GO:0044433 cytoplasmic vesicle part; GO:0032991 macromolecular complex; GO:0044424 intracellular part; GO:0005623 cell; GO:1904813 ficolin-1-rich granule lumen; GO:004442…	GO:0051015 actin filament binding; GO:1901265 nucleoside phosphate binding; GO:0003746 translation elongation factor activity; GO:0019901 protein kinase binding; GO:0016817 hydrolase activity, acting on acid anhydrides; GO:0016787 hydrolase activity; GO:0005515 protein binding; GO:1901363 heterocyclic compound binding; GO:0097159 organic cyclic compound binding; GO:0016462 pyrophosphatase activit…	K03234	EEF2; elongation factor 2	hsa04152 AMPK signaling pathway; hsa04921 Oxytocin signaling pathway	IPR027417; IPR000795; IPR005517; IPR005225; IPR000640; IPR004161; IPR020568; IPR009022; IPR014721; IPR009000;	P-loop containing nucleoside triphosphate hydrolase; Transcription factor, GTP-binding domain; Translation elongation factor EFG/EF2, domain IV; Small GTP-binding protein domain; Translation elongation factor EFG, V domain; Translation elongation factor EFTu-like, domain 2; Ribosomal protein S5 domain 2-type fold; Elongation factor G, III-V domain; Ribosomal protein S5 domain 2-type fold, subgrou…	J	KOG0469	Elongation factor 2
P13639	308	K	Elongation factor 2 OS=Homo sapiens OX=9606 GN=EEF2 PE=1 SV=4	EEF2	1	3.74293e-05	118.28	VFDAIMNFK(1)K	3	-1.1934	5	1.047	1.055	0.987	0.995	0.978	0.987	0.958	0.122605	cytoplasm	GO:0045321 leukocyte activation; GO:0032270 positive regulation of cellular protein metabolic process; GO:0006518 peptide metabolic process; GO:0010608 posttranscriptional regulation of gene expression; GO:0009891 positive regulation of biosynthetic process; GO:0044237 cellular metabolic process; GO:0009605 response to external stimulus; GO:0008213 protein alkylation; GO:0008152 metabolic process…	GO:0016020 membrane; GO:0034774 secretory granule lumen; GO:0044421 extracellular region part; GO:0031410 cytoplasmic vesicle; GO:0071944 cell periphery; GO:0098857 membrane microdomain; GO:0031982 vesicle; GO:0005737 cytoplasm; GO:0044433 cytoplasmic vesicle part; GO:0032991 macromolecular complex; GO:0044424 intracellular part; GO:0005623 cell; GO:1904813 ficolin-1-rich granule lumen; GO:004442…	GO:0051015 actin filament binding; GO:1901265 nucleoside phosphate binding; GO:0003746 translation elongation factor activity; GO:0019901 protein kinase binding; GO:0016817 hydrolase activity, acting on acid anhydrides; GO:0016787 hydrolase activity; GO:0005515 protein binding; GO:1901363 heterocyclic compound binding; GO:0097159 organic cyclic compound binding; GO:0016462 pyrophosphatase activit…	K03234	EEF2; elongation factor 2	hsa04152 AMPK signaling pathway; hsa04921 Oxytocin signaling pathway	IPR027417; IPR000795; IPR005517; IPR005225; IPR000640; IPR004161; IPR020568; IPR009022; IPR014721; IPR009000;	P-loop containing nucleoside triphosphate hydrolase; Transcription factor, GTP-binding domain; Translation elongation factor EFG/EF2, domain IV; Small GTP-binding protein domain; Translation elongation factor EFG, V domain; Translation elongation factor EFTu-like, domain 2; Ribosomal protein S5 domain 2-type fold; Elongation factor G, III-V domain; Ribosomal protein S5 domain 2-type fold, subgrou…	J	KOG0469	Elongation factor 2
P13639	439	K	Elongation factor 2 OS=Homo sapiens OX=9606 GN=EEF2 PE=1 SV=4	EEF2	0.999989	0.00470919	62.088	K(1)EDLYLKPIQR	3	-0.4787	1	0.991	1.016	1.059	0.956	1.028	0.987	0.969	0.3315	cytoplasm	GO:0045321 leukocyte activation; GO:0032270 positive regulation of cellular protein metabolic process; GO:0006518 peptide metabolic process; GO:0010608 posttranscriptional regulation of gene expression; GO:0009891 positive regulation of biosynthetic process; GO:0044237 cellular metabolic process; GO:0009605 response to external stimulus; GO:0008213 protein alkylation; GO:0008152 metabolic process…	GO:0016020 membrane; GO:0034774 secretory granule lumen; GO:0044421 extracellular region part; GO:0031410 cytoplasmic vesicle; GO:0071944 cell periphery; GO:0098857 membrane microdomain; GO:0031982 vesicle; GO:0005737 cytoplasm; GO:0044433 cytoplasmic vesicle part; GO:0032991 macromolecular complex; GO:0044424 intracellular part; GO:0005623 cell; GO:1904813 ficolin-1-rich granule lumen; GO:004442…	GO:0051015 actin filament binding; GO:1901265 nucleoside phosphate binding; GO:0003746 translation elongation factor activity; GO:0019901 protein kinase binding; GO:0016817 hydrolase activity, acting on acid anhydrides; GO:0016787 hydrolase activity; GO:0005515 protein binding; GO:1901363 heterocyclic compound binding; GO:0097159 organic cyclic compound binding; GO:0016462 pyrophosphatase activit…	K03234	EEF2; elongation factor 2	hsa04152 AMPK signaling pathway; hsa04921 Oxytocin signaling pathway	IPR027417; IPR000795; IPR005517; IPR005225; IPR000640; IPR004161; IPR020568; IPR009022; IPR014721; IPR009000;	P-loop containing nucleoside triphosphate hydrolase; Transcription factor, GTP-binding domain; Translation elongation factor EFG/EF2, domain IV; Small GTP-binding protein domain; Translation elongation factor EFG, V domain; Translation elongation factor EFTu-like, domain 2; Ribosomal protein S5 domain 2-type fold; Elongation factor G, III-V domain; Ribosomal protein S5 domain 2-type fold, subgrou…	J	KOG0469	Elongation factor 2
Q6P587	137	K	Acylpyruvase FAHD1, mitochondrial OS=Homo sapiens OX=9606 GN=FAHD1 PE=1 SV=2	FAHD1	1	2.59017e-12	120.92	SFTASCPVSAFVPK(1)EK	3	0.83738	1	1.139	1.148	1.305	0.84	0.901	0.873	0.728	0.0028615	cytoplasm	GO:0008152 metabolic process;	GO:0016020 membrane; GO:0043229 intracellular organelle; GO:0044429 mitochondrial part; GO:0031090 organelle membrane; GO:0031967 organelle envelope; GO:0005737 cytoplasm; GO:0044446 intracellular organelle part; GO:0031981 nuclear lumen; GO:0044424 intracellular part; GO:0005829 cytosol; GO:0005623 cell; GO:0005739 mitochondrion; GO:0044422 organelle part; GO:0005740 mitochondrial envelope; GO:0…	GO:0034545 fumarylpyruvate hydrolase activity; GO:0047621 acylpyruvate hydrolase activity; GO:0003824 catalytic activity; GO:0016822 hydrolase activity, acting on acid carbon-carbon bonds; GO:0005488 binding; GO:0016830 carbon-carbon lyase activity; GO:0043167 ion binding; GO:0008948 oxaloacetate decarboxylase activity; GO:0016831 carboxy-lyase activity; GO:0046872 metal ion binding; GO:0043169 c…	K01557	FAHD1; acylpyruvate hydrolase [EC:3.7.1.5]	hsa00350 Tyrosine metabolism; hsa01100 Metabolic pathways	IPR011234;	Fumarylacetoacetase, C-terminal-related;	R	KOG1535	Predicted fumarylacetoacetate hydralase
P41252	844	K	Isoleucine--tRNA ligase, cytoplasmic OS=Homo sapiens OX=9606 GN=IARS PE=1 SV=2	IARS	1	0.00515717	80.688	TIPIK(1)YPLK	3	-0.52454	2	1.131	0.908	1.078	0.964	0.984	0.994	0.944	0.5098	cytoplasm	GO:0001649 osteoblast differentiation; GO:0065008 regulation of biological quality; GO:0006518 peptide metabolic process; GO:0010608 posttranscriptional regulation of gene expression; GO:0048869 cellular developmental process; GO:0044699 single-organism process; GO:0009058 biosynthetic process; GO:0006428 isoleucyl-tRNA aminoacylation; GO:0044237 cellular metabolic process; GO:0008152 metabolic p…	GO:0016020 membrane; GO:0044421 extracellular region part; GO:0031982 vesicle; GO:0005737 cytoplasm; GO:0044424 intracellular part; GO:0005623 cell; GO:0005829 cytosol; GO:0005576 extracellular region; GO:0043226 organelle; GO:0070062 extracellular exosome; GO:0005622 intracellular; GO:0044464 cell part; GO:1903561 extracellular vesicle; GO:0043227 membrane-bounded organelle; GO:0043230 extracell…	GO:0016876 ligase activity, forming aminoacyl-tRNA and related compounds; GO:0052689 carboxylic ester hydrolase activity; GO:1901265 nucleoside phosphate binding; GO:0016875 ligase activity, forming carbon-oxygen bonds; GO:0016874 ligase activity; GO:0005515 protein binding; GO:0016787 hydrolase activity; GO:0097159 organic cyclic compound binding; GO:1901363 heterocyclic compound binding; GO:000…	K01870	IARS, ileS; isoleucyl-tRNA synthetase [EC:6.1.1.5]	hsa00970 Aminoacyl-tRNA biosynthesis	IPR014729; IPR033709; IPR013155; IPR009008; IPR002300; IPR009080;	Rossmann-like alpha/beta/alpha sandwich fold; Isoleucyl tRNA synthetase type 2, anticodon-binding domain; Methionyl/Valyl/Leucyl/Isoleucyl-tRNA synthetase, anticodon-binding; Valyl/Leucyl/Isoleucyl-tRNA synthetase, editing domain; Aminoacyl-tRNA synthetase, class Ia; Aminoacyl-tRNA synthetase, class Ia, anticodon-binding;	J	KOG0434	Isoleucyl-tRNA synthetase
P41252	169	K	Isoleucine--tRNA ligase, cytoplasmic OS=Homo sapiens OX=9606 GN=IARS PE=1 SV=2	IARS	1	0.000556627	92.247	QLYDK(1)GLVYR	2	-0.62667	1	1.102	1.055	1.011	1.069	0.936	0.909	0.92	0.199977	cytoplasm	GO:0001649 osteoblast differentiation; GO:0065008 regulation of biological quality; GO:0006518 peptide metabolic process; GO:0010608 posttranscriptional regulation of gene expression; GO:0048869 cellular developmental process; GO:0044699 single-organism process; GO:0009058 biosynthetic process; GO:0006428 isoleucyl-tRNA aminoacylation; GO:0044237 cellular metabolic process; GO:0008152 metabolic p…	GO:0016020 membrane; GO:0044421 extracellular region part; GO:0031982 vesicle; GO:0005737 cytoplasm; GO:0044424 intracellular part; GO:0005623 cell; GO:0005829 cytosol; GO:0005576 extracellular region; GO:0043226 organelle; GO:0070062 extracellular exosome; GO:0005622 intracellular; GO:0044464 cell part; GO:1903561 extracellular vesicle; GO:0043227 membrane-bounded organelle; GO:0043230 extracell…	GO:0016876 ligase activity, forming aminoacyl-tRNA and related compounds; GO:0052689 carboxylic ester hydrolase activity; GO:1901265 nucleoside phosphate binding; GO:0016875 ligase activity, forming carbon-oxygen bonds; GO:0016874 ligase activity; GO:0005515 protein binding; GO:0016787 hydrolase activity; GO:0097159 organic cyclic compound binding; GO:1901363 heterocyclic compound binding; GO:000…	K01870	IARS, ileS; isoleucyl-tRNA synthetase [EC:6.1.1.5]	hsa00970 Aminoacyl-tRNA biosynthesis	IPR014729; IPR033709; IPR013155; IPR009008; IPR002300; IPR009080;	Rossmann-like alpha/beta/alpha sandwich fold; Isoleucyl tRNA synthetase type 2, anticodon-binding domain; Methionyl/Valyl/Leucyl/Isoleucyl-tRNA synthetase, anticodon-binding; Valyl/Leucyl/Isoleucyl-tRNA synthetase, editing domain; Aminoacyl-tRNA synthetase, class Ia; Aminoacyl-tRNA synthetase, class Ia, anticodon-binding;	J	KOG0434	Isoleucyl-tRNA synthetase
Q86VP6	1156	K	Cullin-associated NEDD8-dissociated protein 1 OS=Homo sapiens OX=9606 GN=CAND1 PE=1 SV=2	CAND1	1	0.0029114	109.66	ATCTTK(1)VK	2	-0.76433	1	1.718	1.882	1.712	0.446	0.471	0.538	0.274	3.721e-05	cytoplasm	GO:0060260 regulation of transcription initiation from RNA polymerase II promoter; GO:0044085 cellular component biogenesis; GO:0045321 leukocyte activation; GO:0048869 cellular developmental process; GO:0009891 positive regulation of biosynthetic process; GO:0044699 single-organism process; GO:0044237 cellular metabolic process; GO:0051234 establishment of localization; GO:0051130 positive regul…	GO:0016020 membrane; GO:0034774 secretory granule lumen; GO:0044421 extracellular region part; GO:0031410 cytoplasmic vesicle; GO:0031982 vesicle; GO:0005737 cytoplasm; GO:0044433 cytoplasmic vesicle part; GO:0032991 macromolecular complex; GO:0044424 intracellular part; GO:0005623 cell; GO:1904813 ficolin-1-rich granule lumen; GO:0044422 organelle part; GO:0070062 extracellular exosome; GO:01010…	GO:0005515 protein binding; GO:0017025 TBP-class protein binding; GO:0008134 transcription factor binding; GO:0005488 binding;	K17263	CAND1; cullin-associated NEDD8-dissociated protein 1		IPR011989; IPR016024; IPR013932;	Armadillo-like helical; Armadillo-type fold; TATA-binding protein interacting (TIP20);	R	KOG1824	TATA-binding protein-interacting protein
Q86VP6	1072	K	Cullin-associated NEDD8-dissociated protein 1 OS=Homo sapiens OX=9606 GN=CAND1 PE=1 SV=2	CAND1	1	2.19296e-05	69.422	EVEMGPFK(1)HTVDDGLDIR	3	0.33928	1	0.869	0.828	0.892	1.09	1.095	1.11	1.273	0.00042261	cytoplasm	GO:0060260 regulation of transcription initiation from RNA polymerase II promoter; GO:0044085 cellular component biogenesis; GO:0045321 leukocyte activation; GO:0048869 cellular developmental process; GO:0009891 positive regulation of biosynthetic process; GO:0044699 single-organism process; GO:0044237 cellular metabolic process; GO:0051234 establishment of localization; GO:0051130 positive regul…	GO:0016020 membrane; GO:0034774 secretory granule lumen; GO:0044421 extracellular region part; GO:0031410 cytoplasmic vesicle; GO:0031982 vesicle; GO:0005737 cytoplasm; GO:0044433 cytoplasmic vesicle part; GO:0032991 macromolecular complex; GO:0044424 intracellular part; GO:0005623 cell; GO:1904813 ficolin-1-rich granule lumen; GO:0044422 organelle part; GO:0070062 extracellular exosome; GO:01010…	GO:0005515 protein binding; GO:0017025 TBP-class protein binding; GO:0008134 transcription factor binding; GO:0005488 binding;	K17263	CAND1; cullin-associated NEDD8-dissociated protein 1		IPR011989; IPR016024; IPR013932;	Armadillo-like helical; Armadillo-type fold; TATA-binding protein interacting (TIP20);	R	KOG1824	TATA-binding protein-interacting protein
Q86VP6	574	K	Cullin-associated NEDD8-dissociated protein 1 OS=Homo sapiens OX=9606 GN=CAND1 PE=1 SV=2	CAND1	1	0.00447842	82.417	DLFTCTIK(1)R	2	-0.13578	1	1.332	1.403	1.407	0.723	0.759	0.762	0.542	1.76329e-05	cytoplasm	GO:0060260 regulation of transcription initiation from RNA polymerase II promoter; GO:0044085 cellular component biogenesis; GO:0045321 leukocyte activation; GO:0048869 cellular developmental process; GO:0009891 positive regulation of biosynthetic process; GO:0044699 single-organism process; GO:0044237 cellular metabolic process; GO:0051234 establishment of localization; GO:0051130 positive regul…	GO:0016020 membrane; GO:0034774 secretory granule lumen; GO:0044421 extracellular region part; GO:0031410 cytoplasmic vesicle; GO:0031982 vesicle; GO:0005737 cytoplasm; GO:0044433 cytoplasmic vesicle part; GO:0032991 macromolecular complex; GO:0044424 intracellular part; GO:0005623 cell; GO:1904813 ficolin-1-rich granule lumen; GO:0044422 organelle part; GO:0070062 extracellular exosome; GO:01010…	GO:0005515 protein binding; GO:0017025 TBP-class protein binding; GO:0008134 transcription factor binding; GO:0005488 binding;	K17263	CAND1; cullin-associated NEDD8-dissociated protein 1		IPR011989; IPR016024; IPR013932;	Armadillo-like helical; Armadillo-type fold; TATA-binding protein interacting (TIP20);	R	KOG1824	TATA-binding protein-interacting protein
O43865	286	K	S-adenosylhomocysteine hydrolase-like protein 1 OS=Homo sapiens OX=9606 GN=AHCYL1 PE=1 SV=2	AHCYL1	1	0.000233885	95.618	QK(1)FDNLYCCR	2	-2.066	1	1.227	1.089	1.163	0.962	0.919	0.821	0.777	0.0121953	cytoplasm	GO:0044700 single organism signaling; GO:0009116 nucleoside metabolic process; GO:1904385 cellular response to angiotensin; GO:0051169 nuclear transport; GO:0044237 cellular metabolic process; GO:0015031 protein transport; GO:0042044 fluid transport; GO:0008152 metabolic process; GO:0046130 purine ribonucleoside catabolic process; GO:0032879 regulation of localization; GO:0031440 regulation of mR…	GO:0016020 membrane; GO:0042175 nuclear outer membrane-endoplasmic reticulum membrane network; GO:0044421 extracellular region part; GO:0005783 endoplasmic reticulum; GO:0016324 apical plasma membrane; GO:0071944 cell periphery; GO:0031982 vesicle; GO:0005737 cytoplasm; GO:0044424 intracellular part; GO:0005623 cell; GO:0044422 organelle part; GO:0070062 extracellular exosome; GO:0098590 plasma m…	GO:0003723 RNA binding; GO:0016801 hydrolase activity, acting on ether bonds; GO:1901265 nucleoside phosphate binding; GO:0016787 hydrolase activity; GO:0005515 protein binding; GO:0000166 nucleotide binding; GO:0048037 cofactor binding; GO:1901363 heterocyclic compound binding; GO:0097159 organic cyclic compound binding; GO:0004013 adenosylhomocysteinase activity; GO:0042802 identical protein bi…	K01251	E3.3.1.1, ahcY; adenosylhomocysteinase [EC:3.3.1.1]	hsa00270 Cysteine and methionine metabolism; hsa01100 Metabolic pathways	IPR016040; IPR015878;	NAD(P)-binding domain; S-adenosyl-L-homocysteine hydrolase, NAD binding domain;	H	KOG1370	S-adenosylhomocysteine hydrolase
O43865	108	K	S-adenosylhomocysteine hydrolase-like protein 1 OS=Homo sapiens OX=9606 GN=AHCYL1 PE=1 SV=2	AHCYL1	1	2.22772e-05	116.24	GSSNFCVK(1)NIK	2	-0.21437	2	1.681	1.607	1.609	0.598	0.531	0.613	0.356	2.2281e-05	cytoplasm	GO:0044700 single organism signaling; GO:0009116 nucleoside metabolic process; GO:1904385 cellular response to angiotensin; GO:0051169 nuclear transport; GO:0044237 cellular metabolic process; GO:0015031 protein transport; GO:0042044 fluid transport; GO:0008152 metabolic process; GO:0046130 purine ribonucleoside catabolic process; GO:0032879 regulation of localization; GO:0031440 regulation of mR…	GO:0016020 membrane; GO:0042175 nuclear outer membrane-endoplasmic reticulum membrane network; GO:0044421 extracellular region part; GO:0005783 endoplasmic reticulum; GO:0016324 apical plasma membrane; GO:0071944 cell periphery; GO:0031982 vesicle; GO:0005737 cytoplasm; GO:0044424 intracellular part; GO:0005623 cell; GO:0044422 organelle part; GO:0070062 extracellular exosome; GO:0098590 plasma m…	GO:0003723 RNA binding; GO:0016801 hydrolase activity, acting on ether bonds; GO:1901265 nucleoside phosphate binding; GO:0016787 hydrolase activity; GO:0005515 protein binding; GO:0000166 nucleotide binding; GO:0048037 cofactor binding; GO:1901363 heterocyclic compound binding; GO:0097159 organic cyclic compound binding; GO:0004013 adenosylhomocysteinase activity; GO:0042802 identical protein bi…	K01251	E3.3.1.1, ahcY; adenosylhomocysteinase [EC:3.3.1.1]	hsa00270 Cysteine and methionine metabolism; hsa01100 Metabolic pathways	IPR016040; IPR015878;	NAD(P)-binding domain; S-adenosyl-L-homocysteine hydrolase, NAD binding domain;	H	KOG1370	S-adenosylhomocysteine hydrolase
P06899	121	K	Histone H2B type 1-J OS=Homo sapiens OX=9606 GN=H2BC11 PE=1 SV=3	H2BC11	1	0.00143512	105.13	AVTK(1)YTSAK	2	-1.0156	1	0.933	0.838	0.886	1.081	1.096	1.073	1.223	0.0030608	nucleus	GO:0044085 cellular component biogenesis; GO:0016043 cellular component organization; GO:0034728 nucleosome organization; GO:0098542 defense response to other organism; GO:0044267 cellular protein metabolic process; GO:0006959 humoral immune response; GO:0043207 response to external biotic stimulus; GO:0050896 response to stimulus; GO:0051707 response to other organism; GO:0044237 cellular metabo…	GO:0005615 extracellular space; GO:0044421 extracellular region part; GO:0005737 cytoplasm; GO:0032991 macromolecular complex; GO:0044424 intracellular part; GO:0005623 cell; GO:0044422 organelle part; GO:0044427 chromosomal part; GO:0043228 non-membrane-bounded organelle; GO:0031974 membrane-enclosed lumen; GO:0005654 nucleoplasm; GO:0070013 intracellular organelle lumen; GO:0044464 cell part; G…	GO:0097159 organic cyclic compound binding; GO:1901363 heterocyclic compound binding; GO:0003677 DNA binding; GO:0046982 protein heterodimerization activity; GO:0005488 binding; GO:0046983 protein dimerization activity; GO:0003676 nucleic acid binding; GO:0005515 protein binding;	K11252	H2B; histone H2B	hsa05034 Alcoholism; hsa05203 Viral carcinogenesis; hsa05322 Systemic lupus erythematosus	IPR009072; IPR007125;	Histone-fold; Histone H2A/H2B/H3;	B	KOG1744	Histone H2B
P05388	50	K	60S acidic ribosomal protein P0 OS=Homo sapiens OX=9606 GN=RPLP0 PE=1 SV=1	RPLP0	1	0.00102884	99.815	GK(1)AVVLMGK	3	0.050929	2	0.895	0.908	0.912	1.055	1.074	1.08	1.182	5.5462e-05	cytoplasm,nucleus	GO:0044085 cellular component biogenesis; GO:0022613 ribonucleoprotein complex biogenesis; GO:0072594 establishment of protein localization to organelle; GO:0006518 peptide metabolic process; GO:0009058 biosynthetic process; GO:0044764 multi-organism cellular process; GO:0044237 cellular metabolic process; GO:0071345 cellular response to cytokine stimulus; GO:0015031 protein transport; GO:0051234…	GO:0016020 membrane; GO:0030425 dendrite; GO:0044421 extracellular region part; GO:0005783 endoplasmic reticulum; GO:0030054 cell junction; GO:0031982 vesicle; GO:0005737 cytoplasm; GO:0032991 macromolecular complex; GO:0044424 intracellular part; GO:0005623 cell; GO:0036464 cytoplasmic ribonucleoprotein granule; GO:0044422 organelle part; GO:0043228 non-membrane-bounded organelle; GO:0070062 ext…	GO:0097159 organic cyclic compound binding; GO:1901363 heterocyclic compound binding; GO:0003723 RNA binding; GO:0005488 binding; GO:0003676 nucleic acid binding; GO:0005515 protein binding; GO:0005198 structural molecule activity; GO:0003735 structural constituent of ribosome;	K02941	RP-LP0, RPLP0; large subunit ribosomal protein LP0	hsa03010 Ribosome			J	KOG0815	60S acidic ribosomal protein P0
P05388	10	K	60S acidic ribosomal protein P0 OS=Homo sapiens OX=9606 GN=RPLP0 PE=1 SV=1	RPLP0	1	2.31395e-05	127.17	ATWK(1)SNYFLK	2	-1.0825	1	0.996	0.995	0.986	1.014	0.994	1.025	1.019	0.123817	cytoplasm,nucleus	GO:0044085 cellular component biogenesis; GO:0022613 ribonucleoprotein complex biogenesis; GO:0072594 establishment of protein localization to organelle; GO:0006518 peptide metabolic process; GO:0009058 biosynthetic process; GO:0044764 multi-organism cellular process; GO:0044237 cellular metabolic process; GO:0071345 cellular response to cytokine stimulus; GO:0015031 protein transport; GO:0051234…	GO:0016020 membrane; GO:0030425 dendrite; GO:0044421 extracellular region part; GO:0005783 endoplasmic reticulum; GO:0030054 cell junction; GO:0031982 vesicle; GO:0005737 cytoplasm; GO:0032991 macromolecular complex; GO:0044424 intracellular part; GO:0005623 cell; GO:0036464 cytoplasmic ribonucleoprotein granule; GO:0044422 organelle part; GO:0043228 non-membrane-bounded organelle; GO:0070062 ext…	GO:0097159 organic cyclic compound binding; GO:1901363 heterocyclic compound binding; GO:0003723 RNA binding; GO:0005488 binding; GO:0003676 nucleic acid binding; GO:0005515 protein binding; GO:0005198 structural molecule activity; GO:0003735 structural constituent of ribosome;	K02941	RP-LP0, RPLP0; large subunit ribosomal protein LP0	hsa03010 Ribosome			J	KOG0815	60S acidic ribosomal protein P0
Q6NVY1	42	K	3-hydroxyisobutyryl-CoA hydrolase, mitochondrial OS=Homo sapiens OX=9606 GN=HIBCH PE=1 SV=2	HIBCH	1	3.31192e-05	101.53	HTDAAEEVLLEK(1)K	3	-0.054608	1	1.5	1.553	1.57	0.618	0.652	0.651	0.416	1.2496e-06	mitochondria	GO:1901606 alpha-amino acid catabolic process; GO:0044712 single-organism catabolic process; GO:0044281 small molecule metabolic process; GO:0044763 single-organism cellular process; GO:0006574 valine catabolic process; GO:0006807 nitrogen compound metabolic process; GO:0044699 single-organism process; GO:0044282 small molecule catabolic process; GO:1901605 alpha-amino acid metabolic process; GO:…	GO:0005759 mitochondrial matrix; GO:0043229 intracellular organelle; GO:0044421 extracellular region part; GO:0044429 mitochondrial part; GO:0005737 cytoplasm; GO:0044446 intracellular organelle part; GO:0031982 vesicle; GO:0044424 intracellular part; GO:0005623 cell; GO:0005576 extracellular region; GO:0044422 organelle part; GO:0005739 mitochondrion; GO:0043231 intracellular membrane-bounded or…	GO:0016289 CoA hydrolase activity; GO:0016787 hydrolase activity; GO:0016790 thiolester hydrolase activity; GO:0003824 catalytic activity; GO:0003860 3-hydroxyisobutyryl-CoA hydrolase activity; GO:0016788 hydrolase activity, acting on ester bonds;	K05605	HIBCH; 3-hydroxyisobutyryl-CoA hydrolase [EC:3.1.2.4]	hsa00280 Valine, leucine and isoleucine degradation; hsa00410 beta-Alanine metabolism; hsa00640 Propanoate metabolism; hsa01100 Metabolic pathways; hsa01200 Carbon metabolism	IPR029045; IPR014748;	ClpP/crotonase-like domain; Crontonase, C-terminal;	I	KOG1684	Enoyl-CoA hydratase
Q6NVY1	252	K	3-hydroxyisobutyryl-CoA hydrolase, mitochondrial OS=Homo sapiens OX=9606 GN=HIBCH PE=1 SV=2	HIBCH	1	2.1083e-05	88.574	ENIASVLENYHTESK(1)IDR	3	0.44551	1	0.953	0.945	0.98	0.914	1.114	1.063	1.074	0.32528	mitochondria	GO:1901606 alpha-amino acid catabolic process; GO:0044712 single-organism catabolic process; GO:0044281 small molecule metabolic process; GO:0044763 single-organism cellular process; GO:0006574 valine catabolic process; GO:0006807 nitrogen compound metabolic process; GO:0044699 single-organism process; GO:0044282 small molecule catabolic process; GO:1901605 alpha-amino acid metabolic process; GO:…	GO:0005759 mitochondrial matrix; GO:0043229 intracellular organelle; GO:0044421 extracellular region part; GO:0044429 mitochondrial part; GO:0005737 cytoplasm; GO:0044446 intracellular organelle part; GO:0031982 vesicle; GO:0044424 intracellular part; GO:0005623 cell; GO:0005576 extracellular region; GO:0044422 organelle part; GO:0005739 mitochondrion; GO:0043231 intracellular membrane-bounded or…	GO:0016289 CoA hydrolase activity; GO:0016787 hydrolase activity; GO:0016790 thiolester hydrolase activity; GO:0003824 catalytic activity; GO:0003860 3-hydroxyisobutyryl-CoA hydrolase activity; GO:0016788 hydrolase activity, acting on ester bonds;	K05605	HIBCH; 3-hydroxyisobutyryl-CoA hydrolase [EC:3.1.2.4]	hsa00280 Valine, leucine and isoleucine degradation; hsa00410 beta-Alanine metabolism; hsa00640 Propanoate metabolism; hsa01100 Metabolic pathways; hsa01200 Carbon metabolism	IPR029045; IPR014748;	ClpP/crotonase-like domain; Crontonase, C-terminal;	I	KOG1684	Enoyl-CoA hydratase
Q6NVY1	108	K	3-hydroxyisobutyryl-CoA hydrolase, mitochondrial OS=Homo sapiens OX=9606 GN=HIBCH PE=1 SV=2	HIBCH	1	0.0202569	67.334	VISEAEK(1)AK	2	0.65686	1	0.966	0.976	1.048	1.019	0.973	1.032	1.011	0.72816	mitochondria	GO:1901606 alpha-amino acid catabolic process; GO:0044712 single-organism catabolic process; GO:0044281 small molecule metabolic process; GO:0044763 single-organism cellular process; GO:0006574 valine catabolic process; GO:0006807 nitrogen compound metabolic process; GO:0044699 single-organism process; GO:0044282 small molecule catabolic process; GO:1901605 alpha-amino acid metabolic process; GO:…	GO:0005759 mitochondrial matrix; GO:0043229 intracellular organelle; GO:0044421 extracellular region part; GO:0044429 mitochondrial part; GO:0005737 cytoplasm; GO:0044446 intracellular organelle part; GO:0031982 vesicle; GO:0044424 intracellular part; GO:0005623 cell; GO:0005576 extracellular region; GO:0044422 organelle part; GO:0005739 mitochondrion; GO:0043231 intracellular membrane-bounded or…	GO:0016289 CoA hydrolase activity; GO:0016787 hydrolase activity; GO:0016790 thiolester hydrolase activity; GO:0003824 catalytic activity; GO:0003860 3-hydroxyisobutyryl-CoA hydrolase activity; GO:0016788 hydrolase activity, acting on ester bonds;	K05605	HIBCH; 3-hydroxyisobutyryl-CoA hydrolase [EC:3.1.2.4]	hsa00280 Valine, leucine and isoleucine degradation; hsa00410 beta-Alanine metabolism; hsa00640 Propanoate metabolism; hsa01100 Metabolic pathways; hsa01200 Carbon metabolism	IPR029045; IPR014748;	ClpP/crotonase-like domain; Crontonase, C-terminal;	I	KOG1684	Enoyl-CoA hydratase
Q6P996	358	K	Pyridoxal-dependent decarboxylase domain-containing protein 1 OS=Homo sapiens OX=9606 GN=PDXDC1 PE=1 SV=2	PDXDC1	1	0.00214031	74.53	IK(1)HACQLSQR	3	-0.9615	1	1.253	1.351	1.229	0.886	0.817	0.758	0.642	0.00114466	cytoplasm	GO:0008152 metabolic process; GO:0044710 single-organism metabolic process; GO:0044281 small molecule metabolic process; GO:0044763 single-organism cellular process; GO:0019752 carboxylic acid metabolic process; GO:0044699 single-organism process; GO:0006082 organic acid metabolic process; GO:0044237 cellular metabolic process; GO:0009987 cellular process; GO:0043436 oxoacid metabolic process; GO…	GO:0043231 intracellular membrane-bounded organelle; GO:0043226 organelle; GO:0043229 intracellular organelle; GO:0044464 cell part; GO:0005622 intracellular; GO:0005737 cytoplasm; GO:0012505 endomembrane system; GO:0044424 intracellular part; GO:0005794 Golgi apparatus; GO:0043227 membrane-bounded organelle; GO:0005623 cell; GO:0044444 cytoplasmic part;	GO:0097159 organic cyclic compound binding; GO:1901363 heterocyclic compound binding; GO:0050839 cell adhesion molecule binding; GO:0003824 catalytic activity; GO:0005488 binding; GO:0016830 carbon-carbon lyase activity; GO:0045296 cadherin binding; GO:0043167 ion binding; GO:0016831 carboxy-lyase activity; GO:0016829 lyase activity; GO:0005515 protein binding; GO:0043168 anion binding; GO:004803…				IPR015424; IPR015421; IPR015422;	Pyridoxal phosphate-dependent transferase; Pyridoxal phosphate-dependent transferase, major region, subdomain 1; Pyridoxal phosphate-dependent transferase, major region, subdomain 2;	E	KOG0630	Predicted pyridoxal-dependent decarboxylase
Q9C0B1	469	K	Alpha-ketoglutarate-dependent dioxygenase FTO OS=Homo sapiens OX=9606 GN=FTO PE=1 SV=3	FTO	1	6.61723e-06	122.55	TLPADQK(1)PECR	2	-1.0807	1	1.579	1.476	1.506	0.627	0.677	0.663	0.431	1.50745e-05	cytoplasm	GO:0065008 regulation of biological quality; GO:0070989 oxidative demethylation; GO:0080111 DNA demethylation; GO:0044699 single-organism process; GO:0009451 RNA modification; GO:0044237 cellular metabolic process; GO:0048871 multicellular organismal homeostasis; GO:0035511 oxidative DNA demethylation; GO:0035510 DNA dealkylation; GO:0008152 metabolic process; GO:0035553 oxidative single-stranded…	GO:0043229 intracellular organelle; GO:0044446 intracellular organelle part; GO:0031981 nuclear lumen; GO:0044424 intracellular part; GO:0016604 nuclear body; GO:0005623 cell; GO:0044422 organelle part; GO:0043231 intracellular membrane-bounded organelle; GO:0043226 organelle; GO:0031974 membrane-enclosed lumen; GO:0005634 nucleus; GO:0005654 nucleoplasm; GO:0070013 intracellular organelle lumen;…	GO:0005506 iron ion binding; GO:0035514 DNA demethylase activity; GO:0043167 ion binding; GO:0043734 DNA-N1-methyladenine dioxygenase activity; GO:0016705 oxidoreductase activity, acting on paired donors, with incorporation or reduction of molecular oxygen; GO:0035516 oxidative DNA demethylase activity; GO:0016706 oxidoreductase activity, acting on paired donors, with incorporation or reduction o…	K19469	FTO; mRNA N6-methyladenine demethylase [EC:1.14.11.53]		IPR024366; IPR024367;	Alpha-ketoglutarate-dependent dioxygenase FTO, C-terminal; Alpha-ketoglutarate-dependent dioxygenase FTO, catalytic domain;
P45973	91	K	Chromobox protein homolog 5 OS=Homo sapiens OX=9606 GN=CBX5 PE=1 SV=1	CBX5	1	6.4636e-18	162.37	K(1)SNFSNSADDIK	2	-0.43997	1	0.616	0.7	0.656	1.302	1.23	1.179	1.882	0.000176434	nucleus	GO:0050794 regulation of cellular process; GO:0044707 single-multicellular organism process; GO:0007596 blood coagulation; GO:0065008 regulation of biological quality; GO:0060255 regulation of macromolecule metabolic process; GO:0019219 regulation of nucleobase-containing compound metabolic process; GO:0044699 single-organism process; GO:0044764 multi-organism cellular process; GO:0048519 negativ…	GO:0000784 nuclear chromosome, telomeric region; GO:0000781 chromosome, telomeric region; GO:0032991 macromolecular complex; GO:0017053 transcriptional repressor complex; GO:0044424 intracellular part; GO:0005623 cell; GO:0000792 heterochromatin; GO:0000118 histone deacetylase complex; GO:0044422 organelle part; GO:0044427 chromosomal part; GO:0043228 non-membrane-bounded organelle; GO:0031974 me…	GO:0042393 histone binding; GO:0042802 identical protein binding; GO:0042826 histone deacetylase binding; GO:0030674 protein binding, bridging; GO:0070491 repressing transcription factor binding; GO:0035064 methylated histone binding; GO:0042803 protein homodimerization activity; GO:0005488 binding; GO:0046983 protein dimerization activity; GO:0060090 binding, bridging; GO:0005515 protein binding…	K11587	CBX5, HP1A; chromobox protein 5		IPR017984; IPR008251; IPR023780; IPR016197; IPR000953;	Chromo domain subgroup; Chromo shadow domain; Chromo domain; Chromo domain-like; Chromo/chromo shadow domain;	B	KOG1911	Heterochromatin-associated protein HP1 and related CHROMO domain proteins
P09001	235	K	39S ribosomal protein L3, mitochondrial OS=Homo sapiens OX=9606 GN=MRPL3 PE=1 SV=1	MRPL3	1	7.32746e-11	124.42	GQPATHGQTK(1)THR	3	-0.88038	2	0.604	0.565	0.712	1.324	1.19	1.258	2.005	0.00074339	cytoplasm	GO:0016043 cellular component organization; GO:0006518 peptide metabolic process; GO:0044267 cellular protein metabolic process; GO:0044699 single-organism process; GO:0009058 biosynthetic process; GO:1901566 organonitrogen compound biosynthetic process; GO:0044237 cellular metabolic process; GO:0043241 protein complex disassembly; GO:0071704 organic substance metabolic process; GO:0008152 metabo…	GO:0016020 membrane; GO:0031090 organelle membrane; GO:0005737 cytoplasm; GO:0032991 macromolecular complex; GO:0044424 intracellular part; GO:0005762 mitochondrial large ribosomal subunit; GO:0005623 cell; GO:0000313 organellar ribosome; GO:0044422 organelle part; GO:0043228 non-membrane-bounded organelle; GO:0005740 mitochondrial envelope; GO:0031974 membrane-enclosed lumen; GO:0070013 intracel…	GO:0097159 organic cyclic compound binding; GO:1901363 heterocyclic compound binding; GO:0003723 RNA binding; GO:0005488 binding; GO:0003676 nucleic acid binding; GO:0005198 structural molecule activity; GO:0003735 structural constituent of ribosome;	K02906	RP-L3, MRPL3, rplC; large subunit ribosomal protein L3	hsa03010 Ribosome	IPR009000;	Translation protein, beta-barrel domain;	J	KOG3141	Mitochondrial/chloroplast ribosomal protein L3
Q9Y6G9	175	K	Cytoplasmic dynein 1 light intermediate chain 1 OS=Homo sapiens OX=9606 GN=DYNC1LI1 PE=1 SV=3	DYNC1LI1	1	0.0107025	75.109	EHVDK(1)LK	3	0.96197	1	0.957	1.015	0.949	1.06	0.981	1.03	1.051	0.181478	cytoplasm	GO:0045321 leukocyte activation; GO:0007067 mitotic nuclear division; GO:0044699 single-organism process; GO:0044764 multi-organism cellular process; GO:0010564 regulation of cell cycle process; GO:0030071 regulation of mitotic metaphase/anaphase transition; GO:0051234 establishment of localization; GO:0051783 regulation of nuclear division; GO:0051649 establishment of localization in cell; GO:19…	GO:0016020 membrane; GO:0005874 microtubule; GO:0031090 organelle membrane; GO:0031410 cytoplasmic vesicle; GO:0071944 cell periphery; GO:0031982 vesicle; GO:0005737 cytoplasm; GO:0044433 cytoplasmic vesicle part; GO:0032991 macromolecular complex; GO:0044424 intracellular part; GO:0099512 supramolecular fiber; GO:0005623 cell; GO:0099080 supramolecular complex; GO:0000777 condensed chromosome ki…	GO:1901265 nucleoside phosphate binding; GO:0003774 motor activity; GO:0016817 hydrolase activity, acting on acid anhydrides; GO:0005515 protein binding; GO:0016787 hydrolase activity; GO:0097159 organic cyclic compound binding; GO:1901363 heterocyclic compound binding; GO:0019003 GDP binding; GO:0016462 pyrophosphatase activity; GO:0032553 ribonucleotide binding; GO:0003824 catalytic activity; G…	K10416	DYNC1LI, DNCLI; dynein light intermediate chain 1, cytosolic	hsa04145 Phagosome; hsa04962 Vasopressin-regulated water reabsorption; hsa05132 Salmonella infection	IPR027417;	P-loop containing nucleoside triphosphate hydrolase;	N	KOG3905	Dynein light intermediate chain
P46087	91	K	Probable 28S rRNA (cytosine(4447)-C(5))-methyltransferase OS=Homo sapiens OX=9606 GN=NOP2 PE=1 SV=2	NOP2	1	0.0183096	44.426	GISAGAVQTAGK(1)K	3	3.0228	1									nucleus	GO:0050794 regulation of cellular process; GO:0044085 cellular component biogenesis; GO:0022613 ribonucleoprotein complex biogenesis; GO:0042127 regulation of cell proliferation; GO:0006725 cellular aromatic compound metabolic process; GO:0060255 regulation of macromolecule metabolic process; GO:0019219 regulation of nucleobase-containing compound metabolic process; GO:0000154 rRNA modification; …	GO:0043229 intracellular organelle; GO:0043232 intracellular non-membrane-bounded organelle; GO:0044446 intracellular organelle part; GO:0031981 nuclear lumen; GO:0044424 intracellular part; GO:0005730 nucleolus; GO:0005623 cell; GO:0044422 organelle part; GO:0043228 non-membrane-bounded organelle; GO:0043226 organelle; GO:0043231 intracellular membrane-bounded organelle; GO:0031974 membrane-encl…	GO:0003723 RNA binding; GO:0008757 S-adenosylmethionine-dependent methyltransferase activity; GO:0016434 rRNA (cytosine) methyltransferase activity; GO:0008168 methyltransferase activity; GO:0016741 transferase activity, transferring one-carbon groups; GO:0005515 protein binding; GO:0008169 C-methyltransferase activity; GO:1901363 heterocyclic compound binding; GO:0097159 organic cyclic compound …	K14835	NOP2; 25S rRNA (cytosine2870-C5)-methyltransferase [EC:2.1.1.310]		IPR001678; IPR011023; IPR029063; IPR031341;	SAM-dependent methyltransferase RsmB/NOP2-type; Nop2p; S-adenosyl-L-methionine-dependent methyltransferase; Ribosomal RNA small subunit methyltransferase F, N-terminal;	A	KOG1122	tRNA and rRNA cytosine-C5-methylase (nucleolar protein NOL1/NOP2)
P50990	152	K	T-complex protein 1 subunit theta OS=Homo sapiens OX=9606 GN=CCT8 PE=1 SV=4	CCT8	1	3.19011e-09	112.34	AHEILPNLVCCSAK(1)NLR	4	-0.11745	2	1.183	1.029	1.183	0.934	0.914	0.908	0.812	0.0119815	cytoplasm	GO:0044085 cellular component biogenesis; GO:0065008 regulation of biological quality; GO:0045321 leukocyte activation; GO:0035036 sperm-egg recognition; GO:0022414 reproductive process; GO:0061077 chaperone-mediated protein folding; GO:0009891 positive regulation of biosynthetic process; GO:0044699 single-organism process; GO:1901998 toxin transport; GO:1904816 positive regulation of protein loc…	GO:0044421 extracellular region part; GO:0005737 cytoplasm; GO:0044433 cytoplasmic vesicle part; GO:0032991 macromolecular complex; GO:0035578 azurophil granule lumen; GO:0099080 supramolecular complex; GO:0005623 cell; GO:1904813 ficolin-1-rich granule lumen; GO:0044422 organelle part; GO:0002199 zona pellucida receptor complex; GO:0005775 vacuolar lumen; GO:0043228 non-membrane-bounded organell…	GO:1901265 nucleoside phosphate binding; GO:0016817 hydrolase activity, acting on acid anhydrides; GO:0016787 hydrolase activity; GO:0005515 protein binding; GO:0044183 protein binding involved in protein folding; GO:0016887 ATPase activity; GO:0097159 organic cyclic compound binding; GO:1901363 heterocyclic compound binding; GO:0016462 pyrophosphatase activity; GO:0003824 catalytic activity; GO:…	K09500	CCT8; T-complex protein 1 subunit theta		IPR027410; IPR027409; IPR027413;	TCP-1-like chaperonin intermediate domain; GroEL-like apical domain; GroEL-like equatorial domain;	O	KOG0362	Chaperonin complex component, TCP-1 theta subunit (CCT8)
P50990	439	K	T-complex protein 1 subunit theta OS=Homo sapiens OX=9606 GN=CCT8 PE=1 SV=4	CCT8	1	3.35155e-16	132.51	QITSYGETCPGLEQYAIK(1)K	3	-0.12578	2	1.297	1.277	1.134	0.838	0.859	0.848	0.686	0.00095846	cytoplasm	GO:0044085 cellular component biogenesis; GO:0065008 regulation of biological quality; GO:0045321 leukocyte activation; GO:0035036 sperm-egg recognition; GO:0022414 reproductive process; GO:0061077 chaperone-mediated protein folding; GO:0009891 positive regulation of biosynthetic process; GO:0044699 single-organism process; GO:1901998 toxin transport; GO:1904816 positive regulation of protein loc…	GO:0044421 extracellular region part; GO:0005737 cytoplasm; GO:0044433 cytoplasmic vesicle part; GO:0032991 macromolecular complex; GO:0035578 azurophil granule lumen; GO:0099080 supramolecular complex; GO:0005623 cell; GO:1904813 ficolin-1-rich granule lumen; GO:0044422 organelle part; GO:0002199 zona pellucida receptor complex; GO:0005775 vacuolar lumen; GO:0043228 non-membrane-bounded organell…	GO:1901265 nucleoside phosphate binding; GO:0016817 hydrolase activity, acting on acid anhydrides; GO:0016787 hydrolase activity; GO:0005515 protein binding; GO:0044183 protein binding involved in protein folding; GO:0016887 ATPase activity; GO:0097159 organic cyclic compound binding; GO:1901363 heterocyclic compound binding; GO:0016462 pyrophosphatase activity; GO:0003824 catalytic activity; GO:…	K09500	CCT8; T-complex protein 1 subunit theta		IPR027410; IPR027409; IPR027413;	TCP-1-like chaperonin intermediate domain; GroEL-like apical domain; GroEL-like equatorial domain;	O	KOG0362	Chaperonin complex component, TCP-1 theta subunit (CCT8)
P50990	466	K	T-complex protein 1 subunit theta OS=Homo sapiens OX=9606 GN=CCT8 PE=1 SV=4	CCT8	1	3.79456e-05	90.442	ANEVISK(1)LYAVHQEGNK	3	0.62753	1	1.218	1.196	1.183	0.859	0.879	0.877	0.727	4.5672e-06	cytoplasm	GO:0044085 cellular component biogenesis; GO:0065008 regulation of biological quality; GO:0045321 leukocyte activation; GO:0035036 sperm-egg recognition; GO:0022414 reproductive process; GO:0061077 chaperone-mediated protein folding; GO:0009891 positive regulation of biosynthetic process; GO:0044699 single-organism process; GO:1901998 toxin transport; GO:1904816 positive regulation of protein loc…	GO:0044421 extracellular region part; GO:0005737 cytoplasm; GO:0044433 cytoplasmic vesicle part; GO:0032991 macromolecular complex; GO:0035578 azurophil granule lumen; GO:0099080 supramolecular complex; GO:0005623 cell; GO:1904813 ficolin-1-rich granule lumen; GO:0044422 organelle part; GO:0002199 zona pellucida receptor complex; GO:0005775 vacuolar lumen; GO:0043228 non-membrane-bounded organell…	GO:1901265 nucleoside phosphate binding; GO:0016817 hydrolase activity, acting on acid anhydrides; GO:0016787 hydrolase activity; GO:0005515 protein binding; GO:0044183 protein binding involved in protein folding; GO:0016887 ATPase activity; GO:0097159 organic cyclic compound binding; GO:1901363 heterocyclic compound binding; GO:0016462 pyrophosphatase activity; GO:0003824 catalytic activity; GO:…	K09500	CCT8; T-complex protein 1 subunit theta		IPR027410; IPR027409; IPR027413;	TCP-1-like chaperonin intermediate domain; GroEL-like apical domain; GroEL-like equatorial domain;	O	KOG0362	Chaperonin complex component, TCP-1 theta subunit (CCT8)
P50990	440	K	T-complex protein 1 subunit theta OS=Homo sapiens OX=9606 GN=CCT8 PE=1 SV=4	CCT8	1	6.51606e-05	106.54	K(1)FAEAFEAIPR	3	-0.16457	2	1.198	1.224	1.193	0.874	0.858	0.871	0.72	2.3303e-06	cytoplasm	GO:0044085 cellular component biogenesis; GO:0065008 regulation of biological quality; GO:0045321 leukocyte activation; GO:0035036 sperm-egg recognition; GO:0022414 reproductive process; GO:0061077 chaperone-mediated protein folding; GO:0009891 positive regulation of biosynthetic process; GO:0044699 single-organism process; GO:1901998 toxin transport; GO:1904816 positive regulation of protein loc…	GO:0044421 extracellular region part; GO:0005737 cytoplasm; GO:0044433 cytoplasmic vesicle part; GO:0032991 macromolecular complex; GO:0035578 azurophil granule lumen; GO:0099080 supramolecular complex; GO:0005623 cell; GO:1904813 ficolin-1-rich granule lumen; GO:0044422 organelle part; GO:0002199 zona pellucida receptor complex; GO:0005775 vacuolar lumen; GO:0043228 non-membrane-bounded organell…	GO:1901265 nucleoside phosphate binding; GO:0016817 hydrolase activity, acting on acid anhydrides; GO:0016787 hydrolase activity; GO:0005515 protein binding; GO:0044183 protein binding involved in protein folding; GO:0016887 ATPase activity; GO:0097159 organic cyclic compound binding; GO:1901363 heterocyclic compound binding; GO:0016462 pyrophosphatase activity; GO:0003824 catalytic activity; GO:…	K09500	CCT8; T-complex protein 1 subunit theta		IPR027410; IPR027409; IPR027413;	TCP-1-like chaperonin intermediate domain; GroEL-like apical domain; GroEL-like equatorial domain;	O	KOG0362	Chaperonin complex component, TCP-1 theta subunit (CCT8)
P50990	318	K	T-complex protein 1 subunit theta OS=Homo sapiens OX=9606 GN=CCT8 PE=1 SV=4	CCT8	1	0.00670611	92.538	LNSK(1)WDLR	3	-0.57145	2	1.085	0.979	1.085	0.983	0.986	0.95	0.927	0.108177	cytoplasm	GO:0044085 cellular component biogenesis; GO:0065008 regulation of biological quality; GO:0045321 leukocyte activation; GO:0035036 sperm-egg recognition; GO:0022414 reproductive process; GO:0061077 chaperone-mediated protein folding; GO:0009891 positive regulation of biosynthetic process; GO:0044699 single-organism process; GO:1901998 toxin transport; GO:1904816 positive regulation of protein loc…	GO:0044421 extracellular region part; GO:0005737 cytoplasm; GO:0044433 cytoplasmic vesicle part; GO:0032991 macromolecular complex; GO:0035578 azurophil granule lumen; GO:0099080 supramolecular complex; GO:0005623 cell; GO:1904813 ficolin-1-rich granule lumen; GO:0044422 organelle part; GO:0002199 zona pellucida receptor complex; GO:0005775 vacuolar lumen; GO:0043228 non-membrane-bounded organell…	GO:1901265 nucleoside phosphate binding; GO:0016817 hydrolase activity, acting on acid anhydrides; GO:0016787 hydrolase activity; GO:0005515 protein binding; GO:0044183 protein binding involved in protein folding; GO:0016887 ATPase activity; GO:0097159 organic cyclic compound binding; GO:1901363 heterocyclic compound binding; GO:0016462 pyrophosphatase activity; GO:0003824 catalytic activity; GO:…	K09500	CCT8; T-complex protein 1 subunit theta		IPR027410; IPR027409; IPR027413;	TCP-1-like chaperonin intermediate domain; GroEL-like apical domain; GroEL-like equatorial domain;	O	KOG0362	Chaperonin complex component, TCP-1 theta subunit (CCT8)
P50990	138	K	T-complex protein 1 subunit theta OS=Homo sapiens OX=9606 GN=CCT8 PE=1 SV=4	CCT8	1	0.000303397	79.837	K(1)AHEILPNLVCCSAK	4	-0.76531	2	1.109	1.139	1.142	0.94	0.935	0.88	0.813	0.00085535	cytoplasm	GO:0044085 cellular component biogenesis; GO:0065008 regulation of biological quality; GO:0045321 leukocyte activation; GO:0035036 sperm-egg recognition; GO:0022414 reproductive process; GO:0061077 chaperone-mediated protein folding; GO:0009891 positive regulation of biosynthetic process; GO:0044699 single-organism process; GO:1901998 toxin transport; GO:1904816 positive regulation of protein loc…	GO:0044421 extracellular region part; GO:0005737 cytoplasm; GO:0044433 cytoplasmic vesicle part; GO:0032991 macromolecular complex; GO:0035578 azurophil granule lumen; GO:0099080 supramolecular complex; GO:0005623 cell; GO:1904813 ficolin-1-rich granule lumen; GO:0044422 organelle part; GO:0002199 zona pellucida receptor complex; GO:0005775 vacuolar lumen; GO:0043228 non-membrane-bounded organell…	GO:1901265 nucleoside phosphate binding; GO:0016817 hydrolase activity, acting on acid anhydrides; GO:0016787 hydrolase activity; GO:0005515 protein binding; GO:0044183 protein binding involved in protein folding; GO:0016887 ATPase activity; GO:0097159 organic cyclic compound binding; GO:1901363 heterocyclic compound binding; GO:0016462 pyrophosphatase activity; GO:0003824 catalytic activity; GO:…	K09500	CCT8; T-complex protein 1 subunit theta		IPR027410; IPR027409; IPR027413;	TCP-1-like chaperonin intermediate domain; GroEL-like apical domain; GroEL-like equatorial domain;	O	KOG0362	Chaperonin complex component, TCP-1 theta subunit (CCT8)
P50990	400	K	T-complex protein 1 subunit theta OS=Homo sapiens OX=9606 GN=CCT8 PE=1 SV=4	CCT8	1	8.00126e-18	154.69	AVDDGVNTFK(1)VLTR	3	-0.43099	2	1.068	1.084	1.018	0.976	0.965	0.962	0.916	0.01078	cytoplasm	GO:0044085 cellular component biogenesis; GO:0065008 regulation of biological quality; GO:0045321 leukocyte activation; GO:0035036 sperm-egg recognition; GO:0022414 reproductive process; GO:0061077 chaperone-mediated protein folding; GO:0009891 positive regulation of biosynthetic process; GO:0044699 single-organism process; GO:1901998 toxin transport; GO:1904816 positive regulation of protein loc…	GO:0044421 extracellular region part; GO:0005737 cytoplasm; GO:0044433 cytoplasmic vesicle part; GO:0032991 macromolecular complex; GO:0035578 azurophil granule lumen; GO:0099080 supramolecular complex; GO:0005623 cell; GO:1904813 ficolin-1-rich granule lumen; GO:0044422 organelle part; GO:0002199 zona pellucida receptor complex; GO:0005775 vacuolar lumen; GO:0043228 non-membrane-bounded organell…	GO:1901265 nucleoside phosphate binding; GO:0016817 hydrolase activity, acting on acid anhydrides; GO:0016787 hydrolase activity; GO:0005515 protein binding; GO:0044183 protein binding involved in protein folding; GO:0016887 ATPase activity; GO:0097159 organic cyclic compound binding; GO:1901363 heterocyclic compound binding; GO:0016462 pyrophosphatase activity; GO:0003824 catalytic activity; GO:…	K09500	CCT8; T-complex protein 1 subunit theta		IPR027410; IPR027409; IPR027413;	TCP-1-like chaperonin intermediate domain; GroEL-like apical domain; GroEL-like equatorial domain;	O	KOG0362	Chaperonin complex component, TCP-1 theta subunit (CCT8)
P50990	171	K	T-complex protein 1 subunit theta OS=Homo sapiens OX=9606 GN=CCT8 PE=1 SV=4	CCT8	1	7.16489e-05	89.358	TSIMSK(1)QYGNEVFLAK	3	-0.046506	1	1.084	1.078	1.097	0.945	0.913	0.985	0.872	0.0037007	cytoplasm	GO:0044085 cellular component biogenesis; GO:0065008 regulation of biological quality; GO:0045321 leukocyte activation; GO:0035036 sperm-egg recognition; GO:0022414 reproductive process; GO:0061077 chaperone-mediated protein folding; GO:0009891 positive regulation of biosynthetic process; GO:0044699 single-organism process; GO:1901998 toxin transport; GO:1904816 positive regulation of protein loc…	GO:0044421 extracellular region part; GO:0005737 cytoplasm; GO:0044433 cytoplasmic vesicle part; GO:0032991 macromolecular complex; GO:0035578 azurophil granule lumen; GO:0099080 supramolecular complex; GO:0005623 cell; GO:1904813 ficolin-1-rich granule lumen; GO:0044422 organelle part; GO:0002199 zona pellucida receptor complex; GO:0005775 vacuolar lumen; GO:0043228 non-membrane-bounded organell…	GO:1901265 nucleoside phosphate binding; GO:0016817 hydrolase activity, acting on acid anhydrides; GO:0016787 hydrolase activity; GO:0005515 protein binding; GO:0044183 protein binding involved in protein folding; GO:0016887 ATPase activity; GO:0097159 organic cyclic compound binding; GO:1901363 heterocyclic compound binding; GO:0016462 pyrophosphatase activity; GO:0003824 catalytic activity; GO:…	K09500	CCT8; T-complex protein 1 subunit theta		IPR027410; IPR027409; IPR027413;	TCP-1-like chaperonin intermediate domain; GroEL-like apical domain; GroEL-like equatorial domain;	O	KOG0362	Chaperonin complex component, TCP-1 theta subunit (CCT8)
P14868	338	K	Aspartate--tRNA ligase, cytoplasmic OS=Homo sapiens OX=9606 GN=DARS PE=1 SV=2	DARS	1	4.60045e-06	100.43	QFPCEPFK(1)FLEPTLR	3	-1.4142	1	1.096	1.285	1.257	0.813	0.934	0.834	0.709	0.0063847	cytoplasm	GO:0044085 cellular component biogenesis; GO:0016043 cellular component organization; GO:0006518 peptide metabolic process; GO:0006725 cellular aromatic compound metabolic process; GO:0044267 cellular protein metabolic process; GO:0044699 single-organism process; GO:0006422 aspartyl-tRNA aminoacylation; GO:0009058 biosynthetic process; GO:1901566 organonitrogen compound biosynthetic process; GO:0…	GO:0016020 membrane; GO:0044421 extracellular region part; GO:0031982 vesicle; GO:0005737 cytoplasm; GO:0044424 intracellular part; GO:0005623 cell; GO:0005829 cytosol; GO:0005576 extracellular region; GO:0043226 organelle; GO:0070062 extracellular exosome; GO:0005622 intracellular; GO:0044464 cell part; GO:1903561 extracellular vesicle; GO:0043227 membrane-bounded organelle; GO:0043230 extracell…	GO:0016876 ligase activity, forming aminoacyl-tRNA and related compounds; GO:1901265 nucleoside phosphate binding; GO:0016875 ligase activity, forming carbon-oxygen bonds; GO:0016874 ligase activity; GO:0016787 hydrolase activity; GO:0005515 protein binding; GO:1901363 heterocyclic compound binding; GO:0097159 organic cyclic compound binding; GO:0003824 catalytic activity; GO:0032553 ribonucleoti…	K22503		hsa00970 Aminoacyl-tRNA biosynthesis	IPR004364; IPR012340; IPR004365; IPR006195;	Aminoacyl-tRNA synthetase, class II (D/K/N); Nucleic acid-binding, OB-fold; OB-fold nucleic acid binding domain, AA-tRNA synthetase-type; Aminoacyl-tRNA synthetase, class II;	J	KOG0556	Aspartyl-tRNA synthetase
P14868	381	K	Aspartate--tRNA ligase, cytoplasmic OS=Homo sapiens OX=9606 GN=DARS PE=1 SV=2	DARS	1	0.00664832	64.711	LLGHLVK(1)EK	3	0.67595	1	1.06	1.232	1.091	0.892	0.898	0.964	0.814	0.0175245	cytoplasm	GO:0044085 cellular component biogenesis; GO:0016043 cellular component organization; GO:0006518 peptide metabolic process; GO:0006725 cellular aromatic compound metabolic process; GO:0044267 cellular protein metabolic process; GO:0044699 single-organism process; GO:0006422 aspartyl-tRNA aminoacylation; GO:0009058 biosynthetic process; GO:1901566 organonitrogen compound biosynthetic process; GO:0…	GO:0016020 membrane; GO:0044421 extracellular region part; GO:0031982 vesicle; GO:0005737 cytoplasm; GO:0044424 intracellular part; GO:0005623 cell; GO:0005829 cytosol; GO:0005576 extracellular region; GO:0043226 organelle; GO:0070062 extracellular exosome; GO:0005622 intracellular; GO:0044464 cell part; GO:1903561 extracellular vesicle; GO:0043227 membrane-bounded organelle; GO:0043230 extracell…	GO:0016876 ligase activity, forming aminoacyl-tRNA and related compounds; GO:1901265 nucleoside phosphate binding; GO:0016875 ligase activity, forming carbon-oxygen bonds; GO:0016874 ligase activity; GO:0016787 hydrolase activity; GO:0005515 protein binding; GO:1901363 heterocyclic compound binding; GO:0097159 organic cyclic compound binding; GO:0003824 catalytic activity; GO:0032553 ribonucleoti…	K22503		hsa00970 Aminoacyl-tRNA biosynthesis	IPR004364; IPR012340; IPR004365; IPR006195;	Aminoacyl-tRNA synthetase, class II (D/K/N); Nucleic acid-binding, OB-fold; OB-fold nucleic acid binding domain, AA-tRNA synthetase-type; Aminoacyl-tRNA synthetase, class II;	J	KOG0556	Aspartyl-tRNA synthetase
P14868	451	K	Aspartate--tRNA ligase, cytoplasmic OS=Homo sapiens OX=9606 GN=DARS PE=1 SV=2	DARS	1	0.000281916	82.417	ALHHGIDLEK(1)IK	4	0.2584	1	1.017	1.037	0.916	1.08	0.93	1.031	1.024	0.713	cytoplasm	GO:0044085 cellular component biogenesis; GO:0016043 cellular component organization; GO:0006518 peptide metabolic process; GO:0006725 cellular aromatic compound metabolic process; GO:0044267 cellular protein metabolic process; GO:0044699 single-organism process; GO:0006422 aspartyl-tRNA aminoacylation; GO:0009058 biosynthetic process; GO:1901566 organonitrogen compound biosynthetic process; GO:0…	GO:0016020 membrane; GO:0044421 extracellular region part; GO:0031982 vesicle; GO:0005737 cytoplasm; GO:0044424 intracellular part; GO:0005623 cell; GO:0005829 cytosol; GO:0005576 extracellular region; GO:0043226 organelle; GO:0070062 extracellular exosome; GO:0005622 intracellular; GO:0044464 cell part; GO:1903561 extracellular vesicle; GO:0043227 membrane-bounded organelle; GO:0043230 extracell…	GO:0016876 ligase activity, forming aminoacyl-tRNA and related compounds; GO:1901265 nucleoside phosphate binding; GO:0016875 ligase activity, forming carbon-oxygen bonds; GO:0016874 ligase activity; GO:0016787 hydrolase activity; GO:0005515 protein binding; GO:1901363 heterocyclic compound binding; GO:0097159 organic cyclic compound binding; GO:0003824 catalytic activity; GO:0032553 ribonucleoti…	K22503		hsa00970 Aminoacyl-tRNA biosynthesis	IPR004364; IPR012340; IPR004365; IPR006195;	Aminoacyl-tRNA synthetase, class II (D/K/N); Nucleic acid-binding, OB-fold; OB-fold nucleic acid binding domain, AA-tRNA synthetase-type; Aminoacyl-tRNA synthetase, class II;	J	KOG0556	Aspartyl-tRNA synthetase
Q01082	1981	K	Spectrin beta chain, non-erythrocytic 1 OS=Homo sapiens OX=9606 GN=SPTBN1 PE=1 SV=2	SPTBN1	1	0.000512725	106.2	K(1)HYASEEIK	3	-0.42896	2	0.874	0.822	0.854	1.143	1.115	1.067	1.304	0.00059729	cytoplasm	GO:0044085 cellular component biogenesis; GO:0044700 single organism signaling; GO:0065008 regulation of biological quality; GO:0007166 cell surface receptor signaling pathway; GO:0032989 cellular component morphogenesis; GO:0090002 establishment of protein localization to plasma membrane; GO:0051169 nuclear transport; GO:0030832 regulation of actin filament length; GO:0044237 cellular metabolic …	GO:0016020 membrane; GO:0044421 extracellular region part; GO:0099568 cytoplasmic region; GO:0005737 cytoplasm; GO:0032991 macromolecular complex; GO:0099080 supramolecular complex; GO:0005623 cell; GO:0044422 organelle part; GO:0032589 neuron projection membrane; GO:0043228 non-membrane-bounded organelle; GO:0070062 extracellular exosome; GO:0098590 plasma membrane region; GO:0031256 leading edg…	GO:0003723 RNA binding; GO:0005085 guanyl-nucleotide exchange factor activity; GO:0044877 macromolecular complex binding; GO:0043167 ion binding; GO:0005515 protein binding; GO:0098772 molecular function regulator; GO:0005516 calmodulin binding; GO:0030506 ankyrin binding; GO:1901363 heterocyclic compound binding; GO:0097159 organic cyclic compound binding; GO:0050839 cell adhesion molecule bindi…	K06115	SPTB; spectrin beta		IPR001605; IPR011993; IPR001715; IPR001849;	Pleckstrin homology domain, spectrin-type; PH domain-like; Calponin homology domain; Pleckstrin homology domain;	Z	KOG0517	Beta-spectrin
Q01082	2207	K	Spectrin beta chain, non-erythrocytic 1 OS=Homo sapiens OX=9606 GN=SPTBN1 PE=1 SV=2	SPTBN1	1	0.000458558	96.143	K(1)HEWEAHNK	3	-0.37155	2	0.924	0.837	0.901	1.106	1.079	1.064	1.221	0.0032432	cytoplasm	GO:0044085 cellular component biogenesis; GO:0044700 single organism signaling; GO:0065008 regulation of biological quality; GO:0007166 cell surface receptor signaling pathway; GO:0032989 cellular component morphogenesis; GO:0090002 establishment of protein localization to plasma membrane; GO:0051169 nuclear transport; GO:0030832 regulation of actin filament length; GO:0044237 cellular metabolic …	GO:0016020 membrane; GO:0044421 extracellular region part; GO:0099568 cytoplasmic region; GO:0005737 cytoplasm; GO:0032991 macromolecular complex; GO:0099080 supramolecular complex; GO:0005623 cell; GO:0044422 organelle part; GO:0032589 neuron projection membrane; GO:0043228 non-membrane-bounded organelle; GO:0070062 extracellular exosome; GO:0098590 plasma membrane region; GO:0031256 leading edg…	GO:0003723 RNA binding; GO:0005085 guanyl-nucleotide exchange factor activity; GO:0044877 macromolecular complex binding; GO:0043167 ion binding; GO:0005515 protein binding; GO:0098772 molecular function regulator; GO:0005516 calmodulin binding; GO:0030506 ankyrin binding; GO:1901363 heterocyclic compound binding; GO:0097159 organic cyclic compound binding; GO:0050839 cell adhesion molecule bindi…	K06115	SPTB; spectrin beta		IPR001605; IPR011993; IPR001715; IPR001849;	Pleckstrin homology domain, spectrin-type; PH domain-like; Calponin homology domain; Pleckstrin homology domain;	Z	KOG0517	Beta-spectrin
Q01082	1913	K	Spectrin beta chain, non-erythrocytic 1 OS=Homo sapiens OX=9606 GN=SPTBN1 PE=1 SV=2	SPTBN1	1	0.0141846	72.243	LVDTGDK(1)FR	2	-0.83337	1	1.08	1.21	1.056	0.942	0.931	0.911	0.832	0.0135763	cytoplasm	GO:0044085 cellular component biogenesis; GO:0044700 single organism signaling; GO:0065008 regulation of biological quality; GO:0007166 cell surface receptor signaling pathway; GO:0032989 cellular component morphogenesis; GO:0090002 establishment of protein localization to plasma membrane; GO:0051169 nuclear transport; GO:0030832 regulation of actin filament length; GO:0044237 cellular metabolic …	GO:0016020 membrane; GO:0044421 extracellular region part; GO:0099568 cytoplasmic region; GO:0005737 cytoplasm; GO:0032991 macromolecular complex; GO:0099080 supramolecular complex; GO:0005623 cell; GO:0044422 organelle part; GO:0032589 neuron projection membrane; GO:0043228 non-membrane-bounded organelle; GO:0070062 extracellular exosome; GO:0098590 plasma membrane region; GO:0031256 leading edg…	GO:0003723 RNA binding; GO:0005085 guanyl-nucleotide exchange factor activity; GO:0044877 macromolecular complex binding; GO:0043167 ion binding; GO:0005515 protein binding; GO:0098772 molecular function regulator; GO:0005516 calmodulin binding; GO:0030506 ankyrin binding; GO:1901363 heterocyclic compound binding; GO:0097159 organic cyclic compound binding; GO:0050839 cell adhesion molecule bindi…	K06115	SPTB; spectrin beta		IPR001605; IPR011993; IPR001715; IPR001849;	Pleckstrin homology domain, spectrin-type; PH domain-like; Calponin homology domain; Pleckstrin homology domain;	Z	KOG0517	Beta-spectrin
Q01082	1989	K	Spectrin beta chain, non-erythrocytic 1 OS=Homo sapiens OX=9606 GN=SPTBN1 PE=1 SV=2	SPTBN1	1	0.00059868	83.53	KHYASEEIK(1)EK	3	-1.5405	1	0.877	0.966	1.023	1.043	1.096	0.967	1.084	0.23344	cytoplasm	GO:0044085 cellular component biogenesis; GO:0044700 single organism signaling; GO:0065008 regulation of biological quality; GO:0007166 cell surface receptor signaling pathway; GO:0032989 cellular component morphogenesis; GO:0090002 establishment of protein localization to plasma membrane; GO:0051169 nuclear transport; GO:0030832 regulation of actin filament length; GO:0044237 cellular metabolic …	GO:0016020 membrane; GO:0044421 extracellular region part; GO:0099568 cytoplasmic region; GO:0005737 cytoplasm; GO:0032991 macromolecular complex; GO:0099080 supramolecular complex; GO:0005623 cell; GO:0044422 organelle part; GO:0032589 neuron projection membrane; GO:0043228 non-membrane-bounded organelle; GO:0070062 extracellular exosome; GO:0098590 plasma membrane region; GO:0031256 leading edg…	GO:0003723 RNA binding; GO:0005085 guanyl-nucleotide exchange factor activity; GO:0044877 macromolecular complex binding; GO:0043167 ion binding; GO:0005515 protein binding; GO:0098772 molecular function regulator; GO:0005516 calmodulin binding; GO:0030506 ankyrin binding; GO:1901363 heterocyclic compound binding; GO:0097159 organic cyclic compound binding; GO:0050839 cell adhesion molecule bindi…	K06115	SPTB; spectrin beta		IPR001605; IPR011993; IPR001715; IPR001849;	Pleckstrin homology domain, spectrin-type; PH domain-like; Calponin homology domain; Pleckstrin homology domain;	Z	KOG0517	Beta-spectrin
Q01082	497	K	Spectrin beta chain, non-erythrocytic 1 OS=Homo sapiens OX=9606 GN=SPTBN1 PE=1 SV=2	SPTBN1	1	0.00411312	58.32	ELEAENYHDIK(1)R	3	-0.55949	1									cytoplasm	GO:0044085 cellular component biogenesis; GO:0044700 single organism signaling; GO:0065008 regulation of biological quality; GO:0007166 cell surface receptor signaling pathway; GO:0032989 cellular component morphogenesis; GO:0090002 establishment of protein localization to plasma membrane; GO:0051169 nuclear transport; GO:0030832 regulation of actin filament length; GO:0044237 cellular metabolic …	GO:0016020 membrane; GO:0044421 extracellular region part; GO:0099568 cytoplasmic region; GO:0005737 cytoplasm; GO:0032991 macromolecular complex; GO:0099080 supramolecular complex; GO:0005623 cell; GO:0044422 organelle part; GO:0032589 neuron projection membrane; GO:0043228 non-membrane-bounded organelle; GO:0070062 extracellular exosome; GO:0098590 plasma membrane region; GO:0031256 leading edg…	GO:0003723 RNA binding; GO:0005085 guanyl-nucleotide exchange factor activity; GO:0044877 macromolecular complex binding; GO:0043167 ion binding; GO:0005515 protein binding; GO:0098772 molecular function regulator; GO:0005516 calmodulin binding; GO:0030506 ankyrin binding; GO:1901363 heterocyclic compound binding; GO:0097159 organic cyclic compound binding; GO:0050839 cell adhesion molecule bindi…	K06115	SPTB; spectrin beta		IPR001605; IPR011993; IPR001715; IPR001849;	Pleckstrin homology domain, spectrin-type; PH domain-like; Calponin homology domain; Pleckstrin homology domain;	Z	KOG0517	Beta-spectrin
Q01082	2269	K	Spectrin beta chain, non-erythrocytic 1 OS=Homo sapiens OX=9606 GN=SPTBN1 PE=1 SV=2	SPTBN1	1	0.00124743	71.176	EAVCEVALDYK(1)K	2	-0.91493	2	1.11	1.098	1.027	0.974	0.967	0.923	0.885	0.0147424	cytoplasm	GO:0044085 cellular component biogenesis; GO:0044700 single organism signaling; GO:0065008 regulation of biological quality; GO:0007166 cell surface receptor signaling pathway; GO:0032989 cellular component morphogenesis; GO:0090002 establishment of protein localization to plasma membrane; GO:0051169 nuclear transport; GO:0030832 regulation of actin filament length; GO:0044237 cellular metabolic …	GO:0016020 membrane; GO:0044421 extracellular region part; GO:0099568 cytoplasmic region; GO:0005737 cytoplasm; GO:0032991 macromolecular complex; GO:0099080 supramolecular complex; GO:0005623 cell; GO:0044422 organelle part; GO:0032589 neuron projection membrane; GO:0043228 non-membrane-bounded organelle; GO:0070062 extracellular exosome; GO:0098590 plasma membrane region; GO:0031256 leading edg…	GO:0003723 RNA binding; GO:0005085 guanyl-nucleotide exchange factor activity; GO:0044877 macromolecular complex binding; GO:0043167 ion binding; GO:0005515 protein binding; GO:0098772 molecular function regulator; GO:0005516 calmodulin binding; GO:0030506 ankyrin binding; GO:1901363 heterocyclic compound binding; GO:0097159 organic cyclic compound binding; GO:0050839 cell adhesion molecule bindi…	K06115	SPTB; spectrin beta		IPR001605; IPR011993; IPR001715; IPR001849;	Pleckstrin homology domain, spectrin-type; PH domain-like; Calponin homology domain; Pleckstrin homology domain;	Z	KOG0517	Beta-spectrin
Q01082	1939	K	Spectrin beta chain, non-erythrocytic 1 OS=Homo sapiens OX=9606 GN=SPTBN1 PE=1 SV=2	SPTBN1	1	0.000969634	115.89	QIEAQEK(1)PR	2	0.21668	1	1.265	1.322	1.215	0.79	0.859	0.826	0.651	0.00023776	cytoplasm	GO:0044085 cellular component biogenesis; GO:0044700 single organism signaling; GO:0065008 regulation of biological quality; GO:0007166 cell surface receptor signaling pathway; GO:0032989 cellular component morphogenesis; GO:0090002 establishment of protein localization to plasma membrane; GO:0051169 nuclear transport; GO:0030832 regulation of actin filament length; GO:0044237 cellular metabolic …	GO:0016020 membrane; GO:0044421 extracellular region part; GO:0099568 cytoplasmic region; GO:0005737 cytoplasm; GO:0032991 macromolecular complex; GO:0099080 supramolecular complex; GO:0005623 cell; GO:0044422 organelle part; GO:0032589 neuron projection membrane; GO:0043228 non-membrane-bounded organelle; GO:0070062 extracellular exosome; GO:0098590 plasma membrane region; GO:0031256 leading edg…	GO:0003723 RNA binding; GO:0005085 guanyl-nucleotide exchange factor activity; GO:0044877 macromolecular complex binding; GO:0043167 ion binding; GO:0005515 protein binding; GO:0098772 molecular function regulator; GO:0005516 calmodulin binding; GO:0030506 ankyrin binding; GO:1901363 heterocyclic compound binding; GO:0097159 organic cyclic compound binding; GO:0050839 cell adhesion molecule bindi…	K06115	SPTB; spectrin beta		IPR001605; IPR011993; IPR001715; IPR001849;	Pleckstrin homology domain, spectrin-type; PH domain-like; Calponin homology domain; Pleckstrin homology domain;	Z	KOG0517	Beta-spectrin
Q01082	2177	K	Spectrin beta chain, non-erythrocytic 1 OS=Homo sapiens OX=9606 GN=SPTBN1 PE=1 SV=2	SPTBN1	1	0.000256861	63.691	AK(1)TALPAQSAATLPAR	3	1.0646	1	1.295	1.139	1.114	0.924	0.919	0.816	0.749	0.009735	cytoplasm	GO:0044085 cellular component biogenesis; GO:0044700 single organism signaling; GO:0065008 regulation of biological quality; GO:0007166 cell surface receptor signaling pathway; GO:0032989 cellular component morphogenesis; GO:0090002 establishment of protein localization to plasma membrane; GO:0051169 nuclear transport; GO:0030832 regulation of actin filament length; GO:0044237 cellular metabolic …	GO:0016020 membrane; GO:0044421 extracellular region part; GO:0099568 cytoplasmic region; GO:0005737 cytoplasm; GO:0032991 macromolecular complex; GO:0099080 supramolecular complex; GO:0005623 cell; GO:0044422 organelle part; GO:0032589 neuron projection membrane; GO:0043228 non-membrane-bounded organelle; GO:0070062 extracellular exosome; GO:0098590 plasma membrane region; GO:0031256 leading edg…	GO:0003723 RNA binding; GO:0005085 guanyl-nucleotide exchange factor activity; GO:0044877 macromolecular complex binding; GO:0043167 ion binding; GO:0005515 protein binding; GO:0098772 molecular function regulator; GO:0005516 calmodulin binding; GO:0030506 ankyrin binding; GO:1901363 heterocyclic compound binding; GO:0097159 organic cyclic compound binding; GO:0050839 cell adhesion molecule bindi…	K06115	SPTB; spectrin beta		IPR001605; IPR011993; IPR001715; IPR001849;	Pleckstrin homology domain, spectrin-type; PH domain-like; Calponin homology domain; Pleckstrin homology domain;	Z	KOG0517	Beta-spectrin
Q01082	1478	K	Spectrin beta chain, non-erythrocytic 1 OS=Homo sapiens OX=9606 GN=SPTBN1 PE=1 SV=2	SPTBN1	1	0.026038	54.982	K(1)HNLLASK	3	0.061125	1	0.866	1.076	0.865	1.15	0.944	1.056	1.122	0.27256	cytoplasm	GO:0044085 cellular component biogenesis; GO:0044700 single organism signaling; GO:0065008 regulation of biological quality; GO:0007166 cell surface receptor signaling pathway; GO:0032989 cellular component morphogenesis; GO:0090002 establishment of protein localization to plasma membrane; GO:0051169 nuclear transport; GO:0030832 regulation of actin filament length; GO:0044237 cellular metabolic …	GO:0016020 membrane; GO:0044421 extracellular region part; GO:0099568 cytoplasmic region; GO:0005737 cytoplasm; GO:0032991 macromolecular complex; GO:0099080 supramolecular complex; GO:0005623 cell; GO:0044422 organelle part; GO:0032589 neuron projection membrane; GO:0043228 non-membrane-bounded organelle; GO:0070062 extracellular exosome; GO:0098590 plasma membrane region; GO:0031256 leading edg…	GO:0003723 RNA binding; GO:0005085 guanyl-nucleotide exchange factor activity; GO:0044877 macromolecular complex binding; GO:0043167 ion binding; GO:0005515 protein binding; GO:0098772 molecular function regulator; GO:0005516 calmodulin binding; GO:0030506 ankyrin binding; GO:1901363 heterocyclic compound binding; GO:0097159 organic cyclic compound binding; GO:0050839 cell adhesion molecule bindi…	K06115	SPTB; spectrin beta		IPR001605; IPR011993; IPR001715; IPR001849;	Pleckstrin homology domain, spectrin-type; PH domain-like; Calponin homology domain; Pleckstrin homology domain;	Z	KOG0517	Beta-spectrin
Q01082	1312	K	Spectrin beta chain, non-erythrocytic 1 OS=Homo sapiens OX=9606 GN=SPTBN1 PE=1 SV=2	SPTBN1	1	0.00257158	87.476	NLHSK(1)WLK	3	0.91965	1	1.055	1.021	1.02	0.999	0.961	0.995	0.954	0.048076	cytoplasm	GO:0044085 cellular component biogenesis; GO:0044700 single organism signaling; GO:0065008 regulation of biological quality; GO:0007166 cell surface receptor signaling pathway; GO:0032989 cellular component morphogenesis; GO:0090002 establishment of protein localization to plasma membrane; GO:0051169 nuclear transport; GO:0030832 regulation of actin filament length; GO:0044237 cellular metabolic …	GO:0016020 membrane; GO:0044421 extracellular region part; GO:0099568 cytoplasmic region; GO:0005737 cytoplasm; GO:0032991 macromolecular complex; GO:0099080 supramolecular complex; GO:0005623 cell; GO:0044422 organelle part; GO:0032589 neuron projection membrane; GO:0043228 non-membrane-bounded organelle; GO:0070062 extracellular exosome; GO:0098590 plasma membrane region; GO:0031256 leading edg…	GO:0003723 RNA binding; GO:0005085 guanyl-nucleotide exchange factor activity; GO:0044877 macromolecular complex binding; GO:0043167 ion binding; GO:0005515 protein binding; GO:0098772 molecular function regulator; GO:0005516 calmodulin binding; GO:0030506 ankyrin binding; GO:1901363 heterocyclic compound binding; GO:0097159 organic cyclic compound binding; GO:0050839 cell adhesion molecule bindi…	K06115	SPTB; spectrin beta		IPR001605; IPR011993; IPR001715; IPR001849;	Pleckstrin homology domain, spectrin-type; PH domain-like; Calponin homology domain; Pleckstrin homology domain;	Z	KOG0517	Beta-spectrin
Q01082	832	K	Spectrin beta chain, non-erythrocytic 1 OS=Homo sapiens OX=9606 GN=SPTBN1 PE=1 SV=2	SPTBN1	1	0.0345106	60	YK(1)EVAELTR	2	-0.48205	1	0.984	0.994	1.045	1.039	0.973	0.992	0.994	0.82546	cytoplasm	GO:0044085 cellular component biogenesis; GO:0044700 single organism signaling; GO:0065008 regulation of biological quality; GO:0007166 cell surface receptor signaling pathway; GO:0032989 cellular component morphogenesis; GO:0090002 establishment of protein localization to plasma membrane; GO:0051169 nuclear transport; GO:0030832 regulation of actin filament length; GO:0044237 cellular metabolic …	GO:0016020 membrane; GO:0044421 extracellular region part; GO:0099568 cytoplasmic region; GO:0005737 cytoplasm; GO:0032991 macromolecular complex; GO:0099080 supramolecular complex; GO:0005623 cell; GO:0044422 organelle part; GO:0032589 neuron projection membrane; GO:0043228 non-membrane-bounded organelle; GO:0070062 extracellular exosome; GO:0098590 plasma membrane region; GO:0031256 leading edg…	GO:0003723 RNA binding; GO:0005085 guanyl-nucleotide exchange factor activity; GO:0044877 macromolecular complex binding; GO:0043167 ion binding; GO:0005515 protein binding; GO:0098772 molecular function regulator; GO:0005516 calmodulin binding; GO:0030506 ankyrin binding; GO:1901363 heterocyclic compound binding; GO:0097159 organic cyclic compound binding; GO:0050839 cell adhesion molecule bindi…	K06115	SPTB; spectrin beta		IPR001605; IPR011993; IPR001715; IPR001849;	Pleckstrin homology domain, spectrin-type; PH domain-like; Calponin homology domain; Pleckstrin homology domain;	Z	KOG0517	Beta-spectrin
Q01082	1815	K	Spectrin beta chain, non-erythrocytic 1 OS=Homo sapiens OX=9606 GN=SPTBN1 PE=1 SV=2	SPTBN1	1	1.01347e-05	111.86	FYHDAK(1)EIFGR	3	-1.5037	1	0.984	0.968	1.02	1.034	0.904	1.097	1.021	0.77686	cytoplasm	GO:0044085 cellular component biogenesis; GO:0044700 single organism signaling; GO:0065008 regulation of biological quality; GO:0007166 cell surface receptor signaling pathway; GO:0032989 cellular component morphogenesis; GO:0090002 establishment of protein localization to plasma membrane; GO:0051169 nuclear transport; GO:0030832 regulation of actin filament length; GO:0044237 cellular metabolic …	GO:0016020 membrane; GO:0044421 extracellular region part; GO:0099568 cytoplasmic region; GO:0005737 cytoplasm; GO:0032991 macromolecular complex; GO:0099080 supramolecular complex; GO:0005623 cell; GO:0044422 organelle part; GO:0032589 neuron projection membrane; GO:0043228 non-membrane-bounded organelle; GO:0070062 extracellular exosome; GO:0098590 plasma membrane region; GO:0031256 leading edg…	GO:0003723 RNA binding; GO:0005085 guanyl-nucleotide exchange factor activity; GO:0044877 macromolecular complex binding; GO:0043167 ion binding; GO:0005515 protein binding; GO:0098772 molecular function regulator; GO:0005516 calmodulin binding; GO:0030506 ankyrin binding; GO:1901363 heterocyclic compound binding; GO:0097159 organic cyclic compound binding; GO:0050839 cell adhesion molecule bindi…	K06115	SPTB; spectrin beta		IPR001605; IPR011993; IPR001715; IPR001849;	Pleckstrin homology domain, spectrin-type; PH domain-like; Calponin homology domain; Pleckstrin homology domain;	Z	KOG0517	Beta-spectrin
Q01082	355	K	Spectrin beta chain, non-erythrocytic 1 OS=Homo sapiens OX=9606 GN=SPTBN1 PE=1 SV=2	SPTBN1	0.965828	0.0170861	50.286	TVEK(0.034)PPK(0.966)FTEK	3	-0.64421	1	0.894	0.945	0.901	1.069	1.074	1.049	1.165	0.00123798	cytoplasm	GO:0044085 cellular component biogenesis; GO:0044700 single organism signaling; GO:0065008 regulation of biological quality; GO:0007166 cell surface receptor signaling pathway; GO:0032989 cellular component morphogenesis; GO:0090002 establishment of protein localization to plasma membrane; GO:0051169 nuclear transport; GO:0030832 regulation of actin filament length; GO:0044237 cellular metabolic …	GO:0016020 membrane; GO:0044421 extracellular region part; GO:0099568 cytoplasmic region; GO:0005737 cytoplasm; GO:0032991 macromolecular complex; GO:0099080 supramolecular complex; GO:0005623 cell; GO:0044422 organelle part; GO:0032589 neuron projection membrane; GO:0043228 non-membrane-bounded organelle; GO:0070062 extracellular exosome; GO:0098590 plasma membrane region; GO:0031256 leading edg…	GO:0003723 RNA binding; GO:0005085 guanyl-nucleotide exchange factor activity; GO:0044877 macromolecular complex binding; GO:0043167 ion binding; GO:0005515 protein binding; GO:0098772 molecular function regulator; GO:0005516 calmodulin binding; GO:0030506 ankyrin binding; GO:1901363 heterocyclic compound binding; GO:0097159 organic cyclic compound binding; GO:0050839 cell adhesion molecule bindi…	K06115	SPTB; spectrin beta		IPR001605; IPR011993; IPR001715; IPR001849;	Pleckstrin homology domain, spectrin-type; PH domain-like; Calponin homology domain; Pleckstrin homology domain;	Z	KOG0517	Beta-spectrin
Q01082	1526	K	Spectrin beta chain, non-erythrocytic 1 OS=Homo sapiens OX=9606 GN=SPTBN1 PE=1 SV=2	SPTBN1	1	0.0117395	96.948	K(1)NQTLQK	2	-0.84739	1	0.877	0.833	0.852	1.096	1.113	1.105	1.294	7.8866e-05	cytoplasm	GO:0044085 cellular component biogenesis; GO:0044700 single organism signaling; GO:0065008 regulation of biological quality; GO:0007166 cell surface receptor signaling pathway; GO:0032989 cellular component morphogenesis; GO:0090002 establishment of protein localization to plasma membrane; GO:0051169 nuclear transport; GO:0030832 regulation of actin filament length; GO:0044237 cellular metabolic …	GO:0016020 membrane; GO:0044421 extracellular region part; GO:0099568 cytoplasmic region; GO:0005737 cytoplasm; GO:0032991 macromolecular complex; GO:0099080 supramolecular complex; GO:0005623 cell; GO:0044422 organelle part; GO:0032589 neuron projection membrane; GO:0043228 non-membrane-bounded organelle; GO:0070062 extracellular exosome; GO:0098590 plasma membrane region; GO:0031256 leading edg…	GO:0003723 RNA binding; GO:0005085 guanyl-nucleotide exchange factor activity; GO:0044877 macromolecular complex binding; GO:0043167 ion binding; GO:0005515 protein binding; GO:0098772 molecular function regulator; GO:0005516 calmodulin binding; GO:0030506 ankyrin binding; GO:1901363 heterocyclic compound binding; GO:0097159 organic cyclic compound binding; GO:0050839 cell adhesion molecule bindi…	K06115	SPTB; spectrin beta		IPR001605; IPR011993; IPR001715; IPR001849;	Pleckstrin homology domain, spectrin-type; PH domain-like; Calponin homology domain; Pleckstrin homology domain;	Z	KOG0517	Beta-spectrin
P61457	41	K	Pterin-4-alpha-carbinolamine dehydratase OS=Homo sapiens OX=9606 GN=PCBD1 PE=1 SV=2	PCBD1	1	0.00113838	82.261	QFHFK(1)DFNR	3	0.60519	1	0.794	0.918	0.913	1.182	1.089	1.001	1.246	0.031005	extracellular	GO:0051188 cofactor biosynthetic process; GO:0044085 cellular component biogenesis; GO:1902222 erythrose 4-phosphate/phosphoenolpyruvate family amino acid catabolic process; GO:0042559 pteridine-containing compound biosynthetic process; GO:1901606 alpha-amino acid catabolic process; GO:0097659 nucleic acid-templated transcription; GO:0009891 positive regulation of biosynthetic process; GO:0044699…	GO:0043229 intracellular organelle; GO:0044421 extracellular region part; GO:0044446 intracellular organelle part; GO:0031982 vesicle; GO:0005737 cytoplasm; GO:0031981 nuclear lumen; GO:0044424 intracellular part; GO:0005623 cell; GO:0005829 cytosol; GO:0005576 extracellular region; GO:0044422 organelle part; GO:0031974 membrane-enclosed lumen; GO:0043231 intracellular membrane-bounded organelle;…	GO:0008124 4-alpha-hydroxytetrahydrobiopterin dehydratase activity; GO:0016829 lyase activity; GO:0016705 oxidoreductase activity, acting on paired donors, with incorporation or reduction of molecular oxygen; GO:0004505 phenylalanine 4-monooxygenase activity; GO:0005515 protein binding; GO:0016836 hydro-lyase activity; GO:0003712 transcription cofactor activity; GO:0016835 carbon-oxygen lyase act…	K01724	PCBD, phhB; 4a-hydroxytetrahydrobiopterin dehydratase [EC:4.2.1.96]	hsa00790 Folate biosynthesis; hsa01100 Metabolic pathways			K	KOG4073	Pterin carbinolamine dehydratase PCBD/dimerization cofactor of HNF1
Q9NYF8	437	K	Bcl-2-associated transcription factor 1 OS=Homo sapiens OX=9606 GN=BCLAF1 PE=1 SV=2	BCLAF1	1	0.000209308	113.24	NTEEEGLK(1)YK	2	-0.7678	1	0.752	0.817	0.835	1.095	1.159	1.159	1.42	0.00069733	nucleus	GO:0010941 regulation of cell death; GO:0097659 nucleic acid-templated transcription; GO:0023051 regulation of signaling; GO:1902533 positive regulation of intracellular signal transduction; GO:0009891 positive regulation of biosynthetic process; GO:0044699 single-organism process; GO:0009058 biosynthetic process; GO:0044237 cellular metabolic process; GO:0051253 negative regulation of RNA metabo…	GO:0043229 intracellular organelle; GO:0044446 intracellular organelle part; GO:0005737 cytoplasm; GO:0031981 nuclear lumen; GO:0044424 intracellular part; GO:0016604 nuclear body; GO:0005623 cell; GO:0044422 organelle part; GO:0043231 intracellular membrane-bounded organelle; GO:0043226 organelle; GO:0031974 membrane-enclosed lumen; GO:0005634 nucleus; GO:0005654 nucleoplasm; GO:0070013 intracel…	GO:0097159 organic cyclic compound binding; GO:1901363 heterocyclic compound binding; GO:0003677 DNA binding; GO:0003723 RNA binding; GO:0005515 protein binding; GO:0005488 binding; GO:0003676 nucleic acid binding;	K13087	BCLAF1; bcl2 associated transcription factor 1
Q96T88	546	K	E3 ubiquitin-protein ligase UHRF1 OS=Homo sapiens OX=9606 GN=UHRF1 PE=1 SV=1	UHRF1	1	0.000183326	96.059	NSK(1)YAPAEGNR	2	0.1761	1	0.675	0.581	0.638	1.244	1.265	1.255	1.987	0.0040585	nucleus	GO:0032270 positive regulation of cellular protein metabolic process; GO:0097659 nucleic acid-templated transcription; GO:0009891 positive regulation of biosynthetic process; GO:0051865 protein autoubiquitination; GO:0044237 cellular metabolic process; GO:0008152 metabolic process; GO:0044093 positive regulation of molecular function; GO:0010558 negative regulation of macromolecule biosynthetic p…	GO:0043229 intracellular organelle; GO:0000791 euchromatin; GO:0043232 intracellular non-membrane-bounded organelle; GO:0044446 intracellular organelle part; GO:0031981 nuclear lumen; GO:0044424 intracellular part; GO:0005623 cell; GO:0044422 organelle part; GO:0000792 heterochromatin; GO:0005720 nuclear heterochromatin; GO:0044427 chromosomal part; GO:0043228 non-membrane-bounded organelle; GO:0…	GO:1901265 nucleoside phosphate binding; GO:0035064 methylated histone binding; GO:0003690 double-stranded DNA binding; GO:0008327 methyl-CpG binding; GO:0005515 protein binding; GO:0003682 chromatin binding; GO:0000987 core promoter proximal region sequence-specific DNA binding; GO:0003700 transcription factor activity, sequence-specific DNA binding; GO:1901363 heterocyclic compound binding; GO:…	K10638	UHRF1, NP95; E3 ubiquitin-protein ligase UHRF1 [EC:2.3.2.27]		IPR015947; IPR001841; IPR001965; IPR014722; IPR003105; IPR013083; IPR029071; IPR000626; IPR011011; IPR021991; IPR019787;	PUA-like domain; Zinc finger, RING-type; Zinc finger, PHD-type; Ribosomal protein L2 domain 2; SRA-YDG; Zinc finger, RING/FYVE/PHD-type; Ubiquitin-related domain; Ubiquitin domain; Zinc finger, FYVE/PHD-type; UHRF1, tandem tudor domain; Zinc finger, PHD-finger;	R	KOG0825	PHD Zn-finger protein
P0DPI2	233	K	Glutamine amidotransferase-like class 1 domain-containing protein 3A, mitochondrial OS=Homo sapiens OX=9606 GN=GATD3A PE=1 SV=1	GATD3A	1	6.17402e-07	111.94	EVVEAHVDQK(1)NK	3	0.071397	1	1.23	1.307	1.197	0.867	0.829	0.83	0.676	0.000199031	mitochondria							IPR029062;	Class I glutamine amidotransferase-like;
P0DPI2	219	K	Glutamine amidotransferase-like class 1 domain-containing protein 3A, mitochondrial OS=Homo sapiens OX=9606 GN=GATD3A PE=1 SV=1	GATD3A	1	0.00396169	71.379	ALGAK(1)HCVK	3	-0.43799	1	0.647	0.736	0.824	1.169	1.154	1.223	1.607	0.0026612	mitochondria							IPR029062;	Class I glutamine amidotransferase-like;
Q9BQ04	139	K	RNA-binding protein 4B OS=Homo sapiens OX=9606 GN=RBM4B PE=1 SV=1	RBM4B	1	0.00219052	81.92	GLDNTEFQGK(1)R	3	1.0541	2	0.927	0.89	0.901	1.125	1.044	1.043	1.182	0.003919	nucleus	GO:0050794 regulation of cellular process; GO:0044707 single-multicellular organism process; GO:0006725 cellular aromatic compound metabolic process; GO:0010608 posttranscriptional regulation of gene expression; GO:0009628 response to abiotic stimulus; GO:0060255 regulation of macromolecule metabolic process; GO:0044699 single-organism process; GO:0009648 photoperiodism; GO:0050896 response to st…	GO:0043229 intracellular organelle; GO:0043232 intracellular non-membrane-bounded organelle; GO:0005737 cytoplasm; GO:0044446 intracellular organelle part; GO:0031981 nuclear lumen; GO:0044424 intracellular part; GO:0005730 nucleolus; GO:0005829 cytosol; GO:0005623 cell; GO:0044422 organelle part; GO:0043228 non-membrane-bounded organelle; GO:0043226 organelle; GO:0043231 intracellular membrane-b…	GO:0097159 organic cyclic compound binding; GO:1901363 heterocyclic compound binding; GO:0003723 RNA binding; GO:1901265 nucleoside phosphate binding; GO:0046914 transition metal ion binding; GO:0005488 binding; GO:0043167 ion binding; GO:0003676 nucleic acid binding; GO:0043169 cation binding; GO:0046872 metal ion binding; GO:0005515 protein binding; GO:0000166 nucleotide binding; GO:0008270 zin…	K13187	RBM4; RNA-binding protein 4		IPR000504; IPR012677; IPR001878;	RNA recognition motif domain; Nucleotide-binding alpha-beta plait domain; Zinc finger, CCHC-type;	AR	KOG0109	RNA-binding protein LARK, contains RRM and retroviral-type Zn-finger domains
Q96QR8	60	K	Transcriptional activator protein Pur-beta OS=Homo sapiens OX=9606 GN=PURB PE=1 SV=3	PURB	1	0.00191786	55.724	FLK(1)IAEVGAGGSK	3	-1.7662	1	0.908	0.921	1.014	1.038	1.031	1.052	1.098	0.054922	cytoplasm	GO:0097659 nucleic acid-templated transcription; GO:0048869 cellular developmental process; GO:0045637 regulation of myeloid cell differentiation; GO:0044699 single-organism process; GO:0009058 biosynthetic process; GO:0044237 cellular metabolic process; GO:0051253 negative regulation of RNA metabolic process; GO:2001141 regulation of RNA biosynthetic process; GO:0008152 metabolic process; GO:004…	GO:0043229 intracellular organelle; GO:0043232 intracellular non-membrane-bounded organelle; GO:0043601 nuclear replisome; GO:0044446 intracellular organelle part; GO:0032991 macromolecular complex; GO:0031981 nuclear lumen; GO:0044424 intracellular part; GO:0005623 cell; GO:0044422 organelle part; GO:0043596 nuclear replication fork; GO:0044427 chromosomal part; GO:0043228 non-membrane-bounded o…	GO:0000981 RNA polymerase II transcription factor activity, sequence-specific DNA binding; GO:0003677 DNA binding; GO:0003723 RNA binding; GO:0000976 transcription regulatory region sequence-specific DNA binding; GO:0003690 double-stranded DNA binding; GO:1990837 sequence-specific double-stranded DNA binding; GO:0001012 RNA polymerase II regulatory region DNA binding; GO:0003697 single-stranded D…	K21799	PURB; transcriptional activator protein Pur-beta				K	KOG3074	Transcriptional regulator of the PUR family, single-stranded-DNA-binding
Q15382	97	K	GTP-binding protein Rheb OS=Homo sapiens OX=9606 GN=RHEB PE=1 SV=1	RHEB	1	0.0026732	65.842	SFEVIK(1)VIHGK	3	1.1424	1	0.669	0.666	0.743	1.19	1.244	1.201	1.749	0.000122954	mitochondria	GO:0044700 single organism signaling; GO:0014013 regulation of gliogenesis; GO:0023051 regulation of signaling; GO:0048869 cellular developmental process; GO:1902533 positive regulation of intracellular signal transduction; GO:0044699 single-organism process; GO:0022008 neurogenesis; GO:0006914 autophagy; GO:0044237 cellular metabolic process; GO:0008152 metabolic process; GO:0007165 signal trans…	GO:0016020 membrane; GO:0042175 nuclear outer membrane-endoplasmic reticulum membrane network; GO:0044421 extracellular region part; GO:0005783 endoplasmic reticulum; GO:0031090 organelle membrane; GO:0031982 vesicle; GO:0005737 cytoplasm; GO:0032991 macromolecular complex; GO:0044424 intracellular part; GO:0005623 cell; GO:0044422 organelle part; GO:0005765 lysosomal membrane; GO:0070062 extrace…	GO:1901265 nucleoside phosphate binding; GO:0019901 protein kinase binding; GO:0016817 hydrolase activity, acting on acid anhydrides; GO:0016787 hydrolase activity; GO:0005515 protein binding; GO:1901363 heterocyclic compound binding; GO:0097159 organic cyclic compound binding; GO:0016462 pyrophosphatase activity; GO:0032553 ribonucleotide binding; GO:0003824 catalytic activity; GO:0005488 bindin…	K07208	RHEB; Ras homolog enriched in brain	hsa04072 Phospholipase D signaling pathway; hsa04140 Autophagy - animal; hsa04150 mTOR signaling pathway; hsa04151 PI3K-Akt signaling pathway; hsa04152 AMPK signaling pathway; hsa04211 Longevity regulating pathway; hsa04218 Cellular senescence; hsa04714 Thermogenesis; hsa04910 Insulin signaling pathway; hsa04919 Thyroid hormone signaling pathway; hsa05163 Human cytomegalovirus infection; hsa05165…	IPR005225; IPR027417;	Small GTP-binding protein domain; P-loop containing nucleoside triphosphate hydrolase;	R	KOG0395	Ras-related GTPase
P49750	310	K	YLP motif-containing protein 1 OS=Homo sapiens OX=9606 GN=YLPM1 PE=1 SV=4	YLPM1	1	0.00195565	76.228	TK(1)VHLPGHK	4	0.42845	1	1.07	0.916	0.867	1.1	0.984	1.042	1.096	0.25304	nucleus	GO:0050794 regulation of cellular process; GO:0006725 cellular aromatic compound metabolic process; GO:0097659 nucleic acid-templated transcription; GO:0060255 regulation of macromolecule metabolic process; GO:0019219 regulation of nucleobase-containing compound metabolic process; GO:0009058 biosynthetic process; GO:0044237 cellular metabolic process; GO:0071704 organic substance metabolic proces…	GO:0043229 intracellular organelle; GO:0005737 cytoplasm; GO:0044446 intracellular organelle part; GO:0031981 nuclear lumen; GO:0044424 intracellular part; GO:0016604 nuclear body; GO:0005829 cytosol; GO:0005623 cell; GO:0044422 organelle part; GO:0043226 organelle; GO:0043231 intracellular membrane-bounded organelle; GO:0031974 membrane-enclosed lumen; GO:0005654 nucleoplasm; GO:0005634 nucleus;…	GO:0097159 organic cyclic compound binding; GO:1901363 heterocyclic compound binding; GO:0003723 RNA binding; GO:0005515 protein binding; GO:0005488 binding; GO:0003676 nucleic acid binding;	K17602	YLPM1; YLP motif-containing protein 1		IPR027417;	P-loop containing nucleoside triphosphate hydrolase;	V	KOG2400	Nuclear protein ZAP
Q9NQE9	91	K	Histidine triad nucleotide-binding protein 3 OS=Homo sapiens OX=9606 GN=HINT3 PE=1 SV=1	HINT3	1	0.00755873	103.91	K(1)HIGNCR	2	-0.55354	1	1.512	1.546	1.4	0.677	0.687	0.673	0.457	1.70132e-05	extracellular		GO:0043229 intracellular organelle; GO:0044421 extracellular region part; GO:0005737 cytoplasm; GO:0031982 vesicle; GO:0044424 intracellular part; GO:0005623 cell; GO:0005576 extracellular region; GO:0043226 organelle; GO:0070062 extracellular exosome; GO:0043231 intracellular membrane-bounded organelle; GO:0005634 nucleus; GO:0005622 intracellular; GO:0044464 cell part; GO:1903561 extracellular …	GO:0097159 organic cyclic compound binding; GO:1901363 heterocyclic compound binding; GO:0016787 hydrolase activity; GO:0000166 nucleotide binding; GO:1901265 nucleoside phosphate binding; GO:0003824 catalytic activity; GO:0005488 binding; GO:0036094 small molecule binding;				IPR011146;	HIT-like domain;	R	KOG4359	Protein kinase C inhibitor-like protein
P49327	2193	K	Fatty acid synthase OS=Homo sapiens OX=9606 GN=FASN PE=1 SV=3	FASN	1	7.85522e-06	66.636	LQELSSK(1)ADEASELACPTPK	3	-1.2162	1	1.148	1.154	1.104	0.828	1.002	0.91	0.804	0.017841	cytoplasm	GO:0051188 cofactor biosynthetic process; GO:0001649 osteoblast differentiation; GO:0048732 gland development; GO:0016053 organic acid biosynthetic process; GO:0035337 fatty-acyl-CoA metabolic process; GO:0048869 cellular developmental process; GO:0044699 single-organism process; GO:0044255 cellular lipid metabolic process; GO:0009058 biosynthetic process; GO:0071345 cellular response to cytokine…	GO:0097708 intracellular vesicle; GO:0043229 intracellular organelle; GO:0016020 membrane; GO:0044421 extracellular region part; GO:0031410 cytoplasmic vesicle; GO:0071944 cell periphery; GO:0042470 melanosome; GO:0031982 vesicle; GO:0005737 cytoplasm; GO:0012505 endomembrane system; GO:0044424 intracellular part; GO:0005829 cytosol; GO:0005623 cell; GO:0005576 extracellular region; GO:0005739 mi…	GO:0016417 S-acyltransferase activity; GO:1901265 nucleoside phosphate binding; GO:0004319 enoyl-[acyl-carrier-protein] reductase (NADPH, B-specific) activity; GO:0016628 oxidoreductase activity, acting on the CH-CH group of donors, NAD or NADP as acceptor; GO:0046983 protein dimerization activity; GO:0070402 NADPH binding; GO:0005515 protein binding; GO:0016787 hydrolase activity; GO:0047117 eno…	K00665	FASN; fatty acid synthase, animal type [EC:2.3.1.85]	hsa00061 Fatty acid biosynthesis; hsa01100 Metabolic pathways; hsa01212 Fatty acid metabolism; hsa04152 AMPK signaling pathway; hsa04910 Insulin signaling pathway	IPR016035; IPR020807; IPR013149; IPR020841; IPR011032; IPR020843; IPR013217; IPR013968; IPR016036; IPR032821; IPR029058; IPR014031; IPR029063; IPR014030; IPR014043; IPR020801; IPR016039; IPR020806; IPR023102; IPR016040; IPR009081; IPR001031; IPR001227;	Acyl transferase/acyl hydrolase/lysophospholipase; Polyketide synthase, dehydratase domain; Alcohol dehydrogenase, C-terminal; Polyketide synthase, beta-ketoacyl synthase domain; GroES-like; Polyketide synthase, enoylreductase domain; Methyltransferase type 12; Polyketide synthase, ketoreductase domain; Malonyl-CoA ACP transacylase, ACP-binding; Ketoacyl-synthetase, C-terminal extension; Alpha/Be…	I	KOG1202	Animal-type fatty acid synthase and related proteins
P49327	1995	K	Fatty acid synthase OS=Homo sapiens OX=9606 GN=FASN PE=1 SV=3	FASN	1	0.00337403	78.287	PK(1)YSGTLNLDR	2	0.24659	1	1.54	1.495	1.149	0.716	0.763	0.749	0.533	0.0028042	cytoplasm	GO:0051188 cofactor biosynthetic process; GO:0001649 osteoblast differentiation; GO:0048732 gland development; GO:0016053 organic acid biosynthetic process; GO:0035337 fatty-acyl-CoA metabolic process; GO:0048869 cellular developmental process; GO:0044699 single-organism process; GO:0044255 cellular lipid metabolic process; GO:0009058 biosynthetic process; GO:0071345 cellular response to cytokine…	GO:0097708 intracellular vesicle; GO:0043229 intracellular organelle; GO:0016020 membrane; GO:0044421 extracellular region part; GO:0031410 cytoplasmic vesicle; GO:0071944 cell periphery; GO:0042470 melanosome; GO:0031982 vesicle; GO:0005737 cytoplasm; GO:0012505 endomembrane system; GO:0044424 intracellular part; GO:0005829 cytosol; GO:0005623 cell; GO:0005576 extracellular region; GO:0005739 mi…	GO:0016417 S-acyltransferase activity; GO:1901265 nucleoside phosphate binding; GO:0004319 enoyl-[acyl-carrier-protein] reductase (NADPH, B-specific) activity; GO:0016628 oxidoreductase activity, acting on the CH-CH group of donors, NAD or NADP as acceptor; GO:0046983 protein dimerization activity; GO:0070402 NADPH binding; GO:0005515 protein binding; GO:0016787 hydrolase activity; GO:0047117 eno…	K00665	FASN; fatty acid synthase, animal type [EC:2.3.1.85]	hsa00061 Fatty acid biosynthesis; hsa01100 Metabolic pathways; hsa01212 Fatty acid metabolism; hsa04152 AMPK signaling pathway; hsa04910 Insulin signaling pathway	IPR016035; IPR020807; IPR013149; IPR020841; IPR011032; IPR020843; IPR013217; IPR013968; IPR016036; IPR032821; IPR029058; IPR014031; IPR029063; IPR014030; IPR014043; IPR020801; IPR016039; IPR020806; IPR023102; IPR016040; IPR009081; IPR001031; IPR001227;	Acyl transferase/acyl hydrolase/lysophospholipase; Polyketide synthase, dehydratase domain; Alcohol dehydrogenase, C-terminal; Polyketide synthase, beta-ketoacyl synthase domain; GroES-like; Polyketide synthase, enoylreductase domain; Methyltransferase type 12; Polyketide synthase, ketoreductase domain; Malonyl-CoA ACP transacylase, ACP-binding; Ketoacyl-synthetase, C-terminal extension; Alpha/Be…	I	KOG1202	Animal-type fatty acid synthase and related proteins
P49327	1993	K	Fatty acid synthase OS=Homo sapiens OX=9606 GN=FASN PE=1 SV=3	FASN	1	2.1213e-06	79.489	DGLLENQTPEFFQDVCK(1)PK	4	-0.92075	2	1.365	1.363	1.393	0.691	0.761	0.805	0.548	0.0055396	cytoplasm	GO:0051188 cofactor biosynthetic process; GO:0001649 osteoblast differentiation; GO:0048732 gland development; GO:0016053 organic acid biosynthetic process; GO:0035337 fatty-acyl-CoA metabolic process; GO:0048869 cellular developmental process; GO:0044699 single-organism process; GO:0044255 cellular lipid metabolic process; GO:0009058 biosynthetic process; GO:0071345 cellular response to cytokine…	GO:0097708 intracellular vesicle; GO:0043229 intracellular organelle; GO:0016020 membrane; GO:0044421 extracellular region part; GO:0031410 cytoplasmic vesicle; GO:0071944 cell periphery; GO:0042470 melanosome; GO:0031982 vesicle; GO:0005737 cytoplasm; GO:0012505 endomembrane system; GO:0044424 intracellular part; GO:0005829 cytosol; GO:0005623 cell; GO:0005576 extracellular region; GO:0005739 mi…	GO:0016417 S-acyltransferase activity; GO:1901265 nucleoside phosphate binding; GO:0004319 enoyl-[acyl-carrier-protein] reductase (NADPH, B-specific) activity; GO:0016628 oxidoreductase activity, acting on the CH-CH group of donors, NAD or NADP as acceptor; GO:0046983 protein dimerization activity; GO:0070402 NADPH binding; GO:0005515 protein binding; GO:0016787 hydrolase activity; GO:0047117 eno…	K00665	FASN; fatty acid synthase, animal type [EC:2.3.1.85]	hsa00061 Fatty acid biosynthesis; hsa01100 Metabolic pathways; hsa01212 Fatty acid metabolism; hsa04152 AMPK signaling pathway; hsa04910 Insulin signaling pathway	IPR016035; IPR020807; IPR013149; IPR020841; IPR011032; IPR020843; IPR013217; IPR013968; IPR016036; IPR032821; IPR029058; IPR014031; IPR029063; IPR014030; IPR014043; IPR020801; IPR016039; IPR020806; IPR023102; IPR016040; IPR009081; IPR001031; IPR001227;	Acyl transferase/acyl hydrolase/lysophospholipase; Polyketide synthase, dehydratase domain; Alcohol dehydrogenase, C-terminal; Polyketide synthase, beta-ketoacyl synthase domain; GroES-like; Polyketide synthase, enoylreductase domain; Methyltransferase type 12; Polyketide synthase, ketoreductase domain; Malonyl-CoA ACP transacylase, ACP-binding; Ketoacyl-synthetase, C-terminal extension; Alpha/Be…	I	KOG1202	Animal-type fatty acid synthase and related proteins
P49327	1239	K	Fatty acid synthase OS=Homo sapiens OX=9606 GN=FASN PE=1 SV=3	FASN	1	8.91328e-09	112.17	ACLDTAVENMPSLK(1)MK	3	-0.76712	2	1	1.011	0.999	1.021	1.006	0.984	1	0.98472	cytoplasm	GO:0051188 cofactor biosynthetic process; GO:0001649 osteoblast differentiation; GO:0048732 gland development; GO:0016053 organic acid biosynthetic process; GO:0035337 fatty-acyl-CoA metabolic process; GO:0048869 cellular developmental process; GO:0044699 single-organism process; GO:0044255 cellular lipid metabolic process; GO:0009058 biosynthetic process; GO:0071345 cellular response to cytokine…	GO:0097708 intracellular vesicle; GO:0043229 intracellular organelle; GO:0016020 membrane; GO:0044421 extracellular region part; GO:0031410 cytoplasmic vesicle; GO:0071944 cell periphery; GO:0042470 melanosome; GO:0031982 vesicle; GO:0005737 cytoplasm; GO:0012505 endomembrane system; GO:0044424 intracellular part; GO:0005829 cytosol; GO:0005623 cell; GO:0005576 extracellular region; GO:0005739 mi…	GO:0016417 S-acyltransferase activity; GO:1901265 nucleoside phosphate binding; GO:0004319 enoyl-[acyl-carrier-protein] reductase (NADPH, B-specific) activity; GO:0016628 oxidoreductase activity, acting on the CH-CH group of donors, NAD or NADP as acceptor; GO:0046983 protein dimerization activity; GO:0070402 NADPH binding; GO:0005515 protein binding; GO:0016787 hydrolase activity; GO:0047117 eno…	K00665	FASN; fatty acid synthase, animal type [EC:2.3.1.85]	hsa00061 Fatty acid biosynthesis; hsa01100 Metabolic pathways; hsa01212 Fatty acid metabolism; hsa04152 AMPK signaling pathway; hsa04910 Insulin signaling pathway	IPR016035; IPR020807; IPR013149; IPR020841; IPR011032; IPR020843; IPR013217; IPR013968; IPR016036; IPR032821; IPR029058; IPR014031; IPR029063; IPR014030; IPR014043; IPR020801; IPR016039; IPR020806; IPR023102; IPR016040; IPR009081; IPR001031; IPR001227;	Acyl transferase/acyl hydrolase/lysophospholipase; Polyketide synthase, dehydratase domain; Alcohol dehydrogenase, C-terminal; Polyketide synthase, beta-ketoacyl synthase domain; GroES-like; Polyketide synthase, enoylreductase domain; Methyltransferase type 12; Polyketide synthase, ketoreductase domain; Malonyl-CoA ACP transacylase, ACP-binding; Ketoacyl-synthetase, C-terminal extension; Alpha/Be…	I	KOG1202	Animal-type fatty acid synthase and related proteins
P49327	1704	K	Fatty acid synthase OS=Homo sapiens OX=9606 GN=FASN PE=1 SV=3	FASN	1	6.22553e-05	106.79	VFTTVGSAEK(1)R	3	0.79019	2	0.955	0.918	1	0.997	1.038	1.063	1.078	0.071164	cytoplasm	GO:0051188 cofactor biosynthetic process; GO:0001649 osteoblast differentiation; GO:0048732 gland development; GO:0016053 organic acid biosynthetic process; GO:0035337 fatty-acyl-CoA metabolic process; GO:0048869 cellular developmental process; GO:0044699 single-organism process; GO:0044255 cellular lipid metabolic process; GO:0009058 biosynthetic process; GO:0071345 cellular response to cytokine…	GO:0097708 intracellular vesicle; GO:0043229 intracellular organelle; GO:0016020 membrane; GO:0044421 extracellular region part; GO:0031410 cytoplasmic vesicle; GO:0071944 cell periphery; GO:0042470 melanosome; GO:0031982 vesicle; GO:0005737 cytoplasm; GO:0012505 endomembrane system; GO:0044424 intracellular part; GO:0005829 cytosol; GO:0005623 cell; GO:0005576 extracellular region; GO:0005739 mi…	GO:0016417 S-acyltransferase activity; GO:1901265 nucleoside phosphate binding; GO:0004319 enoyl-[acyl-carrier-protein] reductase (NADPH, B-specific) activity; GO:0016628 oxidoreductase activity, acting on the CH-CH group of donors, NAD or NADP as acceptor; GO:0046983 protein dimerization activity; GO:0070402 NADPH binding; GO:0005515 protein binding; GO:0016787 hydrolase activity; GO:0047117 eno…	K00665	FASN; fatty acid synthase, animal type [EC:2.3.1.85]	hsa00061 Fatty acid biosynthesis; hsa01100 Metabolic pathways; hsa01212 Fatty acid metabolism; hsa04152 AMPK signaling pathway; hsa04910 Insulin signaling pathway	IPR016035; IPR020807; IPR013149; IPR020841; IPR011032; IPR020843; IPR013217; IPR013968; IPR016036; IPR032821; IPR029058; IPR014031; IPR029063; IPR014030; IPR014043; IPR020801; IPR016039; IPR020806; IPR023102; IPR016040; IPR009081; IPR001031; IPR001227;	Acyl transferase/acyl hydrolase/lysophospholipase; Polyketide synthase, dehydratase domain; Alcohol dehydrogenase, C-terminal; Polyketide synthase, beta-ketoacyl synthase domain; GroES-like; Polyketide synthase, enoylreductase domain; Methyltransferase type 12; Polyketide synthase, ketoreductase domain; Malonyl-CoA ACP transacylase, ACP-binding; Ketoacyl-synthetase, C-terminal extension; Alpha/Be…	I	KOG1202	Animal-type fatty acid synthase and related proteins
P49327	2449	K	Fatty acid synthase OS=Homo sapiens OX=9606 GN=FASN PE=1 SV=3	FASN	1	4.31904e-16	118.54	AK(1)TGGAYGEDLGADYNLSQVCDGK	3	-0.48673	2	1.251	1.262	1.326	0.855	0.778	0.821	0.639	0.000163237	cytoplasm	GO:0051188 cofactor biosynthetic process; GO:0001649 osteoblast differentiation; GO:0048732 gland development; GO:0016053 organic acid biosynthetic process; GO:0035337 fatty-acyl-CoA metabolic process; GO:0048869 cellular developmental process; GO:0044699 single-organism process; GO:0044255 cellular lipid metabolic process; GO:0009058 biosynthetic process; GO:0071345 cellular response to cytokine…	GO:0097708 intracellular vesicle; GO:0043229 intracellular organelle; GO:0016020 membrane; GO:0044421 extracellular region part; GO:0031410 cytoplasmic vesicle; GO:0071944 cell periphery; GO:0042470 melanosome; GO:0031982 vesicle; GO:0005737 cytoplasm; GO:0012505 endomembrane system; GO:0044424 intracellular part; GO:0005829 cytosol; GO:0005623 cell; GO:0005576 extracellular region; GO:0005739 mi…	GO:0016417 S-acyltransferase activity; GO:1901265 nucleoside phosphate binding; GO:0004319 enoyl-[acyl-carrier-protein] reductase (NADPH, B-specific) activity; GO:0016628 oxidoreductase activity, acting on the CH-CH group of donors, NAD or NADP as acceptor; GO:0046983 protein dimerization activity; GO:0070402 NADPH binding; GO:0005515 protein binding; GO:0016787 hydrolase activity; GO:0047117 eno…	K00665	FASN; fatty acid synthase, animal type [EC:2.3.1.85]	hsa00061 Fatty acid biosynthesis; hsa01100 Metabolic pathways; hsa01212 Fatty acid metabolism; hsa04152 AMPK signaling pathway; hsa04910 Insulin signaling pathway	IPR016035; IPR020807; IPR013149; IPR020841; IPR011032; IPR020843; IPR013217; IPR013968; IPR016036; IPR032821; IPR029058; IPR014031; IPR029063; IPR014030; IPR014043; IPR020801; IPR016039; IPR020806; IPR023102; IPR016040; IPR009081; IPR001031; IPR001227;	Acyl transferase/acyl hydrolase/lysophospholipase; Polyketide synthase, dehydratase domain; Alcohol dehydrogenase, C-terminal; Polyketide synthase, beta-ketoacyl synthase domain; GroES-like; Polyketide synthase, enoylreductase domain; Methyltransferase type 12; Polyketide synthase, ketoreductase domain; Malonyl-CoA ACP transacylase, ACP-binding; Ketoacyl-synthetase, C-terminal extension; Alpha/Be…	I	KOG1202	Animal-type fatty acid synthase and related proteins
P49327	1878	K	Fatty acid synthase OS=Homo sapiens OX=9606 GN=FASN PE=1 SV=3	FASN	1	1.06239e-08	119.25	LMSAISK(1)TFCPAHK	3	-1.4667	1	1.112	1.26	1.246	0.907	0.84	0.853	0.719	0.0020609	cytoplasm	GO:0051188 cofactor biosynthetic process; GO:0001649 osteoblast differentiation; GO:0048732 gland development; GO:0016053 organic acid biosynthetic process; GO:0035337 fatty-acyl-CoA metabolic process; GO:0048869 cellular developmental process; GO:0044699 single-organism process; GO:0044255 cellular lipid metabolic process; GO:0009058 biosynthetic process; GO:0071345 cellular response to cytokine…	GO:0097708 intracellular vesicle; GO:0043229 intracellular organelle; GO:0016020 membrane; GO:0044421 extracellular region part; GO:0031410 cytoplasmic vesicle; GO:0071944 cell periphery; GO:0042470 melanosome; GO:0031982 vesicle; GO:0005737 cytoplasm; GO:0012505 endomembrane system; GO:0044424 intracellular part; GO:0005829 cytosol; GO:0005623 cell; GO:0005576 extracellular region; GO:0005739 mi…	GO:0016417 S-acyltransferase activity; GO:1901265 nucleoside phosphate binding; GO:0004319 enoyl-[acyl-carrier-protein] reductase (NADPH, B-specific) activity; GO:0016628 oxidoreductase activity, acting on the CH-CH group of donors, NAD or NADP as acceptor; GO:0046983 protein dimerization activity; GO:0070402 NADPH binding; GO:0005515 protein binding; GO:0016787 hydrolase activity; GO:0047117 eno…	K00665	FASN; fatty acid synthase, animal type [EC:2.3.1.85]	hsa00061 Fatty acid biosynthesis; hsa01100 Metabolic pathways; hsa01212 Fatty acid metabolism; hsa04152 AMPK signaling pathway; hsa04910 Insulin signaling pathway	IPR016035; IPR020807; IPR013149; IPR020841; IPR011032; IPR020843; IPR013217; IPR013968; IPR016036; IPR032821; IPR029058; IPR014031; IPR029063; IPR014030; IPR014043; IPR020801; IPR016039; IPR020806; IPR023102; IPR016040; IPR009081; IPR001031; IPR001227;	Acyl transferase/acyl hydrolase/lysophospholipase; Polyketide synthase, dehydratase domain; Alcohol dehydrogenase, C-terminal; Polyketide synthase, beta-ketoacyl synthase domain; GroES-like; Polyketide synthase, enoylreductase domain; Methyltransferase type 12; Polyketide synthase, ketoreductase domain; Malonyl-CoA ACP transacylase, ACP-binding; Ketoacyl-synthetase, C-terminal extension; Alpha/Be…	I	KOG1202	Animal-type fatty acid synthase and related proteins
P49327	2436	K	Fatty acid synthase OS=Homo sapiens OX=9606 GN=FASN PE=1 SV=3	FASN	1	9.92615e-06	130.56	AAEQYTPK(1)AK	3	-1.6317	2	1.231	1.212	1.186	0.882	0.796	0.917	0.715	0.00150196	cytoplasm	GO:0051188 cofactor biosynthetic process; GO:0001649 osteoblast differentiation; GO:0048732 gland development; GO:0016053 organic acid biosynthetic process; GO:0035337 fatty-acyl-CoA metabolic process; GO:0048869 cellular developmental process; GO:0044699 single-organism process; GO:0044255 cellular lipid metabolic process; GO:0009058 biosynthetic process; GO:0071345 cellular response to cytokine…	GO:0097708 intracellular vesicle; GO:0043229 intracellular organelle; GO:0016020 membrane; GO:0044421 extracellular region part; GO:0031410 cytoplasmic vesicle; GO:0071944 cell periphery; GO:0042470 melanosome; GO:0031982 vesicle; GO:0005737 cytoplasm; GO:0012505 endomembrane system; GO:0044424 intracellular part; GO:0005829 cytosol; GO:0005623 cell; GO:0005576 extracellular region; GO:0005739 mi…	GO:0016417 S-acyltransferase activity; GO:1901265 nucleoside phosphate binding; GO:0004319 enoyl-[acyl-carrier-protein] reductase (NADPH, B-specific) activity; GO:0016628 oxidoreductase activity, acting on the CH-CH group of donors, NAD or NADP as acceptor; GO:0046983 protein dimerization activity; GO:0070402 NADPH binding; GO:0005515 protein binding; GO:0016787 hydrolase activity; GO:0047117 eno…	K00665	FASN; fatty acid synthase, animal type [EC:2.3.1.85]	hsa00061 Fatty acid biosynthesis; hsa01100 Metabolic pathways; hsa01212 Fatty acid metabolism; hsa04152 AMPK signaling pathway; hsa04910 Insulin signaling pathway	IPR016035; IPR020807; IPR013149; IPR020841; IPR011032; IPR020843; IPR013217; IPR013968; IPR016036; IPR032821; IPR029058; IPR014031; IPR029063; IPR014030; IPR014043; IPR020801; IPR016039; IPR020806; IPR023102; IPR016040; IPR009081; IPR001031; IPR001227;	Acyl transferase/acyl hydrolase/lysophospholipase; Polyketide synthase, dehydratase domain; Alcohol dehydrogenase, C-terminal; Polyketide synthase, beta-ketoacyl synthase domain; GroES-like; Polyketide synthase, enoylreductase domain; Methyltransferase type 12; Polyketide synthase, ketoreductase domain; Malonyl-CoA ACP transacylase, ACP-binding; Ketoacyl-synthetase, C-terminal extension; Alpha/Be…	I	KOG1202	Animal-type fatty acid synthase and related proteins
P49327	1847	K	Fatty acid synthase OS=Homo sapiens OX=9606 GN=FASN PE=1 SV=3	FASN	1	0.00282141	77.662	YMAQGK(1)HIGK	2	0.40345	3	1.11	1.141	1.104	0.948	0.917	0.914	0.828	0.0002615	cytoplasm	GO:0051188 cofactor biosynthetic process; GO:0001649 osteoblast differentiation; GO:0048732 gland development; GO:0016053 organic acid biosynthetic process; GO:0035337 fatty-acyl-CoA metabolic process; GO:0048869 cellular developmental process; GO:0044699 single-organism process; GO:0044255 cellular lipid metabolic process; GO:0009058 biosynthetic process; GO:0071345 cellular response to cytokine…	GO:0097708 intracellular vesicle; GO:0043229 intracellular organelle; GO:0016020 membrane; GO:0044421 extracellular region part; GO:0031410 cytoplasmic vesicle; GO:0071944 cell periphery; GO:0042470 melanosome; GO:0031982 vesicle; GO:0005737 cytoplasm; GO:0012505 endomembrane system; GO:0044424 intracellular part; GO:0005829 cytosol; GO:0005623 cell; GO:0005576 extracellular region; GO:0005739 mi…	GO:0016417 S-acyltransferase activity; GO:1901265 nucleoside phosphate binding; GO:0004319 enoyl-[acyl-carrier-protein] reductase (NADPH, B-specific) activity; GO:0016628 oxidoreductase activity, acting on the CH-CH group of donors, NAD or NADP as acceptor; GO:0046983 protein dimerization activity; GO:0070402 NADPH binding; GO:0005515 protein binding; GO:0016787 hydrolase activity; GO:0047117 eno…	K00665	FASN; fatty acid synthase, animal type [EC:2.3.1.85]	hsa00061 Fatty acid biosynthesis; hsa01100 Metabolic pathways; hsa01212 Fatty acid metabolism; hsa04152 AMPK signaling pathway; hsa04910 Insulin signaling pathway	IPR016035; IPR020807; IPR013149; IPR020841; IPR011032; IPR020843; IPR013217; IPR013968; IPR016036; IPR032821; IPR029058; IPR014031; IPR029063; IPR014030; IPR014043; IPR020801; IPR016039; IPR020806; IPR023102; IPR016040; IPR009081; IPR001031; IPR001227;	Acyl transferase/acyl hydrolase/lysophospholipase; Polyketide synthase, dehydratase domain; Alcohol dehydrogenase, C-terminal; Polyketide synthase, beta-ketoacyl synthase domain; GroES-like; Polyketide synthase, enoylreductase domain; Methyltransferase type 12; Polyketide synthase, ketoreductase domain; Malonyl-CoA ACP transacylase, ACP-binding; Ketoacyl-synthetase, C-terminal extension; Alpha/Be…	I	KOG1202	Animal-type fatty acid synthase and related proteins
P49327	2438	K	Fatty acid synthase OS=Homo sapiens OX=9606 GN=FASN PE=1 SV=3	FASN	1	0.00151026	72.276	AK(1)YHGNVMLLR	3	-0.3387	1									cytoplasm	GO:0051188 cofactor biosynthetic process; GO:0001649 osteoblast differentiation; GO:0048732 gland development; GO:0016053 organic acid biosynthetic process; GO:0035337 fatty-acyl-CoA metabolic process; GO:0048869 cellular developmental process; GO:0044699 single-organism process; GO:0044255 cellular lipid metabolic process; GO:0009058 biosynthetic process; GO:0071345 cellular response to cytokine…	GO:0097708 intracellular vesicle; GO:0043229 intracellular organelle; GO:0016020 membrane; GO:0044421 extracellular region part; GO:0031410 cytoplasmic vesicle; GO:0071944 cell periphery; GO:0042470 melanosome; GO:0031982 vesicle; GO:0005737 cytoplasm; GO:0012505 endomembrane system; GO:0044424 intracellular part; GO:0005829 cytosol; GO:0005623 cell; GO:0005576 extracellular region; GO:0005739 mi…	GO:0016417 S-acyltransferase activity; GO:1901265 nucleoside phosphate binding; GO:0004319 enoyl-[acyl-carrier-protein] reductase (NADPH, B-specific) activity; GO:0016628 oxidoreductase activity, acting on the CH-CH group of donors, NAD or NADP as acceptor; GO:0046983 protein dimerization activity; GO:0070402 NADPH binding; GO:0005515 protein binding; GO:0016787 hydrolase activity; GO:0047117 eno…	K00665	FASN; fatty acid synthase, animal type [EC:2.3.1.85]	hsa00061 Fatty acid biosynthesis; hsa01100 Metabolic pathways; hsa01212 Fatty acid metabolism; hsa04152 AMPK signaling pathway; hsa04910 Insulin signaling pathway	IPR016035; IPR020807; IPR013149; IPR020841; IPR011032; IPR020843; IPR013217; IPR013968; IPR016036; IPR032821; IPR029058; IPR014031; IPR029063; IPR014030; IPR014043; IPR020801; IPR016039; IPR020806; IPR023102; IPR016040; IPR009081; IPR001031; IPR001227;	Acyl transferase/acyl hydrolase/lysophospholipase; Polyketide synthase, dehydratase domain; Alcohol dehydrogenase, C-terminal; Polyketide synthase, beta-ketoacyl synthase domain; GroES-like; Polyketide synthase, enoylreductase domain; Methyltransferase type 12; Polyketide synthase, ketoreductase domain; Malonyl-CoA ACP transacylase, ACP-binding; Ketoacyl-synthetase, C-terminal extension; Alpha/Be…	I	KOG1202	Animal-type fatty acid synthase and related proteins
P49327	1072	K	Fatty acid synthase OS=Homo sapiens OX=9606 GN=FASN PE=1 SV=3	FASN	1	6.49146e-14	126.07	LYTLQDK(1)AQVADVVVSR	3	-0.60109	1	1	0.753	1.206	0.959	1.015	1.068	1.028	0.7643	cytoplasm	GO:0051188 cofactor biosynthetic process; GO:0001649 osteoblast differentiation; GO:0048732 gland development; GO:0016053 organic acid biosynthetic process; GO:0035337 fatty-acyl-CoA metabolic process; GO:0048869 cellular developmental process; GO:0044699 single-organism process; GO:0044255 cellular lipid metabolic process; GO:0009058 biosynthetic process; GO:0071345 cellular response to cytokine…	GO:0097708 intracellular vesicle; GO:0043229 intracellular organelle; GO:0016020 membrane; GO:0044421 extracellular region part; GO:0031410 cytoplasmic vesicle; GO:0071944 cell periphery; GO:0042470 melanosome; GO:0031982 vesicle; GO:0005737 cytoplasm; GO:0012505 endomembrane system; GO:0044424 intracellular part; GO:0005829 cytosol; GO:0005623 cell; GO:0005576 extracellular region; GO:0005739 mi…	GO:0016417 S-acyltransferase activity; GO:1901265 nucleoside phosphate binding; GO:0004319 enoyl-[acyl-carrier-protein] reductase (NADPH, B-specific) activity; GO:0016628 oxidoreductase activity, acting on the CH-CH group of donors, NAD or NADP as acceptor; GO:0046983 protein dimerization activity; GO:0070402 NADPH binding; GO:0005515 protein binding; GO:0016787 hydrolase activity; GO:0047117 eno…	K00665	FASN; fatty acid synthase, animal type [EC:2.3.1.85]	hsa00061 Fatty acid biosynthesis; hsa01100 Metabolic pathways; hsa01212 Fatty acid metabolism; hsa04152 AMPK signaling pathway; hsa04910 Insulin signaling pathway	IPR016035; IPR020807; IPR013149; IPR020841; IPR011032; IPR020843; IPR013217; IPR013968; IPR016036; IPR032821; IPR029058; IPR014031; IPR029063; IPR014030; IPR014043; IPR020801; IPR016039; IPR020806; IPR023102; IPR016040; IPR009081; IPR001031; IPR001227;	Acyl transferase/acyl hydrolase/lysophospholipase; Polyketide synthase, dehydratase domain; Alcohol dehydrogenase, C-terminal; Polyketide synthase, beta-ketoacyl synthase domain; GroES-like; Polyketide synthase, enoylreductase domain; Methyltransferase type 12; Polyketide synthase, ketoreductase domain; Malonyl-CoA ACP transacylase, ACP-binding; Ketoacyl-synthetase, C-terminal extension; Alpha/Be…	I	KOG1202	Animal-type fatty acid synthase and related proteins
P49327	1393	K	Fatty acid synthase OS=Homo sapiens OX=9606 GN=FASN PE=1 SV=3	FASN	1	2.37819e-13	148.52	K(1)SFYGSTLFLCR	2	-2.088	2	1.062	1.093	1.065	0.924	0.952	0.991	0.89	0.0063755	cytoplasm	GO:0051188 cofactor biosynthetic process; GO:0001649 osteoblast differentiation; GO:0048732 gland development; GO:0016053 organic acid biosynthetic process; GO:0035337 fatty-acyl-CoA metabolic process; GO:0048869 cellular developmental process; GO:0044699 single-organism process; GO:0044255 cellular lipid metabolic process; GO:0009058 biosynthetic process; GO:0071345 cellular response to cytokine…	GO:0097708 intracellular vesicle; GO:0043229 intracellular organelle; GO:0016020 membrane; GO:0044421 extracellular region part; GO:0031410 cytoplasmic vesicle; GO:0071944 cell periphery; GO:0042470 melanosome; GO:0031982 vesicle; GO:0005737 cytoplasm; GO:0012505 endomembrane system; GO:0044424 intracellular part; GO:0005829 cytosol; GO:0005623 cell; GO:0005576 extracellular region; GO:0005739 mi…	GO:0016417 S-acyltransferase activity; GO:1901265 nucleoside phosphate binding; GO:0004319 enoyl-[acyl-carrier-protein] reductase (NADPH, B-specific) activity; GO:0016628 oxidoreductase activity, acting on the CH-CH group of donors, NAD or NADP as acceptor; GO:0046983 protein dimerization activity; GO:0070402 NADPH binding; GO:0005515 protein binding; GO:0016787 hydrolase activity; GO:0047117 eno…	K00665	FASN; fatty acid synthase, animal type [EC:2.3.1.85]	hsa00061 Fatty acid biosynthesis; hsa01100 Metabolic pathways; hsa01212 Fatty acid metabolism; hsa04152 AMPK signaling pathway; hsa04910 Insulin signaling pathway	IPR016035; IPR020807; IPR013149; IPR020841; IPR011032; IPR020843; IPR013217; IPR013968; IPR016036; IPR032821; IPR029058; IPR014031; IPR029063; IPR014030; IPR014043; IPR020801; IPR016039; IPR020806; IPR023102; IPR016040; IPR009081; IPR001031; IPR001227;	Acyl transferase/acyl hydrolase/lysophospholipase; Polyketide synthase, dehydratase domain; Alcohol dehydrogenase, C-terminal; Polyketide synthase, beta-ketoacyl synthase domain; GroES-like; Polyketide synthase, enoylreductase domain; Methyltransferase type 12; Polyketide synthase, ketoreductase domain; Malonyl-CoA ACP transacylase, ACP-binding; Ketoacyl-synthetase, C-terminal extension; Alpha/Be…	I	KOG1202	Animal-type fatty acid synthase and related proteins
Q9NWS8	423	K	Required for meiotic nuclear division protein 1 homolog OS=Homo sapiens OX=9606 GN=RMND1 PE=1 SV=2	RMND1	1	0.0325664	58.917	NHLNEK(1)R	3	-1.2898	1									mitochondria	GO:0050794 regulation of cellular process; GO:0006518 peptide metabolic process; GO:0032270 positive regulation of cellular protein metabolic process; GO:0060255 regulation of macromolecule metabolic process; GO:0010608 posttranscriptional regulation of gene expression; GO:0044267 cellular protein metabolic process; GO:0009891 positive regulation of biosynthetic process; GO:0009058 biosynthetic p…	GO:0043226 organelle; GO:0043231 intracellular membrane-bounded organelle; GO:0043229 intracellular organelle; GO:0044464 cell part; GO:0005622 intracellular; GO:0005737 cytoplasm; GO:0044424 intracellular part; GO:0043227 membrane-bounded organelle; GO:0005623 cell; GO:0005739 mitochondrion; GO:0044444 cytoplasmic part;	GO:0005515 protein binding; GO:0005488 binding;	K23499			IPR003734;	Domain of unknown function DUF155;	S	KOG2861	Uncharacterized conserved protein
P46013	3243	K	Proliferation marker protein Ki-67 OS=Homo sapiens OX=9606 GN=MKI67 PE=1 SV=2	MKI67	0.999998	0.00783661	61.344	KAEDNVCVK(1)K	3	-0.013912	1									mitochondria	GO:0031100 animal organ regeneration; GO:0022414 reproductive process; GO:0044699 single-organism process; GO:0010564 regulation of cell cycle process; GO:0044237 cellular metabolic process; GO:0030203 glycosaminoglycan metabolic process; GO:0051783 regulation of nuclear division; GO:0008152 metabolic process; GO:0009408 response to heat; GO:0044702 single organism reproductive process; GO:004317…	GO:0043229 intracellular organelle; GO:0016020 membrane; GO:0043232 intracellular non-membrane-bounded organelle; GO:0044446 intracellular organelle part; GO:0005737 cytoplasm; GO:0031981 nuclear lumen; GO:0044424 intracellular part; GO:0005730 nucleolus; GO:0016604 nuclear body; GO:0005623 cell; GO:0044422 organelle part; GO:0044427 chromosomal part; GO:0043228 non-membrane-bounded organelle; GO…	GO:0003677 DNA binding; GO:0003723 RNA binding; GO:0005524 ATP binding; GO:1901265 nucleoside phosphate binding; GO:0001882 nucleoside binding; GO:0043167 ion binding; GO:0005515 protein binding; GO:0000166 nucleotide binding; GO:1901363 heterocyclic compound binding; GO:0097159 organic cyclic compound binding; GO:0032549 ribonucleoside binding; GO:0097367 carbohydrate derivative binding; GO:0032…	K17582	MKI67; antigen KI-67		IPR008984; IPR000253; IPR029334;	SMAD/FHA domain; Forkhead-associated (FHA) domain; Protein phosphatase 1 binding domain;
P46013	3040	K	Proliferation marker protein Ki-67 OS=Homo sapiens OX=9606 GN=MKI67 PE=1 SV=2	MKI67	1	0.00381169	77.185	GK(1)SSEPVVIMK	2	0.6605	1									mitochondria	GO:0031100 animal organ regeneration; GO:0022414 reproductive process; GO:0044699 single-organism process; GO:0010564 regulation of cell cycle process; GO:0044237 cellular metabolic process; GO:0030203 glycosaminoglycan metabolic process; GO:0051783 regulation of nuclear division; GO:0008152 metabolic process; GO:0009408 response to heat; GO:0044702 single organism reproductive process; GO:004317…	GO:0043229 intracellular organelle; GO:0016020 membrane; GO:0043232 intracellular non-membrane-bounded organelle; GO:0044446 intracellular organelle part; GO:0005737 cytoplasm; GO:0031981 nuclear lumen; GO:0044424 intracellular part; GO:0005730 nucleolus; GO:0016604 nuclear body; GO:0005623 cell; GO:0044422 organelle part; GO:0044427 chromosomal part; GO:0043228 non-membrane-bounded organelle; GO…	GO:0003677 DNA binding; GO:0003723 RNA binding; GO:0005524 ATP binding; GO:1901265 nucleoside phosphate binding; GO:0001882 nucleoside binding; GO:0043167 ion binding; GO:0005515 protein binding; GO:0000166 nucleotide binding; GO:1901363 heterocyclic compound binding; GO:0097159 organic cyclic compound binding; GO:0032549 ribonucleoside binding; GO:0097367 carbohydrate derivative binding; GO:0032…	K17582	MKI67; antigen KI-67		IPR008984; IPR000253; IPR029334;	SMAD/FHA domain; Forkhead-associated (FHA) domain; Protein phosphatase 1 binding domain;
P46013	678	K	Proliferation marker protein Ki-67 OS=Homo sapiens OX=9606 GN=MKI67 PE=1 SV=2	MKI67	1	0.0387041	43.808	VIK(1)HGPQR	3	1.8667	1									mitochondria	GO:0031100 animal organ regeneration; GO:0022414 reproductive process; GO:0044699 single-organism process; GO:0010564 regulation of cell cycle process; GO:0044237 cellular metabolic process; GO:0030203 glycosaminoglycan metabolic process; GO:0051783 regulation of nuclear division; GO:0008152 metabolic process; GO:0009408 response to heat; GO:0044702 single organism reproductive process; GO:004317…	GO:0043229 intracellular organelle; GO:0016020 membrane; GO:0043232 intracellular non-membrane-bounded organelle; GO:0044446 intracellular organelle part; GO:0005737 cytoplasm; GO:0031981 nuclear lumen; GO:0044424 intracellular part; GO:0005730 nucleolus; GO:0016604 nuclear body; GO:0005623 cell; GO:0044422 organelle part; GO:0044427 chromosomal part; GO:0043228 non-membrane-bounded organelle; GO…	GO:0003677 DNA binding; GO:0003723 RNA binding; GO:0005524 ATP binding; GO:1901265 nucleoside phosphate binding; GO:0001882 nucleoside binding; GO:0043167 ion binding; GO:0005515 protein binding; GO:0000166 nucleotide binding; GO:1901363 heterocyclic compound binding; GO:0097159 organic cyclic compound binding; GO:0032549 ribonucleoside binding; GO:0097367 carbohydrate derivative binding; GO:0032…	K17582	MKI67; antigen KI-67		IPR008984; IPR000253; IPR029334;	SMAD/FHA domain; Forkhead-associated (FHA) domain; Protein phosphatase 1 binding domain;
P46013	1671	K	Proliferation marker protein Ki-67 OS=Homo sapiens OX=9606 GN=MKI67 PE=1 SV=2	MKI67	1	1.59056e-05	64.589	LTQTSGETTHTHTEPTGDGK(1)SMK	4	-0.54272	1	0.79	0.955	0.966	1.084	1.134	0.991	1.184	0.08822	mitochondria	GO:0031100 animal organ regeneration; GO:0022414 reproductive process; GO:0044699 single-organism process; GO:0010564 regulation of cell cycle process; GO:0044237 cellular metabolic process; GO:0030203 glycosaminoglycan metabolic process; GO:0051783 regulation of nuclear division; GO:0008152 metabolic process; GO:0009408 response to heat; GO:0044702 single organism reproductive process; GO:004317…	GO:0043229 intracellular organelle; GO:0016020 membrane; GO:0043232 intracellular non-membrane-bounded organelle; GO:0044446 intracellular organelle part; GO:0005737 cytoplasm; GO:0031981 nuclear lumen; GO:0044424 intracellular part; GO:0005730 nucleolus; GO:0016604 nuclear body; GO:0005623 cell; GO:0044422 organelle part; GO:0044427 chromosomal part; GO:0043228 non-membrane-bounded organelle; GO…	GO:0003677 DNA binding; GO:0003723 RNA binding; GO:0005524 ATP binding; GO:1901265 nucleoside phosphate binding; GO:0001882 nucleoside binding; GO:0043167 ion binding; GO:0005515 protein binding; GO:0000166 nucleotide binding; GO:1901363 heterocyclic compound binding; GO:0097159 organic cyclic compound binding; GO:0032549 ribonucleoside binding; GO:0097367 carbohydrate derivative binding; GO:0032…	K17582	MKI67; antigen KI-67		IPR008984; IPR000253; IPR029334;	SMAD/FHA domain; Forkhead-associated (FHA) domain; Protein phosphatase 1 binding domain;
P46013	1491	K	Proliferation marker protein Ki-67 OS=Homo sapiens OX=9606 GN=MKI67 PE=1 SV=2	MKI67	1	0.0248988	82.452	TTK(1)IACR	2	-1.0279	1	1.621	1.927	1.681	0.525	0.508	0.481	0.29	2.4772e-05	mitochondria	GO:0031100 animal organ regeneration; GO:0022414 reproductive process; GO:0044699 single-organism process; GO:0010564 regulation of cell cycle process; GO:0044237 cellular metabolic process; GO:0030203 glycosaminoglycan metabolic process; GO:0051783 regulation of nuclear division; GO:0008152 metabolic process; GO:0009408 response to heat; GO:0044702 single organism reproductive process; GO:004317…	GO:0043229 intracellular organelle; GO:0016020 membrane; GO:0043232 intracellular non-membrane-bounded organelle; GO:0044446 intracellular organelle part; GO:0005737 cytoplasm; GO:0031981 nuclear lumen; GO:0044424 intracellular part; GO:0005730 nucleolus; GO:0016604 nuclear body; GO:0005623 cell; GO:0044422 organelle part; GO:0044427 chromosomal part; GO:0043228 non-membrane-bounded organelle; GO…	GO:0003677 DNA binding; GO:0003723 RNA binding; GO:0005524 ATP binding; GO:1901265 nucleoside phosphate binding; GO:0001882 nucleoside binding; GO:0043167 ion binding; GO:0005515 protein binding; GO:0000166 nucleotide binding; GO:1901363 heterocyclic compound binding; GO:0097159 organic cyclic compound binding; GO:0032549 ribonucleoside binding; GO:0097367 carbohydrate derivative binding; GO:0032…	K17582	MKI67; antigen KI-67		IPR008984; IPR000253; IPR029334;	SMAD/FHA domain; Forkhead-associated (FHA) domain; Protein phosphatase 1 binding domain;
P46013	1215	K	Proliferation marker protein Ki-67 OS=Homo sapiens OX=9606 GN=MKI67 PE=1 SV=2	MKI67	1	0.00884439	89.047	QLQTPK(1)EK	2	0.32213	1	0.841	0.889	0.896	1.061	1.058	1.146	1.243	0.0027173	mitochondria	GO:0031100 animal organ regeneration; GO:0022414 reproductive process; GO:0044699 single-organism process; GO:0010564 regulation of cell cycle process; GO:0044237 cellular metabolic process; GO:0030203 glycosaminoglycan metabolic process; GO:0051783 regulation of nuclear division; GO:0008152 metabolic process; GO:0009408 response to heat; GO:0044702 single organism reproductive process; GO:004317…	GO:0043229 intracellular organelle; GO:0016020 membrane; GO:0043232 intracellular non-membrane-bounded organelle; GO:0044446 intracellular organelle part; GO:0005737 cytoplasm; GO:0031981 nuclear lumen; GO:0044424 intracellular part; GO:0005730 nucleolus; GO:0016604 nuclear body; GO:0005623 cell; GO:0044422 organelle part; GO:0044427 chromosomal part; GO:0043228 non-membrane-bounded organelle; GO…	GO:0003677 DNA binding; GO:0003723 RNA binding; GO:0005524 ATP binding; GO:1901265 nucleoside phosphate binding; GO:0001882 nucleoside binding; GO:0043167 ion binding; GO:0005515 protein binding; GO:0000166 nucleotide binding; GO:1901363 heterocyclic compound binding; GO:0097159 organic cyclic compound binding; GO:0032549 ribonucleoside binding; GO:0097367 carbohydrate derivative binding; GO:0032…	K17582	MKI67; antigen KI-67		IPR008984; IPR000253; IPR029334;	SMAD/FHA domain; Forkhead-associated (FHA) domain; Protein phosphatase 1 binding domain;
Q96HJ9	75	K	Protein FMC1 homolog OS=Homo sapiens OX=9606 GN=FMC1 PE=1 SV=2	FMC1	1	0.000793838	67.385	K(1)HVALHQEFHGK	4	0.17308	2	0.805	0.849	0.777	1.26	0.994	1.153	1.401	0.010678	mitochondria	GO:0050794 regulation of cellular process; GO:0045833 negative regulation of lipid metabolic process; GO:0042127 regulation of cell proliferation; GO:0061469 regulation of type B pancreatic cell proliferation; GO:0080090 regulation of primary metabolic process; GO:0009894 regulation of catabolic process; GO:0050995 negative regulation of lipid catabolic process; GO:0048519 negative regulation of …	GO:0043226 organelle; GO:0043231 intracellular membrane-bounded organelle; GO:0043229 intracellular organelle; GO:0044464 cell part; GO:0005622 intracellular; GO:0005737 cytoplasm; GO:0044424 intracellular part; GO:0043227 membrane-bounded organelle; GO:0005623 cell; GO:0005739 mitochondrion; GO:0044444 cytoplasmic part;
P17096	15	K	High mobility group protein HMG-I/HMG-Y OS=Homo sapiens OX=9606 GN=HMGA1 PE=1 SV=3	HMGA1	1	2.08301e-08	143.25	SSQPLASK(1)QEK	3	-1.125	2	1.219	1.344	1.257	0.827	0.802	0.835	0.645	0.000155598	nucleus	GO:0044085 cellular component biogenesis; GO:0019043 establishment of viral latency; GO:0090342 regulation of cell aging; GO:0097659 nucleic acid-templated transcription; GO:0009891 positive regulation of biosynthetic process; GO:0051169 nuclear transport; GO:0044237 cellular metabolic process; GO:0009607 response to biotic stimulus; GO:0008285 negative regulation of cell proliferation; GO:000960…	GO:0030054 cell junction; GO:0005737 cytoplasm; GO:0032991 macromolecular complex; GO:0044424 intracellular part; GO:0005623 cell; GO:0000792 heterochromatin; GO:0044422 organelle part; GO:0044427 chromosomal part; GO:0043228 non-membrane-bounded organelle; GO:0031974 membrane-enclosed lumen; GO:0005654 nucleoplasm; GO:0005925 focal adhesion; GO:0070013 intracellular organelle lumen; GO:0044464 c…	GO:0000981 RNA polymerase II transcription factor activity, sequence-specific DNA binding; GO:0005102 receptor binding; GO:0003690 double-stranded DNA binding; GO:0003705 transcription factor activity, RNA polymerase II distal enhancer sequence-specific binding; GO:0016787 hydrolase activity; GO:0005515 protein binding; GO:0051427 hormone receptor binding; GO:0003682 chromatin binding; GO:0016835…	K09282	HMGA1; high mobility group AT-hook protein 1
Q8TCC3	114	K	39S ribosomal protein L30, mitochondrial OS=Homo sapiens OX=9606 GN=MRPL30 PE=1 SV=1	MRPL30	1	0.0039838	91.906	VVK(1)HLIR	3	-0.40815	1	0.757	0.845	0.846	1.15	1.174	1.065	1.384	0.0023351	cytoplasm	GO:0016043 cellular component organization; GO:0006518 peptide metabolic process; GO:0044267 cellular protein metabolic process; GO:0044699 single-organism process; GO:0009058 biosynthetic process; GO:1901566 organonitrogen compound biosynthetic process; GO:0044237 cellular metabolic process; GO:0043241 protein complex disassembly; GO:0071704 organic substance metabolic process; GO:0008152 metabo…	GO:0016020 membrane; GO:0031090 organelle membrane; GO:0005737 cytoplasm; GO:0032991 macromolecular complex; GO:0044424 intracellular part; GO:0005762 mitochondrial large ribosomal subunit; GO:0005623 cell; GO:0000313 organellar ribosome; GO:0044422 organelle part; GO:0043228 non-membrane-bounded organelle; GO:0005740 mitochondrial envelope; GO:0031974 membrane-enclosed lumen; GO:0070013 intracel…	GO:0003735 structural constituent of ribosome; GO:0005198 structural molecule activity;	K02907	RP-L30, MRPL30, rpmD; large subunit ribosomal protein L30	hsa03010 Ribosome	IPR016082;	Ribosomal protein L30, ferredoxin-like fold domain;	J	KOG4799	Mitochondrial ribosomal protein L30
Q6IE81	380	K	Protein Jade-1 OS=Homo sapiens OX=9606 GN=JADE1 PE=1 SV=1	JADE1	0.999848	1.18336e-17	127.16	KPEESLGK(1)GAAQENGAPECSPR	3	0.78157	1	1.105	1.23	1.158	0.964	0.844	0.879	0.769	0.0063005	nucleus	GO:1902807 negative regulation of cell cycle G1/S phase transition; GO:0097659 nucleic acid-templated transcription; GO:0009891 positive regulation of biosynthetic process; GO:0044237 cellular metabolic process; GO:0010564 regulation of cell cycle process; GO:0001558 regulation of cell growth; GO:0008152 metabolic process; GO:0043981 histone H4-K5 acetylation; GO:1901990 regulation of mitotic cel…	GO:0016020 membrane; GO:0071944 cell periphery; GO:0005737 cytoplasm; GO:0032991 macromolecular complex; GO:0044424 intracellular part; GO:0005623 cell; GO:0000123 histone acetyltransferase complex; GO:0044422 organelle part; GO:0043228 non-membrane-bounded organelle; GO:0031974 membrane-enclosed lumen; GO:0005856 cytoskeleton; GO:1902494 catalytic complex; GO:0005654 nucleoplasm; GO:0005815 micr…	GO:0043167 ion binding; GO:0001190 transcriptional activator activity, RNA polymerase II transcription factor binding; GO:0005515 protein binding; GO:0003712 transcription cofactor activity; GO:0008270 zinc ion binding; GO:0001104 RNA polymerase II transcription cofactor activity; GO:0001076 transcription factor activity, RNA polymerase II transcription factor binding; GO:0001105 RNA polymerase I…	K11347	JADE1, PHF17; protein Jade-1		IPR013083; IPR001965; IPR011011; IPR019542; IPR019787;	Zinc finger, RING/FYVE/PHD-type; Zinc finger, PHD-type; Zinc finger, FYVE/PHD-type; Enhancer of polycomb-like, N-terminal; Zinc finger, PHD-finger;	R	KOG0954	PHD finger protein
Q15029	790	K	116 kDa U5 small nuclear ribonucleoprotein component OS=Homo sapiens OX=9606 GN=EFTUD2 PE=1 SV=1	EFTUD2	1	2.73565e-12	129.29	FK(1)ILDAVVAQEPLHR	3	3.4378	1	1.075	0.96	0.959	1.043	1.057	0.93	1.012	0.84248	nucleus	GO:0035690 cellular response to drug; GO:0006725 cellular aromatic compound metabolic process; GO:1901700 response to oxygen-containing compound; GO:0043279 response to alkaloid; GO:0050896 response to stimulus; GO:0044237 cellular metabolic process; GO:0071704 organic substance metabolic process; GO:0042493 response to drug; GO:0000398 mRNA splicing, via spliceosome; GO:0008152 metabolic process…	GO:0016020 membrane; GO:0044421 extracellular region part; GO:0005737 cytoplasm; GO:0032991 macromolecular complex; GO:0044424 intracellular part; GO:0016604 nuclear body; GO:0005623 cell; GO:0015030 Cajal body; GO:0044422 organelle part; GO:0031974 membrane-enclosed lumen; GO:1902494 catalytic complex; GO:0005654 nucleoplasm; GO:0070013 intracellular organelle lumen; GO:0016607 nuclear speck; GO…	GO:0003723 RNA binding; GO:1901265 nucleoside phosphate binding; GO:0001882 nucleoside binding; GO:0043167 ion binding; GO:0016817 hydrolase activity, acting on acid anhydrides; GO:0016787 hydrolase activity; GO:0005515 protein binding; GO:0000166 nucleotide binding; GO:0017111 nucleoside-triphosphatase activity; GO:1901363 heterocyclic compound binding; GO:0097159 organic cyclic compound binding…	K12852	EFTUD2; 116 kDa U5 small nuclear ribonucleoprotein component	hsa03040 Spliceosome	IPR027417; IPR000795; IPR031950; IPR005517; IPR005225; IPR004161; IPR000640; IPR020568; IPR009022; IPR014721; IPR009000;	P-loop containing nucleoside triphosphate hydrolase; Transcription factor, GTP-binding domain; 116 kDa U5 small nuclear ribonucleoprotein component, N-terminal; Translation elongation factor EFG/EF2, domain IV; Small GTP-binding protein domain; Translation elongation factor EFTu-like, domain 2; Translation elongation factor EFG, V domain; Ribosomal protein S5 domain 2-type fold; Elongation factor…	J	KOG0468	U5 snRNP-specific protein
Q15029	244	K	116 kDa U5 small nuclear ribonucleoprotein component OS=Homo sapiens OX=9606 GN=EFTUD2 PE=1 SV=1	EFTUD2	1	0.00105797	83.499	LIK(1)HAVQER	3	-1.6834	1	0.862	1.303	1.065	1.039	0.976	0.844	0.885	0.45254	nucleus	GO:0035690 cellular response to drug; GO:0006725 cellular aromatic compound metabolic process; GO:1901700 response to oxygen-containing compound; GO:0043279 response to alkaloid; GO:0050896 response to stimulus; GO:0044237 cellular metabolic process; GO:0071704 organic substance metabolic process; GO:0042493 response to drug; GO:0000398 mRNA splicing, via spliceosome; GO:0008152 metabolic process…	GO:0016020 membrane; GO:0044421 extracellular region part; GO:0005737 cytoplasm; GO:0032991 macromolecular complex; GO:0044424 intracellular part; GO:0016604 nuclear body; GO:0005623 cell; GO:0015030 Cajal body; GO:0044422 organelle part; GO:0031974 membrane-enclosed lumen; GO:1902494 catalytic complex; GO:0005654 nucleoplasm; GO:0070013 intracellular organelle lumen; GO:0016607 nuclear speck; GO…	GO:0003723 RNA binding; GO:1901265 nucleoside phosphate binding; GO:0001882 nucleoside binding; GO:0043167 ion binding; GO:0016817 hydrolase activity, acting on acid anhydrides; GO:0016787 hydrolase activity; GO:0005515 protein binding; GO:0000166 nucleotide binding; GO:0017111 nucleoside-triphosphatase activity; GO:1901363 heterocyclic compound binding; GO:0097159 organic cyclic compound binding…	K12852	EFTUD2; 116 kDa U5 small nuclear ribonucleoprotein component	hsa03040 Spliceosome	IPR027417; IPR000795; IPR031950; IPR005517; IPR005225; IPR004161; IPR000640; IPR020568; IPR009022; IPR014721; IPR009000;	P-loop containing nucleoside triphosphate hydrolase; Transcription factor, GTP-binding domain; 116 kDa U5 small nuclear ribonucleoprotein component, N-terminal; Translation elongation factor EFG/EF2, domain IV; Small GTP-binding protein domain; Translation elongation factor EFTu-like, domain 2; Translation elongation factor EFG, V domain; Ribosomal protein S5 domain 2-type fold; Elongation factor…	J	KOG0468	U5 snRNP-specific protein
P0C0S5	8	K	Histone H2A.Z OS=Homo sapiens OX=9606 GN=H2AZ1 PE=1 SV=2	H2AZ1	1	2.41356e-07	111.64	AGK(1)DSGK(1)AK(1)TK	2	0.79948	12	0.591	0.582	0.583	1.323	1.257	1.278	2.197	4.9094e-07	nucleus	GO:0009891 positive regulation of biosynthetic process; GO:0044699 single-organism process; GO:0051253 negative regulation of RNA metabolic process; GO:2001141 regulation of RNA biosynthetic process; GO:0009893 positive regulation of metabolic process; GO:0051173 positive regulation of nitrogen compound metabolic process; GO:0045944 positive regulation of transcription from RNA polymerase II prom…	GO:0044421 extracellular region part; GO:0031982 vesicle; GO:0032991 macromolecular complex; GO:0044424 intracellular part; GO:0005623 cell; GO:0000792 heterochromatin; GO:0044422 organelle part; GO:0044427 chromosomal part; GO:0043228 non-membrane-bounded organelle; GO:0070062 extracellular exosome; GO:0031974 membrane-enclosed lumen; GO:0070013 intracellular organelle lumen; GO:0044454 nuclear …	GO:0003677 DNA binding; GO:0001158 enhancer sequence-specific DNA binding; GO:0031490 chromatin DNA binding; GO:0046982 protein heterodimerization activity; GO:0000976 transcription regulatory region sequence-specific DNA binding; GO:0003690 double-stranded DNA binding; GO:0044877 macromolecular complex binding; GO:1990837 sequence-specific double-stranded DNA binding; GO:0001012 RNA polymerase I…	K11251	H2A; histone H2A	hsa04217 Necroptosis; hsa05034 Alcoholism; hsa05322 Systemic lupus erythematosus	IPR009072; IPR032454; IPR007125;	Histone-fold; Histone H2A, C-terminal domain; Histone H2A/H2B/H3;	B	KOG1757	Histone 2A
P0C0S5	12	K	Histone H2A.Z OS=Homo sapiens OX=9606 GN=H2AZ1 PE=1 SV=2	H2AZ1	1	2.41356e-07	111.64	AGK(1)DSGK(1)AK(1)TK	2	0.79948	10	0.585	0.579	0.575	1.326	1.264	1.279	2.225	3.9617e-07	nucleus	GO:0009891 positive regulation of biosynthetic process; GO:0044699 single-organism process; GO:0051253 negative regulation of RNA metabolic process; GO:2001141 regulation of RNA biosynthetic process; GO:0009893 positive regulation of metabolic process; GO:0051173 positive regulation of nitrogen compound metabolic process; GO:0045944 positive regulation of transcription from RNA polymerase II prom…	GO:0044421 extracellular region part; GO:0031982 vesicle; GO:0032991 macromolecular complex; GO:0044424 intracellular part; GO:0005623 cell; GO:0000792 heterochromatin; GO:0044422 organelle part; GO:0044427 chromosomal part; GO:0043228 non-membrane-bounded organelle; GO:0070062 extracellular exosome; GO:0031974 membrane-enclosed lumen; GO:0070013 intracellular organelle lumen; GO:0044454 nuclear …	GO:0003677 DNA binding; GO:0001158 enhancer sequence-specific DNA binding; GO:0031490 chromatin DNA binding; GO:0046982 protein heterodimerization activity; GO:0000976 transcription regulatory region sequence-specific DNA binding; GO:0003690 double-stranded DNA binding; GO:0044877 macromolecular complex binding; GO:1990837 sequence-specific double-stranded DNA binding; GO:0001012 RNA polymerase I…	K11251	H2A; histone H2A	hsa04217 Necroptosis; hsa05034 Alcoholism; hsa05322 Systemic lupus erythematosus	IPR009072; IPR032454; IPR007125;	Histone-fold; Histone H2A, C-terminal domain; Histone H2A/H2B/H3;	B	KOG1757	Histone 2A
P0C0S5	14	K	Histone H2A.Z OS=Homo sapiens OX=9606 GN=H2AZ1 PE=1 SV=2	H2AZ1	1	2.41356e-07	106.57	AGK(1)DSGK(1)AK(1)TK	2	0.79948	4	0.511	0.491	0.48	1.402	1.295	1.348	2.729	2.1717e-06	nucleus	GO:0009891 positive regulation of biosynthetic process; GO:0044699 single-organism process; GO:0051253 negative regulation of RNA metabolic process; GO:2001141 regulation of RNA biosynthetic process; GO:0009893 positive regulation of metabolic process; GO:0051173 positive regulation of nitrogen compound metabolic process; GO:0045944 positive regulation of transcription from RNA polymerase II prom…	GO:0044421 extracellular region part; GO:0031982 vesicle; GO:0032991 macromolecular complex; GO:0044424 intracellular part; GO:0005623 cell; GO:0000792 heterochromatin; GO:0044422 organelle part; GO:0044427 chromosomal part; GO:0043228 non-membrane-bounded organelle; GO:0070062 extracellular exosome; GO:0031974 membrane-enclosed lumen; GO:0070013 intracellular organelle lumen; GO:0044454 nuclear …	GO:0003677 DNA binding; GO:0001158 enhancer sequence-specific DNA binding; GO:0031490 chromatin DNA binding; GO:0046982 protein heterodimerization activity; GO:0000976 transcription regulatory region sequence-specific DNA binding; GO:0003690 double-stranded DNA binding; GO:0044877 macromolecular complex binding; GO:1990837 sequence-specific double-stranded DNA binding; GO:0001012 RNA polymerase I…	K11251	H2A; histone H2A	hsa04217 Necroptosis; hsa05034 Alcoholism; hsa05322 Systemic lupus erythematosus	IPR009072; IPR032454; IPR007125;	Histone-fold; Histone H2A, C-terminal domain; Histone H2A/H2B/H3;	B	KOG1757	Histone 2A
P0C0S5	5	K	Histone H2A.Z OS=Homo sapiens OX=9606 GN=H2AZ1 PE=1 SV=2	H2AZ1	1	2.41356e-07	111.64	AGGK(1)AGK(1)DSGK(1)AK(1)TK	2	0.11281	10	0.749	0.714	0.689	1.227	1.164	1.201	1.669	5.8561e-05	nucleus	GO:0009891 positive regulation of biosynthetic process; GO:0044699 single-organism process; GO:0051253 negative regulation of RNA metabolic process; GO:2001141 regulation of RNA biosynthetic process; GO:0009893 positive regulation of metabolic process; GO:0051173 positive regulation of nitrogen compound metabolic process; GO:0045944 positive regulation of transcription from RNA polymerase II prom…	GO:0044421 extracellular region part; GO:0031982 vesicle; GO:0032991 macromolecular complex; GO:0044424 intracellular part; GO:0005623 cell; GO:0000792 heterochromatin; GO:0044422 organelle part; GO:0044427 chromosomal part; GO:0043228 non-membrane-bounded organelle; GO:0070062 extracellular exosome; GO:0031974 membrane-enclosed lumen; GO:0070013 intracellular organelle lumen; GO:0044454 nuclear …	GO:0003677 DNA binding; GO:0001158 enhancer sequence-specific DNA binding; GO:0031490 chromatin DNA binding; GO:0046982 protein heterodimerization activity; GO:0000976 transcription regulatory region sequence-specific DNA binding; GO:0003690 double-stranded DNA binding; GO:0044877 macromolecular complex binding; GO:1990837 sequence-specific double-stranded DNA binding; GO:0001012 RNA polymerase I…	K11251	H2A; histone H2A	hsa04217 Necroptosis; hsa05034 Alcoholism; hsa05322 Systemic lupus erythematosus	IPR009072; IPR032454; IPR007125;	Histone-fold; Histone H2A, C-terminal domain; Histone H2A/H2B/H3;	B	KOG1757	Histone 2A
L0R6Q1	12	K	SLC35A4 upstream open reading frame protein OS=Homo sapiens OX=9606 GN=SLC35A4 PE=3 SV=1	SLC35A4	1	0.0111062	85.355	LK(1)DLAFLK	2	-0.31419	1	0.685	0.722	0.594	1.218	1.194	1.276	1.843	0.00056254	cytoplasm	GO:0050794 regulation of cellular process; GO:0033554 cellular response to stress; GO:0032270 positive regulation of cellular protein metabolic process; GO:0060255 regulation of macromolecule metabolic process; GO:0010608 posttranscriptional regulation of gene expression; GO:0009891 positive regulation of biosynthetic process; GO:0043555 regulation of translation in response to stress; GO:0032056…			K20711	ARHGEF38; Rho guanine nucleotide exchange factor 38
Q8IYS1	24	K	Peptidase M20 domain-containing protein 2 OS=Homo sapiens OX=9606 GN=PM20D2 PE=1 SV=2	PM20D2	1	0.00141861	99.973	SELELLK(1)LR	2	0.90456	1	1.381	1.428	1.404	0.738	0.699	0.762	0.522	1.87608e-05	cytoplasm	GO:0050794 regulation of cellular process; GO:0080090 regulation of primary metabolic process; GO:0060255 regulation of macromolecule metabolic process; GO:0031323 regulation of cellular metabolic process; GO:0044238 primary metabolic process; GO:0071704 organic substance metabolic process; GO:0008152 metabolic process; GO:0050789 regulation of biological process; GO:0032268 regulation of cellula…	GO:0043229 intracellular organelle; GO:0044421 extracellular region part; GO:0044446 intracellular organelle part; GO:0031982 vesicle; GO:0031981 nuclear lumen; GO:0044424 intracellular part; GO:0005623 cell; GO:0005576 extracellular region; GO:0044422 organelle part; GO:0031974 membrane-enclosed lumen; GO:0043226 organelle; GO:0070062 extracellular exosome; GO:0043231 intracellular membrane-boun…	GO:0070011 peptidase activity, acting on L-amino acid peptides; GO:0008233 peptidase activity; GO:0008238 exopeptidase activity; GO:0016787 hydrolase activity; GO:0003824 catalytic activity; GO:0016805 dipeptidase activity;				IPR011650;	Peptidase M20, dimerisation domain;
Q13045	1007	K	Protein flightless-1 homolog OS=Homo sapiens OX=9606 GN=FLII PE=1 SV=2	FLII	1	0.0284477	63.694	K(1)FESLFPGK	2	-0.5896	1	0.874	1.014	0.952	1.007	1.077	1.037	1.099	0.112444	cytoplasm	GO:0050794 regulation of cellular process; GO:0044707 single-multicellular organism process; GO:0016043 cellular component organization; GO:0006725 cellular aromatic compound metabolic process; GO:0097659 nucleic acid-templated transcription; GO:0060255 regulation of macromolecule metabolic process; GO:0019219 regulation of nucleobase-containing compound metabolic process; GO:0044699 single-organ…	GO:0098862 cluster of actin-based cell projections; GO:0005903 brush border; GO:0030054 cell junction; GO:0005737 cytoplasm; GO:0044424 intracellular part; GO:0005623 cell; GO:0044422 organelle part; GO:0043228 non-membrane-bounded organelle; GO:0031974 membrane-enclosed lumen; GO:0005856 cytoskeleton; GO:0005654 nucleoplasm; GO:0005815 microtubule organizing center; GO:0005925 focal adhesion; GO…	GO:0003779 actin binding; GO:0005515 protein binding; GO:0008092 cytoskeletal protein binding; GO:0005488 binding;				IPR029006; IPR032675; IPR007123;	ADF-H/Gelsolin-like domain; Leucine-rich repeat domain, L domain-like; Gelsolin-like domain;	Z	KOG0444	Cytoskeletal regulator Flightless-I (contains leucine-rich and gelsolin repeats)
Q8WW12	152	K	PEST proteolytic signal-containing nuclear protein OS=Homo sapiens OX=9606 GN=PCNP PE=1 SV=2	PCNP	1	1.2012e-05	121.36	GK(1)HGFSDNQK	3	-1.1548	4	0.673	0.625	0.622	1.257	1.255	1.236	1.952	1.68205e-05	cytoplasm	GO:0051603 proteolysis involved in cellular protein catabolic process; GO:0044257 cellular protein catabolic process; GO:0044267 cellular protein metabolic process; GO:0044699 single-organism process; GO:0044237 cellular metabolic process; GO:0010498 proteasomal protein catabolic process; GO:0071704 organic substance metabolic process; GO:0008152 metabolic process; GO:0044248 cellular catabolic p…	GO:0043229 intracellular organelle; GO:0044446 intracellular organelle part; GO:0031981 nuclear lumen; GO:0044424 intracellular part; GO:0016604 nuclear body; GO:0005623 cell; GO:0044422 organelle part; GO:0043231 intracellular membrane-bounded organelle; GO:0043226 organelle; GO:0031974 membrane-enclosed lumen; GO:0005634 nucleus; GO:0005654 nucleoplasm; GO:0070013 intracellular organelle lumen;…	GO:0005515 protein binding; GO:0005488 binding;
Q8WW12	67	K	PEST proteolytic signal-containing nuclear protein OS=Homo sapiens OX=9606 GN=PCNP PE=1 SV=2	PCNP	0.993775	5.0597e-05	78.848	SAEEEAADLPTK(0.006)PTK(0.994)ISK	3	-0.93595	2	0.747	0.766	0.831	1.15	1.163	1.144	1.475	0.0069001	cytoplasm	GO:0051603 proteolysis involved in cellular protein catabolic process; GO:0044257 cellular protein catabolic process; GO:0044267 cellular protein metabolic process; GO:0044699 single-organism process; GO:0044237 cellular metabolic process; GO:0010498 proteasomal protein catabolic process; GO:0071704 organic substance metabolic process; GO:0008152 metabolic process; GO:0044248 cellular catabolic p…	GO:0043229 intracellular organelle; GO:0044446 intracellular organelle part; GO:0031981 nuclear lumen; GO:0044424 intracellular part; GO:0016604 nuclear body; GO:0005623 cell; GO:0044422 organelle part; GO:0043231 intracellular membrane-bounded organelle; GO:0043226 organelle; GO:0031974 membrane-enclosed lumen; GO:0005634 nucleus; GO:0005654 nucleoplasm; GO:0070013 intracellular organelle lumen;…	GO:0005515 protein binding; GO:0005488 binding;
Q9UK45	17	K	U6 snRNA-associated Sm-like protein LSm7 OS=Homo sapiens OX=9606 GN=LSM7 PE=1 SV=1	LSM7	1	0.00372225	55.261	ESILDLSK(1)YIDK	3	-0.58499	1	0.892	1.06	1.005	0.973	0.981	1.084	1.027	0.6695	mitochondria	GO:0006725 cellular aromatic compound metabolic process; GO:0060255 regulation of macromolecule metabolic process; GO:0048519 negative regulation of biological process; GO:0044237 cellular metabolic process; GO:0071704 organic substance metabolic process; GO:0044270 cellular nitrogen compound catabolic process; GO:0000398 mRNA splicing, via spliceosome; GO:0008152 metabolic process; GO:0000377 RN…	GO:0005737 cytoplasm; GO:0005684 U2-type spliceosomal complex; GO:0032991 macromolecular complex; GO:0044424 intracellular part; GO:0005623 cell; GO:0044422 organelle part; GO:0031974 membrane-enclosed lumen; GO:0097526 spliceosomal tri-snRNP complex; GO:1902494 catalytic complex; GO:0005654 nucleoplasm; GO:1990726 Lsm1-7-Pat1 complex; GO:0070013 intracellular organelle lumen; GO:0044464 cell par…	GO:0097159 organic cyclic compound binding; GO:1901363 heterocyclic compound binding; GO:0003723 RNA binding; GO:0017070 U6 snRNA binding; GO:0005488 binding; GO:0003676 nucleic acid binding; GO:0005515 protein binding; GO:0017069 snRNA binding;	K12626	LSM7; U6 snRNA-associated Sm-like protein LSm7	hsa03018 RNA degradation; hsa03040 Spliceosome	IPR001163; IPR010920;	LSM domain, eukaryotic/archaea-type; LSM domain;	A	KOG1781	Small Nuclear ribonucleoprotein splicing factor
Q13813	613	K	Spectrin alpha chain, non-erythrocytic 1 OS=Homo sapiens OX=9606 GN=SPTAN1 PE=1 SV=3	SPTAN1	1	4.60458e-34	160.49	VQK(1)HQAFEAELSANQSR	3	-1.7306	1	0.961	0.934	1.011	1.071	0.969	1.041	1.06	0.198197	nucleus	GO:0044700 single organism signaling; GO:0065008 regulation of biological quality; GO:0045321 leukocyte activation; GO:0032989 cellular component morphogenesis; GO:0030832 regulation of actin filament length; GO:0044237 cellular metabolic process; GO:0009605 response to external stimulus; GO:0008152 metabolic process; GO:0032535 regulation of cellular component size; GO:0044093 positive regulatio…	GO:0034774 secretory granule lumen; GO:0016020 membrane; GO:1904724 tertiary granule lumen; GO:0044421 extracellular region part; GO:0005938 cell cortex; GO:0031410 cytoplasmic vesicle; GO:0071944 cell periphery; GO:0099568 cytoplasmic region; GO:0005737 cytoplasm; GO:0031982 vesicle; GO:0030863 cortical cytoskeleton; GO:0044433 cytoplasmic vesicle part; GO:0030864 cortical actin cytoskeleton; GO…	GO:0005085 guanyl-nucleotide exchange factor activity; GO:0043167 ion binding; GO:0005515 protein binding; GO:0098772 molecular function regulator; GO:0005516 calmodulin binding; GO:0050839 cell adhesion molecule binding; GO:0008092 cytoskeletal protein binding; GO:0005200 structural constituent of cytoskeleton; GO:0005488 binding; GO:0045296 cadherin binding; GO:0003779 actin binding; GO:0043169…	K06114	SPTA; spectrin alpha	hsa04210 Apoptosis	IPR013315; IPR014837; IPR001452; IPR002048; IPR011992;	Spectrin alpha chain, SH3 domain; EF-hand, Ca insensitive; SH3 domain; EF-hand domain; EF-hand domain pair;	Z	KOG0040	Ca2+-binding actin-bundling protein (spectrin), alpha chain (EF-Hand protein superfamily)
Q13813	718	K	Spectrin alpha chain, non-erythrocytic 1 OS=Homo sapiens OX=9606 GN=SPTAN1 PE=1 SV=3	SPTAN1	1	0.00060676	84.507	DLTNVQNLQK(1)K	2	-0.71552	2	0.923	0.848	0.909	1.046	1.079	1.108	1.206	0.0037025	nucleus	GO:0044700 single organism signaling; GO:0065008 regulation of biological quality; GO:0045321 leukocyte activation; GO:0032989 cellular component morphogenesis; GO:0030832 regulation of actin filament length; GO:0044237 cellular metabolic process; GO:0009605 response to external stimulus; GO:0008152 metabolic process; GO:0032535 regulation of cellular component size; GO:0044093 positive regulatio…	GO:0034774 secretory granule lumen; GO:0016020 membrane; GO:1904724 tertiary granule lumen; GO:0044421 extracellular region part; GO:0005938 cell cortex; GO:0031410 cytoplasmic vesicle; GO:0071944 cell periphery; GO:0099568 cytoplasmic region; GO:0005737 cytoplasm; GO:0031982 vesicle; GO:0030863 cortical cytoskeleton; GO:0044433 cytoplasmic vesicle part; GO:0030864 cortical actin cytoskeleton; GO…	GO:0005085 guanyl-nucleotide exchange factor activity; GO:0043167 ion binding; GO:0005515 protein binding; GO:0098772 molecular function regulator; GO:0005516 calmodulin binding; GO:0050839 cell adhesion molecule binding; GO:0008092 cytoskeletal protein binding; GO:0005200 structural constituent of cytoskeleton; GO:0005488 binding; GO:0045296 cadherin binding; GO:0003779 actin binding; GO:0043169…	K06114	SPTA; spectrin alpha	hsa04210 Apoptosis	IPR013315; IPR014837; IPR001452; IPR002048; IPR011992;	Spectrin alpha chain, SH3 domain; EF-hand, Ca insensitive; SH3 domain; EF-hand domain; EF-hand domain pair;	Z	KOG0040	Ca2+-binding actin-bundling protein (spectrin), alpha chain (EF-Hand protein superfamily)
Q13813	756	K	Spectrin alpha chain, non-erythrocytic 1 OS=Homo sapiens OX=9606 GN=SPTAN1 PE=1 SV=3	SPTAN1	1	8.60879e-06	97.904	QFQDAGHFDAENIK(1)K	3	-0.48741	1	1.055	1.046	1.06	0.932	1.005	0.971	0.92	0.0192967	nucleus	GO:0044700 single organism signaling; GO:0065008 regulation of biological quality; GO:0045321 leukocyte activation; GO:0032989 cellular component morphogenesis; GO:0030832 regulation of actin filament length; GO:0044237 cellular metabolic process; GO:0009605 response to external stimulus; GO:0008152 metabolic process; GO:0032535 regulation of cellular component size; GO:0044093 positive regulatio…	GO:0034774 secretory granule lumen; GO:0016020 membrane; GO:1904724 tertiary granule lumen; GO:0044421 extracellular region part; GO:0005938 cell cortex; GO:0031410 cytoplasmic vesicle; GO:0071944 cell periphery; GO:0099568 cytoplasmic region; GO:0005737 cytoplasm; GO:0031982 vesicle; GO:0030863 cortical cytoskeleton; GO:0044433 cytoplasmic vesicle part; GO:0030864 cortical actin cytoskeleton; GO…	GO:0005085 guanyl-nucleotide exchange factor activity; GO:0043167 ion binding; GO:0005515 protein binding; GO:0098772 molecular function regulator; GO:0005516 calmodulin binding; GO:0050839 cell adhesion molecule binding; GO:0008092 cytoskeletal protein binding; GO:0005200 structural constituent of cytoskeleton; GO:0005488 binding; GO:0045296 cadherin binding; GO:0003779 actin binding; GO:0043169…	K06114	SPTA; spectrin alpha	hsa04210 Apoptosis	IPR013315; IPR014837; IPR001452; IPR002048; IPR011992;	Spectrin alpha chain, SH3 domain; EF-hand, Ca insensitive; SH3 domain; EF-hand domain; EF-hand domain pair;	Z	KOG0040	Ca2+-binding actin-bundling protein (spectrin), alpha chain (EF-Hand protein superfamily)
Q13813	862	K	Spectrin alpha chain, non-erythrocytic 1 OS=Homo sapiens OX=9606 GN=SPTAN1 PE=1 SV=3	SPTAN1	1	3.14004e-05	85.51	GNAMVEEGHFAAEDVK(1)AK	3	-0.057806	1	0.865	0.931	1.122	1.033	1.055	0.982	1.052	0.52102	nucleus	GO:0044700 single organism signaling; GO:0065008 regulation of biological quality; GO:0045321 leukocyte activation; GO:0032989 cellular component morphogenesis; GO:0030832 regulation of actin filament length; GO:0044237 cellular metabolic process; GO:0009605 response to external stimulus; GO:0008152 metabolic process; GO:0032535 regulation of cellular component size; GO:0044093 positive regulatio…	GO:0034774 secretory granule lumen; GO:0016020 membrane; GO:1904724 tertiary granule lumen; GO:0044421 extracellular region part; GO:0005938 cell cortex; GO:0031410 cytoplasmic vesicle; GO:0071944 cell periphery; GO:0099568 cytoplasmic region; GO:0005737 cytoplasm; GO:0031982 vesicle; GO:0030863 cortical cytoskeleton; GO:0044433 cytoplasmic vesicle part; GO:0030864 cortical actin cytoskeleton; GO…	GO:0005085 guanyl-nucleotide exchange factor activity; GO:0043167 ion binding; GO:0005515 protein binding; GO:0098772 molecular function regulator; GO:0005516 calmodulin binding; GO:0050839 cell adhesion molecule binding; GO:0008092 cytoskeletal protein binding; GO:0005200 structural constituent of cytoskeleton; GO:0005488 binding; GO:0045296 cadherin binding; GO:0003779 actin binding; GO:0043169…	K06114	SPTA; spectrin alpha	hsa04210 Apoptosis	IPR013315; IPR014837; IPR001452; IPR002048; IPR011992;	Spectrin alpha chain, SH3 domain; EF-hand, Ca insensitive; SH3 domain; EF-hand domain; EF-hand domain pair;	Z	KOG0040	Ca2+-binding actin-bundling protein (spectrin), alpha chain (EF-Hand protein superfamily)
Q13813	1630	K	Spectrin alpha chain, non-erythrocytic 1 OS=Homo sapiens OX=9606 GN=SPTAN1 PE=1 SV=3	SPTAN1	1	3.84856e-10	124.12	GACAGSEDAVK(1)AR	3	-0.39358	2	1.487	1.469	1.321	0.722	0.729	0.712	0.506	5.9223e-05	nucleus	GO:0044700 single organism signaling; GO:0065008 regulation of biological quality; GO:0045321 leukocyte activation; GO:0032989 cellular component morphogenesis; GO:0030832 regulation of actin filament length; GO:0044237 cellular metabolic process; GO:0009605 response to external stimulus; GO:0008152 metabolic process; GO:0032535 regulation of cellular component size; GO:0044093 positive regulatio…	GO:0034774 secretory granule lumen; GO:0016020 membrane; GO:1904724 tertiary granule lumen; GO:0044421 extracellular region part; GO:0005938 cell cortex; GO:0031410 cytoplasmic vesicle; GO:0071944 cell periphery; GO:0099568 cytoplasmic region; GO:0005737 cytoplasm; GO:0031982 vesicle; GO:0030863 cortical cytoskeleton; GO:0044433 cytoplasmic vesicle part; GO:0030864 cortical actin cytoskeleton; GO…	GO:0005085 guanyl-nucleotide exchange factor activity; GO:0043167 ion binding; GO:0005515 protein binding; GO:0098772 molecular function regulator; GO:0005516 calmodulin binding; GO:0050839 cell adhesion molecule binding; GO:0008092 cytoskeletal protein binding; GO:0005200 structural constituent of cytoskeleton; GO:0005488 binding; GO:0045296 cadherin binding; GO:0003779 actin binding; GO:0043169…	K06114	SPTA; spectrin alpha	hsa04210 Apoptosis	IPR013315; IPR014837; IPR001452; IPR002048; IPR011992;	Spectrin alpha chain, SH3 domain; EF-hand, Ca insensitive; SH3 domain; EF-hand domain; EF-hand domain pair;	Z	KOG0040	Ca2+-binding actin-bundling protein (spectrin), alpha chain (EF-Hand protein superfamily)
Q13813	227	K	Spectrin alpha chain, non-erythrocytic 1 OS=Homo sapiens OX=9606 GN=SPTAN1 PE=1 SV=3	SPTAN1	1	0.000223658	79.514	LIQEQHPEEELIK(1)TK	3	-0.21339	1	0.803	0.943	0.876	1.093	1.041	1.133	1.246	0.0135189	nucleus	GO:0044700 single organism signaling; GO:0065008 regulation of biological quality; GO:0045321 leukocyte activation; GO:0032989 cellular component morphogenesis; GO:0030832 regulation of actin filament length; GO:0044237 cellular metabolic process; GO:0009605 response to external stimulus; GO:0008152 metabolic process; GO:0032535 regulation of cellular component size; GO:0044093 positive regulatio…	GO:0034774 secretory granule lumen; GO:0016020 membrane; GO:1904724 tertiary granule lumen; GO:0044421 extracellular region part; GO:0005938 cell cortex; GO:0031410 cytoplasmic vesicle; GO:0071944 cell periphery; GO:0099568 cytoplasmic region; GO:0005737 cytoplasm; GO:0031982 vesicle; GO:0030863 cortical cytoskeleton; GO:0044433 cytoplasmic vesicle part; GO:0030864 cortical actin cytoskeleton; GO…	GO:0005085 guanyl-nucleotide exchange factor activity; GO:0043167 ion binding; GO:0005515 protein binding; GO:0098772 molecular function regulator; GO:0005516 calmodulin binding; GO:0050839 cell adhesion molecule binding; GO:0008092 cytoskeletal protein binding; GO:0005200 structural constituent of cytoskeleton; GO:0005488 binding; GO:0045296 cadherin binding; GO:0003779 actin binding; GO:0043169…	K06114	SPTA; spectrin alpha	hsa04210 Apoptosis	IPR013315; IPR014837; IPR001452; IPR002048; IPR011992;	Spectrin alpha chain, SH3 domain; EF-hand, Ca insensitive; SH3 domain; EF-hand domain; EF-hand domain pair;	Z	KOG0040	Ca2+-binding actin-bundling protein (spectrin), alpha chain (EF-Hand protein superfamily)
Q13813	825	K	Spectrin alpha chain, non-erythrocytic 1 OS=Homo sapiens OX=9606 GN=SPTAN1 PE=1 SV=3	SPTAN1	1	4.07549e-08	108.63	K(1)HQALQAEIAGHEPR	3	-1.4121	2	0.886	1.07	1.089	1.019	0.964	0.999	0.979	0.81586	nucleus	GO:0044700 single organism signaling; GO:0065008 regulation of biological quality; GO:0045321 leukocyte activation; GO:0032989 cellular component morphogenesis; GO:0030832 regulation of actin filament length; GO:0044237 cellular metabolic process; GO:0009605 response to external stimulus; GO:0008152 metabolic process; GO:0032535 regulation of cellular component size; GO:0044093 positive regulatio…	GO:0034774 secretory granule lumen; GO:0016020 membrane; GO:1904724 tertiary granule lumen; GO:0044421 extracellular region part; GO:0005938 cell cortex; GO:0031410 cytoplasmic vesicle; GO:0071944 cell periphery; GO:0099568 cytoplasmic region; GO:0005737 cytoplasm; GO:0031982 vesicle; GO:0030863 cortical cytoskeleton; GO:0044433 cytoplasmic vesicle part; GO:0030864 cortical actin cytoskeleton; GO…	GO:0005085 guanyl-nucleotide exchange factor activity; GO:0043167 ion binding; GO:0005515 protein binding; GO:0098772 molecular function regulator; GO:0005516 calmodulin binding; GO:0050839 cell adhesion molecule binding; GO:0008092 cytoskeletal protein binding; GO:0005200 structural constituent of cytoskeleton; GO:0005488 binding; GO:0045296 cadherin binding; GO:0003779 actin binding; GO:0043169…	K06114	SPTA; spectrin alpha	hsa04210 Apoptosis	IPR013315; IPR014837; IPR001452; IPR002048; IPR011992;	Spectrin alpha chain, SH3 domain; EF-hand, Ca insensitive; SH3 domain; EF-hand domain; EF-hand domain pair;	Z	KOG0040	Ca2+-binding actin-bundling protein (spectrin), alpha chain (EF-Hand protein superfamily)
Q13813	1699	K	Spectrin alpha chain, non-erythrocytic 1 OS=Homo sapiens OX=9606 GN=SPTAN1 PE=1 SV=3	SPTAN1	1	0.000149415	87.99	K(1)HQLLEADISAHEDR	3	-1.2995	2	0.919	1.021	0.983	1.015	1.029	1.024	1.05	0.25284	nucleus	GO:0044700 single organism signaling; GO:0065008 regulation of biological quality; GO:0045321 leukocyte activation; GO:0032989 cellular component morphogenesis; GO:0030832 regulation of actin filament length; GO:0044237 cellular metabolic process; GO:0009605 response to external stimulus; GO:0008152 metabolic process; GO:0032535 regulation of cellular component size; GO:0044093 positive regulatio…	GO:0034774 secretory granule lumen; GO:0016020 membrane; GO:1904724 tertiary granule lumen; GO:0044421 extracellular region part; GO:0005938 cell cortex; GO:0031410 cytoplasmic vesicle; GO:0071944 cell periphery; GO:0099568 cytoplasmic region; GO:0005737 cytoplasm; GO:0031982 vesicle; GO:0030863 cortical cytoskeleton; GO:0044433 cytoplasmic vesicle part; GO:0030864 cortical actin cytoskeleton; GO…	GO:0005085 guanyl-nucleotide exchange factor activity; GO:0043167 ion binding; GO:0005515 protein binding; GO:0098772 molecular function regulator; GO:0005516 calmodulin binding; GO:0050839 cell adhesion molecule binding; GO:0008092 cytoskeletal protein binding; GO:0005200 structural constituent of cytoskeleton; GO:0005488 binding; GO:0045296 cadherin binding; GO:0003779 actin binding; GO:0043169…	K06114	SPTA; spectrin alpha	hsa04210 Apoptosis	IPR013315; IPR014837; IPR001452; IPR002048; IPR011992;	Spectrin alpha chain, SH3 domain; EF-hand, Ca insensitive; SH3 domain; EF-hand domain; EF-hand domain pair;	Z	KOG0040	Ca2+-binding actin-bundling protein (spectrin), alpha chain (EF-Hand protein superfamily)
Q13813	1698	K	Spectrin alpha chain, non-erythrocytic 1 OS=Homo sapiens OX=9606 GN=SPTAN1 PE=1 SV=3	SPTAN1	1	4.69144e-09	145.31	DLASVNNLLK(1)K	2	0.12718	2	1.139	0.949	0.947	0.967	1.009	1.022	0.988	0.8972	nucleus	GO:0044700 single organism signaling; GO:0065008 regulation of biological quality; GO:0045321 leukocyte activation; GO:0032989 cellular component morphogenesis; GO:0030832 regulation of actin filament length; GO:0044237 cellular metabolic process; GO:0009605 response to external stimulus; GO:0008152 metabolic process; GO:0032535 regulation of cellular component size; GO:0044093 positive regulatio…	GO:0034774 secretory granule lumen; GO:0016020 membrane; GO:1904724 tertiary granule lumen; GO:0044421 extracellular region part; GO:0005938 cell cortex; GO:0031410 cytoplasmic vesicle; GO:0071944 cell periphery; GO:0099568 cytoplasmic region; GO:0005737 cytoplasm; GO:0031982 vesicle; GO:0030863 cortical cytoskeleton; GO:0044433 cytoplasmic vesicle part; GO:0030864 cortical actin cytoskeleton; GO…	GO:0005085 guanyl-nucleotide exchange factor activity; GO:0043167 ion binding; GO:0005515 protein binding; GO:0098772 molecular function regulator; GO:0005516 calmodulin binding; GO:0050839 cell adhesion molecule binding; GO:0008092 cytoskeletal protein binding; GO:0005200 structural constituent of cytoskeleton; GO:0005488 binding; GO:0045296 cadherin binding; GO:0003779 actin binding; GO:0043169…	K06114	SPTA; spectrin alpha	hsa04210 Apoptosis	IPR013315; IPR014837; IPR001452; IPR002048; IPR011992;	Spectrin alpha chain, SH3 domain; EF-hand, Ca insensitive; SH3 domain; EF-hand domain; EF-hand domain pair;	Z	KOG0040	Ca2+-binding actin-bundling protein (spectrin), alpha chain (EF-Hand protein superfamily)
Q13813	2349	K	Spectrin alpha chain, non-erythrocytic 1 OS=Homo sapiens OX=9606 GN=SPTAN1 PE=1 SV=3	SPTAN1	1	5.09864e-05	95.094	LNHQEFK(1)SCLR	2	0.30651	2	1.036	1.031	0.977	0.955	0.874	1.153	0.98	0.76356	nucleus	GO:0044700 single organism signaling; GO:0065008 regulation of biological quality; GO:0045321 leukocyte activation; GO:0032989 cellular component morphogenesis; GO:0030832 regulation of actin filament length; GO:0044237 cellular metabolic process; GO:0009605 response to external stimulus; GO:0008152 metabolic process; GO:0032535 regulation of cellular component size; GO:0044093 positive regulatio…	GO:0034774 secretory granule lumen; GO:0016020 membrane; GO:1904724 tertiary granule lumen; GO:0044421 extracellular region part; GO:0005938 cell cortex; GO:0031410 cytoplasmic vesicle; GO:0071944 cell periphery; GO:0099568 cytoplasmic region; GO:0005737 cytoplasm; GO:0031982 vesicle; GO:0030863 cortical cytoskeleton; GO:0044433 cytoplasmic vesicle part; GO:0030864 cortical actin cytoskeleton; GO…	GO:0005085 guanyl-nucleotide exchange factor activity; GO:0043167 ion binding; GO:0005515 protein binding; GO:0098772 molecular function regulator; GO:0005516 calmodulin binding; GO:0050839 cell adhesion molecule binding; GO:0008092 cytoskeletal protein binding; GO:0005200 structural constituent of cytoskeleton; GO:0005488 binding; GO:0045296 cadherin binding; GO:0003779 actin binding; GO:0043169…	K06114	SPTA; spectrin alpha	hsa04210 Apoptosis	IPR013315; IPR014837; IPR001452; IPR002048; IPR011992;	Spectrin alpha chain, SH3 domain; EF-hand, Ca insensitive; SH3 domain; EF-hand domain; EF-hand domain pair;	Z	KOG0040	Ca2+-binding actin-bundling protein (spectrin), alpha chain (EF-Hand protein superfamily)
Q13813	586	K	Spectrin alpha chain, non-erythrocytic 1 OS=Homo sapiens OX=9606 GN=SPTAN1 PE=1 SV=3	SPTAN1	1	0.00192897	52.576	DSDELK(1)SWVNEK	3	2.2801	1									nucleus	GO:0044700 single organism signaling; GO:0065008 regulation of biological quality; GO:0045321 leukocyte activation; GO:0032989 cellular component morphogenesis; GO:0030832 regulation of actin filament length; GO:0044237 cellular metabolic process; GO:0009605 response to external stimulus; GO:0008152 metabolic process; GO:0032535 regulation of cellular component size; GO:0044093 positive regulatio…	GO:0034774 secretory granule lumen; GO:0016020 membrane; GO:1904724 tertiary granule lumen; GO:0044421 extracellular region part; GO:0005938 cell cortex; GO:0031410 cytoplasmic vesicle; GO:0071944 cell periphery; GO:0099568 cytoplasmic region; GO:0005737 cytoplasm; GO:0031982 vesicle; GO:0030863 cortical cytoskeleton; GO:0044433 cytoplasmic vesicle part; GO:0030864 cortical actin cytoskeleton; GO…	GO:0005085 guanyl-nucleotide exchange factor activity; GO:0043167 ion binding; GO:0005515 protein binding; GO:0098772 molecular function regulator; GO:0005516 calmodulin binding; GO:0050839 cell adhesion molecule binding; GO:0008092 cytoskeletal protein binding; GO:0005200 structural constituent of cytoskeleton; GO:0005488 binding; GO:0045296 cadherin binding; GO:0003779 actin binding; GO:0043169…	K06114	SPTA; spectrin alpha	hsa04210 Apoptosis	IPR013315; IPR014837; IPR001452; IPR002048; IPR011992;	Spectrin alpha chain, SH3 domain; EF-hand, Ca insensitive; SH3 domain; EF-hand domain; EF-hand domain pair;	Z	KOG0040	Ca2+-binding actin-bundling protein (spectrin), alpha chain (EF-Hand protein superfamily)
Q13813	2047	K	Spectrin alpha chain, non-erythrocytic 1 OS=Homo sapiens OX=9606 GN=SPTAN1 PE=1 SV=3	SPTAN1	1	0.000881997	71.879	DQLLAAK(1)HVQSK	3	0.22918	1	1.038	0.964	0.97	1.017	0.984	1.037	1.022	0.47346	nucleus	GO:0044700 single organism signaling; GO:0065008 regulation of biological quality; GO:0045321 leukocyte activation; GO:0032989 cellular component morphogenesis; GO:0030832 regulation of actin filament length; GO:0044237 cellular metabolic process; GO:0009605 response to external stimulus; GO:0008152 metabolic process; GO:0032535 regulation of cellular component size; GO:0044093 positive regulatio…	GO:0034774 secretory granule lumen; GO:0016020 membrane; GO:1904724 tertiary granule lumen; GO:0044421 extracellular region part; GO:0005938 cell cortex; GO:0031410 cytoplasmic vesicle; GO:0071944 cell periphery; GO:0099568 cytoplasmic region; GO:0005737 cytoplasm; GO:0031982 vesicle; GO:0030863 cortical cytoskeleton; GO:0044433 cytoplasmic vesicle part; GO:0030864 cortical actin cytoskeleton; GO…	GO:0005085 guanyl-nucleotide exchange factor activity; GO:0043167 ion binding; GO:0005515 protein binding; GO:0098772 molecular function regulator; GO:0005516 calmodulin binding; GO:0050839 cell adhesion molecule binding; GO:0008092 cytoskeletal protein binding; GO:0005200 structural constituent of cytoskeleton; GO:0005488 binding; GO:0045296 cadherin binding; GO:0003779 actin binding; GO:0043169…	K06114	SPTA; spectrin alpha	hsa04210 Apoptosis	IPR013315; IPR014837; IPR001452; IPR002048; IPR011992;	Spectrin alpha chain, SH3 domain; EF-hand, Ca insensitive; SH3 domain; EF-hand domain; EF-hand domain pair;	Z	KOG0040	Ca2+-binding actin-bundling protein (spectrin), alpha chain (EF-Hand protein superfamily)
Q13813	1274	K	Spectrin alpha chain, non-erythrocytic 1 OS=Homo sapiens OX=9606 GN=SPTAN1 PE=1 SV=3	SPTAN1	1	0.00143653	111.17	K(1)HEGFER	2	-0.53841	2	0.896	0.805	0.851	1.09	1.134	1.097	1.301	0.00136066	nucleus	GO:0044700 single organism signaling; GO:0065008 regulation of biological quality; GO:0045321 leukocyte activation; GO:0032989 cellular component morphogenesis; GO:0030832 regulation of actin filament length; GO:0044237 cellular metabolic process; GO:0009605 response to external stimulus; GO:0008152 metabolic process; GO:0032535 regulation of cellular component size; GO:0044093 positive regulatio…	GO:0034774 secretory granule lumen; GO:0016020 membrane; GO:1904724 tertiary granule lumen; GO:0044421 extracellular region part; GO:0005938 cell cortex; GO:0031410 cytoplasmic vesicle; GO:0071944 cell periphery; GO:0099568 cytoplasmic region; GO:0005737 cytoplasm; GO:0031982 vesicle; GO:0030863 cortical cytoskeleton; GO:0044433 cytoplasmic vesicle part; GO:0030864 cortical actin cytoskeleton; GO…	GO:0005085 guanyl-nucleotide exchange factor activity; GO:0043167 ion binding; GO:0005515 protein binding; GO:0098772 molecular function regulator; GO:0005516 calmodulin binding; GO:0050839 cell adhesion molecule binding; GO:0008092 cytoskeletal protein binding; GO:0005200 structural constituent of cytoskeleton; GO:0005488 binding; GO:0045296 cadherin binding; GO:0003779 actin binding; GO:0043169…	K06114	SPTA; spectrin alpha	hsa04210 Apoptosis	IPR013315; IPR014837; IPR001452; IPR002048; IPR011992;	Spectrin alpha chain, SH3 domain; EF-hand, Ca insensitive; SH3 domain; EF-hand domain; EF-hand domain pair;	Z	KOG0040	Ca2+-binding actin-bundling protein (spectrin), alpha chain (EF-Hand protein superfamily)
Q13813	508	K	Spectrin alpha chain, non-erythrocytic 1 OS=Homo sapiens OX=9606 GN=SPTAN1 PE=1 SV=3	SPTAN1	1	0.00563015	91.318	K(1)HEDFEK	3	-0.32731	1	1.001	0.845	1.164	1.057	1.068	0.891	1.002	0.9513	nucleus	GO:0044700 single organism signaling; GO:0065008 regulation of biological quality; GO:0045321 leukocyte activation; GO:0032989 cellular component morphogenesis; GO:0030832 regulation of actin filament length; GO:0044237 cellular metabolic process; GO:0009605 response to external stimulus; GO:0008152 metabolic process; GO:0032535 regulation of cellular component size; GO:0044093 positive regulatio…	GO:0034774 secretory granule lumen; GO:0016020 membrane; GO:1904724 tertiary granule lumen; GO:0044421 extracellular region part; GO:0005938 cell cortex; GO:0031410 cytoplasmic vesicle; GO:0071944 cell periphery; GO:0099568 cytoplasmic region; GO:0005737 cytoplasm; GO:0031982 vesicle; GO:0030863 cortical cytoskeleton; GO:0044433 cytoplasmic vesicle part; GO:0030864 cortical actin cytoskeleton; GO…	GO:0005085 guanyl-nucleotide exchange factor activity; GO:0043167 ion binding; GO:0005515 protein binding; GO:0098772 molecular function regulator; GO:0005516 calmodulin binding; GO:0050839 cell adhesion molecule binding; GO:0008092 cytoskeletal protein binding; GO:0005200 structural constituent of cytoskeleton; GO:0005488 binding; GO:0045296 cadherin binding; GO:0003779 actin binding; GO:0043169…	K06114	SPTA; spectrin alpha	hsa04210 Apoptosis	IPR013315; IPR014837; IPR001452; IPR002048; IPR011992;	Spectrin alpha chain, SH3 domain; EF-hand, Ca insensitive; SH3 domain; EF-hand domain; EF-hand domain pair;	Z	KOG0040	Ca2+-binding actin-bundling protein (spectrin), alpha chain (EF-Hand protein superfamily)
Q13813	824	K	Spectrin alpha chain, non-erythrocytic 1 OS=Homo sapiens OX=9606 GN=SPTAN1 PE=1 SV=3	SPTAN1	1	0.00130233	50.354	DLIGVQNLLK(1)K	3	-0.40381	1									nucleus	GO:0044700 single organism signaling; GO:0065008 regulation of biological quality; GO:0045321 leukocyte activation; GO:0032989 cellular component morphogenesis; GO:0030832 regulation of actin filament length; GO:0044237 cellular metabolic process; GO:0009605 response to external stimulus; GO:0008152 metabolic process; GO:0032535 regulation of cellular component size; GO:0044093 positive regulatio…	GO:0034774 secretory granule lumen; GO:0016020 membrane; GO:1904724 tertiary granule lumen; GO:0044421 extracellular region part; GO:0005938 cell cortex; GO:0031410 cytoplasmic vesicle; GO:0071944 cell periphery; GO:0099568 cytoplasmic region; GO:0005737 cytoplasm; GO:0031982 vesicle; GO:0030863 cortical cytoskeleton; GO:0044433 cytoplasmic vesicle part; GO:0030864 cortical actin cytoskeleton; GO…	GO:0005085 guanyl-nucleotide exchange factor activity; GO:0043167 ion binding; GO:0005515 protein binding; GO:0098772 molecular function regulator; GO:0005516 calmodulin binding; GO:0050839 cell adhesion molecule binding; GO:0008092 cytoskeletal protein binding; GO:0005200 structural constituent of cytoskeleton; GO:0005488 binding; GO:0045296 cadherin binding; GO:0003779 actin binding; GO:0043169…	K06114	SPTA; spectrin alpha	hsa04210 Apoptosis	IPR013315; IPR014837; IPR001452; IPR002048; IPR011992;	Spectrin alpha chain, SH3 domain; EF-hand, Ca insensitive; SH3 domain; EF-hand domain; EF-hand domain pair;	Z	KOG0040	Ca2+-binding actin-bundling protein (spectrin), alpha chain (EF-Hand protein superfamily)
Q13813	310	K	Spectrin alpha chain, non-erythrocytic 1 OS=Homo sapiens OX=9606 GN=SPTAN1 PE=1 SV=3	SPTAN1	1	0.000349398	106.67	DLAALEDK(1)VK	2	0.032057	1	1.167	1.133	1.116	0.914	0.904	0.92	0.802	9.8109e-05	nucleus	GO:0044700 single organism signaling; GO:0065008 regulation of biological quality; GO:0045321 leukocyte activation; GO:0032989 cellular component morphogenesis; GO:0030832 regulation of actin filament length; GO:0044237 cellular metabolic process; GO:0009605 response to external stimulus; GO:0008152 metabolic process; GO:0032535 regulation of cellular component size; GO:0044093 positive regulatio…	GO:0034774 secretory granule lumen; GO:0016020 membrane; GO:1904724 tertiary granule lumen; GO:0044421 extracellular region part; GO:0005938 cell cortex; GO:0031410 cytoplasmic vesicle; GO:0071944 cell periphery; GO:0099568 cytoplasmic region; GO:0005737 cytoplasm; GO:0031982 vesicle; GO:0030863 cortical cytoskeleton; GO:0044433 cytoplasmic vesicle part; GO:0030864 cortical actin cytoskeleton; GO…	GO:0005085 guanyl-nucleotide exchange factor activity; GO:0043167 ion binding; GO:0005515 protein binding; GO:0098772 molecular function regulator; GO:0005516 calmodulin binding; GO:0050839 cell adhesion molecule binding; GO:0008092 cytoskeletal protein binding; GO:0005200 structural constituent of cytoskeleton; GO:0005488 binding; GO:0045296 cadherin binding; GO:0003779 actin binding; GO:0043169…	K06114	SPTA; spectrin alpha	hsa04210 Apoptosis	IPR013315; IPR014837; IPR001452; IPR002048; IPR011992;	Spectrin alpha chain, SH3 domain; EF-hand, Ca insensitive; SH3 domain; EF-hand domain; EF-hand domain pair;	Z	KOG0040	Ca2+-binding actin-bundling protein (spectrin), alpha chain (EF-Hand protein superfamily)
Q13813	1089	K	Spectrin alpha chain, non-erythrocytic 1 OS=Homo sapiens OX=9606 GN=SPTAN1 PE=1 SV=3	SPTAN1	1	0.00770661	82.287	GMLEK(1)SCK	3	-0.17562	2	1.528	1.358	1.399	0.839	0.614	0.71	0.505	0.0020553	nucleus	GO:0044700 single organism signaling; GO:0065008 regulation of biological quality; GO:0045321 leukocyte activation; GO:0032989 cellular component morphogenesis; GO:0030832 regulation of actin filament length; GO:0044237 cellular metabolic process; GO:0009605 response to external stimulus; GO:0008152 metabolic process; GO:0032535 regulation of cellular component size; GO:0044093 positive regulatio…	GO:0034774 secretory granule lumen; GO:0016020 membrane; GO:1904724 tertiary granule lumen; GO:0044421 extracellular region part; GO:0005938 cell cortex; GO:0031410 cytoplasmic vesicle; GO:0071944 cell periphery; GO:0099568 cytoplasmic region; GO:0005737 cytoplasm; GO:0031982 vesicle; GO:0030863 cortical cytoskeleton; GO:0044433 cytoplasmic vesicle part; GO:0030864 cortical actin cytoskeleton; GO…	GO:0005085 guanyl-nucleotide exchange factor activity; GO:0043167 ion binding; GO:0005515 protein binding; GO:0098772 molecular function regulator; GO:0005516 calmodulin binding; GO:0050839 cell adhesion molecule binding; GO:0008092 cytoskeletal protein binding; GO:0005200 structural constituent of cytoskeleton; GO:0005488 binding; GO:0045296 cadherin binding; GO:0003779 actin binding; GO:0043169…	K06114	SPTA; spectrin alpha	hsa04210 Apoptosis	IPR013315; IPR014837; IPR001452; IPR002048; IPR011992;	Spectrin alpha chain, SH3 domain; EF-hand, Ca insensitive; SH3 domain; EF-hand domain; EF-hand domain pair;	Z	KOG0040	Ca2+-binding actin-bundling protein (spectrin), alpha chain (EF-Hand protein superfamily)
Q13813	1939	K	Spectrin alpha chain, non-erythrocytic 1 OS=Homo sapiens OX=9606 GN=SPTAN1 PE=1 SV=3	SPTAN1	1	6.83754e-05	96.371	K(1)NNHHEENISSK	4	-0.16854	3	1.099	1.11	1.1	0.972	0.932	0.909	0.85	0.00119777	nucleus	GO:0044700 single organism signaling; GO:0065008 regulation of biological quality; GO:0045321 leukocyte activation; GO:0032989 cellular component morphogenesis; GO:0030832 regulation of actin filament length; GO:0044237 cellular metabolic process; GO:0009605 response to external stimulus; GO:0008152 metabolic process; GO:0032535 regulation of cellular component size; GO:0044093 positive regulatio…	GO:0034774 secretory granule lumen; GO:0016020 membrane; GO:1904724 tertiary granule lumen; GO:0044421 extracellular region part; GO:0005938 cell cortex; GO:0031410 cytoplasmic vesicle; GO:0071944 cell periphery; GO:0099568 cytoplasmic region; GO:0005737 cytoplasm; GO:0031982 vesicle; GO:0030863 cortical cytoskeleton; GO:0044433 cytoplasmic vesicle part; GO:0030864 cortical actin cytoskeleton; GO…	GO:0005085 guanyl-nucleotide exchange factor activity; GO:0043167 ion binding; GO:0005515 protein binding; GO:0098772 molecular function regulator; GO:0005516 calmodulin binding; GO:0050839 cell adhesion molecule binding; GO:0008092 cytoskeletal protein binding; GO:0005200 structural constituent of cytoskeleton; GO:0005488 binding; GO:0045296 cadherin binding; GO:0003779 actin binding; GO:0043169…	K06114	SPTA; spectrin alpha	hsa04210 Apoptosis	IPR013315; IPR014837; IPR001452; IPR002048; IPR011992;	Spectrin alpha chain, SH3 domain; EF-hand, Ca insensitive; SH3 domain; EF-hand domain; EF-hand domain pair;	Z	KOG0040	Ca2+-binding actin-bundling protein (spectrin), alpha chain (EF-Hand protein superfamily)
Q13813	1486	K	Spectrin alpha chain, non-erythrocytic 1 OS=Homo sapiens OX=9606 GN=SPTAN1 PE=1 SV=3	SPTAN1	1	0.0305904	60.436	K(1)HEDFDK	3	-0.22903	1	0.832	0.994	0.933	1.093	1.069	1.016	1.152	0.063481	nucleus	GO:0044700 single organism signaling; GO:0065008 regulation of biological quality; GO:0045321 leukocyte activation; GO:0032989 cellular component morphogenesis; GO:0030832 regulation of actin filament length; GO:0044237 cellular metabolic process; GO:0009605 response to external stimulus; GO:0008152 metabolic process; GO:0032535 regulation of cellular component size; GO:0044093 positive regulatio…	GO:0034774 secretory granule lumen; GO:0016020 membrane; GO:1904724 tertiary granule lumen; GO:0044421 extracellular region part; GO:0005938 cell cortex; GO:0031410 cytoplasmic vesicle; GO:0071944 cell periphery; GO:0099568 cytoplasmic region; GO:0005737 cytoplasm; GO:0031982 vesicle; GO:0030863 cortical cytoskeleton; GO:0044433 cytoplasmic vesicle part; GO:0030864 cortical actin cytoskeleton; GO…	GO:0005085 guanyl-nucleotide exchange factor activity; GO:0043167 ion binding; GO:0005515 protein binding; GO:0098772 molecular function regulator; GO:0005516 calmodulin binding; GO:0050839 cell adhesion molecule binding; GO:0008092 cytoskeletal protein binding; GO:0005200 structural constituent of cytoskeleton; GO:0005488 binding; GO:0045296 cadherin binding; GO:0003779 actin binding; GO:0043169…	K06114	SPTA; spectrin alpha	hsa04210 Apoptosis	IPR013315; IPR014837; IPR001452; IPR002048; IPR011992;	Spectrin alpha chain, SH3 domain; EF-hand, Ca insensitive; SH3 domain; EF-hand domain; EF-hand domain pair;	Z	KOG0040	Ca2+-binding actin-bundling protein (spectrin), alpha chain (EF-Hand protein superfamily)
Q13813	296	K	Spectrin alpha chain, non-erythrocytic 1 OS=Homo sapiens OX=9606 GN=SPTAN1 PE=1 SV=3	SPTAN1	1	0.0243338	65.246	K(1)HEGLER	3	1.0588	1	0.744	0.691	0.678	1.258	1.405	0.965	1.717	0.0100175	nucleus	GO:0044700 single organism signaling; GO:0065008 regulation of biological quality; GO:0045321 leukocyte activation; GO:0032989 cellular component morphogenesis; GO:0030832 regulation of actin filament length; GO:0044237 cellular metabolic process; GO:0009605 response to external stimulus; GO:0008152 metabolic process; GO:0032535 regulation of cellular component size; GO:0044093 positive regulatio…	GO:0034774 secretory granule lumen; GO:0016020 membrane; GO:1904724 tertiary granule lumen; GO:0044421 extracellular region part; GO:0005938 cell cortex; GO:0031410 cytoplasmic vesicle; GO:0071944 cell periphery; GO:0099568 cytoplasmic region; GO:0005737 cytoplasm; GO:0031982 vesicle; GO:0030863 cortical cytoskeleton; GO:0044433 cytoplasmic vesicle part; GO:0030864 cortical actin cytoskeleton; GO…	GO:0005085 guanyl-nucleotide exchange factor activity; GO:0043167 ion binding; GO:0005515 protein binding; GO:0098772 molecular function regulator; GO:0005516 calmodulin binding; GO:0050839 cell adhesion molecule binding; GO:0008092 cytoskeletal protein binding; GO:0005200 structural constituent of cytoskeleton; GO:0005488 binding; GO:0045296 cadherin binding; GO:0003779 actin binding; GO:0043169…	K06114	SPTA; spectrin alpha	hsa04210 Apoptosis	IPR013315; IPR014837; IPR001452; IPR002048; IPR011992;	Spectrin alpha chain, SH3 domain; EF-hand, Ca insensitive; SH3 domain; EF-hand domain; EF-hand domain pair;	Z	KOG0040	Ca2+-binding actin-bundling protein (spectrin), alpha chain (EF-Hand protein superfamily)
Q13813	229	K	Spectrin alpha chain, non-erythrocytic 1 OS=Homo sapiens OX=9606 GN=SPTAN1 PE=1 SV=3	SPTAN1	1	2.65359e-18	167.73	TK(1)QDEVNAAWQR	2	-0.048276	1	0.844	0.836	0.918	1.147	1.063	1.081	1.267	0.0032588	nucleus	GO:0044700 single organism signaling; GO:0065008 regulation of biological quality; GO:0045321 leukocyte activation; GO:0032989 cellular component morphogenesis; GO:0030832 regulation of actin filament length; GO:0044237 cellular metabolic process; GO:0009605 response to external stimulus; GO:0008152 metabolic process; GO:0032535 regulation of cellular component size; GO:0044093 positive regulatio…	GO:0034774 secretory granule lumen; GO:0016020 membrane; GO:1904724 tertiary granule lumen; GO:0044421 extracellular region part; GO:0005938 cell cortex; GO:0031410 cytoplasmic vesicle; GO:0071944 cell periphery; GO:0099568 cytoplasmic region; GO:0005737 cytoplasm; GO:0031982 vesicle; GO:0030863 cortical cytoskeleton; GO:0044433 cytoplasmic vesicle part; GO:0030864 cortical actin cytoskeleton; GO…	GO:0005085 guanyl-nucleotide exchange factor activity; GO:0043167 ion binding; GO:0005515 protein binding; GO:0098772 molecular function regulator; GO:0005516 calmodulin binding; GO:0050839 cell adhesion molecule binding; GO:0008092 cytoskeletal protein binding; GO:0005200 structural constituent of cytoskeleton; GO:0005488 binding; GO:0045296 cadherin binding; GO:0003779 actin binding; GO:0043169…	K06114	SPTA; spectrin alpha	hsa04210 Apoptosis	IPR013315; IPR014837; IPR001452; IPR002048; IPR011992;	Spectrin alpha chain, SH3 domain; EF-hand, Ca insensitive; SH3 domain; EF-hand domain; EF-hand domain pair;	Z	KOG0040	Ca2+-binding actin-bundling protein (spectrin), alpha chain (EF-Hand protein superfamily)
Q13813	1288	K	Spectrin alpha chain, non-erythrocytic 1 OS=Homo sapiens OX=9606 GN=SPTAN1 PE=1 SV=3	SPTAN1	1	2.70571e-05	86.8	DLAALGDK(1)VNSLGETAER	3	-2.0586	1	0.916	0.893	0.874	0.982	1.119	1.125	1.202	0.0171371	nucleus	GO:0044700 single organism signaling; GO:0065008 regulation of biological quality; GO:0045321 leukocyte activation; GO:0032989 cellular component morphogenesis; GO:0030832 regulation of actin filament length; GO:0044237 cellular metabolic process; GO:0009605 response to external stimulus; GO:0008152 metabolic process; GO:0032535 regulation of cellular component size; GO:0044093 positive regulatio…	GO:0034774 secretory granule lumen; GO:0016020 membrane; GO:1904724 tertiary granule lumen; GO:0044421 extracellular region part; GO:0005938 cell cortex; GO:0031410 cytoplasmic vesicle; GO:0071944 cell periphery; GO:0099568 cytoplasmic region; GO:0005737 cytoplasm; GO:0031982 vesicle; GO:0030863 cortical cytoskeleton; GO:0044433 cytoplasmic vesicle part; GO:0030864 cortical actin cytoskeleton; GO…	GO:0005085 guanyl-nucleotide exchange factor activity; GO:0043167 ion binding; GO:0005515 protein binding; GO:0098772 molecular function regulator; GO:0005516 calmodulin binding; GO:0050839 cell adhesion molecule binding; GO:0008092 cytoskeletal protein binding; GO:0005200 structural constituent of cytoskeleton; GO:0005488 binding; GO:0045296 cadherin binding; GO:0003779 actin binding; GO:0043169…	K06114	SPTA; spectrin alpha	hsa04210 Apoptosis	IPR013315; IPR014837; IPR001452; IPR002048; IPR011992;	Spectrin alpha chain, SH3 domain; EF-hand, Ca insensitive; SH3 domain; EF-hand domain; EF-hand domain pair;	Z	KOG0040	Ca2+-binding actin-bundling protein (spectrin), alpha chain (EF-Hand protein superfamily)
Q13813	719	K	Spectrin alpha chain, non-erythrocytic 1 OS=Homo sapiens OX=9606 GN=SPTAN1 PE=1 SV=3	SPTAN1	1	2.80765e-07	106.82	K(1)HALLEADVAAHQDR	3	-0.63051	1	0.706	0.849	0.84	1.073	1	1.339	1.425	0.030305	nucleus	GO:0044700 single organism signaling; GO:0065008 regulation of biological quality; GO:0045321 leukocyte activation; GO:0032989 cellular component morphogenesis; GO:0030832 regulation of actin filament length; GO:0044237 cellular metabolic process; GO:0009605 response to external stimulus; GO:0008152 metabolic process; GO:0032535 regulation of cellular component size; GO:0044093 positive regulatio…	GO:0034774 secretory granule lumen; GO:0016020 membrane; GO:1904724 tertiary granule lumen; GO:0044421 extracellular region part; GO:0005938 cell cortex; GO:0031410 cytoplasmic vesicle; GO:0071944 cell periphery; GO:0099568 cytoplasmic region; GO:0005737 cytoplasm; GO:0031982 vesicle; GO:0030863 cortical cytoskeleton; GO:0044433 cytoplasmic vesicle part; GO:0030864 cortical actin cytoskeleton; GO…	GO:0005085 guanyl-nucleotide exchange factor activity; GO:0043167 ion binding; GO:0005515 protein binding; GO:0098772 molecular function regulator; GO:0005516 calmodulin binding; GO:0050839 cell adhesion molecule binding; GO:0008092 cytoskeletal protein binding; GO:0005200 structural constituent of cytoskeleton; GO:0005488 binding; GO:0045296 cadherin binding; GO:0003779 actin binding; GO:0043169…	K06114	SPTA; spectrin alpha	hsa04210 Apoptosis	IPR013315; IPR014837; IPR001452; IPR002048; IPR011992;	Spectrin alpha chain, SH3 domain; EF-hand, Ca insensitive; SH3 domain; EF-hand domain; EF-hand domain pair;	Z	KOG0040	Ca2+-binding actin-bundling protein (spectrin), alpha chain (EF-Hand protein superfamily)
Q13813	1911	K	Spectrin alpha chain, non-erythrocytic 1 OS=Homo sapiens OX=9606 GN=SPTAN1 PE=1 SV=3	SPTAN1	1	0.000321613	82.069	K(1)HEAFETDFTVHK	4	0.22086	1	1.039	0.932	1.072	1.037	1.024	0.933	0.984	0.78738	nucleus	GO:0044700 single organism signaling; GO:0065008 regulation of biological quality; GO:0045321 leukocyte activation; GO:0032989 cellular component morphogenesis; GO:0030832 regulation of actin filament length; GO:0044237 cellular metabolic process; GO:0009605 response to external stimulus; GO:0008152 metabolic process; GO:0032535 regulation of cellular component size; GO:0044093 positive regulatio…	GO:0034774 secretory granule lumen; GO:0016020 membrane; GO:1904724 tertiary granule lumen; GO:0044421 extracellular region part; GO:0005938 cell cortex; GO:0031410 cytoplasmic vesicle; GO:0071944 cell periphery; GO:0099568 cytoplasmic region; GO:0005737 cytoplasm; GO:0031982 vesicle; GO:0030863 cortical cytoskeleton; GO:0044433 cytoplasmic vesicle part; GO:0030864 cortical actin cytoskeleton; GO…	GO:0005085 guanyl-nucleotide exchange factor activity; GO:0043167 ion binding; GO:0005515 protein binding; GO:0098772 molecular function regulator; GO:0005516 calmodulin binding; GO:0050839 cell adhesion molecule binding; GO:0008092 cytoskeletal protein binding; GO:0005200 structural constituent of cytoskeleton; GO:0005488 binding; GO:0045296 cadherin binding; GO:0003779 actin binding; GO:0043169…	K06114	SPTA; spectrin alpha	hsa04210 Apoptosis	IPR013315; IPR014837; IPR001452; IPR002048; IPR011992;	Spectrin alpha chain, SH3 domain; EF-hand, Ca insensitive; SH3 domain; EF-hand domain; EF-hand domain pair;	Z	KOG0040	Ca2+-binding actin-bundling protein (spectrin), alpha chain (EF-Hand protein superfamily)
Q8TDN6	53	K	Ribosome biogenesis protein BRX1 homolog OS=Homo sapiens OX=9606 GN=BRIX1 PE=1 SV=2	BRIX1	1	0.0189308	68.016	IPGPVCK(1)GK	2	0.089316	1	1.043	1.04	1.084	0.974	1.011	0.921	0.918	0.045679	nucleus	GO:0044085 cellular component biogenesis; GO:0016043 cellular component organization; GO:0034622 cellular macromolecular complex assembly; GO:0022613 ribonucleoprotein complex biogenesis; GO:0022618 ribonucleoprotein complex assembly; GO:0042254 ribosome biogenesis; GO:0042273 ribosomal large subunit biogenesis; GO:0043933 macromolecular complex subunit organization; GO:0042255 ribosome assembly;…	GO:0043229 intracellular organelle; GO:0043232 intracellular non-membrane-bounded organelle; GO:0044446 intracellular organelle part; GO:0031981 nuclear lumen; GO:0044424 intracellular part; GO:0005730 nucleolus; GO:0005623 cell; GO:0044422 organelle part; GO:0043228 non-membrane-bounded organelle; GO:0043231 intracellular membrane-bounded organelle; GO:0043226 organelle; GO:0031974 membrane-encl…	GO:0097159 organic cyclic compound binding; GO:1901363 heterocyclic compound binding; GO:0003723 RNA binding; GO:0005488 binding; GO:0003676 nucleic acid binding;	K14820	BRX1, BRIX1; ribosome biogenesis protein BRX1		IPR007109; IPR004154;	Brix domain; Anticodon-binding;	J	KOG2971	RNA-binding protein required for biogenesis of the ribosomal 60S subunit
Q16181	387	K	Septin-7 OS=Homo sapiens OX=9606 GN=SEPTIN7 PE=1 SV=2	SEPTIN7	1	0.0113942	77.282	RHEQMK(1)K	3	0.17727	2	0.916	0.923	0.915	1.09	1.029	1.064	1.156	0.00103591	cytoplasm	GO:0044085 cellular component biogenesis; GO:0065008 regulation of biological quality; GO:0060491 regulation of cell projection assembly; GO:0022414 reproductive process; GO:0048869 cellular developmental process; GO:0007067 mitotic nuclear division; GO:0060271 cilium assembly; GO:0044699 single-organism process; GO:1902115 regulation of organelle assembly; GO:0044782 cilium organization; GO:0051…	GO:0044421 extracellular region part; GO:0099568 cytoplasmic region; GO:0005737 cytoplasm; GO:0032991 macromolecular complex; GO:0097729 9+2 motile cilium; GO:0005623 cell; GO:0032155 cell division site part; GO:0044422 organelle part; GO:0043228 non-membrane-bounded organelle; GO:0070062 extracellular exosome; GO:0000793 condensed chromosome; GO:0005622 intracellular; GO:0043227 membrane-bounded…	GO:1901265 nucleoside phosphate binding; GO:0001882 nucleoside binding; GO:0043167 ion binding; GO:0005515 protein binding; GO:0000166 nucleotide binding; GO:0097159 organic cyclic compound binding; GO:1901363 heterocyclic compound binding; GO:0050839 cell adhesion molecule binding; GO:0032549 ribonucleoside binding; GO:0097367 carbohydrate derivative binding; GO:0042802 identical protein binding…	K16944	SEPT7, CDC3; septin 7	hsa05131 Shigellosis	IPR027417; IPR030379;	P-loop containing nucleoside triphosphate hydrolase; Septin-type guanine nucleotide-binding (G) domain;	DZU	KOG2655	Septin family protein (P-loop GTPase)
Q16181	349	K	Septin-7 OS=Homo sapiens OX=9606 GN=SEPTIN7 PE=1 SV=2	SEPTIN7	1	0.0439435	49.358	EHVAK(1)MK	3	-0.18353	1	1.009	1.05	1.051	0.979	1.009	0.955	0.946	0.05672	cytoplasm	GO:0044085 cellular component biogenesis; GO:0065008 regulation of biological quality; GO:0060491 regulation of cell projection assembly; GO:0022414 reproductive process; GO:0048869 cellular developmental process; GO:0007067 mitotic nuclear division; GO:0060271 cilium assembly; GO:0044699 single-organism process; GO:1902115 regulation of organelle assembly; GO:0044782 cilium organization; GO:0051…	GO:0044421 extracellular region part; GO:0099568 cytoplasmic region; GO:0005737 cytoplasm; GO:0032991 macromolecular complex; GO:0097729 9+2 motile cilium; GO:0005623 cell; GO:0032155 cell division site part; GO:0044422 organelle part; GO:0043228 non-membrane-bounded organelle; GO:0070062 extracellular exosome; GO:0000793 condensed chromosome; GO:0005622 intracellular; GO:0043227 membrane-bounded…	GO:1901265 nucleoside phosphate binding; GO:0001882 nucleoside binding; GO:0043167 ion binding; GO:0005515 protein binding; GO:0000166 nucleotide binding; GO:0097159 organic cyclic compound binding; GO:1901363 heterocyclic compound binding; GO:0050839 cell adhesion molecule binding; GO:0032549 ribonucleoside binding; GO:0097367 carbohydrate derivative binding; GO:0042802 identical protein binding…	K16944	SEPT7, CDC3; septin 7	hsa05131 Shigellosis	IPR027417; IPR030379;	P-loop containing nucleoside triphosphate hydrolase; Septin-type guanine nucleotide-binding (G) domain;	DZU	KOG2655	Septin family protein (P-loop GTPase)
Q16181	219	K	Septin-7 OS=Homo sapiens OX=9606 GN=SEPTIN7 PE=1 SV=2	SEPTIN7	1	0.0191564	54.982	EIQEHK(1)IK	3	-0.70414	1	1.172	1.275	1.246	0.907	0.763	0.88	0.69	0.0032031	cytoplasm	GO:0044085 cellular component biogenesis; GO:0065008 regulation of biological quality; GO:0060491 regulation of cell projection assembly; GO:0022414 reproductive process; GO:0048869 cellular developmental process; GO:0007067 mitotic nuclear division; GO:0060271 cilium assembly; GO:0044699 single-organism process; GO:1902115 regulation of organelle assembly; GO:0044782 cilium organization; GO:0051…	GO:0044421 extracellular region part; GO:0099568 cytoplasmic region; GO:0005737 cytoplasm; GO:0032991 macromolecular complex; GO:0097729 9+2 motile cilium; GO:0005623 cell; GO:0032155 cell division site part; GO:0044422 organelle part; GO:0043228 non-membrane-bounded organelle; GO:0070062 extracellular exosome; GO:0000793 condensed chromosome; GO:0005622 intracellular; GO:0043227 membrane-bounded…	GO:1901265 nucleoside phosphate binding; GO:0001882 nucleoside binding; GO:0043167 ion binding; GO:0005515 protein binding; GO:0000166 nucleotide binding; GO:0097159 organic cyclic compound binding; GO:1901363 heterocyclic compound binding; GO:0050839 cell adhesion molecule binding; GO:0032549 ribonucleoside binding; GO:0097367 carbohydrate derivative binding; GO:0042802 identical protein binding…	K16944	SEPT7, CDC3; septin 7	hsa05131 Shigellosis	IPR027417; IPR030379;	P-loop containing nucleoside triphosphate hydrolase; Septin-type guanine nucleotide-binding (G) domain;	DZU	KOG2655	Septin family protein (P-loop GTPase)
Q16181	89	K	Septin-7 OS=Homo sapiens OX=9606 GN=SEPTIN7 PE=1 SV=2	SEPTIN7	1	1.61534e-05	140.78	K(1)TVQVEQSK	2	0.3247	1	1.07	1.133	0.989	0.954	0.933	0.999	0.904	0.087461	cytoplasm	GO:0044085 cellular component biogenesis; GO:0065008 regulation of biological quality; GO:0060491 regulation of cell projection assembly; GO:0022414 reproductive process; GO:0048869 cellular developmental process; GO:0007067 mitotic nuclear division; GO:0060271 cilium assembly; GO:0044699 single-organism process; GO:1902115 regulation of organelle assembly; GO:0044782 cilium organization; GO:0051…	GO:0044421 extracellular region part; GO:0099568 cytoplasmic region; GO:0005737 cytoplasm; GO:0032991 macromolecular complex; GO:0097729 9+2 motile cilium; GO:0005623 cell; GO:0032155 cell division site part; GO:0044422 organelle part; GO:0043228 non-membrane-bounded organelle; GO:0070062 extracellular exosome; GO:0000793 condensed chromosome; GO:0005622 intracellular; GO:0043227 membrane-bounded…	GO:1901265 nucleoside phosphate binding; GO:0001882 nucleoside binding; GO:0043167 ion binding; GO:0005515 protein binding; GO:0000166 nucleotide binding; GO:0097159 organic cyclic compound binding; GO:1901363 heterocyclic compound binding; GO:0050839 cell adhesion molecule binding; GO:0032549 ribonucleoside binding; GO:0097367 carbohydrate derivative binding; GO:0042802 identical protein binding…	K16944	SEPT7, CDC3; septin 7	hsa05131 Shigellosis	IPR027417; IPR030379;	P-loop containing nucleoside triphosphate hydrolase; Septin-type guanine nucleotide-binding (G) domain;	DZU	KOG2655	Septin family protein (P-loop GTPase)
Q16181	208	K	Septin-7 OS=Homo sapiens OX=9606 GN=SEPTIN7 PE=1 SV=2	SEPTIN7	1	6.18208e-46	200.19	ADTLTPEECQQFK(1)K	2	0.48685	5	1.584	1.532	1.557	0.624	0.625	0.642	0.405	1.4162e-07	cytoplasm	GO:0044085 cellular component biogenesis; GO:0065008 regulation of biological quality; GO:0060491 regulation of cell projection assembly; GO:0022414 reproductive process; GO:0048869 cellular developmental process; GO:0007067 mitotic nuclear division; GO:0060271 cilium assembly; GO:0044699 single-organism process; GO:1902115 regulation of organelle assembly; GO:0044782 cilium organization; GO:0051…	GO:0044421 extracellular region part; GO:0099568 cytoplasmic region; GO:0005737 cytoplasm; GO:0032991 macromolecular complex; GO:0097729 9+2 motile cilium; GO:0005623 cell; GO:0032155 cell division site part; GO:0044422 organelle part; GO:0043228 non-membrane-bounded organelle; GO:0070062 extracellular exosome; GO:0000793 condensed chromosome; GO:0005622 intracellular; GO:0043227 membrane-bounded…	GO:1901265 nucleoside phosphate binding; GO:0001882 nucleoside binding; GO:0043167 ion binding; GO:0005515 protein binding; GO:0000166 nucleotide binding; GO:0097159 organic cyclic compound binding; GO:1901363 heterocyclic compound binding; GO:0050839 cell adhesion molecule binding; GO:0032549 ribonucleoside binding; GO:0097367 carbohydrate derivative binding; GO:0042802 identical protein binding…	K16944	SEPT7, CDC3; septin 7	hsa05131 Shigellosis	IPR027417; IPR030379;	P-loop containing nucleoside triphosphate hydrolase; Septin-type guanine nucleotide-binding (G) domain;	DZU	KOG2655	Septin family protein (P-loop GTPase)
Q16181	388	K	Septin-7 OS=Homo sapiens OX=9606 GN=SEPTIN7 PE=1 SV=2	SEPTIN7	1	0.0154395	65.224	K(1)NLEAQHK	3	-0.11283	2	0.933	0.981	0.92	1.075	1.049	1.008	1.105	0.020875	cytoplasm	GO:0044085 cellular component biogenesis; GO:0065008 regulation of biological quality; GO:0060491 regulation of cell projection assembly; GO:0022414 reproductive process; GO:0048869 cellular developmental process; GO:0007067 mitotic nuclear division; GO:0060271 cilium assembly; GO:0044699 single-organism process; GO:1902115 regulation of organelle assembly; GO:0044782 cilium organization; GO:0051…	GO:0044421 extracellular region part; GO:0099568 cytoplasmic region; GO:0005737 cytoplasm; GO:0032991 macromolecular complex; GO:0097729 9+2 motile cilium; GO:0005623 cell; GO:0032155 cell division site part; GO:0044422 organelle part; GO:0043228 non-membrane-bounded organelle; GO:0070062 extracellular exosome; GO:0000793 condensed chromosome; GO:0005622 intracellular; GO:0043227 membrane-bounded…	GO:1901265 nucleoside phosphate binding; GO:0001882 nucleoside binding; GO:0043167 ion binding; GO:0005515 protein binding; GO:0000166 nucleotide binding; GO:0097159 organic cyclic compound binding; GO:1901363 heterocyclic compound binding; GO:0050839 cell adhesion molecule binding; GO:0032549 ribonucleoside binding; GO:0097367 carbohydrate derivative binding; GO:0042802 identical protein binding…	K16944	SEPT7, CDC3; septin 7	hsa05131 Shigellosis	IPR027417; IPR030379;	P-loop containing nucleoside triphosphate hydrolase; Septin-type guanine nucleotide-binding (G) domain;	DZU	KOG2655	Septin family protein (P-loop GTPase)
P22626	112	K	Heterogeneous nuclear ribonucleoproteins A2/B1 OS=Homo sapiens OX=9606 GN=HNRNPA2B1 PE=1 SV=2	HNRNPA2B1	1	0.000195494	86.539	EESGKPGAHVTVK(1)K	3	-0.19787	2	0.814	0.774	0.908	1.157	1.262	0.944	1.347	0.040405	nucleus	GO:0050658 RNA transport; GO:0065008 regulation of biological quality; GO:0051973 positive regulation of telomerase activity; GO:0010608 posttranscriptional regulation of gene expression; GO:0009891 positive regulation of biosynthetic process; GO:0050686 negative regulation of mRNA processing; GO:0051169 nuclear transport; GO:0032204 regulation of telomere maintenance; GO:0044237 cellular metabol…	GO:0016020 membrane; GO:0044421 extracellular region part; GO:0000781 chromosome, telomeric region; GO:0031982 vesicle; GO:0005737 cytoplasm; GO:0032991 macromolecular complex; GO:0044424 intracellular part; GO:0016604 nuclear body; GO:0005623 cell; GO:0015030 Cajal body; GO:0044422 organelle part; GO:0044427 chromosomal part; GO:0043228 non-membrane-bounded organelle; GO:0070062 extracellular ex…	GO:0003677 DNA binding; GO:0003723 RNA binding; GO:1901265 nucleoside phosphate binding; GO:0097157 pre-mRNA intronic binding; GO:0003730 mRNA 3'-UTR binding; GO:0098847 sequence-specific single stranded DNA binding; GO:0042162 telomeric DNA binding; GO:0003697 single-stranded DNA binding; GO:0005515 protein binding; GO:0000166 nucleotide binding; GO:0043565 sequence-specific DNA binding; GO:0043…	K13158	HNRNPA2B1; heterogeneous nuclear ribonucleoprotein A2/B1		IPR000504; IPR012677;	RNA recognition motif domain; Nucleotide-binding alpha-beta plait domain;	R	KOG0118	FOG: RRM domain
P22626	104	K	Heterogeneous nuclear ribonucleoproteins A2/B1 OS=Homo sapiens OX=9606 GN=HNRNPA2B1 PE=1 SV=2	HNRNPA2B1	1	0.00485391	52.599	EESGK(1)PGAHVTVK	3	0.93241	1	0.703	0.805	0.734	0.913	1.641	0.965	1.57	0.095243	nucleus	GO:0050658 RNA transport; GO:0065008 regulation of biological quality; GO:0051973 positive regulation of telomerase activity; GO:0010608 posttranscriptional regulation of gene expression; GO:0009891 positive regulation of biosynthetic process; GO:0050686 negative regulation of mRNA processing; GO:0051169 nuclear transport; GO:0032204 regulation of telomere maintenance; GO:0044237 cellular metabol…	GO:0016020 membrane; GO:0044421 extracellular region part; GO:0000781 chromosome, telomeric region; GO:0031982 vesicle; GO:0005737 cytoplasm; GO:0032991 macromolecular complex; GO:0044424 intracellular part; GO:0016604 nuclear body; GO:0005623 cell; GO:0015030 Cajal body; GO:0044422 organelle part; GO:0044427 chromosomal part; GO:0043228 non-membrane-bounded organelle; GO:0070062 extracellular ex…	GO:0003677 DNA binding; GO:0003723 RNA binding; GO:1901265 nucleoside phosphate binding; GO:0097157 pre-mRNA intronic binding; GO:0003730 mRNA 3'-UTR binding; GO:0098847 sequence-specific single stranded DNA binding; GO:0042162 telomeric DNA binding; GO:0003697 single-stranded DNA binding; GO:0005515 protein binding; GO:0000166 nucleotide binding; GO:0043565 sequence-specific DNA binding; GO:0043…	K13158	HNRNPA2B1; heterogeneous nuclear ribonucleoprotein A2/B1		IPR000504; IPR012677;	RNA recognition motif domain; Nucleotide-binding alpha-beta plait domain;	R	KOG0118	FOG: RRM domain
P22626	120	K	Heterogeneous nuclear ribonucleoproteins A2/B1 OS=Homo sapiens OX=9606 GN=HNRNPA2B1 PE=1 SV=2	HNRNPA2B1	1	0.000109254	67.326	LFVGGIK(1)EDTEEHHLR	4	-0.64132	1									nucleus	GO:0050658 RNA transport; GO:0065008 regulation of biological quality; GO:0051973 positive regulation of telomerase activity; GO:0010608 posttranscriptional regulation of gene expression; GO:0009891 positive regulation of biosynthetic process; GO:0050686 negative regulation of mRNA processing; GO:0051169 nuclear transport; GO:0032204 regulation of telomere maintenance; GO:0044237 cellular metabol…	GO:0016020 membrane; GO:0044421 extracellular region part; GO:0000781 chromosome, telomeric region; GO:0031982 vesicle; GO:0005737 cytoplasm; GO:0032991 macromolecular complex; GO:0044424 intracellular part; GO:0016604 nuclear body; GO:0005623 cell; GO:0015030 Cajal body; GO:0044422 organelle part; GO:0044427 chromosomal part; GO:0043228 non-membrane-bounded organelle; GO:0070062 extracellular ex…	GO:0003677 DNA binding; GO:0003723 RNA binding; GO:1901265 nucleoside phosphate binding; GO:0097157 pre-mRNA intronic binding; GO:0003730 mRNA 3'-UTR binding; GO:0098847 sequence-specific single stranded DNA binding; GO:0042162 telomeric DNA binding; GO:0003697 single-stranded DNA binding; GO:0005515 protein binding; GO:0000166 nucleotide binding; GO:0043565 sequence-specific DNA binding; GO:0043…	K13158	HNRNPA2B1; heterogeneous nuclear ribonucleoprotein A2/B1		IPR000504; IPR012677;	RNA recognition motif domain; Nucleotide-binding alpha-beta plait domain;	R	KOG0118	FOG: RRM domain
P22626	173	K	Heterogeneous nuclear ribonucleoproteins A2/B1 OS=Homo sapiens OX=9606 GN=HNRNPA2B1 PE=1 SV=2	HNRNPA2B1	1	4.21391e-57	205.78	IVLQK(1)YHTINGHNAEVR	3	4.1545	8	0.903	0.944	0.933	1.057	1.074	1.033	1.138	0.00175946	nucleus	GO:0050658 RNA transport; GO:0065008 regulation of biological quality; GO:0051973 positive regulation of telomerase activity; GO:0010608 posttranscriptional regulation of gene expression; GO:0009891 positive regulation of biosynthetic process; GO:0050686 negative regulation of mRNA processing; GO:0051169 nuclear transport; GO:0032204 regulation of telomere maintenance; GO:0044237 cellular metabol…	GO:0016020 membrane; GO:0044421 extracellular region part; GO:0000781 chromosome, telomeric region; GO:0031982 vesicle; GO:0005737 cytoplasm; GO:0032991 macromolecular complex; GO:0044424 intracellular part; GO:0016604 nuclear body; GO:0005623 cell; GO:0015030 Cajal body; GO:0044422 organelle part; GO:0044427 chromosomal part; GO:0043228 non-membrane-bounded organelle; GO:0070062 extracellular ex…	GO:0003677 DNA binding; GO:0003723 RNA binding; GO:1901265 nucleoside phosphate binding; GO:0097157 pre-mRNA intronic binding; GO:0003730 mRNA 3'-UTR binding; GO:0098847 sequence-specific single stranded DNA binding; GO:0042162 telomeric DNA binding; GO:0003697 single-stranded DNA binding; GO:0005515 protein binding; GO:0000166 nucleotide binding; GO:0043565 sequence-specific DNA binding; GO:0043…	K13158	HNRNPA2B1; heterogeneous nuclear ribonucleoprotein A2/B1		IPR000504; IPR012677;	RNA recognition motif domain; Nucleotide-binding alpha-beta plait domain;	R	KOG0118	FOG: RRM domain
P22626	168	K	Heterogeneous nuclear ribonucleoproteins A2/B1 OS=Homo sapiens OX=9606 GN=HNRNPA2B1 PE=1 SV=2	HNRNPA2B1	1	1.86776e-08	104.88	GFGFVTFDDHDPVDK(1)IVLQK	3	1.5104	1									nucleus	GO:0050658 RNA transport; GO:0065008 regulation of biological quality; GO:0051973 positive regulation of telomerase activity; GO:0010608 posttranscriptional regulation of gene expression; GO:0009891 positive regulation of biosynthetic process; GO:0050686 negative regulation of mRNA processing; GO:0051169 nuclear transport; GO:0032204 regulation of telomere maintenance; GO:0044237 cellular metabol…	GO:0016020 membrane; GO:0044421 extracellular region part; GO:0000781 chromosome, telomeric region; GO:0031982 vesicle; GO:0005737 cytoplasm; GO:0032991 macromolecular complex; GO:0044424 intracellular part; GO:0016604 nuclear body; GO:0005623 cell; GO:0015030 Cajal body; GO:0044422 organelle part; GO:0044427 chromosomal part; GO:0043228 non-membrane-bounded organelle; GO:0070062 extracellular ex…	GO:0003677 DNA binding; GO:0003723 RNA binding; GO:1901265 nucleoside phosphate binding; GO:0097157 pre-mRNA intronic binding; GO:0003730 mRNA 3'-UTR binding; GO:0098847 sequence-specific single stranded DNA binding; GO:0042162 telomeric DNA binding; GO:0003697 single-stranded DNA binding; GO:0005515 protein binding; GO:0000166 nucleotide binding; GO:0043565 sequence-specific DNA binding; GO:0043…	K13158	HNRNPA2B1; heterogeneous nuclear ribonucleoprotein A2/B1		IPR000504; IPR012677;	RNA recognition motif domain; Nucleotide-binding alpha-beta plait domain;	R	KOG0118	FOG: RRM domain
Q9NXR1	79	K	Nuclear distribution protein nudE homolog 1 OS=Homo sapiens OX=9606 GN=NDE1 PE=1 SV=3	NDE1	1	0.0414988	56.404	MELETIK(1)EK	2	-1.519	1	0.499	0.53	0.486	1.352	1.333	1.333	2.652	1.5218e-06	cytoplasm,nucleus	GO:0044085 cellular component biogenesis; GO:0000132 establishment of mitotic spindle orientation; GO:0007098 centrosome cycle; GO:0051674 localization of cell; GO:0031109 microtubule polymerization or depolymerization; GO:0007420 brain development; GO:0048869 cellular developmental process; GO:0007067 mitotic nuclear division; GO:0022008 neurogenesis; GO:0060271 cilium assembly; GO:0044699 singl…	GO:0016020 membrane; GO:0005874 microtubule; GO:0005737 cytoplasm; GO:0032991 macromolecular complex; GO:0044424 intracellular part; GO:0099512 supramolecular fiber; GO:0005623 cell; GO:0099080 supramolecular complex; GO:0032155 cell division site part; GO:0000777 condensed chromosome kinetochore; GO:0044422 organelle part; GO:0044427 chromosomal part; GO:0043228 non-membrane-bounded organelle; G…	GO:0008092 cytoskeletal protein binding; GO:0042802 identical protein binding; GO:0008017 microtubule binding; GO:0005488 binding; GO:0015631 tubulin binding; GO:0005515 protein binding; GO:0019904 protein domain specific binding;	K16738	NDE1, NUDE; nuclear distribution protein NudE		IPR006964;	NUDE domain;	Z	KOG1853	LIS1-interacting protein NUDE
P78371	272	K	T-complex protein 1 subunit beta OS=Homo sapiens OX=9606 GN=CCT2 PE=1 SV=4	CCT2	1	1.33822e-21	174.9	VAEIEHAEK(1)EK	2	-1.2204	2	0.929	0.967	0.854	1.003	1.094	1.085	1.157	0.033176	cytoplasm	GO:0044085 cellular component biogenesis; GO:0065008 regulation of biological quality; GO:0045321 leukocyte activation; GO:0035036 sperm-egg recognition; GO:0022414 reproductive process; GO:0051973 positive regulation of telomerase activity; GO:0009891 positive regulation of biosynthetic process; GO:1904816 positive regulation of protein localization to chromosome, telomeric region; GO:0032204 re…	GO:0034774 secretory granule lumen; GO:0044421 extracellular region part; GO:0005874 microtubule; GO:0031410 cytoplasmic vesicle; GO:0031982 vesicle; GO:0005737 cytoplasm; GO:0044433 cytoplasmic vesicle part; GO:0032991 macromolecular complex; GO:0099512 supramolecular fiber; GO:0044424 intracellular part; GO:0035578 azurophil granule lumen; GO:0005623 cell; GO:0099080 supramolecular complex; GO:…	GO:0005524 ATP binding; GO:1901265 nucleoside phosphate binding; GO:0031625 ubiquitin protein ligase binding; GO:0001882 nucleoside binding; GO:0043167 ion binding; GO:0005515 protein binding; GO:0000166 nucleotide binding; GO:0044183 protein binding involved in protein folding; GO:0097159 organic cyclic compound binding; GO:1901363 heterocyclic compound binding; GO:0032549 ribonucleoside binding…	K09494	CCT2; T-complex protein 1 subunit beta		IPR027410; IPR027409; IPR027413;	TCP-1-like chaperonin intermediate domain; GroEL-like apical domain; GroEL-like equatorial domain;	O	KOG0363	Chaperonin complex component, TCP-1 beta subunit (CCT2)
P78371	191	K	T-complex protein 1 subunit beta OS=Homo sapiens OX=9606 GN=CCT2 PE=1 SV=4	CCT2	1	2.41256e-05	70.26	LK(1)GSGNLEAIHIIK	3	0.02305	1									cytoplasm	GO:0044085 cellular component biogenesis; GO:0065008 regulation of biological quality; GO:0045321 leukocyte activation; GO:0035036 sperm-egg recognition; GO:0022414 reproductive process; GO:0051973 positive regulation of telomerase activity; GO:0009891 positive regulation of biosynthetic process; GO:1904816 positive regulation of protein localization to chromosome, telomeric region; GO:0032204 re…	GO:0034774 secretory granule lumen; GO:0044421 extracellular region part; GO:0005874 microtubule; GO:0031410 cytoplasmic vesicle; GO:0031982 vesicle; GO:0005737 cytoplasm; GO:0044433 cytoplasmic vesicle part; GO:0032991 macromolecular complex; GO:0099512 supramolecular fiber; GO:0044424 intracellular part; GO:0035578 azurophil granule lumen; GO:0005623 cell; GO:0099080 supramolecular complex; GO:…	GO:0005524 ATP binding; GO:1901265 nucleoside phosphate binding; GO:0031625 ubiquitin protein ligase binding; GO:0001882 nucleoside binding; GO:0043167 ion binding; GO:0005515 protein binding; GO:0000166 nucleotide binding; GO:0044183 protein binding involved in protein folding; GO:0097159 organic cyclic compound binding; GO:1901363 heterocyclic compound binding; GO:0032549 ribonucleoside binding…	K09494	CCT2; T-complex protein 1 subunit beta		IPR027410; IPR027409; IPR027413;	TCP-1-like chaperonin intermediate domain; GroEL-like apical domain; GroEL-like equatorial domain;	O	KOG0363	Chaperonin complex component, TCP-1 beta subunit (CCT2)
P78371	203	K	T-complex protein 1 subunit beta OS=Homo sapiens OX=9606 GN=CCT2 PE=1 SV=4	CCT2	1	0.00330365	54.898	GSGNLEAIHIIK(1)K	3	-0.65389	1	0.777	0.766	0.895	1.078	0.979	1.329	1.389	0.035076	cytoplasm	GO:0044085 cellular component biogenesis; GO:0065008 regulation of biological quality; GO:0045321 leukocyte activation; GO:0035036 sperm-egg recognition; GO:0022414 reproductive process; GO:0051973 positive regulation of telomerase activity; GO:0009891 positive regulation of biosynthetic process; GO:1904816 positive regulation of protein localization to chromosome, telomeric region; GO:0032204 re…	GO:0034774 secretory granule lumen; GO:0044421 extracellular region part; GO:0005874 microtubule; GO:0031410 cytoplasmic vesicle; GO:0031982 vesicle; GO:0005737 cytoplasm; GO:0044433 cytoplasmic vesicle part; GO:0032991 macromolecular complex; GO:0099512 supramolecular fiber; GO:0044424 intracellular part; GO:0035578 azurophil granule lumen; GO:0005623 cell; GO:0099080 supramolecular complex; GO:…	GO:0005524 ATP binding; GO:1901265 nucleoside phosphate binding; GO:0031625 ubiquitin protein ligase binding; GO:0001882 nucleoside binding; GO:0043167 ion binding; GO:0005515 protein binding; GO:0000166 nucleotide binding; GO:0044183 protein binding involved in protein folding; GO:0097159 organic cyclic compound binding; GO:1901363 heterocyclic compound binding; GO:0032549 ribonucleoside binding…	K09494	CCT2; T-complex protein 1 subunit beta		IPR027410; IPR027409; IPR027413;	TCP-1-like chaperonin intermediate domain; GroEL-like apical domain; GroEL-like equatorial domain;	O	KOG0363	Chaperonin complex component, TCP-1 beta subunit (CCT2)
P78371	248	K	T-complex protein 1 subunit beta OS=Homo sapiens OX=9606 GN=CCT2 PE=1 SV=4	CCT2	1	8.8185e-08	113.76	ILIANTGMDTDK(1)IK	3	1.9372	1	0.928	0.876	0.983	1.121	1	1.044	1.136	0.053998	cytoplasm	GO:0044085 cellular component biogenesis; GO:0065008 regulation of biological quality; GO:0045321 leukocyte activation; GO:0035036 sperm-egg recognition; GO:0022414 reproductive process; GO:0051973 positive regulation of telomerase activity; GO:0009891 positive regulation of biosynthetic process; GO:1904816 positive regulation of protein localization to chromosome, telomeric region; GO:0032204 re…	GO:0034774 secretory granule lumen; GO:0044421 extracellular region part; GO:0005874 microtubule; GO:0031410 cytoplasmic vesicle; GO:0031982 vesicle; GO:0005737 cytoplasm; GO:0044433 cytoplasmic vesicle part; GO:0032991 macromolecular complex; GO:0099512 supramolecular fiber; GO:0044424 intracellular part; GO:0035578 azurophil granule lumen; GO:0005623 cell; GO:0099080 supramolecular complex; GO:…	GO:0005524 ATP binding; GO:1901265 nucleoside phosphate binding; GO:0031625 ubiquitin protein ligase binding; GO:0001882 nucleoside binding; GO:0043167 ion binding; GO:0005515 protein binding; GO:0000166 nucleotide binding; GO:0044183 protein binding involved in protein folding; GO:0097159 organic cyclic compound binding; GO:1901363 heterocyclic compound binding; GO:0032549 ribonucleoside binding…	K09494	CCT2; T-complex protein 1 subunit beta		IPR027410; IPR027409; IPR027413;	TCP-1-like chaperonin intermediate domain; GroEL-like apical domain; GroEL-like equatorial domain;	O	KOG0363	Chaperonin complex component, TCP-1 beta subunit (CCT2)
P78371	284	K	T-complex protein 1 subunit beta OS=Homo sapiens OX=9606 GN=CCT2 PE=1 SV=4	CCT2	1	3.16648e-24	176.78	ILK(1)HGINCFINR	2	-0.40104	2	1.248	1.173	1.136	0.902	0.889	0.857	0.744	0.00072496	cytoplasm	GO:0044085 cellular component biogenesis; GO:0065008 regulation of biological quality; GO:0045321 leukocyte activation; GO:0035036 sperm-egg recognition; GO:0022414 reproductive process; GO:0051973 positive regulation of telomerase activity; GO:0009891 positive regulation of biosynthetic process; GO:1904816 positive regulation of protein localization to chromosome, telomeric region; GO:0032204 re…	GO:0034774 secretory granule lumen; GO:0044421 extracellular region part; GO:0005874 microtubule; GO:0031410 cytoplasmic vesicle; GO:0031982 vesicle; GO:0005737 cytoplasm; GO:0044433 cytoplasmic vesicle part; GO:0032991 macromolecular complex; GO:0099512 supramolecular fiber; GO:0044424 intracellular part; GO:0035578 azurophil granule lumen; GO:0005623 cell; GO:0099080 supramolecular complex; GO:…	GO:0005524 ATP binding; GO:1901265 nucleoside phosphate binding; GO:0031625 ubiquitin protein ligase binding; GO:0001882 nucleoside binding; GO:0043167 ion binding; GO:0005515 protein binding; GO:0000166 nucleotide binding; GO:0044183 protein binding involved in protein folding; GO:0097159 organic cyclic compound binding; GO:1901363 heterocyclic compound binding; GO:0032549 ribonucleoside binding…	K09494	CCT2; T-complex protein 1 subunit beta		IPR027410; IPR027409; IPR027413;	TCP-1-like chaperonin intermediate domain; GroEL-like apical domain; GroEL-like equatorial domain;	O	KOG0363	Chaperonin complex component, TCP-1 beta subunit (CCT2)
P78371	230	K	T-complex protein 1 subunit beta OS=Homo sapiens OX=9606 GN=CCT2 PE=1 SV=4	CCT2	1	0.0301506	71.877	IGVNQPK(1)R	2	-0.05588	1	1.081	0.994	0.948	1.006	1.089	0.914	0.995	0.93264	cytoplasm	GO:0044085 cellular component biogenesis; GO:0065008 regulation of biological quality; GO:0045321 leukocyte activation; GO:0035036 sperm-egg recognition; GO:0022414 reproductive process; GO:0051973 positive regulation of telomerase activity; GO:0009891 positive regulation of biosynthetic process; GO:1904816 positive regulation of protein localization to chromosome, telomeric region; GO:0032204 re…	GO:0034774 secretory granule lumen; GO:0044421 extracellular region part; GO:0005874 microtubule; GO:0031410 cytoplasmic vesicle; GO:0031982 vesicle; GO:0005737 cytoplasm; GO:0044433 cytoplasmic vesicle part; GO:0032991 macromolecular complex; GO:0099512 supramolecular fiber; GO:0044424 intracellular part; GO:0035578 azurophil granule lumen; GO:0005623 cell; GO:0099080 supramolecular complex; GO:…	GO:0005524 ATP binding; GO:1901265 nucleoside phosphate binding; GO:0031625 ubiquitin protein ligase binding; GO:0001882 nucleoside binding; GO:0043167 ion binding; GO:0005515 protein binding; GO:0000166 nucleotide binding; GO:0044183 protein binding involved in protein folding; GO:0097159 organic cyclic compound binding; GO:1901363 heterocyclic compound binding; GO:0032549 ribonucleoside binding…	K09494	CCT2; T-complex protein 1 subunit beta		IPR027410; IPR027409; IPR027413;	TCP-1-like chaperonin intermediate domain; GroEL-like apical domain; GroEL-like equatorial domain;	O	KOG0363	Chaperonin complex component, TCP-1 beta subunit (CCT2)
P78371	176	K	T-complex protein 1 subunit beta OS=Homo sapiens OX=9606 GN=CCT2 PE=1 SV=4	CCT2	1	1.26145e-09	145.09	LLTHHK(1)DHFTK	5	-0.2696	2	0.858	1.004	0.987	1.141	1.064	0.919	1.097	0.32552	cytoplasm	GO:0044085 cellular component biogenesis; GO:0065008 regulation of biological quality; GO:0045321 leukocyte activation; GO:0035036 sperm-egg recognition; GO:0022414 reproductive process; GO:0051973 positive regulation of telomerase activity; GO:0009891 positive regulation of biosynthetic process; GO:1904816 positive regulation of protein localization to chromosome, telomeric region; GO:0032204 re…	GO:0034774 secretory granule lumen; GO:0044421 extracellular region part; GO:0005874 microtubule; GO:0031410 cytoplasmic vesicle; GO:0031982 vesicle; GO:0005737 cytoplasm; GO:0044433 cytoplasmic vesicle part; GO:0032991 macromolecular complex; GO:0099512 supramolecular fiber; GO:0044424 intracellular part; GO:0035578 azurophil granule lumen; GO:0005623 cell; GO:0099080 supramolecular complex; GO:…	GO:0005524 ATP binding; GO:1901265 nucleoside phosphate binding; GO:0031625 ubiquitin protein ligase binding; GO:0001882 nucleoside binding; GO:0043167 ion binding; GO:0005515 protein binding; GO:0000166 nucleotide binding; GO:0044183 protein binding involved in protein folding; GO:0097159 organic cyclic compound binding; GO:1901363 heterocyclic compound binding; GO:0032549 ribonucleoside binding…	K09494	CCT2; T-complex protein 1 subunit beta		IPR027410; IPR027409; IPR027413;	TCP-1-like chaperonin intermediate domain; GroEL-like apical domain; GroEL-like equatorial domain;	O	KOG0363	Chaperonin complex component, TCP-1 beta subunit (CCT2)
Q8IXI2	92	K	Mitochondrial Rho GTPase 1 OS=Homo sapiens OX=9606 GN=RHOT1 PE=1 SV=2	RHOT1	1	0.0081502	61.765	HSIDK(1)VTSR	3	-0.50051	1	1.005	0.955	1.004	0.946	1.036	1.055	1.025	0.5671	cytoplasm	GO:0044700 single organism signaling; GO:0070646 protein modification by small protein removal; GO:0065008 regulation of biological quality; GO:0023051 regulation of signaling; GO:0006839 mitochondrial transport; GO:0044699 single-organism process; GO:0044237 cellular metabolic process; GO:0051234 establishment of localization; GO:0010970 transport along microtubule; GO:0008152 metabolic process;…	GO:0016020 membrane; GO:0019867 outer membrane; GO:0031090 organelle membrane; GO:0071944 cell periphery; GO:0005737 cytoplasm; GO:0031306 intrinsic component of mitochondrial outer membrane; GO:0031224 intrinsic component of membrane; GO:0044424 intracellular part; GO:0044455 mitochondrial membrane part; GO:0005623 cell; GO:0044422 organelle part; GO:0005740 mitochondrial envelope; GO:0031301 in…	GO:1901265 nucleoside phosphate binding; GO:0016817 hydrolase activity, acting on acid anhydrides; GO:0016787 hydrolase activity; GO:0005515 protein binding; GO:1901363 heterocyclic compound binding; GO:0097159 organic cyclic compound binding; GO:0016462 pyrophosphatase activity; GO:0032553 ribonucleotide binding; GO:0003824 catalytic activity; GO:0005488 binding; GO:0032550 purine ribonucleoside…	K07870	RHOT1, ARHT1; mitochondrial Rho GTPase 1 [EC:3.6.5.-]	hsa04137 Mitophagy - animal	IPR005225; IPR013566; IPR002048; IPR011992; IPR027417; IPR020860; IPR013567;	Small GTP-binding protein domain; EF hand associated, type-1; EF-hand domain; EF-hand domain pair; P-loop containing nucleoside triphosphate hydrolase; MIRO domain; EF hand associated, type-2;	V	KOG1707	Predicted Ras related/Rac-GTP binding protein
Q15365	115	K	Poly(rC)-binding protein 1 OS=Homo sapiens OX=9606 GN=PCBP1 PE=1 SV=2	PCBP1	1	5.1689e-10	117	LVVPATQCGSLIGK(1)GGCK	3	0.052525	1	1.487	1.646	1.511	0.621	0.582	0.702	0.41	0.000143537	cytoskeleton	GO:0019079 viral genome replication; GO:0009891 positive regulation of biosynthetic process; GO:0044764 multi-organism cellular process; GO:0044237 cellular metabolic process; GO:2001141 regulation of RNA biosynthetic process; GO:0008152 metabolic process; GO:0044033 multi-organism metabolic process; GO:0009893 positive regulation of metabolic process; GO:0051173 positive regulation of nitrogen c…	GO:0016020 membrane; GO:0044421 extracellular region part; GO:0031982 vesicle; GO:0000932 P-body; GO:0005737 cytoplasm; GO:0032991 macromolecular complex; GO:0044424 intracellular part; GO:0016604 nuclear body; GO:0005623 cell; GO:0044422 organelle part; GO:0036464 cytoplasmic ribonucleoprotein granule; GO:0043228 non-membrane-bounded organelle; GO:0031974 membrane-enclosed lumen; GO:0070062 extr…	GO:0000981 RNA polymerase II transcription factor activity, sequence-specific DNA binding; GO:0003677 DNA binding; GO:0003723 RNA binding; GO:0098847 sequence-specific single stranded DNA binding; GO:0003697 single-stranded DNA binding; GO:0005515 protein binding; GO:0043565 sequence-specific DNA binding; GO:0003700 transcription factor activity, sequence-specific DNA binding; GO:1901363 heterocy…	K12889	PCBP1; poly(rC)-binding protein 1	hsa03040 Spliceosome; hsa04216 Ferroptosis	IPR004087; IPR004088;	K Homology domain; K Homology domain, type 1;	AR	KOG2190	PolyC-binding proteins alphaCP-1 and related KH domain proteins
Q15365	31	K	Poly(rC)-binding protein 1 OS=Homo sapiens OX=9606 GN=PCBP1 PE=1 SV=2	PCBP1	1	0.00209659	91.658	EVGSIIGK(1)K	2	0.74548	2	0.745	0.741	0.679	1.055	1.447	1.076	1.653	0.0098571	cytoskeleton	GO:0019079 viral genome replication; GO:0009891 positive regulation of biosynthetic process; GO:0044764 multi-organism cellular process; GO:0044237 cellular metabolic process; GO:2001141 regulation of RNA biosynthetic process; GO:0008152 metabolic process; GO:0044033 multi-organism metabolic process; GO:0009893 positive regulation of metabolic process; GO:0051173 positive regulation of nitrogen c…	GO:0016020 membrane; GO:0044421 extracellular region part; GO:0031982 vesicle; GO:0000932 P-body; GO:0005737 cytoplasm; GO:0032991 macromolecular complex; GO:0044424 intracellular part; GO:0016604 nuclear body; GO:0005623 cell; GO:0044422 organelle part; GO:0036464 cytoplasmic ribonucleoprotein granule; GO:0043228 non-membrane-bounded organelle; GO:0031974 membrane-enclosed lumen; GO:0070062 extr…	GO:0000981 RNA polymerase II transcription factor activity, sequence-specific DNA binding; GO:0003677 DNA binding; GO:0003723 RNA binding; GO:0098847 sequence-specific single stranded DNA binding; GO:0003697 single-stranded DNA binding; GO:0005515 protein binding; GO:0043565 sequence-specific DNA binding; GO:0003700 transcription factor activity, sequence-specific DNA binding; GO:1901363 heterocy…	K12889	PCBP1; poly(rC)-binding protein 1	hsa03040 Spliceosome; hsa04216 Ferroptosis	IPR004087; IPR004088;	K Homology domain; K Homology domain, type 1;	AR	KOG2190	PolyC-binding proteins alphaCP-1 and related KH domain proteins
Q9C0D9	247	K	Ethanolaminephosphotransferase 1 OS=Homo sapiens OX=9606 GN=SELENOI PE=1 SV=3	SELENOI	1	0.00465517	99.568	SYK(1)NNTLK	2	-0.15954	1	0.798	0.832	0.939	1.175	1.045	1.088	1.288	0.0130991	plasma membrane	GO:0050794 regulation of cellular process; GO:0006646 phosphatidylethanolamine biosynthetic process; GO:1903955 positive regulation of protein targeting to mitochondrion; GO:0046486 glycerolipid metabolic process; GO:0090316 positive regulation of intracellular protein transport; GO:1903829 positive regulation of cellular protein localization; GO:1903533 regulation of protein targeting; GO:000865…	GO:0043229 intracellular organelle; GO:0016020 membrane; GO:0005783 endoplasmic reticulum; GO:0042175 nuclear outer membrane-endoplasmic reticulum membrane network; GO:0005737 cytoplasm; GO:0044446 intracellular organelle part; GO:0012505 endomembrane system; GO:0031224 intrinsic component of membrane; GO:0044424 intracellular part; GO:0005623 cell; GO:0016021 integral component of membrane; GO:0…	GO:0017169 CDP-alcohol phosphatidyltransferase activity; GO:0003824 catalytic activity; GO:0005488 binding; GO:0043167 ion binding; GO:0043169 cation binding; GO:0046872 metal ion binding; GO:0016780 phosphotransferase activity, for other substituted phosphate groups; GO:0004307 ethanolaminephosphotransferase activity; GO:0016740 transferase activity; GO:0016772 transferase activity, transferring…	K00993	EPT1; ethanolaminephosphotransferase [EC:2.7.8.1]	hsa00440 Phosphonate and phosphinate metabolism; hsa00564 Glycerophospholipid metabolism; hsa00565 Ether lipid metabolism; hsa01100 Metabolic pathways			I	KOG2877	sn-1,2-diacylglycerol ethanolamine- and cholinephosphotranferases
P40926	324	K	Malate dehydrogenase, mitochondrial OS=Homo sapiens OX=9606 GN=MDH2 PE=1 SV=3	MDH2	1	0.00306098	53.3	MISDAIPELK(1)ASIK	3	3.0168	1	1.063	1.085	1.057	1.004	0.948	0.93	0.899	0.0118358	mitochondria	GO:0019362 pyridine nucleotide metabolic process; GO:0019319 hexose biosynthetic process; GO:0009117 nucleotide metabolic process; GO:0044699 single-organism process; GO:0009058 biosynthetic process; GO:0072524 pyridine-containing compound metabolic process; GO:0044237 cellular metabolic process; GO:0006796 phosphate-containing compound metabolic process; GO:0006006 glucose metabolic process; GO:…	GO:0016020 membrane; GO:0044421 extracellular region part; GO:0031090 organelle membrane; GO:0031982 vesicle; GO:0005737 cytoplasm; GO:0044424 intracellular part; GO:0005623 cell; GO:0044422 organelle part; GO:0005740 mitochondrial envelope; GO:0070062 extracellular exosome; GO:0031974 membrane-enclosed lumen; GO:0070013 intracellular organelle lumen; GO:0043209 myelin sheath; GO:0044464 cell par…	GO:0016614 oxidoreductase activity, acting on CH-OH group of donors; GO:0097159 organic cyclic compound binding; GO:1901363 heterocyclic compound binding; GO:0016616 oxidoreductase activity, acting on the CH-OH group of donors, NAD or NADP as acceptor; GO:0003723 RNA binding; GO:0003824 catalytic activity; GO:0043621 protein self-association; GO:0005488 binding; GO:0003676 nucleic acid binding; G…	K00026	MDH2; malate dehydrogenase [EC:1.1.1.37]	hsa00020 Citrate cycle (TCA cycle); hsa00270 Cysteine and methionine metabolism; hsa00620 Pyruvate metabolism; hsa00630 Glyoxylate and dicarboxylate metabolism; hsa01100 Metabolic pathways; hsa01200 Carbon metabolism	IPR022383; IPR016040; IPR001236; IPR015955;	Lactate/malate dehydrogenase, C-terminal; NAD(P)-binding domain; Lactate/malate dehydrogenase, N-terminal; Lactate dehydrogenase/glycoside hydrolase, family 4, C-terminal;	C	KOG1494	NAD-dependent malate dehydrogenase
P40926	296	K	Malate dehydrogenase, mitochondrial OS=Homo sapiens OX=9606 GN=MDH2 PE=1 SV=3	MDH2	1	1.26753e-06	101.92	SQETECTYFSTPLLLGK(1)K	3	-0.20431	1	1.005	0.918	0.938	1.112	0.988	1.018	1.09	0.128856	mitochondria	GO:0019362 pyridine nucleotide metabolic process; GO:0019319 hexose biosynthetic process; GO:0009117 nucleotide metabolic process; GO:0044699 single-organism process; GO:0009058 biosynthetic process; GO:0072524 pyridine-containing compound metabolic process; GO:0044237 cellular metabolic process; GO:0006796 phosphate-containing compound metabolic process; GO:0006006 glucose metabolic process; GO:…	GO:0016020 membrane; GO:0044421 extracellular region part; GO:0031090 organelle membrane; GO:0031982 vesicle; GO:0005737 cytoplasm; GO:0044424 intracellular part; GO:0005623 cell; GO:0044422 organelle part; GO:0005740 mitochondrial envelope; GO:0070062 extracellular exosome; GO:0031974 membrane-enclosed lumen; GO:0070013 intracellular organelle lumen; GO:0043209 myelin sheath; GO:0044464 cell par…	GO:0016614 oxidoreductase activity, acting on CH-OH group of donors; GO:0097159 organic cyclic compound binding; GO:1901363 heterocyclic compound binding; GO:0016616 oxidoreductase activity, acting on the CH-OH group of donors, NAD or NADP as acceptor; GO:0003723 RNA binding; GO:0003824 catalytic activity; GO:0043621 protein self-association; GO:0005488 binding; GO:0003676 nucleic acid binding; G…	K00026	MDH2; malate dehydrogenase [EC:1.1.1.37]	hsa00020 Citrate cycle (TCA cycle); hsa00270 Cysteine and methionine metabolism; hsa00620 Pyruvate metabolism; hsa00630 Glyoxylate and dicarboxylate metabolism; hsa01100 Metabolic pathways; hsa01200 Carbon metabolism	IPR022383; IPR016040; IPR001236; IPR015955;	Lactate/malate dehydrogenase, C-terminal; NAD(P)-binding domain; Lactate/malate dehydrogenase, N-terminal; Lactate dehydrogenase/glycoside hydrolase, family 4, C-terminal;	C	KOG1494	NAD-dependent malate dehydrogenase
P40926	185	K	Malate dehydrogenase, mitochondrial OS=Homo sapiens OX=9606 GN=MDH2 PE=1 SV=3	MDH2	1	2.00055e-27	164.53	ANTFVAELK(1)GLDPAR	2	-0.67392	2	1.164	1.176	1.185	0.928	0.839	0.898	0.756	0.00074053	mitochondria	GO:0019362 pyridine nucleotide metabolic process; GO:0019319 hexose biosynthetic process; GO:0009117 nucleotide metabolic process; GO:0044699 single-organism process; GO:0009058 biosynthetic process; GO:0072524 pyridine-containing compound metabolic process; GO:0044237 cellular metabolic process; GO:0006796 phosphate-containing compound metabolic process; GO:0006006 glucose metabolic process; GO:…	GO:0016020 membrane; GO:0044421 extracellular region part; GO:0031090 organelle membrane; GO:0031982 vesicle; GO:0005737 cytoplasm; GO:0044424 intracellular part; GO:0005623 cell; GO:0044422 organelle part; GO:0005740 mitochondrial envelope; GO:0070062 extracellular exosome; GO:0031974 membrane-enclosed lumen; GO:0070013 intracellular organelle lumen; GO:0043209 myelin sheath; GO:0044464 cell par…	GO:0016614 oxidoreductase activity, acting on CH-OH group of donors; GO:0097159 organic cyclic compound binding; GO:1901363 heterocyclic compound binding; GO:0016616 oxidoreductase activity, acting on the CH-OH group of donors, NAD or NADP as acceptor; GO:0003723 RNA binding; GO:0003824 catalytic activity; GO:0043621 protein self-association; GO:0005488 binding; GO:0003676 nucleic acid binding; G…	K00026	MDH2; malate dehydrogenase [EC:1.1.1.37]	hsa00020 Citrate cycle (TCA cycle); hsa00270 Cysteine and methionine metabolism; hsa00620 Pyruvate metabolism; hsa00630 Glyoxylate and dicarboxylate metabolism; hsa01100 Metabolic pathways; hsa01200 Carbon metabolism	IPR022383; IPR016040; IPR001236; IPR015955;	Lactate/malate dehydrogenase, C-terminal; NAD(P)-binding domain; Lactate/malate dehydrogenase, N-terminal; Lactate dehydrogenase/glycoside hydrolase, family 4, C-terminal;	C	KOG1494	NAD-dependent malate dehydrogenase
P40926	335	K	Malate dehydrogenase, mitochondrial OS=Homo sapiens OX=9606 GN=MDH2 PE=1 SV=3	MDH2	0.999416	0.0255233	47.712	K(0.001)GEDFVK(0.999)TLK	3	0.08156	1	1.141	1.093	1.055	0.925	0.931	0.968	0.859	0.0047161	mitochondria	GO:0019362 pyridine nucleotide metabolic process; GO:0019319 hexose biosynthetic process; GO:0009117 nucleotide metabolic process; GO:0044699 single-organism process; GO:0009058 biosynthetic process; GO:0072524 pyridine-containing compound metabolic process; GO:0044237 cellular metabolic process; GO:0006796 phosphate-containing compound metabolic process; GO:0006006 glucose metabolic process; GO:…	GO:0016020 membrane; GO:0044421 extracellular region part; GO:0031090 organelle membrane; GO:0031982 vesicle; GO:0005737 cytoplasm; GO:0044424 intracellular part; GO:0005623 cell; GO:0044422 organelle part; GO:0005740 mitochondrial envelope; GO:0070062 extracellular exosome; GO:0031974 membrane-enclosed lumen; GO:0070013 intracellular organelle lumen; GO:0043209 myelin sheath; GO:0044464 cell par…	GO:0016614 oxidoreductase activity, acting on CH-OH group of donors; GO:0097159 organic cyclic compound binding; GO:1901363 heterocyclic compound binding; GO:0016616 oxidoreductase activity, acting on the CH-OH group of donors, NAD or NADP as acceptor; GO:0003723 RNA binding; GO:0003824 catalytic activity; GO:0043621 protein self-association; GO:0005488 binding; GO:0003676 nucleic acid binding; G…	K00026	MDH2; malate dehydrogenase [EC:1.1.1.37]	hsa00020 Citrate cycle (TCA cycle); hsa00270 Cysteine and methionine metabolism; hsa00620 Pyruvate metabolism; hsa00630 Glyoxylate and dicarboxylate metabolism; hsa01100 Metabolic pathways; hsa01200 Carbon metabolism	IPR022383; IPR016040; IPR001236; IPR015955;	Lactate/malate dehydrogenase, C-terminal; NAD(P)-binding domain; Lactate/malate dehydrogenase, N-terminal; Lactate dehydrogenase/glycoside hydrolase, family 4, C-terminal;	C	KOG1494	NAD-dependent malate dehydrogenase
P40926	239	K	Malate dehydrogenase, mitochondrial OS=Homo sapiens OX=9606 GN=MDH2 PE=1 SV=3	MDH2	1	1.88993e-07	125.97	IQEAGTEVVK(1)AK	2	-3.5338	1	1.025	1.073	1.028	0.976	0.936	1.018	0.937	0.083581	mitochondria	GO:0019362 pyridine nucleotide metabolic process; GO:0019319 hexose biosynthetic process; GO:0009117 nucleotide metabolic process; GO:0044699 single-organism process; GO:0009058 biosynthetic process; GO:0072524 pyridine-containing compound metabolic process; GO:0044237 cellular metabolic process; GO:0006796 phosphate-containing compound metabolic process; GO:0006006 glucose metabolic process; GO:…	GO:0016020 membrane; GO:0044421 extracellular region part; GO:0031090 organelle membrane; GO:0031982 vesicle; GO:0005737 cytoplasm; GO:0044424 intracellular part; GO:0005623 cell; GO:0044422 organelle part; GO:0005740 mitochondrial envelope; GO:0070062 extracellular exosome; GO:0031974 membrane-enclosed lumen; GO:0070013 intracellular organelle lumen; GO:0043209 myelin sheath; GO:0044464 cell par…	GO:0016614 oxidoreductase activity, acting on CH-OH group of donors; GO:0097159 organic cyclic compound binding; GO:1901363 heterocyclic compound binding; GO:0016616 oxidoreductase activity, acting on the CH-OH group of donors, NAD or NADP as acceptor; GO:0003723 RNA binding; GO:0003824 catalytic activity; GO:0043621 protein self-association; GO:0005488 binding; GO:0003676 nucleic acid binding; G…	K00026	MDH2; malate dehydrogenase [EC:1.1.1.37]	hsa00020 Citrate cycle (TCA cycle); hsa00270 Cysteine and methionine metabolism; hsa00620 Pyruvate metabolism; hsa00630 Glyoxylate and dicarboxylate metabolism; hsa01100 Metabolic pathways; hsa01200 Carbon metabolism	IPR022383; IPR016040; IPR001236; IPR015955;	Lactate/malate dehydrogenase, C-terminal; NAD(P)-binding domain; Lactate/malate dehydrogenase, N-terminal; Lactate dehydrogenase/glycoside hydrolase, family 4, C-terminal;	C	KOG1494	NAD-dependent malate dehydrogenase
P40926	157	K	Malate dehydrogenase, mitochondrial OS=Homo sapiens OX=9606 GN=MDH2 PE=1 SV=3	MDH2	1	0.000499786	108.57	K(1)HGVYNPNK	3	-0.36942	5	1.116	1.155	1.113	0.939	0.905	0.915	0.815	0.00022345	mitochondria	GO:0019362 pyridine nucleotide metabolic process; GO:0019319 hexose biosynthetic process; GO:0009117 nucleotide metabolic process; GO:0044699 single-organism process; GO:0009058 biosynthetic process; GO:0072524 pyridine-containing compound metabolic process; GO:0044237 cellular metabolic process; GO:0006796 phosphate-containing compound metabolic process; GO:0006006 glucose metabolic process; GO:…	GO:0016020 membrane; GO:0044421 extracellular region part; GO:0031090 organelle membrane; GO:0031982 vesicle; GO:0005737 cytoplasm; GO:0044424 intracellular part; GO:0005623 cell; GO:0044422 organelle part; GO:0005740 mitochondrial envelope; GO:0070062 extracellular exosome; GO:0031974 membrane-enclosed lumen; GO:0070013 intracellular organelle lumen; GO:0043209 myelin sheath; GO:0044464 cell par…	GO:0016614 oxidoreductase activity, acting on CH-OH group of donors; GO:0097159 organic cyclic compound binding; GO:1901363 heterocyclic compound binding; GO:0016616 oxidoreductase activity, acting on the CH-OH group of donors, NAD or NADP as acceptor; GO:0003723 RNA binding; GO:0003824 catalytic activity; GO:0043621 protein self-association; GO:0005488 binding; GO:0003676 nucleic acid binding; G…	K00026	MDH2; malate dehydrogenase [EC:1.1.1.37]	hsa00020 Citrate cycle (TCA cycle); hsa00270 Cysteine and methionine metabolism; hsa00620 Pyruvate metabolism; hsa00630 Glyoxylate and dicarboxylate metabolism; hsa01100 Metabolic pathways; hsa01200 Carbon metabolism	IPR022383; IPR016040; IPR001236; IPR015955;	Lactate/malate dehydrogenase, C-terminal; NAD(P)-binding domain; Lactate/malate dehydrogenase, N-terminal; Lactate dehydrogenase/glycoside hydrolase, family 4, C-terminal;	C	KOG1494	NAD-dependent malate dehydrogenase
P40926	307	K	Malate dehydrogenase, mitochondrial OS=Homo sapiens OX=9606 GN=MDH2 PE=1 SV=3	MDH2	1	4.02235e-10	123.72	NLGIGK(1)VSSFEEK	2	-0.70847	1	1.091	1.117	1.158	0.896	0.959	0.914	0.823	0.00182433	mitochondria	GO:0019362 pyridine nucleotide metabolic process; GO:0019319 hexose biosynthetic process; GO:0009117 nucleotide metabolic process; GO:0044699 single-organism process; GO:0009058 biosynthetic process; GO:0072524 pyridine-containing compound metabolic process; GO:0044237 cellular metabolic process; GO:0006796 phosphate-containing compound metabolic process; GO:0006006 glucose metabolic process; GO:…	GO:0016020 membrane; GO:0044421 extracellular region part; GO:0031090 organelle membrane; GO:0031982 vesicle; GO:0005737 cytoplasm; GO:0044424 intracellular part; GO:0005623 cell; GO:0044422 organelle part; GO:0005740 mitochondrial envelope; GO:0070062 extracellular exosome; GO:0031974 membrane-enclosed lumen; GO:0070013 intracellular organelle lumen; GO:0043209 myelin sheath; GO:0044464 cell par…	GO:0016614 oxidoreductase activity, acting on CH-OH group of donors; GO:0097159 organic cyclic compound binding; GO:1901363 heterocyclic compound binding; GO:0016616 oxidoreductase activity, acting on the CH-OH group of donors, NAD or NADP as acceptor; GO:0003723 RNA binding; GO:0003824 catalytic activity; GO:0043621 protein self-association; GO:0005488 binding; GO:0003676 nucleic acid binding; G…	K00026	MDH2; malate dehydrogenase [EC:1.1.1.37]	hsa00020 Citrate cycle (TCA cycle); hsa00270 Cysteine and methionine metabolism; hsa00620 Pyruvate metabolism; hsa00630 Glyoxylate and dicarboxylate metabolism; hsa01100 Metabolic pathways; hsa01200 Carbon metabolism	IPR022383; IPR016040; IPR001236; IPR015955;	Lactate/malate dehydrogenase, C-terminal; NAD(P)-binding domain; Lactate/malate dehydrogenase, N-terminal; Lactate dehydrogenase/glycoside hydrolase, family 4, C-terminal;	C	KOG1494	NAD-dependent malate dehydrogenase
P40926	78	K	Malate dehydrogenase, mitochondrial OS=Homo sapiens OX=9606 GN=MDH2 PE=1 SV=3	MDH2	1	0.000106126	82.59	AAVK(1)GYLGPEQLPDCLK	3	0.39481	1	1.144	1.078	1.125	0.966	0.906	0.915	0.833	0.0023434	mitochondria	GO:0019362 pyridine nucleotide metabolic process; GO:0019319 hexose biosynthetic process; GO:0009117 nucleotide metabolic process; GO:0044699 single-organism process; GO:0009058 biosynthetic process; GO:0072524 pyridine-containing compound metabolic process; GO:0044237 cellular metabolic process; GO:0006796 phosphate-containing compound metabolic process; GO:0006006 glucose metabolic process; GO:…	GO:0016020 membrane; GO:0044421 extracellular region part; GO:0031090 organelle membrane; GO:0031982 vesicle; GO:0005737 cytoplasm; GO:0044424 intracellular part; GO:0005623 cell; GO:0044422 organelle part; GO:0005740 mitochondrial envelope; GO:0070062 extracellular exosome; GO:0031974 membrane-enclosed lumen; GO:0070013 intracellular organelle lumen; GO:0043209 myelin sheath; GO:0044464 cell par…	GO:0016614 oxidoreductase activity, acting on CH-OH group of donors; GO:0097159 organic cyclic compound binding; GO:1901363 heterocyclic compound binding; GO:0016616 oxidoreductase activity, acting on the CH-OH group of donors, NAD or NADP as acceptor; GO:0003723 RNA binding; GO:0003824 catalytic activity; GO:0043621 protein self-association; GO:0005488 binding; GO:0003676 nucleic acid binding; G…	K00026	MDH2; malate dehydrogenase [EC:1.1.1.37]	hsa00020 Citrate cycle (TCA cycle); hsa00270 Cysteine and methionine metabolism; hsa00620 Pyruvate metabolism; hsa00630 Glyoxylate and dicarboxylate metabolism; hsa01100 Metabolic pathways; hsa01200 Carbon metabolism	IPR022383; IPR016040; IPR001236; IPR015955;	Lactate/malate dehydrogenase, C-terminal; NAD(P)-binding domain; Lactate/malate dehydrogenase, N-terminal; Lactate dehydrogenase/glycoside hydrolase, family 4, C-terminal;	C	KOG1494	NAD-dependent malate dehydrogenase
P40926	301	K	Malate dehydrogenase, mitochondrial OS=Homo sapiens OX=9606 GN=MDH2 PE=1 SV=3	MDH2	1	0.000209668	113.22	GIEK(1)NLGIGK	2	-0.79563	2	1.221	1.15	1.117	0.931	0.913	0.852	0.773	0.0023629	mitochondria	GO:0019362 pyridine nucleotide metabolic process; GO:0019319 hexose biosynthetic process; GO:0009117 nucleotide metabolic process; GO:0044699 single-organism process; GO:0009058 biosynthetic process; GO:0072524 pyridine-containing compound metabolic process; GO:0044237 cellular metabolic process; GO:0006796 phosphate-containing compound metabolic process; GO:0006006 glucose metabolic process; GO:…	GO:0016020 membrane; GO:0044421 extracellular region part; GO:0031090 organelle membrane; GO:0031982 vesicle; GO:0005737 cytoplasm; GO:0044424 intracellular part; GO:0005623 cell; GO:0044422 organelle part; GO:0005740 mitochondrial envelope; GO:0070062 extracellular exosome; GO:0031974 membrane-enclosed lumen; GO:0070013 intracellular organelle lumen; GO:0043209 myelin sheath; GO:0044464 cell par…	GO:0016614 oxidoreductase activity, acting on CH-OH group of donors; GO:0097159 organic cyclic compound binding; GO:1901363 heterocyclic compound binding; GO:0016616 oxidoreductase activity, acting on the CH-OH group of donors, NAD or NADP as acceptor; GO:0003723 RNA binding; GO:0003824 catalytic activity; GO:0043621 protein self-association; GO:0005488 binding; GO:0003676 nucleic acid binding; G…	K00026	MDH2; malate dehydrogenase [EC:1.1.1.37]	hsa00020 Citrate cycle (TCA cycle); hsa00270 Cysteine and methionine metabolism; hsa00620 Pyruvate metabolism; hsa00630 Glyoxylate and dicarboxylate metabolism; hsa01100 Metabolic pathways; hsa01200 Carbon metabolism	IPR022383; IPR016040; IPR001236; IPR015955;	Lactate/malate dehydrogenase, C-terminal; NAD(P)-binding domain; Lactate/malate dehydrogenase, N-terminal; Lactate dehydrogenase/glycoside hydrolase, family 4, C-terminal;	C	KOG1494	NAD-dependent malate dehydrogenase
O60716	448	K	Catenin delta-1 OS=Homo sapiens OX=9606 GN=CTNND1 PE=1 SV=1	CTNND1	1	1.1653e-10	125.47	IAIK(1)NCDGVPALVR	3	1.9491	2	1.454	1.467	1.396	0.71	0.723	0.699	0.494	1.3007e-06	nucleus	GO:0044700 single organism signaling; GO:0044409 entry into host; GO:0009968 negative regulation of signal transduction; GO:0007166 cell surface receptor signaling pathway; GO:0097659 nucleic acid-templated transcription; GO:0007420 brain development; GO:0023051 regulation of signaling; GO:0045216 cell-cell junction organization; GO:0090090 negative regulation of canonical Wnt signaling pathway; …	GO:0030425 dendrite; GO:0016020 membrane; GO:0044421 extracellular region part; GO:0071944 cell periphery; GO:0030054 cell junction; GO:0031982 vesicle; GO:0005737 cytoplasm; GO:0030426 growth cone; GO:0044424 intracellular part; GO:0005913 cell-cell adherens junction; GO:0005911 cell-cell junction; GO:0005623 cell; GO:0043197 dendritic spine; GO:0070062 extracellular exosome; GO:0044309 neuron s…	GO:0050839 cell adhesion molecule binding; GO:0005102 receptor binding; GO:0005488 binding; GO:0045296 cadherin binding; GO:0019901 protein kinase binding; GO:0005515 protein binding; GO:0019900 kinase binding; GO:0019899 enzyme binding;	K05690	CTNND1; catenin (cadherin-associated protein), delta 1	hsa04015 Rap1 signaling pathway; hsa04520 Adherens junction; hsa04670 Leukocyte transendothelial migration	IPR011989; IPR016024;	Armadillo-like helical; Armadillo-type fold;	TW	KOG1048	Neural adherens junction protein Plakophilin and related Armadillo repeat proteins
O60716	846	K	Catenin delta-1 OS=Homo sapiens OX=9606 GN=CTNND1 PE=1 SV=1	CTNND1	1	0.000757674	89.507	K(1)SDFQVNLNNASR	2	4.4664	1	1.431	1.414	1.468	0.7	0.699	0.732	0.494	1.4922e-06	nucleus	GO:0044700 single organism signaling; GO:0044409 entry into host; GO:0009968 negative regulation of signal transduction; GO:0007166 cell surface receptor signaling pathway; GO:0097659 nucleic acid-templated transcription; GO:0007420 brain development; GO:0023051 regulation of signaling; GO:0045216 cell-cell junction organization; GO:0090090 negative regulation of canonical Wnt signaling pathway; …	GO:0030425 dendrite; GO:0016020 membrane; GO:0044421 extracellular region part; GO:0071944 cell periphery; GO:0030054 cell junction; GO:0031982 vesicle; GO:0005737 cytoplasm; GO:0030426 growth cone; GO:0044424 intracellular part; GO:0005913 cell-cell adherens junction; GO:0005911 cell-cell junction; GO:0005623 cell; GO:0043197 dendritic spine; GO:0070062 extracellular exosome; GO:0044309 neuron s…	GO:0050839 cell adhesion molecule binding; GO:0005102 receptor binding; GO:0005488 binding; GO:0045296 cadherin binding; GO:0019901 protein kinase binding; GO:0005515 protein binding; GO:0019900 kinase binding; GO:0019899 enzyme binding;	K05690	CTNND1; catenin (cadherin-associated protein), delta 1	hsa04015 Rap1 signaling pathway; hsa04520 Adherens junction; hsa04670 Leukocyte transendothelial migration	IPR011989; IPR016024;	Armadillo-like helical; Armadillo-type fold;	TW	KOG1048	Neural adherens junction protein Plakophilin and related Armadillo repeat proteins
O60716	433	K	Catenin delta-1 OS=Homo sapiens OX=9606 GN=CTNND1 PE=1 SV=1	CTNND1	1	1.11486e-07	106.57	KEVHLGACGALK(1)NISFGR	4	1.4455	1	1.243	1.233	1.245	0.809	0.888	0.834	0.68	0.005064	nucleus	GO:0044700 single organism signaling; GO:0044409 entry into host; GO:0009968 negative regulation of signal transduction; GO:0007166 cell surface receptor signaling pathway; GO:0097659 nucleic acid-templated transcription; GO:0007420 brain development; GO:0023051 regulation of signaling; GO:0045216 cell-cell junction organization; GO:0090090 negative regulation of canonical Wnt signaling pathway; …	GO:0030425 dendrite; GO:0016020 membrane; GO:0044421 extracellular region part; GO:0071944 cell periphery; GO:0030054 cell junction; GO:0031982 vesicle; GO:0005737 cytoplasm; GO:0030426 growth cone; GO:0044424 intracellular part; GO:0005913 cell-cell adherens junction; GO:0005911 cell-cell junction; GO:0005623 cell; GO:0043197 dendritic spine; GO:0070062 extracellular exosome; GO:0044309 neuron s…	GO:0050839 cell adhesion molecule binding; GO:0005102 receptor binding; GO:0005488 binding; GO:0045296 cadherin binding; GO:0019901 protein kinase binding; GO:0005515 protein binding; GO:0019900 kinase binding; GO:0019899 enzyme binding;	K05690	CTNND1; catenin (cadherin-associated protein), delta 1	hsa04015 Rap1 signaling pathway; hsa04520 Adherens junction; hsa04670 Leukocyte transendothelial migration	IPR011989; IPR016024;	Armadillo-like helical; Armadillo-type fold;	TW	KOG1048	Neural adherens junction protein Plakophilin and related Armadillo repeat proteins
O60716	444	K	Catenin delta-1 OS=Homo sapiens OX=9606 GN=CTNND1 PE=1 SV=1	CTNND1	1	0.00414701	83.045	DQDNK(1)IAIK	2	1.2653	1	1.19	1.225	1.219	0.847	0.898	0.844	0.712	0.000101629	nucleus	GO:0044700 single organism signaling; GO:0044409 entry into host; GO:0009968 negative regulation of signal transduction; GO:0007166 cell surface receptor signaling pathway; GO:0097659 nucleic acid-templated transcription; GO:0007420 brain development; GO:0023051 regulation of signaling; GO:0045216 cell-cell junction organization; GO:0090090 negative regulation of canonical Wnt signaling pathway; …	GO:0030425 dendrite; GO:0016020 membrane; GO:0044421 extracellular region part; GO:0071944 cell periphery; GO:0030054 cell junction; GO:0031982 vesicle; GO:0005737 cytoplasm; GO:0030426 growth cone; GO:0044424 intracellular part; GO:0005913 cell-cell adherens junction; GO:0005911 cell-cell junction; GO:0005623 cell; GO:0043197 dendritic spine; GO:0070062 extracellular exosome; GO:0044309 neuron s…	GO:0050839 cell adhesion molecule binding; GO:0005102 receptor binding; GO:0005488 binding; GO:0045296 cadherin binding; GO:0019901 protein kinase binding; GO:0005515 protein binding; GO:0019900 kinase binding; GO:0019899 enzyme binding;	K05690	CTNND1; catenin (cadherin-associated protein), delta 1	hsa04015 Rap1 signaling pathway; hsa04520 Adherens junction; hsa04670 Leukocyte transendothelial migration	IPR011989; IPR016024;	Armadillo-like helical; Armadillo-type fold;	TW	KOG1048	Neural adherens junction protein Plakophilin and related Armadillo repeat proteins
O60716	749	K	Catenin delta-1 OS=Homo sapiens OX=9606 GN=CTNND1 PE=1 SV=1	CTNND1	1	0.00352059	50.088	ELIGK(1)HAIPNLVK	3	-0.67948	1									nucleus	GO:0044700 single organism signaling; GO:0044409 entry into host; GO:0009968 negative regulation of signal transduction; GO:0007166 cell surface receptor signaling pathway; GO:0097659 nucleic acid-templated transcription; GO:0007420 brain development; GO:0023051 regulation of signaling; GO:0045216 cell-cell junction organization; GO:0090090 negative regulation of canonical Wnt signaling pathway; …	GO:0030425 dendrite; GO:0016020 membrane; GO:0044421 extracellular region part; GO:0071944 cell periphery; GO:0030054 cell junction; GO:0031982 vesicle; GO:0005737 cytoplasm; GO:0030426 growth cone; GO:0044424 intracellular part; GO:0005913 cell-cell adherens junction; GO:0005911 cell-cell junction; GO:0005623 cell; GO:0043197 dendritic spine; GO:0070062 extracellular exosome; GO:0044309 neuron s…	GO:0050839 cell adhesion molecule binding; GO:0005102 receptor binding; GO:0005488 binding; GO:0045296 cadherin binding; GO:0019901 protein kinase binding; GO:0005515 protein binding; GO:0019900 kinase binding; GO:0019899 enzyme binding;	K05690	CTNND1; catenin (cadherin-associated protein), delta 1	hsa04015 Rap1 signaling pathway; hsa04520 Adherens junction; hsa04670 Leukocyte transendothelial migration	IPR011989; IPR016024;	Armadillo-like helical; Armadillo-type fold;	TW	KOG1048	Neural adherens junction protein Plakophilin and related Armadillo repeat proteins
P53582	278	K	Methionine aminopeptidase 1 OS=Homo sapiens OX=9606 GN=METAP1 PE=1 SV=2	METAP1	1	0.000352346	75.773	ELGNIIQK(1)HAQANGFSVVR	3	1.4299	1	0.9	0.971	1.001	1.017	1.074	1.009	1.079	0.107396	cytoplasm	GO:0065008 regulation of biological quality; GO:0007596 blood coagulation; GO:0010608 posttranscriptional regulation of gene expression; GO:0023051 regulation of signaling; GO:0044699 single-organism process; GO:0044237 cellular metabolic process; GO:0009611 response to wounding; GO:0022610 biological adhesion; GO:0016337 single organismal cell-cell adhesion; GO:0008152 metabolic process; GO:0010…	GO:0044464 cell part; GO:0005622 intracellular; GO:0005737 cytoplasm; GO:0044424 intracellular part; GO:0005623 cell; GO:0005829 cytosol; GO:0044444 cytoplasmic part;	GO:0008238 exopeptidase activity; GO:0008233 peptidase activity; GO:0003824 catalytic activity; GO:0005488 binding; GO:0043167 ion binding; GO:0008235 metalloexopeptidase activity; GO:0046872 metal ion binding; GO:0043169 cation binding; GO:0070011 peptidase activity, acting on L-amino acid peptides; GO:0004177 aminopeptidase activity; GO:0016787 hydrolase activity; GO:0008237 metallopeptidase ac…	K01265	map; methionyl aminopeptidase [EC:3.4.11.18]		IPR000994; IPR031615;	Peptidase M24; MYND-like zinc finger, mRNA-binding;	O	KOG2738	Putative methionine aminopeptidase
Q9HC35	170	K	Echinoderm microtubule-associated protein-like 4 OS=Homo sapiens OX=9606 GN=EML4 PE=1 SV=3	EML4	1	0.00798549	78.043	NATPTK(1)SIK	2	-0.067722	1	1.198	1.227	1.085	0.896	0.926	0.855	0.763	0.0036355	plasma membrane	GO:0016043 cellular component organization; GO:0000278 mitotic cell cycle; GO:0006996 organelle organization; GO:0007067 mitotic nuclear division; GO:0048285 organelle fission; GO:0044763 single-organism cellular process; GO:0044699 single-organism process; GO:0000280 nuclear division; GO:0022402 cell cycle process; GO:0007017 microtubule-based process; GO:0009987 cellular process; GO:1903047 mit…	GO:0043229 intracellular organelle; GO:0016020 membrane; GO:0099513 polymeric cytoskeletal fiber; GO:0005874 microtubule; GO:0043232 intracellular non-membrane-bounded organelle; GO:0044430 cytoskeletal part; GO:0005737 cytoplasm; GO:0044446 intracellular organelle part; GO:0099512 supramolecular fiber; GO:0044424 intracellular part; GO:0099080 supramolecular complex; GO:0005623 cell; GO:0044422 …	GO:0015631 tubulin binding; GO:0005515 protein binding; GO:0008092 cytoskeletal protein binding; GO:0008017 microtubule binding; GO:0005488 binding;	K15420	EML4; echinoderm microtubule-associated protein-like 4	hsa05200 Pathways in cancer; hsa05223 Non-small cell lung cancer; hsa05235 PD-L1 expression and PD-1 checkpoint pathway in cancer	IPR005108; IPR017986; IPR015943; IPR011047;	HELP; WD40-repeat-containing domain; WD40/YVTN repeat-like-containing domain; Quinoprotein alcohol dehydrogenase-like superfamily;	S	KOG2106	Uncharacterized conserved protein, contains HELP and WD40 domains
Q9HC35	112	K	Echinoderm microtubule-associated protein-like 4 OS=Homo sapiens OX=9606 GN=EML4 PE=1 SV=3	EML4	1	0.000553296	68.171	ETLSSAAK(1)SGTEK	3	-0.9035	1	1.078	1.137	1.038	0.896	0.947	1	0.874	0.03074	plasma membrane	GO:0016043 cellular component organization; GO:0000278 mitotic cell cycle; GO:0006996 organelle organization; GO:0007067 mitotic nuclear division; GO:0048285 organelle fission; GO:0044763 single-organism cellular process; GO:0044699 single-organism process; GO:0000280 nuclear division; GO:0022402 cell cycle process; GO:0007017 microtubule-based process; GO:0009987 cellular process; GO:1903047 mit…	GO:0043229 intracellular organelle; GO:0016020 membrane; GO:0099513 polymeric cytoskeletal fiber; GO:0005874 microtubule; GO:0043232 intracellular non-membrane-bounded organelle; GO:0044430 cytoskeletal part; GO:0005737 cytoplasm; GO:0044446 intracellular organelle part; GO:0099512 supramolecular fiber; GO:0044424 intracellular part; GO:0099080 supramolecular complex; GO:0005623 cell; GO:0044422 …	GO:0015631 tubulin binding; GO:0005515 protein binding; GO:0008092 cytoskeletal protein binding; GO:0008017 microtubule binding; GO:0005488 binding;	K15420	EML4; echinoderm microtubule-associated protein-like 4	hsa05200 Pathways in cancer; hsa05223 Non-small cell lung cancer; hsa05235 PD-L1 expression and PD-1 checkpoint pathway in cancer	IPR005108; IPR017986; IPR015943; IPR011047;	HELP; WD40-repeat-containing domain; WD40/YVTN repeat-like-containing domain; Quinoprotein alcohol dehydrogenase-like superfamily;	S	KOG2106	Uncharacterized conserved protein, contains HELP and WD40 domains
P49257	447	K	Protein ERGIC-53 OS=Homo sapiens OX=9606 GN=LMAN1 PE=1 SV=2	LMAN1	1	0.00413027	84.568	EHLHIVK(1)R	3	-0.2686	1	0.665	0.858	0.885	0.859	1.27	1.262	1.408	0.101558	peroxisome	GO:0044085 cellular component biogenesis; GO:0043413 macromolecule glycosylation; GO:0006901 vesicle coating; GO:0010256 endomembrane system organization; GO:0048207 vesicle targeting, rough ER to cis-Golgi; GO:0007596 blood coagulation; GO:0065008 regulation of biological quality; GO:0048208 COPII vesicle coating; GO:0044699 single-organism process; GO:0009058 biosynthetic process; GO:0018196 pe…	GO:0016020 membrane; GO:0044421 extracellular region part; GO:0031090 organelle membrane; GO:0044216 other organism cell; GO:0005737 cytoplasm; GO:0044433 cytoplasmic vesicle part; GO:0099080 supramolecular complex; GO:0005623 cell; GO:0044422 organelle part; GO:0043228 non-membrane-bounded organelle; GO:0043657 host cell; GO:0070062 extracellular exosome; GO:0005622 intracellular; GO:0043227 mem…	GO:0005488 binding; GO:0043167 ion binding; GO:0005537 mannose binding; GO:0046872 metal ion binding; GO:0030246 carbohydrate binding; GO:0043169 cation binding; GO:0005515 protein binding; GO:0051082 unfolded protein binding; GO:0048029 monosaccharide binding; GO:0036094 small molecule binding;	K10080	LMAN1, ERGIC53; lectin, mannose-binding 1	hsa04141 Protein processing in endoplasmic reticulum	IPR005052; IPR013320;	Legume-like lectin; Concanavalin A-like lectin/glucanase domain;	U	KOG3838	Mannose lectin ERGIC-53, involved in glycoprotein traffic
P49257	87	K	Protein ERGIC-53 OS=Homo sapiens OX=9606 GN=LMAN1 PE=1 SV=2	LMAN1	1	0.00119863	111.61	VAPSLK(1)SQR	2	0.47362	1	0.806	0.864	0.862	1.107	1.129	1.095	1.316	0.0003596	peroxisome	GO:0044085 cellular component biogenesis; GO:0043413 macromolecule glycosylation; GO:0006901 vesicle coating; GO:0010256 endomembrane system organization; GO:0048207 vesicle targeting, rough ER to cis-Golgi; GO:0007596 blood coagulation; GO:0065008 regulation of biological quality; GO:0048208 COPII vesicle coating; GO:0044699 single-organism process; GO:0009058 biosynthetic process; GO:0018196 pe…	GO:0016020 membrane; GO:0044421 extracellular region part; GO:0031090 organelle membrane; GO:0044216 other organism cell; GO:0005737 cytoplasm; GO:0044433 cytoplasmic vesicle part; GO:0099080 supramolecular complex; GO:0005623 cell; GO:0044422 organelle part; GO:0043228 non-membrane-bounded organelle; GO:0043657 host cell; GO:0070062 extracellular exosome; GO:0005622 intracellular; GO:0043227 mem…	GO:0005488 binding; GO:0043167 ion binding; GO:0005537 mannose binding; GO:0046872 metal ion binding; GO:0030246 carbohydrate binding; GO:0043169 cation binding; GO:0005515 protein binding; GO:0051082 unfolded protein binding; GO:0048029 monosaccharide binding; GO:0036094 small molecule binding;	K10080	LMAN1, ERGIC53; lectin, mannose-binding 1	hsa04141 Protein processing in endoplasmic reticulum	IPR005052; IPR013320;	Legume-like lectin; Concanavalin A-like lectin/glucanase domain;	U	KOG3838	Mannose lectin ERGIC-53, involved in glycoprotein traffic
P49257	463	K	Protein ERGIC-53 OS=Homo sapiens OX=9606 GN=LMAN1 PE=1 SV=2	LMAN1	1	0.00430261	82.417	NMPSNEK(1)PK	3	-0.95461	2	1.335	1.34	1.293	0.787	0.787	0.793	0.597	7.6305e-07	peroxisome	GO:0044085 cellular component biogenesis; GO:0043413 macromolecule glycosylation; GO:0006901 vesicle coating; GO:0010256 endomembrane system organization; GO:0048207 vesicle targeting, rough ER to cis-Golgi; GO:0007596 blood coagulation; GO:0065008 regulation of biological quality; GO:0048208 COPII vesicle coating; GO:0044699 single-organism process; GO:0009058 biosynthetic process; GO:0018196 pe…	GO:0016020 membrane; GO:0044421 extracellular region part; GO:0031090 organelle membrane; GO:0044216 other organism cell; GO:0005737 cytoplasm; GO:0044433 cytoplasmic vesicle part; GO:0099080 supramolecular complex; GO:0005623 cell; GO:0044422 organelle part; GO:0043228 non-membrane-bounded organelle; GO:0043657 host cell; GO:0070062 extracellular exosome; GO:0005622 intracellular; GO:0043227 mem…	GO:0005488 binding; GO:0043167 ion binding; GO:0005537 mannose binding; GO:0046872 metal ion binding; GO:0030246 carbohydrate binding; GO:0043169 cation binding; GO:0005515 protein binding; GO:0051082 unfolded protein binding; GO:0048029 monosaccharide binding; GO:0036094 small molecule binding;	K10080	LMAN1, ERGIC53; lectin, mannose-binding 1	hsa04141 Protein processing in endoplasmic reticulum	IPR005052; IPR013320;	Legume-like lectin; Concanavalin A-like lectin/glucanase domain;	U	KOG3838	Mannose lectin ERGIC-53, involved in glycoprotein traffic
P49257	346	K	Protein ERGIC-53 OS=Homo sapiens OX=9606 GN=LMAN1 PE=1 SV=2	LMAN1	1	7.56161e-06	125.71	IHLEIK(1)QLNR	3	0.10508	1	0.933	1.044	0.952	0.971	1.113	0.978	1.045	0.48134	peroxisome	GO:0044085 cellular component biogenesis; GO:0043413 macromolecule glycosylation; GO:0006901 vesicle coating; GO:0010256 endomembrane system organization; GO:0048207 vesicle targeting, rough ER to cis-Golgi; GO:0007596 blood coagulation; GO:0065008 regulation of biological quality; GO:0048208 COPII vesicle coating; GO:0044699 single-organism process; GO:0009058 biosynthetic process; GO:0018196 pe…	GO:0016020 membrane; GO:0044421 extracellular region part; GO:0031090 organelle membrane; GO:0044216 other organism cell; GO:0005737 cytoplasm; GO:0044433 cytoplasmic vesicle part; GO:0099080 supramolecular complex; GO:0005623 cell; GO:0044422 organelle part; GO:0043228 non-membrane-bounded organelle; GO:0043657 host cell; GO:0070062 extracellular exosome; GO:0005622 intracellular; GO:0043227 mem…	GO:0005488 binding; GO:0043167 ion binding; GO:0005537 mannose binding; GO:0046872 metal ion binding; GO:0030246 carbohydrate binding; GO:0043169 cation binding; GO:0005515 protein binding; GO:0051082 unfolded protein binding; GO:0048029 monosaccharide binding; GO:0036094 small molecule binding;	K10080	LMAN1, ERGIC53; lectin, mannose-binding 1	hsa04141 Protein processing in endoplasmic reticulum	IPR005052; IPR013320;	Legume-like lectin; Concanavalin A-like lectin/glucanase domain;	U	KOG3838	Mannose lectin ERGIC-53, involved in glycoprotein traffic
P49257	96	K	Protein ERGIC-53 OS=Homo sapiens OX=9606 GN=LMAN1 PE=1 SV=2	LMAN1	1	0.00402717	80.165	GSVWTK(1)TK	3	0.74181	1	0.861	1.022	0.762	1.116	1.039	1.103	1.232	0.070696	peroxisome	GO:0044085 cellular component biogenesis; GO:0043413 macromolecule glycosylation; GO:0006901 vesicle coating; GO:0010256 endomembrane system organization; GO:0048207 vesicle targeting, rough ER to cis-Golgi; GO:0007596 blood coagulation; GO:0065008 regulation of biological quality; GO:0048208 COPII vesicle coating; GO:0044699 single-organism process; GO:0009058 biosynthetic process; GO:0018196 pe…	GO:0016020 membrane; GO:0044421 extracellular region part; GO:0031090 organelle membrane; GO:0044216 other organism cell; GO:0005737 cytoplasm; GO:0044433 cytoplasmic vesicle part; GO:0099080 supramolecular complex; GO:0005623 cell; GO:0044422 organelle part; GO:0043228 non-membrane-bounded organelle; GO:0043657 host cell; GO:0070062 extracellular exosome; GO:0005622 intracellular; GO:0043227 mem…	GO:0005488 binding; GO:0043167 ion binding; GO:0005537 mannose binding; GO:0046872 metal ion binding; GO:0030246 carbohydrate binding; GO:0043169 cation binding; GO:0005515 protein binding; GO:0051082 unfolded protein binding; GO:0048029 monosaccharide binding; GO:0036094 small molecule binding;	K10080	LMAN1, ERGIC53; lectin, mannose-binding 1	hsa04141 Protein processing in endoplasmic reticulum	IPR005052; IPR013320;	Legume-like lectin; Concanavalin A-like lectin/glucanase domain;	U	KOG3838	Mannose lectin ERGIC-53, involved in glycoprotein traffic
P49257	394	K	Protein ERGIC-53 OS=Homo sapiens OX=9606 GN=LMAN1 PE=1 SV=2	LMAN1	1	1.04015e-20	104.96	GAGMPGQHGQITQQELDTVVK(1)TQHEILR	4	-0.1152	1	1.012	1.043	1.07	0.963	0.972	0.996	0.938	0.028099	peroxisome	GO:0044085 cellular component biogenesis; GO:0043413 macromolecule glycosylation; GO:0006901 vesicle coating; GO:0010256 endomembrane system organization; GO:0048207 vesicle targeting, rough ER to cis-Golgi; GO:0007596 blood coagulation; GO:0065008 regulation of biological quality; GO:0048208 COPII vesicle coating; GO:0044699 single-organism process; GO:0009058 biosynthetic process; GO:0018196 pe…	GO:0016020 membrane; GO:0044421 extracellular region part; GO:0031090 organelle membrane; GO:0044216 other organism cell; GO:0005737 cytoplasm; GO:0044433 cytoplasmic vesicle part; GO:0099080 supramolecular complex; GO:0005623 cell; GO:0044422 organelle part; GO:0043228 non-membrane-bounded organelle; GO:0043657 host cell; GO:0070062 extracellular exosome; GO:0005622 intracellular; GO:0043227 mem…	GO:0005488 binding; GO:0043167 ion binding; GO:0005537 mannose binding; GO:0046872 metal ion binding; GO:0030246 carbohydrate binding; GO:0043169 cation binding; GO:0005515 protein binding; GO:0051082 unfolded protein binding; GO:0048029 monosaccharide binding; GO:0036094 small molecule binding;	K10080	LMAN1, ERGIC53; lectin, mannose-binding 1	hsa04141 Protein processing in endoplasmic reticulum	IPR005052; IPR013320;	Legume-like lectin; Concanavalin A-like lectin/glucanase domain;	U	KOG3838	Mannose lectin ERGIC-53, involved in glycoprotein traffic
Q14203	77	K	Dynactin subunit 1 OS=Homo sapiens OX=9606 GN=DCTN1 PE=1 SV=3	DCTN1	1	2.21427e-14	143.05	K(1)YFTCDEGHGIFVR	3	0.29115	2	1.261	1.227	1.29	0.83	0.85	0.815	0.66	2.2783e-05	plasma membrane	GO:0044700 single organism signaling; GO:0044085 cellular component biogenesis; GO:0034453 microtubule anchoring; GO:0031116 positive regulation of microtubule polymerization; GO:0060271 cilium assembly; GO:0044782 cilium organization; GO:0051875 pigment granule localization; GO:0035966 response to topologically incorrect protein; GO:0032400 melanosome localization; GO:0044770 cell cycle phase tr…	GO:0016020 membrane; GO:0044450 microtubule organizing center part; GO:0005874 microtubule; GO:0035371 microtubule plus-end; GO:0005737 cytoplasm; GO:0032991 macromolecular complex; GO:0005869 dynactin complex; GO:1990752 microtubule end; GO:0044424 intracellular part; GO:0099512 supramolecular fiber; GO:0005623 cell; GO:0099080 supramolecular complex; GO:0044422 organelle part; GO:0044427 chromo…	GO:0070840 dynein complex binding; GO:0003774 motor activity; GO:0044877 macromolecular complex binding; GO:0015631 tubulin binding; GO:0016817 hydrolase activity, acting on acid anhydrides; GO:0016787 hydrolase activity; GO:0005515 protein binding; GO:0017111 nucleoside-triphosphatase activity; GO:0016462 pyrophosphatase activity; GO:0008092 cytoskeletal protein binding; GO:0003824 catalytic act…	K04648	DCTN1; dynactin 1	hsa04962 Vasopressin-regulated water reabsorption; hsa05016 Huntington disease	IPR000938; IPR022157;	CAP Gly-rich domain; Dynein associated protein;	DZ	KOG0971	Microtubule-associated protein dynactin DCTN1/Glued
P35241	237	K	Radixin OS=Homo sapiens OX=9606 GN=RDX PE=1 SV=1	RDX	1	5.44485e-05	103.88	LTPK(1)IGFPWSEIR	2	-1.3658	2	0.865	0.95	0.87	1.026	1.119	1.08	1.201	0.0096197	nucleus	GO:0060627 regulation of vesicle-mediated transport; GO:0044085 cellular component biogenesis; GO:0044700 single organism signaling; GO:0065008 regulation of biological quality; GO:0030335 positive regulation of cell migration; GO:0032270 positive regulation of cellular protein metabolic process; GO:0060491 regulation of cell projection assembly; GO:0036119 response to platelet-derived growth fac…	GO:0016020 membrane; GO:0098862 cluster of actin-based cell projections; GO:0005615 extracellular space; GO:0044421 extracellular region part; GO:0005938 cell cortex; GO:0016324 apical plasma membrane; GO:0019898 extrinsic component of membrane; GO:0030054 cell junction; GO:0071944 cell periphery; GO:0031982 vesicle; GO:0099568 cytoplasmic region; GO:0005737 cytoplasm; GO:0030863 cortical cytoske…	GO:0003723 RNA binding; GO:0051018 protein kinase A binding; GO:0051117 ATPase binding; GO:0046983 protein dimerization activity; GO:0005515 protein binding; GO:1901363 heterocyclic compound binding; GO:0097159 organic cyclic compound binding; GO:0050839 cell adhesion molecule binding; GO:0008092 cytoskeletal protein binding; GO:0042802 identical protein binding; GO:0005488 binding; GO:0042803 pr…	K05762	RDX; radixin	hsa04530 Tight junction; hsa04810 Regulation of actin cytoskeleton; hsa05205 Proteoglycans in cancer; hsa05206 MicroRNAs in cancer	IPR019748; IPR018980; IPR008954; IPR018979; IPR019749; IPR011993; IPR029071; IPR011259; IPR000299; IPR014352;	FERM central domain; FERM, C-terminal PH-like domain; Moesin tail domain; FERM, N-terminal; Band 4.1 domain; PH domain-like; Ubiquitin-related domain; Ezrin/radixin/moesin, C-terminal; FERM domain; FERM/acyl-CoA-binding protein, 3-helical bundle;	R	KOG3529	Radixin, moesin and related proteins of the ERM family
P35241	296	K	Radixin OS=Homo sapiens OX=9606 GN=RDX PE=1 SV=1	RDX	1	0.000682476	78.324	RK(1)PDTIEVQQMK	3	-0.22481	2	1.024	1.031	1.037	0.983	1.015	0.96	0.957	0.054538	nucleus	GO:0060627 regulation of vesicle-mediated transport; GO:0044085 cellular component biogenesis; GO:0044700 single organism signaling; GO:0065008 regulation of biological quality; GO:0030335 positive regulation of cell migration; GO:0032270 positive regulation of cellular protein metabolic process; GO:0060491 regulation of cell projection assembly; GO:0036119 response to platelet-derived growth fac…	GO:0016020 membrane; GO:0098862 cluster of actin-based cell projections; GO:0005615 extracellular space; GO:0044421 extracellular region part; GO:0005938 cell cortex; GO:0016324 apical plasma membrane; GO:0019898 extrinsic component of membrane; GO:0030054 cell junction; GO:0071944 cell periphery; GO:0031982 vesicle; GO:0099568 cytoplasmic region; GO:0005737 cytoplasm; GO:0030863 cortical cytoske…	GO:0003723 RNA binding; GO:0051018 protein kinase A binding; GO:0051117 ATPase binding; GO:0046983 protein dimerization activity; GO:0005515 protein binding; GO:1901363 heterocyclic compound binding; GO:0097159 organic cyclic compound binding; GO:0050839 cell adhesion molecule binding; GO:0008092 cytoskeletal protein binding; GO:0042802 identical protein binding; GO:0005488 binding; GO:0042803 pr…	K05762	RDX; radixin	hsa04530 Tight junction; hsa04810 Regulation of actin cytoskeleton; hsa05205 Proteoglycans in cancer; hsa05206 MicroRNAs in cancer	IPR019748; IPR018980; IPR008954; IPR018979; IPR019749; IPR011993; IPR029071; IPR011259; IPR000299; IPR014352;	FERM central domain; FERM, C-terminal PH-like domain; Moesin tail domain; FERM, N-terminal; Band 4.1 domain; PH domain-like; Ubiquitin-related domain; Ezrin/radixin/moesin, C-terminal; FERM domain; FERM/acyl-CoA-binding protein, 3-helical bundle;	R	KOG3529	Radixin, moesin and related proteins of the ERM family
P35241	544	K	Radixin OS=Homo sapiens OX=9606 GN=RDX PE=1 SV=1	RDX	1	0.000381197	80.853	K(1)TQNDVLHAENVK	3	-0.16159	1	1.015	1.033	1.127	0.969	1.039	0.893	0.914	0.169444	nucleus	GO:0060627 regulation of vesicle-mediated transport; GO:0044085 cellular component biogenesis; GO:0044700 single organism signaling; GO:0065008 regulation of biological quality; GO:0030335 positive regulation of cell migration; GO:0032270 positive regulation of cellular protein metabolic process; GO:0060491 regulation of cell projection assembly; GO:0036119 response to platelet-derived growth fac…	GO:0016020 membrane; GO:0098862 cluster of actin-based cell projections; GO:0005615 extracellular space; GO:0044421 extracellular region part; GO:0005938 cell cortex; GO:0016324 apical plasma membrane; GO:0019898 extrinsic component of membrane; GO:0030054 cell junction; GO:0071944 cell periphery; GO:0031982 vesicle; GO:0099568 cytoplasmic region; GO:0005737 cytoplasm; GO:0030863 cortical cytoske…	GO:0003723 RNA binding; GO:0051018 protein kinase A binding; GO:0051117 ATPase binding; GO:0046983 protein dimerization activity; GO:0005515 protein binding; GO:1901363 heterocyclic compound binding; GO:0097159 organic cyclic compound binding; GO:0050839 cell adhesion molecule binding; GO:0008092 cytoskeletal protein binding; GO:0042802 identical protein binding; GO:0005488 binding; GO:0042803 pr…	K05762	RDX; radixin	hsa04530 Tight junction; hsa04810 Regulation of actin cytoskeleton; hsa05205 Proteoglycans in cancer; hsa05206 MicroRNAs in cancer	IPR019748; IPR018980; IPR008954; IPR018979; IPR019749; IPR011993; IPR029071; IPR011259; IPR000299; IPR014352;	FERM central domain; FERM, C-terminal PH-like domain; Moesin tail domain; FERM, N-terminal; Band 4.1 domain; PH domain-like; Ubiquitin-related domain; Ezrin/radixin/moesin, C-terminal; FERM domain; FERM/acyl-CoA-binding protein, 3-helical bundle;	R	KOG3529	Radixin, moesin and related proteins of the ERM family
P35241	400	K	Radixin OS=Homo sapiens OX=9606 GN=RDX PE=1 SV=1	RDX	1	2.85776e-06	128.54	AAEEAK(1)SAIAK	2	-0.36358	1	0.806	0.788	0.754	1.164	1.154	1.142	1.474	4.2259e-05	nucleus	GO:0060627 regulation of vesicle-mediated transport; GO:0044085 cellular component biogenesis; GO:0044700 single organism signaling; GO:0065008 regulation of biological quality; GO:0030335 positive regulation of cell migration; GO:0032270 positive regulation of cellular protein metabolic process; GO:0060491 regulation of cell projection assembly; GO:0036119 response to platelet-derived growth fac…	GO:0016020 membrane; GO:0098862 cluster of actin-based cell projections; GO:0005615 extracellular space; GO:0044421 extracellular region part; GO:0005938 cell cortex; GO:0016324 apical plasma membrane; GO:0019898 extrinsic component of membrane; GO:0030054 cell junction; GO:0071944 cell periphery; GO:0031982 vesicle; GO:0099568 cytoplasmic region; GO:0005737 cytoplasm; GO:0030863 cortical cytoske…	GO:0003723 RNA binding; GO:0051018 protein kinase A binding; GO:0051117 ATPase binding; GO:0046983 protein dimerization activity; GO:0005515 protein binding; GO:1901363 heterocyclic compound binding; GO:0097159 organic cyclic compound binding; GO:0050839 cell adhesion molecule binding; GO:0008092 cytoskeletal protein binding; GO:0042802 identical protein binding; GO:0005488 binding; GO:0042803 pr…	K05762	RDX; radixin	hsa04530 Tight junction; hsa04810 Regulation of actin cytoskeleton; hsa05205 Proteoglycans in cancer; hsa05206 MicroRNAs in cancer	IPR019748; IPR018980; IPR008954; IPR018979; IPR019749; IPR011993; IPR029071; IPR011259; IPR000299; IPR014352;	FERM central domain; FERM, C-terminal PH-like domain; Moesin tail domain; FERM, N-terminal; Band 4.1 domain; PH domain-like; Ubiquitin-related domain; Ezrin/radixin/moesin, C-terminal; FERM domain; FERM/acyl-CoA-binding protein, 3-helical bundle;	R	KOG3529	Radixin, moesin and related proteins of the ERM family
P35241	316	K	Radixin OS=Homo sapiens OX=9606 GN=RDX PE=1 SV=1	RDX	1	0.00652908	82.452	HQK(1)QLER	3	0.94292	1	0.982	0.763	0.86	1.179	1.148	0.97	1.266	0.067138	nucleus	GO:0060627 regulation of vesicle-mediated transport; GO:0044085 cellular component biogenesis; GO:0044700 single organism signaling; GO:0065008 regulation of biological quality; GO:0030335 positive regulation of cell migration; GO:0032270 positive regulation of cellular protein metabolic process; GO:0060491 regulation of cell projection assembly; GO:0036119 response to platelet-derived growth fac…	GO:0016020 membrane; GO:0098862 cluster of actin-based cell projections; GO:0005615 extracellular space; GO:0044421 extracellular region part; GO:0005938 cell cortex; GO:0016324 apical plasma membrane; GO:0019898 extrinsic component of membrane; GO:0030054 cell junction; GO:0071944 cell periphery; GO:0031982 vesicle; GO:0099568 cytoplasmic region; GO:0005737 cytoplasm; GO:0030863 cortical cytoske…	GO:0003723 RNA binding; GO:0051018 protein kinase A binding; GO:0051117 ATPase binding; GO:0046983 protein dimerization activity; GO:0005515 protein binding; GO:1901363 heterocyclic compound binding; GO:0097159 organic cyclic compound binding; GO:0050839 cell adhesion molecule binding; GO:0008092 cytoskeletal protein binding; GO:0042802 identical protein binding; GO:0005488 binding; GO:0042803 pr…	K05762	RDX; radixin	hsa04530 Tight junction; hsa04810 Regulation of actin cytoskeleton; hsa05205 Proteoglycans in cancer; hsa05206 MicroRNAs in cancer	IPR019748; IPR018980; IPR008954; IPR018979; IPR019749; IPR011993; IPR029071; IPR011259; IPR000299; IPR014352;	FERM central domain; FERM, C-terminal PH-like domain; Moesin tail domain; FERM, N-terminal; Band 4.1 domain; PH domain-like; Ubiquitin-related domain; Ezrin/radixin/moesin, C-terminal; FERM domain; FERM/acyl-CoA-binding protein, 3-helical bundle;	R	KOG3529	Radixin, moesin and related proteins of the ERM family
P35241	79	K	Radixin OS=Homo sapiens OX=9606 GN=RDX PE=1 SV=1	RDX	1	8.98662e-06	125.97	KENPLQFK(1)FR	3	0.17714	2	0.848	0.827	0.868	1.123	1.084	1.12	1.308	0.000118675	nucleus	GO:0060627 regulation of vesicle-mediated transport; GO:0044085 cellular component biogenesis; GO:0044700 single organism signaling; GO:0065008 regulation of biological quality; GO:0030335 positive regulation of cell migration; GO:0032270 positive regulation of cellular protein metabolic process; GO:0060491 regulation of cell projection assembly; GO:0036119 response to platelet-derived growth fac…	GO:0016020 membrane; GO:0098862 cluster of actin-based cell projections; GO:0005615 extracellular space; GO:0044421 extracellular region part; GO:0005938 cell cortex; GO:0016324 apical plasma membrane; GO:0019898 extrinsic component of membrane; GO:0030054 cell junction; GO:0071944 cell periphery; GO:0031982 vesicle; GO:0099568 cytoplasmic region; GO:0005737 cytoplasm; GO:0030863 cortical cytoske…	GO:0003723 RNA binding; GO:0051018 protein kinase A binding; GO:0051117 ATPase binding; GO:0046983 protein dimerization activity; GO:0005515 protein binding; GO:1901363 heterocyclic compound binding; GO:0097159 organic cyclic compound binding; GO:0050839 cell adhesion molecule binding; GO:0008092 cytoskeletal protein binding; GO:0042802 identical protein binding; GO:0005488 binding; GO:0042803 pr…	K05762	RDX; radixin	hsa04530 Tight junction; hsa04810 Regulation of actin cytoskeleton; hsa05205 Proteoglycans in cancer; hsa05206 MicroRNAs in cancer	IPR019748; IPR018980; IPR008954; IPR018979; IPR019749; IPR011993; IPR029071; IPR011259; IPR000299; IPR014352;	FERM central domain; FERM, C-terminal PH-like domain; Moesin tail domain; FERM, N-terminal; Band 4.1 domain; PH domain-like; Ubiquitin-related domain; Ezrin/radixin/moesin, C-terminal; FERM domain; FERM/acyl-CoA-binding protein, 3-helical bundle;	R	KOG3529	Radixin, moesin and related proteins of the ERM family
Q8IY81	233	K	pre-rRNA 2'-O-ribose RNA methyltransferase FTSJ3 OS=Homo sapiens OX=9606 GN=FTSJ3 PE=1 SV=2	FTSJ3	1	0.000542267	115.57	TVTELVTK(1)K	3	0.017308	2	1.295	1.261	1.248	0.788	0.807	0.879	0.65	0.0002441	nucleus	GO:0044085 cellular component biogenesis; GO:0022613 ribonucleoprotein complex biogenesis; GO:0006725 cellular aromatic compound metabolic process; GO:0000154 rRNA modification; GO:0009451 RNA modification; GO:0044237 cellular metabolic process; GO:0032259 methylation; GO:0071704 organic substance metabolic process; GO:0008152 metabolic process; GO:0046483 heterocycle metabolic process; GO:000613…	GO:0043229 intracellular organelle; GO:0043232 intracellular non-membrane-bounded organelle; GO:0044446 intracellular organelle part; GO:0031981 nuclear lumen; GO:0044424 intracellular part; GO:0005730 nucleolus; GO:0005623 cell; GO:0044422 organelle part; GO:0043228 non-membrane-bounded organelle; GO:0043231 intracellular membrane-bounded organelle; GO:0043226 organelle; GO:0031974 membrane-encl…	GO:0097159 organic cyclic compound binding; GO:1901363 heterocyclic compound binding; GO:0008757 S-adenosylmethionine-dependent methyltransferase activity; GO:0003723 RNA binding; GO:0008168 methyltransferase activity; GO:0008173 RNA methyltransferase activity; GO:0003824 catalytic activity; GO:0005488 binding; GO:0003676 nucleic acid binding; GO:0016741 transferase activity, transferring one-car…	K14857	SPB1, FTSJ3; AdoMet-dependent rRNA methyltransferase SPB1 [EC:2.1.1.-]		IPR024576; IPR012920; IPR029063; IPR002877;	Ribosomal RNA methyltransferase Spb1, domain of unknown function DUF3381; Ribosomal RNA methyltransferase, Spb1, C-terminal; S-adenosyl-L-methionine-dependent methyltransferase; Ribosomal RNA methyltransferase FtsJ domain;	AR	KOG1098	Putative SAM-dependent rRNA methyltransferase SPB1
[truncated: 4,726 more rows]
