# Supplementary material for: Differential expression of lysine acetylation proteins in gastric cancer treated with a new antitumor agent bioactive peptide chelate selenium
Source: PeerJ. 2023 Jan 17;11:e14384. doi: 10.7717/peerj.14384 (PMC9854375; doi:10.7717/peerj.14384)
Supplement: Data S1 [file peerj-11-14384-s010.zip › Raw Data/KA076TPAc_FC1.5_update_clean/5-Functional_classification/Protein_cog_classification.xls]

KOG Classification	MKN_45SvsMKN_45C	Identified
INFORMATION STORAGE AND PROCESSING
 [J] Translation, ribosomal structure and biogenesis 	68	195
 [A] RNA processing and modification 	46	143
 [K] Transcription 	33	87
 [L] Replication, recombination and repair 	19	43
 [B] Chromatin structure and dynamics 	24	56

CELLULAR PROCESSES AND SIGNALING
 [D] Cell cycle control, cell division, chromosome partitioning 	17	65
 [Y] Nuclear structure 	6	20
 [V] Defense mechanisms 	11	23
 [T] Signal transduction mechanisms 	61	165
 [M] Cell wall/membrane/envelope biogenesis 	8	13
 [N] Cell motility 	0	2
 [Z] Cytoskeleton 	49	102
 [W] Extracellular structures 	12	21
 [U] Intracellular trafficking, secretion, and vesicular transport 	30	124
 [O] Posttranslational modification, protein turnover, chaperones 	91	230

METABOLISM
 [C] Energy production and conversion 	22	86
 [G] Carbohydrate transport and metabolism 	18	51
 [E] Amino acid transport and metabolism 	15	50
 [F] Nucleotide transport and metabolism 	9	31
 [H] Coenzyme transport and metabolism 	4	15
 [I] Lipid transport and metabolism 	25	68
 [P] Inorganic ion transport and metabolism 	7	19
 [Q] Secondary metabolites biosynthesis, transport and catabolism 	6	13

POORLY CHARACTERIZED
 [R] General function prediction only 	82	233
 [S] Function unknown 	28	84
