# Supplementary material for: Differential expression of lysine acetylation proteins in gastric cancer treated with a new antitumor agent bioactive peptide chelate selenium
Source: PeerJ. 2023 Jan 17;11:e14384. doi: 10.7717/peerj.14384 (PMC9854375; doi:10.7717/peerj.14384)
Supplement: Data S1 [file peerj-11-14384-s010.zip › Raw Data/KA076TPAc_FC1.5_update_clean/5-Functional_classification/Protein_GO_Terms_Level2_Classify.xlsx]

## Sheet: Classification
GO Terms Level 1	GO Terms Level 2	MKN_45SvsMKN_45C	Identified
Cellular Component	membrane	356	975
	membrane-enclosed lumen	358	989
	organelle	637	1761
	cell junction	97	212
	other organism	1	3
	macromolecular complex	328	902
	cell	672	1864
	supramolecular complex	51	118
	extracellular region	317	791
	nucleoid	12	20
	synapse	37	79
Molecular Function	electron carrier activity	9	28
	molecular transducer activity	15	37
	catalytic activity	299	802
	binding	650	1779
	nucleic acid binding transcription factor activity	33	66
	protein tag	0	2
	antioxidant activity	6	19
	metallochaperone activity	2	3
	translation regulator activity	2	8
	molecular function regulator	58	152
	transcription factor activity, protein binding	35	86
	structural molecule activity	65	161
	signal transducer activity	22	50
	chemoattractant activity	5	5
	transporter activity	32	94
Biological Process	reproduction	72	153
	developmental process	252	587
	single-organism process	514	1383
	immune system process	120	333
	cell aggregation	2	4
	signaling	181	458
	response to stimulus	342	859
	multicellular organismal process	255	618
	multi-organism process	133	366
	behavior	15	38
	biological adhesion	37	83
	metabolic process	493	1352
	rhythmic process	21	43
	locomotion	49	106
	localization	276	749
	cell killing	2	5
	cellular process	637	1755
	growth	22	43
	biological regulation	482	1265
	cellular component organization or biogenesis	327	896
