# Supplementary material for: Differential expression of lysine acetylation proteins in gastric cancer treated with a new antitumor agent bioactive peptide chelate selenium
Source: PeerJ. 2023 Jan 17;11:e14384. doi: 10.7717/peerj.14384 (PMC9854375; doi:10.7717/peerj.14384)
Supplement: Data S1 [file peerj-11-14384-s010.zip › Raw Data/KA076TPAc_FC1.5_update_clean/5-Functional_classification/Protein_Subcellular_Classify.xlsx]

## Sheet: Classification
Subcellular Location	MKN_45SvsMKN_45C	Identified
mitochondria,nucleus	1	2
nucleus	212	577
plasma membrane	29	108
cytoplasm,peroxisome	0	1
extracellular,plasma membrane	2	2
cytoplasm,mitochondria	0	2
endoplasmic reticulum	13	32
Golgi apparatus	1	1
peroxisome	4	9
cytoplasm	258	711
endoplasmic reticulum,mitochondria	0	1
extracellular	47	129
lysozyme	0	1
cytoplasm,nucleus	34	82
cytoskeleton	3	16
mitochondria	91	252
