# Supplementary material for: Differential expression of lysine acetylation proteins in gastric cancer treated with a new antitumor agent bioactive peptide chelate selenium
Source: PeerJ. 2023 Jan 17;11:e14384. doi: 10.7717/peerj.14384 (PMC9854375; doi:10.7717/peerj.14384)
Supplement: Data S1 [file peerj-11-14384-s010.zip › Raw Data/KA076TPAc_FC1.5_update_clean/6-Functional_enrichment/MKN_45SvsMKN_45C/all.nodes.txt]

ID	Name	Score	Group
GO:0051015	actin filament binding	<0.01	1.73
GO:0044421	extracellular region part	non-significant	1
GO:0099568	cytoplasmic region	non-significant	1
GO:0005737	cytoplasm	non-significant	1
GO:0032989	cellular component morphogenesis	non-significant	1
GO:0035326	enhancer binding	<0.01	2.20
GO:0043228	non-membrane-bounded organelle	non-significant	1
GO:0022891	substrate-specific transmembrane transporter activity	non-significant	1
GO:0009605	response to external stimulus	non-significant	1
GO:0008092	cytoskeletal protein binding	non-significant	1
GO:0035966	response to topologically incorrect protein	non-significant	1
GO:0005622	intracellular	non-significant	1
GO:0003824	catalytic activity	non-significant	1
GO:0005488	binding	non-significant	1
GO:0060173	limb development	<0.01	2.28
GO:0005216	ion channel activity	<0.05	2.06
GO:0008150	biological_process	non-significant	1
GO:0043233	organelle lumen	non-significant	1
GO:0003677	DNA binding	non-significant	1
GO:0043588	skin development	<0.01	1.81
GO:0042645	mitochondrial nucleoid	<0.05	1.67
GO:0015075	ion transmembrane transporter activity	non-significant	1
GO:0044763	single-organism cellular process	non-significant	1
GO:0005739	mitochondrion	non-significant	1
GO:0006935	chemotaxis	non-significant	1
GO:0032501	multicellular organismal process	non-significant	1
GO:0042056	chemoattractant activity	<0.01	2.75
GO:0099081	supramolecular polymer	non-significant	1
GO:0000902	cell morphogenesis	<0.01	1.56
GO:0031012	extracellular matrix	<0.01	1.52
GO:0048513	animal organ development	non-significant	1
GO:0044449	contractile fiber part	<0.05	1.54
GO:0022836	gated channel activity	<0.05	2.36
GO:0042330	taxis	non-significant	1
GO:0043234	protein complex	non-significant	1
GO:0022832	voltage-gated channel activity	<0.01	2.75
GO:0044707	single-multicellular organism process	non-significant	1
GO:0005903	brush border	<0.05	1.69
GO:0030016	myofibril	<0.05	1.53
GO:0042303	molting cycle	non-significant	1
GO:0003690	double-stranded DNA binding	non-significant	1
GO:0022803	passive transmembrane transporter activity	<0.05	2.06
GO:0031224	intrinsic component of membrane	non-significant	1
GO:0099512	supramolecular fiber	non-significant	1
GO:0044424	intracellular part	non-significant	1
GO:0015267	channel activity	<0.05	2.06
GO:0031974	membrane-enclosed lumen	non-significant	1
GO:1901363	heterocyclic compound binding	non-significant	1
GO:0009653	anatomical structure morphogenesis	non-significant	1
GO:0070013	intracellular organelle lumen	non-significant	1
GO:0043292	contractile fiber	<0.05	1.52
GO:0007275	multicellular organism development	non-significant	1
GO:0005215	transporter activity	non-significant	1
GO:0003723	RNA binding	non-significant	1
GO:0006986	response to unfolded protein	<0.01	1.66
GO:0043232	intracellular non-membrane-bounded organelle	non-significant	1
GO:0006950	response to stress	non-significant	1
GO:0048731	system development	non-significant	1
GO:0044446	intracellular organelle part	non-significant	1
GO:0005253	anion channel activity	<0.01	2.75
GO:0034663	endoplasmic reticulum chaperone complex	<0.05	2.38
GO:0016829	lyase activity	non-significant	1
GO:0010033	response to organic substance	non-significant	1
GO:0022405	hair cycle process	<0.01	2.47
GO:0016021	integral component of membrane	non-significant	1
GO:0042633	hair cycle	non-significant	1
GO:0019843	rRNA binding	<0.01	1.73
GO:0060348	bone development	<0.01	1.95
GO:0043226	organelle	non-significant	1
GO:0022838	substrate-specific channel activity	<0.05	2.06
GO:0030017	sarcomere	<0.05	1.64
GO:0044444	cytoplasmic part	non-significant	1
GO:0032403	protein complex binding	non-significant	1
GO:0016020	membrane	non-significant	1
GO:0098862	cluster of actin-based cell projections	<0.05	1.59
GO:0048869	cellular developmental process	non-significant	1
GO:0032991	macromolecular complex	non-significant	1
GO:0044699	single-organism process	non-significant	1
GO:0099080	supramolecular complex	non-significant	1
GO:0005623	cell	non-significant	1
GO:0044422	organelle part	non-significant	1
GO:0000975	regulatory region DNA binding	non-significant	1
GO:0097159	organic cyclic compound binding	non-significant	1
GO:0022404	molting cycle process	non-significant	1
GO:0016830	carbon-carbon lyase activity	<0.01	1.89
GO:0043227	membrane-bounded organelle	non-significant	1
GO:0032502	developmental process	non-significant	1
GO:0005759	mitochondrial matrix	non-significant	1
GO:0010468	regulation of gene expression	non-significant	1
GO:0003674	molecular_function	non-significant	1
GO:0043565	sequence-specific DNA binding	non-significant	1
GO:0005576	extracellular region	non-significant	1
GO:0043231	intracellular membrane-bounded organelle	non-significant	1
GO:0005575	cellular_component	non-significant	1
GO:0001067	regulatory region nucleic acid binding	non-significant	1
GO:0050789	regulation of biological process	non-significant	1
GO:0042221	response to chemical	non-significant	1
GO:0044212	transcription regulatory region DNA binding	non-significant	1
GO:0003676	nucleic acid binding	non-significant	1
GO:0003779	actin binding	non-significant	1
GO:0019222	regulation of metabolic process	non-significant	1
GO:0040011	locomotion	non-significant	1
GO:0048856	anatomical structure development	non-significant	1
GO:0009295	nucleoid	<0.05	1.67
GO:0001501	skeletal system development	<0.01	1.68
GO:0008509	anion transmembrane transporter activity	non-significant	1
GO:0005783	endoplasmic reticulum	non-significant	1
GO:0016043	cellular component organization	non-significant	1
GO:0005938	cell cortex	<0.01	1.55
GO:0001158	enhancer sequence-specific DNA binding	<0.05	2.14
GO:0098796	membrane protein complex	non-significant	1
GO:0071944	cell periphery	non-significant	1
GO:0060255	regulation of macromolecule metabolic process	non-significant	1
GO:0022892	substrate-specific transporter activity	non-significant	1
GO:0005515	protein binding	non-significant	1
GO:0050896	response to stimulus	non-significant	1
GO:0048468	cell development	non-significant	1
GO:0000904	cell morphogenesis involved in differentiation	<0.01	1.64
GO:0030154	cell differentiation	non-significant	1
GO:0044464	cell part	non-significant	1
GO:0044425	membrane part	non-significant	1
GO:0009987	cellular process	non-significant	1
GO:0050918	positive chemotaxis	<0.01	2.78
GO:0043229	intracellular organelle	non-significant	1
GO:0044429	mitochondrial part	non-significant	1
GO:0000976	transcription regulatory region sequence-specific DNA binding	non-significant	1
GO:0046930	pore complex	<0.05	2.78
GO:0044877	macromolecular complex binding	non-significant	1
GO:1990837	sequence-specific double-stranded DNA binding	non-significant	1
GO:0012505	endomembrane system	non-significant	1
GO:0005244	voltage-gated ion channel activity	<0.01	2.75
GO:0040029	regulation of gene expression, epigenetic	<0.01	1.57
GO:0048736	appendage development	non-significant	1
GO:0044432	endoplasmic reticulum part	non-significant	1
GO:0044767	single-organism developmental process	non-significant	1
GO:0022857	transmembrane transporter activity	non-significant	1
GO:0071840	cellular component organization or biogenesis	non-significant	1
GO:0065007	biological regulation	non-significant	1
