# Supplementary material for: Differential expression of lysine acetylation proteins in gastric cancer treated with a new antitumor agent bioactive peptide chelate selenium
Source: PeerJ. 2023 Jan 17;11:e14384. doi: 10.7717/peerj.14384 (PMC9854375; doi:10.7717/peerj.14384)
Supplement: Data S1 [file peerj-11-14384-s010.zip › Raw Data/KA076TPAc_FC1.5_update_clean/6-Functional_enrichment/MKN_45SvsMKN_45C/Down.links.txt]

Source	Target	Value
79	94	1
80	123	1
3	2	1
3	76	1
2	108	1
81	4	1
81	119	1
81	116	1
4	32	1
83	25	1
83	40	1
83	35	1
83	131	1
5	75	1
5	79	1
6	36	1
84	30	1
85	120	1
7	5	1
7	70	1
86	37	1
86	63	1
86	20	1
87	75	1
8	60	1
89	27	1
90	135	1
10	66	1
10	7	1
10	35	1
10	117	1
91	29	1
11	103	1
92	65	1
12	125	1
12	45	1
12	60	1
12	121	1
13	64	1
13	114	1
13	59	1
15	61	1
14	113	1
14	126	1
16	128	1
95	99	1
18	129	1
18	82	1
19	97	1
19	83	1
19	10	1
19	28	1
19	124	1
19	139	1
19	140	1
20	50	1
96	5	1
97	49	1
97	105	1
97	131	1
21	6	1
25	101	1
25	5	1
25	73	1
25	81	1
98	13	1
98	14	1
24	132	1
26	80	1
28	40	1
29	136	1
30	44	1
31	1	1
32	118	1
100	48	1
100	68	1
100	84	1
100	85	1
100	120	1
100	86	1
99	130	1
101	9	1
33	22	1
102	39	1
102	47	1
102	138	1
102	15	1
34	31	1
34	128	1
35	96	1
103	0	1
37	72	1
104	34	1
104	16	1
105	49	1
105	33	1
105	56	1
105	62	1
105	116	1
106	27	1
39	137	1
39	46	1
39	61	1
40	56	1
40	92	1
40	43	1
107	4	1
107	71	1
109	108	1
42	72	1
41	122	1
41	115	1
43	92	1
43	67	1
45	125	1
45	50	1
45	63	1
45	3	1
45	76	1
44	53	1
111	58	1
113	11	1
113	41	1
113	78	1
114	111	1
46	106	1
47	89	1
47	46	1
115	133	1
116	118	1
117	74	1
117	96	1
48	20	1
49	4	1
50	24	1
119	116	1
51	26	1
120	21	1
120	134	1
120	45	1
120	18	1
120	12	1
120	109	1
121	132	1
121	90	1
121	110	1
52	27	1
53	37	1
53	42	1
54	112	1
122	88	1
56	62	1
57	9	1
58	51	1
124	25	1
124	107	1
124	7	1
59	91	1
59	23	1
125	99	1
125	50	1
125	60	1
125	63	1
60	121	1
60	53	1
61	52	1
61	106	1
62	33	1
63	77	1
126	78	1
127	17	1
64	93	1
66	96	1
67	65	1
128	1	1
68	125	1
68	95	1
68	86	1
68	20	1
68	8	1
130	132	1
130	135	1
130	77	1
129	82	1
69	38	1
70	74	1
70	87	1
71	101	1
71	69	1
71	57	1
131	56	1
131	81	1
73	9	1
132	135	1
133	54	1
74	75	1
134	82	1
137	127	1
75	94	1
136	55	1
138	89	1
138	52	1
76	37	1
76	53	1
76	2	1
139	104	1
139	102	1
140	107	1
77	132	1
77	24	1
78	0	1
