# Supplementary material for: Differential expression of lysine acetylation proteins in gastric cancer treated with a new antitumor agent bioactive peptide chelate selenium
Source: PeerJ. 2023 Jan 17;11:e14384. doi: 10.7717/peerj.14384 (PMC9854375; doi:10.7717/peerj.14384)
Supplement: Data S1 [file peerj-11-14384-s010.zip › Raw Data/KA076TPAc_FC1.5_update_clean/6-Functional_enrichment/MKN_45SvsMKN_45C/Down.nodes.txt]

ID	Name	Score	Group
GO:0051015	actin filament binding	<0.01	2.06
GO:0051349	positive regulation of lyase activity	<0.01	3.82
GO:0099568	cytoplasmic region	<0.05	1.56
GO:0005737	cytoplasm	non-significant	1
GO:0032989	cellular component morphogenesis	non-significant	1
GO:0044255	cellular lipid metabolic process	non-significant	1
GO:0098858	actin-based cell projection	<0.05	1.69
GO:0044237	cellular metabolic process	non-significant	1
GO:0043228	non-membrane-bounded organelle	non-significant	1
GO:0030036	actin cytoskeleton organization	<0.01	1.72
GO:0008152	metabolic process	non-significant	1
GO:0008092	cytoskeletal protein binding	non-significant	1
GO:0005622	intracellular	non-significant	1
GO:0003824	catalytic activity	non-significant	1
GO:0005488	binding	non-significant	1
GO:0032879	regulation of localization	non-significant	1
GO:0044093	positive regulation of molecular function	non-significant	1
GO:0051493	regulation of cytoskeleton organization	<0.01	1.52
GO:0097458	neuron part	non-significant	1
GO:0008150	biological_process	non-significant	1
GO:0043233	organelle lumen	non-significant	1
GO:0042995	cell projection	non-significant	1
GO:0043588	skin development	<0.01	2.16
GO:0019787	ubiquitin-like protein transferase activity	<0.01	1.74
GO:0031981	nuclear lumen	non-significant	1
GO:0044763	single-organism cellular process	non-significant	1
GO:0017111	nucleoside-triphosphatase activity	non-significant	1
GO:2000146	negative regulation of cell motility	<0.01	2.07
GO:0032501	multicellular organismal process	non-significant	1
GO:0016747	transferase activity, transferring acyl groups other than amino-acyl groups	non-significant	1
GO:0099081	supramolecular polymer	non-significant	1
GO:0051339	regulation of lyase activity	non-significant	1
GO:0000902	cell morphogenesis	<0.01	1.68
GO:0048513	animal organ development	non-significant	1
GO:0050790	regulation of catalytic activity	non-significant	1
GO:0044710	single-organism metabolic process	non-significant	1
GO:0005902	microvillus	<0.01	2.16
GO:0044449	contractile fiber part	<0.05	1.85
GO:0032200	telomere organization	<0.01	2.09
GO:0050794	regulation of cellular process	non-significant	1
GO:0044707	single-multicellular organism process	non-significant	1
GO:0005102	receptor binding	non-significant	1
GO:0030016	myofibril	<0.01	1.85
GO:0042303	molting cycle	non-significant	1
GO:0099512	supramolecular fiber	non-significant	1
GO:0044424	intracellular part	non-significant	1
GO:0048523	negative regulation of cellular process	non-significant	1
GO:0048519	negative regulation of biological process	non-significant	1
GO:0031974	membrane-enclosed lumen	non-significant	1
GO:0009653	anatomical structure morphogenesis	non-significant	1
GO:0070013	intracellular organelle lumen	non-significant	1
GO:0016462	pyrophosphatase activity	non-significant	1
GO:2000145	regulation of cell motility	non-significant	1
GO:0043292	contractile fiber	<0.01	1.86
GO:0035258	steroid hormone receptor binding	non-significant	1
GO:0003988	acetyl-CoA C-acyltransferase activity	<0.01	3.80
GO:0007275	multicellular organism development	non-significant	1
GO:0007010	cytoskeleton organization	non-significant	1
GO:0016818	hydrolase activity, acting on acid anhydrides, in phosphorus-containing anhydrides	non-significant	1
GO:0016740	transferase activity	non-significant	1
GO:0043232	intracellular non-membrane-bounded organelle	non-significant	1
GO:0051270	regulation of cellular component movement	non-significant	1
GO:0048731	system development	non-significant	1
GO:0044446	intracellular organelle part	non-significant	1
GO:0016829	lyase activity	<0.01	1.69
GO:0022405	hair cycle process	<0.01	3.40
GO:0044238	primary metabolic process	non-significant	1
GO:0042633	hair cycle	non-significant	1
GO:0043226	organelle	non-significant	1
GO:0051276	chromosome organization	non-significant	1
GO:0006793	phosphorus metabolic process	non-significant	1
GO:0006996	organelle organization	non-significant	1
GO:0030017	sarcomere	<0.05	1.92
GO:0030029	actin filament-based process	non-significant	1
GO:0019637	organophosphate metabolic process	non-significant	1
GO:0006644	phospholipid metabolic process	<0.01	1.79
GO:0044444	cytoplasmic part	non-significant	1
GO:0044428	nuclear part	non-significant	1
GO:0032403	protein complex binding	non-significant	1
GO:0046486	glycerolipid metabolic process	<0.05	1.73
GO:0003774	motor activity	<0.05	2.00
GO:0048869	cellular developmental process	non-significant	1
GO:0043025	neuronal cell body	<0.01	1.66
GO:0044699	single-organism process	non-significant	1
GO:0099080	supramolecular complex	non-significant	1
GO:0005623	cell	non-significant	1
GO:0044422	organelle part	non-significant	1
GO:0006796	phosphate-containing compound metabolic process	non-significant	1
GO:0050780	dopamine receptor binding	<0.01	3.80
GO:0040013	negative regulation of locomotion	non-significant	1
GO:0000793	condensed chromosome	<0.05	1.55
GO:0016746	transferase activity, transferring acyl groups	non-significant	1
GO:0022404	molting cycle process	non-significant	1
GO:0016830	carbon-carbon lyase activity	<0.05	2.14
GO:0006650	glycerophospholipid metabolic process	<0.01	1.98
GO:0043227	membrane-bounded organelle	non-significant	1
GO:0006629	lipid metabolic process	non-significant	1
GO:0032502	developmental process	non-significant	1
GO:0003674	molecular_function	non-significant	1
GO:0043231	intracellular membrane-bounded organelle	non-significant	1
GO:0005575	cellular_component	non-significant	1
GO:1902589	single-organism organelle organization	non-significant	1
GO:0050789	regulation of biological process	non-significant	1
GO:0003779	actin binding	<0.01	1.51
GO:0065009	regulation of molecular function	non-significant	1
GO:0048856	anatomical structure development	non-significant	1
GO:0051271	negative regulation of cellular component movement	<0.01	1.91
GO:0016043	cellular component organization	non-significant	1
GO:0005938	cell cortex	<0.01	1.78
GO:0071944	cell periphery	non-significant	1
GO:0000803	sex chromosome	<0.05	2.74
GO:0016817	hydrolase activity, acting on acid anhydrides	non-significant	1
GO:0050681	androgen receptor binding	<0.01	2.66
GO:0005515	protein binding	non-significant	1
GO:0016787	hydrolase activity	non-significant	1
GO:0051427	hormone receptor binding	non-significant	1
GO:0048468	cell development	non-significant	1
GO:0071704	organic substance metabolic process	non-significant	1
GO:0000904	cell morphogenesis involved in differentiation	<0.01	1.95
GO:0030154	cell differentiation	non-significant	1
GO:0044464	cell part	non-significant	1
GO:0005694	chromosome	non-significant	1
GO:0001664	G-protein coupled receptor binding	non-significant	1
GO:0003777	microtubule motor activity	<0.05	2.53
GO:0009987	cellular process	non-significant	1
GO:0043229	intracellular organelle	non-significant	1
GO:0044877	macromolecular complex binding	non-significant	1
GO:0033043	regulation of organelle organization	non-significant	1
GO:0043085	positive regulation of catalytic activity	non-significant	1
GO:0036477	somatodendritic compartment	non-significant	1
GO:0005634	nucleus	non-significant	1
GO:0044767	single-organism developmental process	non-significant	1
GO:0000228	nuclear chromosome	non-significant	1
GO:0035257	nuclear hormone receptor binding	non-significant	1
GO:0044297	cell body	non-significant	1
GO:0000794	condensed nuclear chromosome	<0.05	2.19
GO:0016408	C-acyltransferase activity	non-significant	2.17
GO:0051128	regulation of cellular component organization	non-significant	1
GO:0040012	regulation of locomotion	non-significant	1
GO:0065007	biological regulation	non-significant	1
GO:0071840	cellular component organization or biogenesis	non-significant	1
