# Supplementary material for: Differential expression of lysine acetylation proteins in gastric cancer treated with a new antitumor agent bioactive peptide chelate selenium
Source: PeerJ. 2023 Jan 17;11:e14384. doi: 10.7717/peerj.14384 (PMC9854375; doi:10.7717/peerj.14384)
Supplement: Data S1 [file peerj-11-14384-s010.zip › Raw Data/KA076TPAc_FC1.5_update_clean/6-Functional_enrichment/MKN_45SvsMKN_45C/Protein domain enrichment.xlsx]

## Sheet: Up
Domain Description	Mapping	Background	All Mapping	All Backgroud	Fold enrichment	Fisher's exact test p value	-log10(P value)	Related Protein
Band 7 domain	4	4	201	1633	8.12	0.000223561	3.65	O75477 O94905 P35232 Q99623
EGF-like domain	5	7	201	1633	5.8	0.000459684	3.34	P00740 O75197 P24043 Q14520 Q16787
High mobility group box domain	5	12	201	1633	3.39	0.0102827	1.99	P26583 P17480 P09429 Q08945 O15347
Zinc finger C2H2-type/integrase DNA-binding domain	5	13	201	1633	3.12	0.0150671	1.82	Q06732 O60281 Q8NI51 Q9UQR1 Q96SE7
Laminin IV	2	2	201	1633	8.12	0.0150841	1.82	P24043 Q16787
Laminin domain II	2	2	201	1633	8.12	0.0150841	1.82	P24043 Q16787
Laminin alpha, domain I	2	2	201	1633	8.12	0.0150841	1.82	P24043 Q16787
Coactivator CBP, KIX domain	2	2	201	1633	8.12	0.0150841	1.82	Q09472 Q92793
Zinc finger, TAZ-type	2	2	201	1633	8.12	0.0150841	1.82	Q09472 Q92793
CBP/p300-type histone acetyltransferase domain	2	2	201	1633	8.12	0.0150841	1.82	Q09472 Q92793
Sushi/SCR/CCP domain	2	2	201	1633	8.12	0.0150841	1.82	P02749 P08174
Laminin G domain	2	2	201	1633	8.12	0.0150841	1.82	P24043 Q16787
Laminin, N-terminal	2	2	201	1633	8.12	0.0150841	1.82	P24043 Q16787
CREB-binding protein/p300, atypical RING domain	2	2	201	1633	8.12	0.0150841	1.82	Q09472 Q92793
Laminin EGF domain	2	2	201	1633	8.12	0.0150841	1.82	P24043 Q16787
Thyroglobulin type-1	2	2	201	1633	8.12	0.0150841	1.82	P18065 P16422
Integrin domain	3	5	201	1633	4.87	0.0152131	1.82	P18564 P23229 P17301
Serine proteases, trypsin domain	3	5	201	1633	4.87	0.0152131	1.82	Q9NRS4 P00740 Q14520
Peptidase S1, PA clan	3	5	201	1633	4.87	0.0152131	1.82	Q9NRS4 P00740 Q14520
Translation protein SH3-like domain	4	9	201	1633	3.61	0.0170102	1.77	Q02878 P61254 P46778 P62917
Zinc finger, C2H2-like	6	19	201	1633	2.57	0.0219815	1.66	Q06732 O60281 Q8NI51 Q9UQR1 Q9H4I2 Q96SE7
Ribosomal protein S5 domain 2-type fold, subgroup	4	11	201	1633	2.95	0.0365282	1.44	P36776 P13639 P62249 P15880
Ribosomal protein L2 domain 2	4	11	201	1633	2.95	0.0365282	1.44	Q02878 P61254 P62917 Q96T88
Nuclear receptor coactivator, interlocking	2	3	201	1633	5.42	0.0415715	1.38	Q09472 Q92793
Integrin alpha-2	2	3	201	1633	5.42	0.0415715	1.38	P23229 P17301

## Sheet: Up Domain2Protein
Domain Description	Fisher's exact test p value	Protein accession	Position	Ratio	Regulated Type	P value	Amino acid	Protein description	Gene name	Localization probability	PEP	Score	Modified sequence	Charge	Mass error [ppm]	MS/MS Count	MKN_45C1	MKN_45C2	MKN_45C3	MKN_45S1	MKN_45S2	MKN_45S3
RNA helicase, DEAD-box type, Q motif	0.225259	Q92841	132	1.541	Up	0.0052759	K	Probable ATP-dependent RNA helicase DDX17 OS=Homo sapiens OX=9606 GN=DDX17 PE=1 SV=2	DDX17	1	0.00344767	52.862	FEK(1)NFYVEHPEVAR	3	-1.4923	1	0.673	0.875	0.724	1.134	1.184	1.184
RNA helicase, DEAD-box type, Q motif	0.225259	Q92841	121	1.577	Up	0.033361	K	Probable ATP-dependent RNA helicase DDX17 OS=Homo sapiens OX=9606 GN=DDX17 PE=1 SV=2	DDX17	1	0.0114423	75.229	K(1)WDLSELPK	3	0.073207	2	0.69	0.668	0.879	1.18	1.164	1.183
RNA helicase, DEAD-box type, Q motif	0.225259	Q8TDD1	667	1.501	Up	0.0015366	K	ATP-dependent RNA helicase DDX54 OS=Homo sapiens OX=9606 GN=DDX54 PE=1 SV=2	DDX54	1	0.0262812	46.643	RQRSGPNRGAK(1)R	2	3.8716	1	0.722	0.767	0.829	1.238	1.103	1.138
RNA helicase, DEAD-box type, Q motif	0.225259	Q7L014	776	2.162	Up	1.93599e-05	K	Probable ATP-dependent RNA helicase DDX46 OS=Homo sapiens OX=9606 GN=DDX46 PE=1 SV=2	DDX46	1	0.0024018	81.92	SSGFSGK(1)GFK	2	-0.073836	1	0.567	0.629	0.581	1.291	1.292	1.258
RNA helicase, DEAD-box type, Q motif	0.225259	P17844	33	1.57	Up	2.1671e-06	K	Probable ATP-dependent RNA helicase DDX5 OS=Homo sapiens OX=9606 GN=DDX5 PE=1 SV=1	DDX5	1	0.0114461	85.533	K(1)FGNPGEK	2	0.64993	1	0.756	0.73	0.76	1.172	1.17	1.184
RNA helicase, DEAD-box type, Q motif	0.225259	P17844	45	1.709	Up	0.00047944	K	Probable ATP-dependent RNA helicase DDX5 OS=Homo sapiens OX=9606 GN=DDX5 PE=1 SV=1	DDX5	1	0.0064221	68.657	K(1)WNLDELPK	3	0.20029	1	0.715	0.73	0.671	1.179	1.31	1.127
Laminin domain II	0.0150841	P24043	3092	1.918	Up	1.50302e-05	K	Laminin subunit alpha-2 OS=Homo sapiens OX=9606 GN=LAMA2 PE=1 SV=4	LAMA2	1	0.0350388	67.385	GCIRSLK(1)LTK	2	3.4243	1	0.661	0.626	0.658	1.283	1.221	1.227
Laminin domain II	0.0150841	Q16787	2135	1.622	Up	3.461e-06	K	Laminin subunit alpha-3 OS=Homo sapiens OX=9606 GN=LAMA3 PE=1 SV=2	LAMA3	1	0.000133898	89.507	SAGK(1)TSLVEEAEK	2	-0.15811	2	0.721	0.727	0.746	1.166	1.178	1.214
Integrin domain	0.0152131	P18564	548	1.991	Up	0.0032991	K	Integrin beta-6 OS=Homo sapiens OX=9606 GN=ITGB6 PE=1 SV=2	ITGB6	1	9.92231e-07	77.037	HK(1)GLLCGGNGDCDCGECVCR	3	-0.47256	1	0.5	0.688	0.699	1.2	1.299	1.258
Integrin domain	0.0152131	P23229	144	3.768	Up	1.57151e-05	K	Integrin alpha-6 OS=Homo sapiens OX=9606 GN=ITGA6 PE=1 SV=5	ITGA6	1	3.1719e-06	130.01	QHVNTK(1)QESR	2	1.0391	2	0.354	0.398	0.382	1.474	1.325	1.474
Integrin domain	0.0152131	P23229	594	2.852	Up	0.0097615	K	Integrin alpha-6 OS=Homo sapiens OX=9606 GN=ITGA6 PE=1 SV=5	ITGA6	1	0.0014851	102.53	YTQELTLK(1)R	2	0.55207	2	0.382	0.524	0.521	1.331	1.345	1.394
Integrin domain	0.0152131	P17301	261	4.97	Up	7.7205e-05	K	Integrin alpha-2 OS=Homo sapiens OX=9606 GN=ITGA2 PE=1 SV=1	ITGA2	1	5.75495e-08	138.89	K(1)YAYSAASGGR	2	-0.52946	1	0.253	0.307	0.334	1.631	1.406	1.406
EGF-like domain	0.000459684	P00740	446	2.291	Up	0.0032782	K	Coagulation factor IX OS=Homo sapiens OX=9606 GN=F9 PE=1 SV=2	F9	1	0.00440376	82.008	YGIYTK(1)VSR	2	-0.90947	1	0.619	0.527	0.554	1.289	1.3	1.305
EGF-like domain	0.000459684	O75197	526	6.771	Up	0.0093419	K	Low-density lipoprotein receptor-related protein 5 OS=Homo sapiens OX=9606 GN=LRP5 PE=1 SV=2	LRP5	1	0.0142367	76.073	TDK(1)IEVINVDGTK	2	2.3659	1	0.196	0.27	0.207	1.517	0.67	2.37
EGF-like domain	0.000459684	P24043	3092	1.918	Up	1.50302e-05	K	Laminin subunit alpha-2 OS=Homo sapiens OX=9606 GN=LAMA2 PE=1 SV=4	LAMA2	1	0.0350388	67.385	GCIRSLK(1)LTK	2	3.4243	1	0.661	0.626	0.658	1.283	1.221	1.227
EGF-like domain	0.000459684	Q14520	173	6.547	Up	3.9393e-06	K	Hyaluronan-binding protein 2 OS=Homo sapiens OX=9606 GN=HABP2 PE=1 SV=1	HABP2	1	4.04891e-11	145.43	SK(1)FTCACPDQFK	3	0.39348	2	0.211	0.229	0.258	1.592	1.456	1.522
EGF-like domain	0.000459684	Q16787	2135	1.622	Up	3.461e-06	K	Laminin subunit alpha-3 OS=Homo sapiens OX=9606 GN=LAMA3 PE=1 SV=2	LAMA3	1	0.000133898	89.507	SAGK(1)TSLVEEAEK	2	-0.15811	2	0.721	0.727	0.746	1.166	1.178	1.214
Laminin alpha, domain I	0.0150841	P24043	3092	1.918	Up	1.50302e-05	K	Laminin subunit alpha-2 OS=Homo sapiens OX=9606 GN=LAMA2 PE=1 SV=4	LAMA2	1	0.0350388	67.385	GCIRSLK(1)LTK	2	3.4243	1	0.661	0.626	0.658	1.283	1.221	1.227
Laminin alpha, domain I	0.0150841	Q16787	2135	1.622	Up	3.461e-06	K	Laminin subunit alpha-3 OS=Homo sapiens OX=9606 GN=LAMA3 PE=1 SV=2	LAMA3	1	0.000133898	89.507	SAGK(1)TSLVEEAEK	2	-0.15811	2	0.721	0.727	0.746	1.166	1.178	1.214
Translation protein SH3-like domain	0.0170102	Q02878	192	1.535	Up	0.00026491	K	60S ribosomal protein L6 OS=Homo sapiens OX=9606 GN=RPL6 PE=1 SV=3	RPL6	1	0.000693341	75.589	THQK(1)FVIATSTK	3	-0.46954	1	0.74	0.814	0.728	1.184	1.162	1.156
Translation protein SH3-like domain	0.0170102	P61254	134	1.568	Up	0.00037638	K	60S ribosomal protein L26 OS=Homo sapiens OX=9606 GN=RPL26 PE=1 SV=1	RPL26	0.995798	0.000775493	81.92	GK(0.996)YK(0.004)EETIEK	3	0.22442	1	0.805	0.735	0.71	1.213	1.158	1.157
Translation protein SH3-like domain	0.0170102	P46778	55	1.674	Up	0.00098052	K	60S ribosomal protein L21 OS=Homo sapiens OX=9606 GN=RPL21 PE=1 SV=2	RPL21	1	0.00221016	70.908	GMPHK(1)CYHGK	4	-0.32018	1	0.73	0.741	0.677	1.302	1.087	1.207
Translation protein SH3-like domain	0.0170102	P62917	46	1.894	Up	1.75293e-05	K	60S ribosomal protein L8 OS=Homo sapiens OX=9606 GN=RPL8 PE=1 SV=2	RPL8	1	0.000128202	96.464	GIVK(1)DIIHDPGR	2	-0.25301	2	0.668	0.643	0.653	1.287	1.189	1.244
Laminin IV	0.0150841	P24043	3092	1.918	Up	1.50302e-05	K	Laminin subunit alpha-2 OS=Homo sapiens OX=9606 GN=LAMA2 PE=1 SV=4	LAMA2	1	0.0350388	67.385	GCIRSLK(1)LTK	2	3.4243	1	0.661	0.626	0.658	1.283	1.221	1.227
Laminin IV	0.0150841	Q16787	2135	1.622	Up	3.461e-06	K	Laminin subunit alpha-3 OS=Homo sapiens OX=9606 GN=LAMA3 PE=1 SV=2	LAMA3	1	0.000133898	89.507	SAGK(1)TSLVEEAEK	2	-0.15811	2	0.721	0.727	0.746	1.166	1.178	1.214
Ubiquitin domain	0.175488	Q8WVY7	65	1.888	Up	0.00026073	K	Ubiquitin-like domain-containing CTD phosphatase 1 OS=Homo sapiens OX=9606 GN=UBLCP1 PE=1 SV=2	UBLCP1	1	0.0191734	88.029	LGALK(1)LK	2	-0.15881	1	0.706	0.594	0.668	1.253	1.254	1.208
Ubiquitin domain	0.175488	Q15459	754	1.678	Up	0.0092791	K	Splicing factor 3A subunit 1 OS=Homo sapiens OX=9606 GN=SF3A1 PE=1 SV=1	SF3A1	1	0.000115335	90.614	IHEATGMPAGK(1)QK	3	1.5095	1	0.66	0.661	0.823	1.204	1.365	1.029
Ubiquitin domain	0.175488	Q96T88	546	1.987	Up	0.0040585	K	E3 ubiquitin-protein ligase UHRF1 OS=Homo sapiens OX=9606 GN=UHRF1 PE=1 SV=1	UHRF1	1	0.000183326	96.059	NSK(1)YAPAEGNR	2	0.1761	1	0.675	0.581	0.638	1.244	1.265	1.255
PDZ domain	0.243007	Q9NRD5	88	2.812	Up	3.5799e-06	K	PRKCA-binding protein OS=Homo sapiens OX=9606 GN=PICK1 PE=1 SV=2	PICK1	1	0.0229749	55.261	VEVAK(1)MIQEVK	2	0.85616	1	0.484	0.504	0.458	1.401	1.307	1.358
PDZ domain	0.243007	Q9UPX8	1174	1.904	Up	0.00047943	K	SH3 and multiple ankyrin repeat domains protein 2 OS=Homo sapiens OX=9606 GN=SHANK2 PE=1 SV=3	SHANK2	1	0.0255254	57.281	MK(1)PIIHK	3	-3.76	1	0.718	0.65	0.589	1.296	1.239	1.192
PDZ domain	0.243007	Q13009	564	2.554	Up	2.264e-05	K	T-lymphoma invasion and metastasis-inducing protein 1 OS=Homo sapiens OX=9606 GN=TIAM1 PE=1 SV=2	TIAM1	1	0.00536023	86.794	LLK(1)SEIK	3	-0.69534	1	0.501	0.52	0.54	1.387	1.234	1.366
Zinc finger, C2H2	0.0889228	Q06732	324	3.511	Up	1.60282e-05	K	Zinc finger protein 33B OS=Homo sapiens OX=9606 GN=ZNF33B PE=1 SV=2	ZNF33B	1	0.0267137	42.947	LCLSQLQK(1)GDK(1)GEK	3	-1.5976	1	0.437	0.378	0.39	1.453	1.367	1.411
Zinc finger, C2H2	0.0889228	Q06732	321	3.511	Up	1.60282e-05	K	Zinc finger protein 33B OS=Homo sapiens OX=9606 GN=ZNF33B PE=1 SV=2	ZNF33B	1	0.0267137	42.947	LCLSQLQK(1)GDK(1)GEK	3	-1.5976	1	0.437	0.378	0.39	1.453	1.367	1.411
Zinc finger, C2H2	0.0889228	O60281	2672	2.381	Up	2.3313e-05	K	Zinc finger protein 292 OS=Homo sapiens OX=9606 GN=ZNF292 PE=1 SV=3	ZNF292	1	0.0187283	78.113	IVLDK(1)NLK	2	-0.44974	1	0.577	0.521	0.552	1.371	1.249	1.309
Zinc finger, C2H2	0.0889228	Q8NI51	335	1.578	Up	0.00022197	K	Transcriptional repressor CTCFL OS=Homo sapiens OX=9606 GN=CTCFL PE=1 SV=2	CTCFL	0.999974	0.0106656	55.314	YK(1)HTHEKPFK	4	1.7238	1	0.752	0.764	0.724	1.237	1.189	1.108
Zinc finger, C2H2	0.0889228	Q9UQR1	211	2.294	Up	2.0082e-05	K	Zinc finger protein 148 OS=Homo sapiens OX=9606 GN=ZNF148 PE=1 SV=2	ZNF148	1	0.0270936	63.816	FIQK(1)YLLQR	2	2.8693	1	0.547	0.593	0.555	1.247	1.282	1.36
Zinc finger, C2H2	0.0889228	Q96SE7	104	2.123	Up	0.00042043	K	Zinc finger protein 347 OS=Homo sapiens OX=9606 GN=ZNF347 PE=1 SV=2	ZNF347	1	0.0239595	58.917	DLLHK(1)GK	3	1.4082	2	0.585	0.679	0.538	1.297	1.298	1.231
Immunoglobulin-like fold	0.208628	P21333	994	1.525	Up	1.9772e-05	K	Filamin-A OS=Homo sapiens OX=9606 GN=FLNA PE=1 SV=4	FLNA	1	0.00346172	85.813	DQEFTVK(1)SK	3	-0.051795	2	0.786	0.743	0.763	1.155	1.183	1.157
Immunoglobulin-like fold	0.208628	P13726	233	2.168	Up	0.00033987	K	Tissue factor OS=Homo sapiens OX=9606 GN=F3 PE=1 SV=1	F3	1	2.77667e-05	95.57	K(1)STDSPVECMGQEK	3	2.065	1	0.588	0.527	0.659	1.34	1.252	1.254
Immunoglobulin-like fold	0.208628	O94916	259	7.661	Up	1.5626e-06	K	Nuclear factor of activated T-cells 5 OS=Homo sapiens OX=9606 GN=NFAT5 PE=1 SV=1	NFAT5	1	0.038802	41.695	AGNGTLENQK(1)GTGVK(1)K	3	2.9694	1	0.192	0.214	0.198	1.463	1.681	1.483
Immunoglobulin-like fold	0.208628	O94916	264	7.661	Up	1.5626e-06	K	Nuclear factor of activated T-cells 5 OS=Homo sapiens OX=9606 GN=NFAT5 PE=1 SV=1	NFAT5	1	0.038802	41.695	AGNGTLENQK(1)GTGVK(1)K	3	2.9694	1	0.192	0.214	0.198	1.463	1.681	1.483
Pyridoxal phosphate-dependent transferase	0.144029	P34897	200	1.553	Up	0.0024569	K	Serine hydroxymethyltransferase, mitochondrial OS=Homo sapiens OX=9606 GN=SHMT2 PE=1 SV=3	SHMT2	1	1.11032e-09	113.54	LNPK(1)TGLIDYNQLALTAR	3	-0.53359	1	0.671	0.753	0.836	1.158	1.146	1.206
Pyridoxal phosphate-dependent transferase	0.144029	P17174	97	1.571	Up	0.0062823	K	Aspartate aminotransferase, cytoplasmic OS=Homo sapiens OX=9606 GN=GOT1 PE=1 SV=3	GOT1	1	0.000526115	69.03	LALGDDSPALK(1)EK	3	4.0464	1	0.768	0.717	0.76	1.092	1.374	1.06
Pyridoxal phosphate-dependent transferase	0.144029	P13196	211	4.276	Up	0.0127581	K	5-aminolevulinate synthase, nonspecific, mitochondrial OS=Homo sapiens OX=9606 GN=ALAS1 PE=1 SV=2	ALAS1	1	0.00116209	113.41	K(1)NDHTYR	3	-0.80736	1	0.461	0.284	0.275	1.49	1.49	1.382
Sushi/SCR/CCP domain	0.0150841	P02749	303	21.341	Up	4.0011e-06	K	Beta-2-glycoprotein 1 OS=Homo sapiens OX=9606 GN=APOH PE=1 SV=3	APOH	1	7.12912e-09	145.31	VSFFCK(1)NK(1)EK	2	-0.45882	1	0.064	0.074	0.091	1.696	1.57	1.621
Sushi/SCR/CCP domain	0.0150841	P02749	301	6.988	Up	4.3035e-08	K	Beta-2-glycoprotein 1 OS=Homo sapiens OX=9606 GN=APOH PE=1 SV=3	APOH	1	7.12912e-09	145.31	VSFFCK(1)NK(1)EK	2	-0.45882	7	0.214	0.222	0.222	1.585	1.496	1.517
Sushi/SCR/CCP domain	0.0150841	P08174	161	4.927	Up	1.8954e-06	K	Complement decay-accelerating factor OS=Homo sapiens OX=9606 GN=CD55 PE=1 SV=4	CD55	1	0.000511591	92.611	K(1)SCPNPGEIR	2	-0.92109	3	0.289	0.285	0.326	1.505	1.493	1.436
Laminin, N-terminal	0.0150841	P24043	3092	1.918	Up	1.50302e-05	K	Laminin subunit alpha-2 OS=Homo sapiens OX=9606 GN=LAMA2 PE=1 SV=4	LAMA2	1	0.0350388	67.385	GCIRSLK(1)LTK	2	3.4243	1	0.661	0.626	0.658	1.283	1.221	1.227
Laminin, N-terminal	0.0150841	Q16787	2135	1.622	Up	3.461e-06	K	Laminin subunit alpha-3 OS=Homo sapiens OX=9606 GN=LAMA3 PE=1 SV=2	LAMA3	1	0.000133898	89.507	SAGK(1)TSLVEEAEK	2	-0.15811	2	0.721	0.727	0.746	1.166	1.178	1.214
Heat shock protein 70kD, peptide-binding domain	0.0643346	Q92598	135	1.659	Up	0.00020381	K	Heat shock protein 105 kDa OS=Homo sapiens OX=9606 GN=HSPH1 PE=1 SV=1	HSPH1	1	1.99598e-06	72.585	K(1)PVTDCVISVPSFFTDAER	3	0.53078	1	0.698	0.742	0.722	1.273	1.184	1.129
Heat shock protein 70kD, peptide-binding domain	0.0643346	Q9Y4L1	991	1.814	Up	0.00105528	K	Hypoxia up-regulated protein 1 OS=Homo sapiens OX=9606 GN=HYOU1 PE=1 SV=1	HYOU1	1	0.0356549	68.657	EQSTGQK(1)R	2	-0.21595	1	0.705	0.586	0.734	1.194	1.25	1.23
Heat shock protein 70kD, peptide-binding domain	0.0643346	Q9Y4L1	537	1.679	Up	0.00189553	K	Hypoxia up-regulated protein 1 OS=Homo sapiens OX=9606 GN=HYOU1 PE=1 SV=1	HYOU1	1	2.35366e-05	105.65	KYPDYESK(1)GIK	3	1.7955	1	0.728	0.644	0.773	1.297	1.201	1.103
Heat shock protein 70kD, peptide-binding domain	0.0643346	P11021	553	1.584	Up	0.00051646	K	Endoplasmic reticulum chaperone BiP OS=Homo sapiens OX=9606 GN=HSPA5 PE=1 SV=2	HSPA5	1	0.0198462	68.915	FAEEDK(1)K	3	0.25072	1	0.739	0.758	0.737	1.273	1.094	1.171
Heat shock protein 70kD, peptide-binding domain	0.0643346	P11021	352	1.593	Up	7.6558e-05	K	Endoplasmic reticulum chaperone BiP OS=Homo sapiens OX=9606 GN=HSPA5 PE=1 SV=2	HSPA5	1	0.000769989	104.22	VLEDSDLK(1)K	3	2.7364	2	0.731	0.73	0.76	1.123	1.214	1.2
Krueppel-associated box	0.0764519	Q06732	324	3.511	Up	1.60282e-05	K	Zinc finger protein 33B OS=Homo sapiens OX=9606 GN=ZNF33B PE=1 SV=2	ZNF33B	1	0.0267137	42.947	LCLSQLQK(1)GDK(1)GEK	3	-1.5976	1	0.437	0.378	0.39	1.453	1.367	1.411
Krueppel-associated box	0.0764519	Q06732	321	3.511	Up	1.60282e-05	K	Zinc finger protein 33B OS=Homo sapiens OX=9606 GN=ZNF33B PE=1 SV=2	ZNF33B	1	0.0267137	42.947	LCLSQLQK(1)GDK(1)GEK	3	-1.5976	1	0.437	0.378	0.39	1.453	1.367	1.411
Krueppel-associated box	0.0764519	Q96SE7	104	2.123	Up	0.00042043	K	Zinc finger protein 347 OS=Homo sapiens OX=9606 GN=ZNF347 PE=1 SV=2	ZNF347	1	0.0239595	58.917	DLLHK(1)GK	3	1.4082	2	0.585	0.679	0.538	1.297	1.298	1.231
Zinc finger, ZZ-type	0.0764519	Q09472	1769	4.035	Up	2.2499e-07	K	Histone acetyltransferase p300 OS=Homo sapiens OX=9606 GN=EP300 PE=1 SV=2	EP300	1	1.89332e-49	208.56	VVQHTK(1)GCK(1)R	2	0.47995	5	0.357	0.351	0.363	1.501	1.405	1.415
Zinc finger, ZZ-type	0.0764519	Q09472	1772	11.928	Up	3.2215e-07	K	Histone acetyltransferase p300 OS=Homo sapiens OX=9606 GN=EP300 PE=1 SV=2	EP300	1	1.89332e-49	208.56	VVQHTK(1)GCK(1)R	2	0.47995	3	0.123	0.136	0.141	1.65	1.565	1.556
Zinc finger, ZZ-type	0.0764519	Q09472	1762	7.585	Up	0.00119748	K	Histone acetyltransferase p300 OS=Homo sapiens OX=9606 GN=EP300 PE=1 SV=2	EP300	1	2.32223e-16	145.52	NANCSLPSCQK(1)MK(1)R	2	-1.3586	2	0.201	0.229	0.18	1.533	1.572	1.522
Zinc finger, ZZ-type	0.0764519	Q09472	1774	3.958	Up	0.0092049	K	Histone acetyltransferase p300 OS=Homo sapiens OX=9606 GN=EP300 PE=1 SV=2	EP300	1	0.000167046	115.33	K(1)TNGGCPICK	3	-1.4801	4	0.287	0.344	0.456	1.437	1.433	1.432
Zinc finger, ZZ-type	0.0764519	Q09472	1704	1.891	Up	5.0177e-07	K	Histone acetyltransferase p300 OS=Homo sapiens OX=9606 GN=EP300 PE=1 SV=2	EP300	1	2.47609e-10	80.688	NHDHK(1)MEK(1)LGLGLDDESNNQQAAATQSPGDSR	4	4.3749	6	0.642	0.664	0.659	1.234	1.257	1.224
Zinc finger, ZZ-type	0.0764519	Q09472	1760	1.885	Up	3.5127e-06	K	Histone acetyltransferase p300 OS=Homo sapiens OX=9606 GN=EP300 PE=1 SV=2	EP300	1	2.32223e-16	145.52	NANCSLPSCQK(1)MK(1)R	2	-1.3586	5	0.642	0.648	0.679	1.223	1.266	1.222
Zinc finger, ZZ-type	0.0764519	Q92793	1811	7.596	Up	0.00094031	K	CREB-binding protein OS=Homo sapiens OX=9606 GN=CREBBP PE=1 SV=3	CREBBP	1	0.00377762	83.182	K(1)TNGGCPVCK	2	0.18561	1	0.185	0.196	0.228	1.546	1.535	1.545
Dbl homology (DH) domain	0.117278	Q13009	564	2.554	Up	2.264e-05	K	T-lymphoma invasion and metastasis-inducing protein 1 OS=Homo sapiens OX=9606 GN=TIAM1 PE=1 SV=2	TIAM1	1	0.00536023	86.794	LLK(1)SEIK	3	-0.69534	1	0.501	0.52	0.54	1.387	1.234	1.366
Dbl homology (DH) domain	0.117278	Q8N1W1	979	2.153	Up	2.4419e-05	K	Rho guanine nucleotide exchange factor 28 OS=Homo sapiens OX=9606 GN=ARHGEF28 PE=1 SV=3	ARHGEF28	1	0.026785	64.265	FQNFIK(1)LR	2	-0.53398	1	0.591	0.56	0.631	1.263	1.306	1.268
Zinc finger, C2H2-like	0.0219815	Q06732	324	3.511	Up	1.60282e-05	K	Zinc finger protein 33B OS=Homo sapiens OX=9606 GN=ZNF33B PE=1 SV=2	ZNF33B	1	0.0267137	42.947	LCLSQLQK(1)GDK(1)GEK	3	-1.5976	1	0.437	0.378	0.39	1.453	1.367	1.411
Zinc finger, C2H2-like	0.0219815	Q06732	321	3.511	Up	1.60282e-05	K	Zinc finger protein 33B OS=Homo sapiens OX=9606 GN=ZNF33B PE=1 SV=2	ZNF33B	1	0.0267137	42.947	LCLSQLQK(1)GDK(1)GEK	3	-1.5976	1	0.437	0.378	0.39	1.453	1.367	1.411
Zinc finger, C2H2-like	0.0219815	O60281	2672	2.381	Up	2.3313e-05	K	Zinc finger protein 292 OS=Homo sapiens OX=9606 GN=ZNF292 PE=1 SV=3	ZNF292	1	0.0187283	78.113	IVLDK(1)NLK	2	-0.44974	1	0.577	0.521	0.552	1.371	1.249	1.309
Zinc finger, C2H2-like	0.0219815	Q8NI51	335	1.578	Up	0.00022197	K	Transcriptional repressor CTCFL OS=Homo sapiens OX=9606 GN=CTCFL PE=1 SV=2	CTCFL	0.999974	0.0106656	55.314	YK(1)HTHEKPFK	4	1.7238	1	0.752	0.764	0.724	1.237	1.189	1.108
Zinc finger, C2H2-like	0.0219815	Q9UQR1	211	2.294	Up	2.0082e-05	K	Zinc finger protein 148 OS=Homo sapiens OX=9606 GN=ZNF148 PE=1 SV=2	ZNF148	1	0.0270936	63.816	FIQK(1)YLLQR	2	2.8693	1	0.547	0.593	0.555	1.247	1.282	1.36
Zinc finger, C2H2-like	0.0219815	Q9H4I2	188	11.239	Up	0.0058964	K	Zinc fingers and homeoboxes protein 3 OS=Homo sapiens OX=9606 GN=ZHX3 PE=1 SV=3	ZHX3	1	0.0421836	45.68	TPIMK(1)IMK	3	-3.4428	1	0.068	0.168	0.19	1.914	2.097	0.777
Zinc finger, C2H2-like	0.0219815	Q96SE7	104	2.123	Up	0.00042043	K	Zinc finger protein 347 OS=Homo sapiens OX=9606 GN=ZNF347 PE=1 SV=2	ZNF347	1	0.0239595	58.917	DLLHK(1)GK	3	1.4082	2	0.585	0.679	0.538	1.297	1.298	1.231
Integrin alpha-2	0.0415715	P23229	144	3.768	Up	1.57151e-05	K	Integrin alpha-6 OS=Homo sapiens OX=9606 GN=ITGA6 PE=1 SV=5	ITGA6	1	3.1719e-06	130.01	QHVNTK(1)QESR	2	1.0391	2	0.354	0.398	0.382	1.474	1.325	1.474
Integrin alpha-2	0.0415715	P23229	594	2.852	Up	0.0097615	K	Integrin alpha-6 OS=Homo sapiens OX=9606 GN=ITGA6 PE=1 SV=5	ITGA6	1	0.0014851	102.53	YTQELTLK(1)R	2	0.55207	2	0.382	0.524	0.521	1.331	1.345	1.394
Integrin alpha-2	0.0415715	P17301	261	4.97	Up	7.7205e-05	K	Integrin alpha-2 OS=Homo sapiens OX=9606 GN=ITGA2 PE=1 SV=1	ITGA2	1	5.75495e-08	138.89	K(1)YAYSAASGGR	2	-0.52946	1	0.253	0.307	0.334	1.631	1.406	1.406
Laminin EGF domain	0.0150841	P24043	3092	1.918	Up	1.50302e-05	K	Laminin subunit alpha-2 OS=Homo sapiens OX=9606 GN=LAMA2 PE=1 SV=4	LAMA2	1	0.0350388	67.385	GCIRSLK(1)LTK	2	3.4243	1	0.661	0.626	0.658	1.283	1.221	1.227
Laminin EGF domain	0.0150841	Q16787	2135	1.622	Up	3.461e-06	K	Laminin subunit alpha-3 OS=Homo sapiens OX=9606 GN=LAMA3 PE=1 SV=2	LAMA3	1	0.000133898	89.507	SAGK(1)TSLVEEAEK	2	-0.15811	2	0.721	0.727	0.746	1.166	1.178	1.214
High mobility group box domain	0.0102827	P26583	3	2.956	Up	1.481e-06	K	High mobility group protein B2 OS=Homo sapiens OX=9606 GN=HMGB2 PE=1 SV=2	HMGB2	0.999989	0.00434355	72.928	GK(1)GDPNKPR	3	-2.3564	2	0.457	0.487	0.444	1.378	1.343	1.382
High mobility group box domain	0.0102827	P17480	384	2.344	Up	9.0789e-07	K	Nucleolar transcription factor 1 OS=Homo sapiens OX=9606 GN=UBTF PE=1 SV=1	UBTF	1	0.0263718	91.906	MLNINK(1)K	2	-1.1699	1	0.56	0.552	0.558	1.343	1.257	1.315
High mobility group box domain	0.0102827	P09429	90	1.761	Up	0.000121985	K	High mobility group protein B1 OS=Homo sapiens OX=9606 GN=HMGB1 PE=1 SV=3	HMGB1	1	0.014499	80.688	FK(1)DPNAPK	2	-0.291	2	0.677	0.691	0.704	1.289	1.223	1.136
High mobility group box domain	0.0102827	Q08945	364	1.871	Up	2.0305e-05	K	FACT complex subunit SSRP1 OS=Homo sapiens OX=9606 GN=SSRP1 PE=1 SV=1	SSRP1	1	0.00016397	84.479	GFIYVHK(1)PPVHIR	4	-0.78074	1	0.635	0.674	0.67	1.212	1.208	1.282
High mobility group box domain	0.0102827	O15347	161	1.908	Up	1.7514e-05	K	High mobility group protein B3 OS=Homo sapiens OX=9606 GN=HMGB3 PE=1 SV=4	HMGB3	1	0.0120205	83.862	DVADYK(1)SK	2	-0.43322	1	0.626	0.65	0.676	1.259	1.256	1.209
Translation protein, beta-barrel domain	0.102194	P39023	66	1.637	Up	1.8678e-05	K	60S ribosomal protein L3 OS=Homo sapiens OX=9606 GN=RPL3 PE=1 SV=2	RPL3	1	0.0020035	71.153	EVDRPGSK(1)VNK	3	-0.11062	1	0.705	0.753	0.721	1.174	1.195	1.199
Translation protein, beta-barrel domain	0.102194	P39023	115	1.601	Up	0.00150122	K	60S ribosomal protein L3 OS=Homo sapiens OX=9606 GN=RPL3 PE=1 SV=2	RPL3	1	0.000290809	84.734	TVFAEHISDECK(1)R	3	-0.2477	1	0.682	0.738	0.796	1.244	1.216	1.088
Translation protein, beta-barrel domain	0.102194	P13639	32	1.652	Up	0.0028208	K	Elongation factor 2 OS=Homo sapiens OX=9606 GN=EEF2 PE=1 SV=4	EEF2	1	0.000910029	50.858	NMSVIAHVDHGK(1)STLTDSLVCK	4	-0.77941	1	0.655	0.728	0.777	1.058	1.229	1.282
Translation protein, beta-barrel domain	0.102194	P09001	235	2.005	Up	0.00074339	K	39S ribosomal protein L3, mitochondrial OS=Homo sapiens OX=9606 GN=MRPL3 PE=1 SV=1	MRPL3	1	7.32746e-11	124.42	GQPATHGQTK(1)THR	3	-0.88038	2	0.604	0.565	0.712	1.324	1.19	1.258
Translation protein, beta-barrel domain	0.102194	O00178	565	1.607	Up	9.6537e-05	K	GTP-binding protein 1 OS=Homo sapiens OX=9606 GN=GTPBP1 PE=1 SV=3	GTPBP1	1	0.034186	60.167	TK(1)AVGTITK	2	-0.56959	1	0.722	0.769	0.717	1.19	1.139	1.22
Zinc finger, TAZ-type	0.0150841	Q09472	1769	4.035	Up	2.2499e-07	K	Histone acetyltransferase p300 OS=Homo sapiens OX=9606 GN=EP300 PE=1 SV=2	EP300	1	1.89332e-49	208.56	VVQHTK(1)GCK(1)R	2	0.47995	5	0.357	0.351	0.363	1.501	1.405	1.415
Zinc finger, TAZ-type	0.0150841	Q09472	1772	11.928	Up	3.2215e-07	K	Histone acetyltransferase p300 OS=Homo sapiens OX=9606 GN=EP300 PE=1 SV=2	EP300	1	1.89332e-49	208.56	VVQHTK(1)GCK(1)R	2	0.47995	3	0.123	0.136	0.141	1.65	1.565	1.556
Zinc finger, TAZ-type	0.0150841	Q09472	1762	7.585	Up	0.00119748	K	Histone acetyltransferase p300 OS=Homo sapiens OX=9606 GN=EP300 PE=1 SV=2	EP300	1	2.32223e-16	145.52	NANCSLPSCQK(1)MK(1)R	2	-1.3586	2	0.201	0.229	0.18	1.533	1.572	1.522
Zinc finger, TAZ-type	0.0150841	Q09472	1774	3.958	Up	0.0092049	K	Histone acetyltransferase p300 OS=Homo sapiens OX=9606 GN=EP300 PE=1 SV=2	EP300	1	0.000167046	115.33	K(1)TNGGCPICK	3	-1.4801	4	0.287	0.344	0.456	1.437	1.433	1.432
Zinc finger, TAZ-type	0.0150841	Q09472	1704	1.891	Up	5.0177e-07	K	Histone acetyltransferase p300 OS=Homo sapiens OX=9606 GN=EP300 PE=1 SV=2	EP300	1	2.47609e-10	80.688	NHDHK(1)MEK(1)LGLGLDDESNNQQAAATQSPGDSR	4	4.3749	6	0.642	0.664	0.659	1.234	1.257	1.224
Zinc finger, TAZ-type	0.0150841	Q09472	1760	1.885	Up	3.5127e-06	K	Histone acetyltransferase p300 OS=Homo sapiens OX=9606 GN=EP300 PE=1 SV=2	EP300	1	2.32223e-16	145.52	NANCSLPSCQK(1)MK(1)R	2	-1.3586	5	0.642	0.648	0.679	1.223	1.266	1.222
Zinc finger, TAZ-type	0.0150841	Q92793	1811	7.596	Up	0.00094031	K	CREB-binding protein OS=Homo sapiens OX=9606 GN=CREBBP PE=1 SV=3	CREBBP	1	0.00377762	83.182	K(1)TNGGCPVCK	2	0.18561	1	0.185	0.196	0.228	1.546	1.535	1.545
Ribosomal protein L2 domain 2	0.0365282	Q02878	192	1.535	Up	0.00026491	K	60S ribosomal protein L6 OS=Homo sapiens OX=9606 GN=RPL6 PE=1 SV=3	RPL6	1	0.000693341	75.589	THQK(1)FVIATSTK	3	-0.46954	1	0.74	0.814	0.728	1.184	1.162	1.156
Ribosomal protein L2 domain 2	0.0365282	P61254	134	1.568	Up	0.00037638	K	60S ribosomal protein L26 OS=Homo sapiens OX=9606 GN=RPL26 PE=1 SV=1	RPL26	0.995798	0.000775493	81.92	GK(0.996)YK(0.004)EETIEK	3	0.22442	1	0.805	0.735	0.71	1.213	1.158	1.157
Ribosomal protein L2 domain 2	0.0365282	P62917	46	1.894	Up	1.75293e-05	K	60S ribosomal protein L8 OS=Homo sapiens OX=9606 GN=RPL8 PE=1 SV=2	RPL8	1	0.000128202	96.464	GIVK(1)DIIHDPGR	2	-0.25301	2	0.668	0.643	0.653	1.287	1.189	1.244
Ribosomal protein L2 domain 2	0.0365282	Q96T88	546	1.987	Up	0.0040585	K	E3 ubiquitin-protein ligase UHRF1 OS=Homo sapiens OX=9606 GN=UHRF1 PE=1 SV=1	UHRF1	1	0.000183326	96.059	NSK(1)YAPAEGNR	2	0.1761	1	0.675	0.581	0.638	1.244	1.265	1.255
Aminotransferase, class I/classII	0.0764519	P17174	97	1.571	Up	0.0062823	K	Aspartate aminotransferase, cytoplasmic OS=Homo sapiens OX=9606 GN=GOT1 PE=1 SV=3	GOT1	1	0.000526115	69.03	LALGDDSPALK(1)EK	3	4.0464	1	0.768	0.717	0.76	1.092	1.374	1.06
Aminotransferase, class I/classII	0.0764519	P13196	211	4.276	Up	0.0127581	K	5-aminolevulinate synthase, nonspecific, mitochondrial OS=Homo sapiens OX=9606 GN=ALAS1 PE=1 SV=2	ALAS1	1	0.00116209	113.41	K(1)NDHTYR	3	-0.80736	1	0.461	0.284	0.275	1.49	1.49	1.382
Serine proteases, trypsin domain	0.0152131	Q9NRS4	249	1.837	Up	2.0037e-05	K	Transmembrane protease serine 4 OS=Homo sapiens OX=9606 GN=TMPRSS4 PE=1 SV=2	TMPRSS4	1	0.00432063	74.173	K(1)HTDVFNWK	3	-0.09216	1	0.682	0.664	0.659	1.182	1.219	1.283
Serine proteases, trypsin domain	0.0152131	P00740	446	2.291	Up	0.0032782	K	Coagulation factor IX OS=Homo sapiens OX=9606 GN=F9 PE=1 SV=2	F9	1	0.00440376	82.008	YGIYTK(1)VSR	2	-0.90947	1	0.619	0.527	0.554	1.289	1.3	1.305
Serine proteases, trypsin domain	0.0152131	Q14520	173	6.547	Up	3.9393e-06	K	Hyaluronan-binding protein 2 OS=Homo sapiens OX=9606 GN=HABP2 PE=1 SV=1	HABP2	1	4.04891e-11	145.43	SK(1)FTCACPDQFK	3	0.39348	2	0.211	0.229	0.258	1.592	1.456	1.522
Thioredoxin domain	0.27821	Q15084	368	1.539	Up	1.70414e-05	K	Protein disulfide-isomerase A6 OS=Homo sapiens OX=9606 GN=PDIA6 PE=1 SV=1	PDIA6	1	0.0107878	97.798	MK(1)FALLK	2	-0.72228	1	0.752	0.78	0.746	1.188	1.148	1.169
Thioredoxin domain	0.27821	P30101	494	1.633	Up	0.00061616	K	Protein disulfide-isomerase A3 OS=Homo sapiens OX=9606 GN=PDIA3 PE=1 SV=4	PDIA3	1	1.11552e-22	158.91	EATNPPVIQEEK(1)PK	2	-0.21724	3	0.713	0.703	0.767	1.119	1.287	1.158
Thioredoxin domain	0.27821	P30041	215	1.533	Up	0.000142773	K	Peroxiredoxin-6 OS=Homo sapiens OX=9606 GN=PRDX6 PE=1 SV=3	PRDX6	1	0.0237747	81.296	ELPSGK(1)K	3	-1.5292	2	0.803	0.738	0.744	1.195	1.168	1.139
EGF-like calcium-binding domain	0.0764519	P00740	446	2.291	Up	0.0032782	K	Coagulation factor IX OS=Homo sapiens OX=9606 GN=F9 PE=1 SV=2	F9	1	0.00440376	82.008	YGIYTK(1)VSR	2	-0.90947	1	0.619	0.527	0.554	1.289	1.3	1.305
EGF-like calcium-binding domain	0.0764519	Q14520	173	6.547	Up	3.9393e-06	K	Hyaluronan-binding protein 2 OS=Homo sapiens OX=9606 GN=HABP2 PE=1 SV=1	HABP2	1	4.04891e-11	145.43	SK(1)FTCACPDQFK	3	0.39348	2	0.211	0.229	0.258	1.592	1.456	1.522
Zinc finger C2H2-type/integrase DNA-binding domain	0.0150671	Q06732	324	3.511	Up	1.60282e-05	K	Zinc finger protein 33B OS=Homo sapiens OX=9606 GN=ZNF33B PE=1 SV=2	ZNF33B	1	0.0267137	42.947	LCLSQLQK(1)GDK(1)GEK	3	-1.5976	1	0.437	0.378	0.39	1.453	1.367	1.411
Zinc finger C2H2-type/integrase DNA-binding domain	0.0150671	Q06732	321	3.511	Up	1.60282e-05	K	Zinc finger protein 33B OS=Homo sapiens OX=9606 GN=ZNF33B PE=1 SV=2	ZNF33B	1	0.0267137	42.947	LCLSQLQK(1)GDK(1)GEK	3	-1.5976	1	0.437	0.378	0.39	1.453	1.367	1.411
Zinc finger C2H2-type/integrase DNA-binding domain	0.0150671	O60281	2672	2.381	Up	2.3313e-05	K	Zinc finger protein 292 OS=Homo sapiens OX=9606 GN=ZNF292 PE=1 SV=3	ZNF292	1	0.0187283	78.113	IVLDK(1)NLK	2	-0.44974	1	0.577	0.521	0.552	1.371	1.249	1.309
Zinc finger C2H2-type/integrase DNA-binding domain	0.0150671	Q8NI51	335	1.578	Up	0.00022197	K	Transcriptional repressor CTCFL OS=Homo sapiens OX=9606 GN=CTCFL PE=1 SV=2	CTCFL	0.999974	0.0106656	55.314	YK(1)HTHEKPFK	4	1.7238	1	0.752	0.764	0.724	1.237	1.189	1.108
Zinc finger C2H2-type/integrase DNA-binding domain	0.0150671	Q9UQR1	211	2.294	Up	2.0082e-05	K	Zinc finger protein 148 OS=Homo sapiens OX=9606 GN=ZNF148 PE=1 SV=2	ZNF148	1	0.0270936	63.816	FIQK(1)YLLQR	2	2.8693	1	0.547	0.593	0.555	1.247	1.282	1.36
Zinc finger C2H2-type/integrase DNA-binding domain	0.0150671	Q96SE7	104	2.123	Up	0.00042043	K	Zinc finger protein 347 OS=Homo sapiens OX=9606 GN=ZNF347 PE=1 SV=2	ZNF347	1	0.0239595	58.917	DLLHK(1)GK	3	1.4082	2	0.585	0.679	0.538	1.297	1.298	1.231
Nuclear receptor coactivator, interlocking	0.0415715	Q09472	1769	4.035	Up	2.2499e-07	K	Histone acetyltransferase p300 OS=Homo sapiens OX=9606 GN=EP300 PE=1 SV=2	EP300	1	1.89332e-49	208.56	VVQHTK(1)GCK(1)R	2	0.47995	5	0.357	0.351	0.363	1.501	1.405	1.415
Nuclear receptor coactivator, interlocking	0.0415715	Q09472	1772	11.928	Up	3.2215e-07	K	Histone acetyltransferase p300 OS=Homo sapiens OX=9606 GN=EP300 PE=1 SV=2	EP300	1	1.89332e-49	208.56	VVQHTK(1)GCK(1)R	2	0.47995	3	0.123	0.136	0.141	1.65	1.565	1.556
Nuclear receptor coactivator, interlocking	0.0415715	Q09472	1762	7.585	Up	0.00119748	K	Histone acetyltransferase p300 OS=Homo sapiens OX=9606 GN=EP300 PE=1 SV=2	EP300	1	2.32223e-16	145.52	NANCSLPSCQK(1)MK(1)R	2	-1.3586	2	0.201	0.229	0.18	1.533	1.572	1.522
Nuclear receptor coactivator, interlocking	0.0415715	Q09472	1774	3.958	Up	0.0092049	K	Histone acetyltransferase p300 OS=Homo sapiens OX=9606 GN=EP300 PE=1 SV=2	EP300	1	0.000167046	115.33	K(1)TNGGCPICK	3	-1.4801	4	0.287	0.344	0.456	1.437	1.433	1.432
Nuclear receptor coactivator, interlocking	0.0415715	Q09472	1704	1.891	Up	5.0177e-07	K	Histone acetyltransferase p300 OS=Homo sapiens OX=9606 GN=EP300 PE=1 SV=2	EP300	1	2.47609e-10	80.688	NHDHK(1)MEK(1)LGLGLDDESNNQQAAATQSPGDSR	4	4.3749	6	0.642	0.664	0.659	1.234	1.257	1.224
Nuclear receptor coactivator, interlocking	0.0415715	Q09472	1760	1.885	Up	3.5127e-06	K	Histone acetyltransferase p300 OS=Homo sapiens OX=9606 GN=EP300 PE=1 SV=2	EP300	1	2.32223e-16	145.52	NANCSLPSCQK(1)MK(1)R	2	-1.3586	5	0.642	0.648	0.679	1.223	1.266	1.222
Nuclear receptor coactivator, interlocking	0.0415715	Q92793	1811	7.596	Up	0.00094031	K	CREB-binding protein OS=Homo sapiens OX=9606 GN=CREBBP PE=1 SV=3	CREBBP	1	0.00377762	83.182	K(1)TNGGCPVCK	2	0.18561	1	0.185	0.196	0.228	1.546	1.535	1.545
Histone H2A/H2B/H3	0.197991	Q96KK5	37	1.556	Up	0.00027896	K	Histone H2A type 1-H OS=Homo sapiens OX=9606 GN=HIST1H2AH PE=1 SV=3	HIST1H2AH	1	0.012122	96.311	K(1)GNYAER	2	0.80708	1	0.728	0.743	0.79	1.238	1.142	1.138
Histone H2A/H2B/H3	0.197991	Q96KK5	96	1.532	Up	0.000135907	K	Histone H2A type 1-H OS=Homo sapiens OX=9606 GN=HIST1H2AH PE=1 SV=3	HIST1H2AH	1	3.40253e-08	141.58	NDEELNK(1)LLGK	2	-0.23047	2	0.728	0.792	0.764	1.153	1.204	1.141
Histone H2A/H2B/H3	0.197991	Q96KK5	126	1.639	Up	7.7928e-05	K	Histone H2A type 1-H OS=Homo sapiens OX=9606 GN=HIST1H2AH PE=1 SV=3	HIST1H2AH	1	0.00072571	91.318	TESHHK(1)AK	3	0.69454	6	0.726	0.693	0.76	1.222	1.176	1.174
Histone H2A/H2B/H3	0.197991	Q71DI3	19	1.533	Up	0.034541	K	Histone H3.2 OS=Homo sapiens OX=9606 GN=HIST2H3A PE=1 SV=3	HIST2H3A	1	2.45577e-18	167.09	STGGK(1)APRK(1)QLATK(1)AAR	2	0.22427	41	0.669	0.886	0.726	1.238	0.937	1.322
Histone H2A/H2B/H3	0.197991	Q71DI3	10	1.777	Up	3.3362e-06	K	Histone H3.2 OS=Homo sapiens OX=9606 GN=HIST2H3A PE=1 SV=3	HIST2H3A	1	0.00024356	111.61	QTARK(1)STGGK(1)APR	2	0.94869	19	0.696	0.688	0.673	1.253	1.186	1.216
Histone H2A/H2B/H3	0.197991	P0C0S5	8	2.197	Up	4.9094e-07	K	Histone H2A.Z OS=Homo sapiens OX=9606 GN=H2AZ1 PE=1 SV=2	H2AZ1	1	2.41356e-07	111.64	AGK(1)DSGK(1)AK(1)TK	2	0.79948	12	0.591	0.582	0.583	1.323	1.257	1.278
Histone H2A/H2B/H3	0.197991	P0C0S5	12	2.225	Up	3.9617e-07	K	Histone H2A.Z OS=Homo sapiens OX=9606 GN=H2AZ1 PE=1 SV=2	H2AZ1	1	2.41356e-07	111.64	AGK(1)DSGK(1)AK(1)TK	2	0.79948	10	0.585	0.579	0.575	1.326	1.264	1.279
Histone H2A/H2B/H3	0.197991	P0C0S5	5	1.669	Up	5.8561e-05	K	Histone H2A.Z OS=Homo sapiens OX=9606 GN=H2AZ1 PE=1 SV=2	H2AZ1	1	2.41356e-07	111.64	AGGK(1)AGK(1)DSGK(1)AK(1)TK	2	0.11281	10	0.749	0.714	0.689	1.227	1.164	1.201
Histone H2A/H2B/H3	0.197991	P0C0S5	14	2.729	Up	2.1717e-06	K	Histone H2A.Z OS=Homo sapiens OX=9606 GN=H2AZ1 PE=1 SV=2	H2AZ1	1	2.41356e-07	106.57	AGK(1)DSGK(1)AK(1)TK	2	0.79948	4	0.511	0.491	0.48	1.402	1.295	1.348
Histone H2A/H2B/H3	0.197991	Q71UI9	8	1.776	Up	7.1996e-08	K	Histone H2A.V OS=Homo sapiens OX=9606 GN=H2AFV PE=1 SV=3	H2AFV	1	5.25348e-06	111.64	AGK(1)DSGK(1)AK(1)AK	2	0.56256	10	0.682	0.683	0.692	1.231	1.214	1.209
Histone H2A/H2B/H3	0.197991	Q71UI9	12	1.771	Up	4.7604e-08	K	Histone H2A.V OS=Homo sapiens OX=9606 GN=H2AFV PE=1 SV=3	H2AFV	1	5.25348e-06	111.64	AGK(1)DSGK(1)AK(1)AK	2	0.56256	8	0.684	0.688	0.689	1.228	1.219	1.203
Histone H2A/H2B/H3	0.197991	Q71UI9	14	1.84	Up	6.056e-07	K	Histone H2A.V OS=Homo sapiens OX=9606 GN=H2AFV PE=1 SV=3	H2AFV	1	0.00142022	96.464	AGK(1)DSGK(1)AK(1)AK	2	0.56256	2	0.675	0.674	0.655	1.23	1.211	1.247
FAD/NAD(P)-binding domain	0.123734	P43304	634	1.556	Up	0.00122119	K	Glycerol-3-phosphate dehydrogenase, mitochondrial OS=Homo sapiens OX=9606 GN=GPD2 PE=1 SV=3	GPD2	1	0.00240216	76.943	FHK(1)FDADQK	3	1.1569	1	0.676	0.802	0.78	1.142	1.189	1.182
FAD/NAD(P)-binding domain	0.123734	Q9Y2Z2	236	1.819	Up	1.5014e-06	K	Protein MTO1 homolog, mitochondrial OS=Homo sapiens OX=9606 GN=MTO1 PE=1 SV=2	MTO1	1	0.0374859	67.334	LK(1)TGTPPR	2	-1.5104	1	0.685	0.675	0.662	1.254	1.201	1.224
FAD/NAD(P)-binding domain	0.123734	P31040	250	1.834	Up	3.6211e-05	K	Succinate dehydrogenase [ubiquinone] flavoprotein subunit, mitochondrial OS=Homo sapiens OX=9606 GN=SDHA PE=1 SV=2	SDHA	1	4.99908e-10	121.48	AK(1)NTVVATGGYGR	2	-0.32717	1	0.651	0.652	0.705	1.211	1.212	1.26
FAD/NAD(P)-binding domain	0.123734	O95831	518	1.536	Up	0.00075992	K	Apoptosis-inducing factor 1, mitochondrial OS=Homo sapiens OX=9606 GN=AIFM1 PE=1 SV=1	AIFM1	1	5.47123e-15	123.42	ATAQDNPK(1)SATEQSGTGIR	3	1.6671	1	0.756	0.746	0.778	1.17	1.076	1.255
Immunoglobulin E-set	0.144029	P21333	994	1.525	Up	1.9772e-05	K	Filamin-A OS=Homo sapiens OX=9606 GN=FLNA PE=1 SV=4	FLNA	1	0.00346172	85.813	DQEFTVK(1)SK	3	-0.051795	2	0.786	0.743	0.763	1.155	1.183	1.157
Immunoglobulin E-set	0.144029	P52565	141	1.57	Up	1.6764e-06	K	Rho GDP-dissociation inhibitor 1 OS=Homo sapiens OX=9606 GN=ARHGDIA PE=1 SV=3	ARHGDIA	1	4.39749e-58	222.45	IDK(1)TDYMVGSYGPR	3	-0.56445	5	0.76	0.752	0.735	1.193	1.165	1.169
Immunoglobulin E-set	0.144029	O94916	259	7.661	Up	1.5626e-06	K	Nuclear factor of activated T-cells 5 OS=Homo sapiens OX=9606 GN=NFAT5 PE=1 SV=1	NFAT5	1	0.038802	41.695	AGNGTLENQK(1)GTGVK(1)K	3	2.9694	1	0.192	0.214	0.198	1.463	1.681	1.483
Immunoglobulin E-set	0.144029	O94916	264	7.661	Up	1.5626e-06	K	Nuclear factor of activated T-cells 5 OS=Homo sapiens OX=9606 GN=NFAT5 PE=1 SV=1	NFAT5	1	0.038802	41.695	AGNGTLENQK(1)GTGVK(1)K	3	2.9694	1	0.192	0.214	0.198	1.463	1.681	1.483
Laminin G domain	0.0150841	P24043	3092	1.918	Up	1.50302e-05	K	Laminin subunit alpha-2 OS=Homo sapiens OX=9606 GN=LAMA2 PE=1 SV=4	LAMA2	1	0.0350388	67.385	GCIRSLK(1)LTK	2	3.4243	1	0.661	0.626	0.658	1.283	1.221	1.227
Laminin G domain	0.0150841	Q16787	2135	1.622	Up	3.461e-06	K	Laminin subunit alpha-3 OS=Homo sapiens OX=9606 GN=LAMA3 PE=1 SV=2	LAMA3	1	0.000133898	89.507	SAGK(1)TSLVEEAEK	2	-0.15811	2	0.721	0.727	0.746	1.166	1.178	1.214
Band 7 domain	0.000223561	O75477	286	1.631	Up	0.00032495	K	Erlin-1 OS=Homo sapiens OX=9606 GN=ERLIN1 PE=1 SV=2	ERLIN1	1	0.010633	57.785	LTPEYLELK(1)K	3	0.42591	1	0.709	0.71	0.764	1.106	1.233	1.221
Band 7 domain	0.000223561	O94905	287	1.947	Up	0.000141126	K	Erlin-2 OS=Homo sapiens OX=9606 GN=ERLIN2 PE=1 SV=1	ERLIN2	1	0.00766576	78.342	YK(1)AIASNSK	2	0.25171	1	0.588	0.669	0.666	1.295	1.242	1.207
Band 7 domain	0.000223561	P35232	202	1.61	Up	6.4106e-05	K	Prohibitin OS=Homo sapiens OX=9606 GN=PHB PE=1 SV=1	PHB	1	8.49153e-05	104.22	FVVEK(1)AEQQK	3	1.0761	1	0.727	0.772	0.707	1.186	1.162	1.203
Band 7 domain	0.000223561	Q99623	296	2.159	Up	1.93966e-05	K	Prohibitin-2 OS=Homo sapiens OX=9606 GN=PHB2 PE=1 SV=2	PHB2	1	0.0114077	74.841	GSDSLIK(1)GK	2	0.45945	1	0.558	0.601	0.619	1.273	1.305	1.261
Band 7 domain	0.000223561	Q99623	216	1.59	Up	0.000140435	K	Prohibitin-2 OS=Homo sapiens OX=9606 GN=PHB2 PE=1 SV=2	PHB2	1	0.000626104	118.28	AQFLVEK(1)AK	3	0.30393	2	0.778	0.746	0.704	1.199	1.198	1.146
Thyroglobulin type-1	0.0150841	P18065	207	5.699	Up	4.9835e-07	K	Insulin-like growth factor-binding protein 2 OS=Homo sapiens OX=9606 GN=IGFBP2 PE=1 SV=2	IGFBP2	1	0.00370776	54.343	GGK(1)HHLGLEEPK	4	0.020273	1	0.27	0.255	0.265	1.49	1.426	1.586
Thyroglobulin type-1	0.0150841	P18065	216	5.711	Up	2.5698e-06	K	Insulin-like growth factor-binding protein 2 OS=Homo sapiens OX=9606 GN=IGFBP2 PE=1 SV=2	IGFBP2	1	0.000564305	85.676	HHLGLEEPK(1)K	4	-0.036363	1	0.289	0.25	0.25	1.503	1.444	1.559
Thyroglobulin type-1	0.0150841	P16422	106	1.604	Up	9.7064e-05	K	Epithelial cell adhesion molecule OS=Homo sapiens OX=9606 GN=EPCAM PE=1 SV=2	EPCAM	1	1.06393e-16	97.771	AKPEGALQNNDGLYDPDCDESGLFK(1)AK	4	-0.73346	3	0.778	0.711	0.724	1.211	1.164	1.175
Thyroglobulin type-1	0.0150841	P16422	160	10.663	Up	1.6533e-07	K	Epithelial cell adhesion molecule OS=Homo sapiens OX=9606 GN=EPCAM PE=1 SV=2	EPCAM	1	0.000107872	110.08	EKPYDSK(1)SLR	2	-0.057166	2	0.152	0.147	0.146	1.691	1.532	1.522
THIF-type NAD/FAD binding fold	0.162072	Q9UBE0	32	1.782	Up	0.00021626	K	SUMO-activating enzyme subunit 1 OS=Homo sapiens OX=9606 GN=SAE1 PE=1 SV=1	SAE1	1	0.0171974	70.056	LWGLEAQK(1)R	2	1.3447	1	0.634	0.717	0.701	1.245	1.252	1.16
THIF-type NAD/FAD binding fold	0.162072	Q13564	207	1.787	Up	0.000102642	K	NEDD8-activating enzyme E1 regulatory subunit OS=Homo sapiens OX=9606 GN=NAE1 PE=1 SV=1	NAE1	1	0.000348443	78.505	K(1)DHSHTPWIVIIAK	4	1.716	1	0.714	0.638	0.696	1.222	1.184	1.254
ATPase, AAA-type, core	0.0601336	Q9NVI7	165	1.985	Up	0.0004845	K	ATPase family AAA domain-containing protein 3A OS=Homo sapiens OX=9606 GN=ATAD3A PE=1 SV=2	ATAD3A	1	0.00698013	92.538	K(1)TLSEETR	2	-0.5115	1	0.56	0.7	0.634	1.294	1.234	1.232
ATPase, AAA-type, core	0.0601336	P62333	206	2.136	Up	0.00048094	K	26S proteasome regulatory subunit 10B OS=Homo sapiens OX=9606 GN=PSMC6 PE=1 SV=1	PSMC6	1	0.000150997	83.37	VVSSSIVDK(1)YIGESAR	3	-0.50553	1	0.626	0.649	0.518	1.227	1.325	1.278
ATPase, AAA-type, core	0.0601336	P62333	322	1.784	Up	0.040963	K	26S proteasome regulatory subunit 10B OS=Homo sapiens OX=9606 GN=PSMC6 PE=1 SV=1	PSMC6	1	3.68076e-07	92.39	IHAGPITK(1)HGEIDYEAIVK	4	0.89264	1	0.667	0.664	0.727	1.374	1.471	0.826
ATPase, AAA-type, core	0.0601336	P36776	367	1.766	Up	1.2118e-06	K	Lon protease homolog, mitochondrial OS=Homo sapiens OX=9606 GN=LONP1 PE=1 SV=2	LONP1	1	0.0134532	94.114	ALSLLK(1)K	2	0.1015	1	0.679	0.702	0.684	1.21	1.197	1.239
ATPase, AAA-type, core	0.0601336	P55072	651	1.786	Up	0.0026628	K	Transitional endoplasmic reticulum ATPase OS=Homo sapiens OX=9606 GN=VCP PE=1 SV=4	VCP	1	0.0111412	42.095	LDQLIYIPLPDEK(1)SR	3	-0.55872	1	0.764	0.576	0.709	1.167	1.218	1.275
ATPase, AAA-type, core	0.0601336	P62195	330	2.306	Up	0.0105445	K	26S proteasome regulatory subunit 8 OS=Homo sapiens OX=9606 GN=PSMC5 PE=1 SV=1	PSMC5	1	0.006593	64.82	LDILK(1)IHSR	3	-0.7783	1	0.602	0.591	0.492	0.932	1.66	1.293
Ribosomal protein S5 domain 2-type fold, subgroup	0.0365282	P36776	367	1.766	Up	1.2118e-06	K	Lon protease homolog, mitochondrial OS=Homo sapiens OX=9606 GN=LONP1 PE=1 SV=2	LONP1	1	0.0134532	94.114	ALSLLK(1)K	2	0.1015	1	0.679	0.702	0.684	1.21	1.197	1.239
Ribosomal protein S5 domain 2-type fold, subgroup	0.0365282	P13639	32	1.652	Up	0.0028208	K	Elongation factor 2 OS=Homo sapiens OX=9606 GN=EEF2 PE=1 SV=4	EEF2	1	0.000910029	50.858	NMSVIAHVDHGK(1)STLTDSLVCK	4	-0.77941	1	0.655	0.728	0.777	1.058	1.229	1.282
Ribosomal protein S5 domain 2-type fold, subgroup	0.0365282	P62249	26	1.879	Up	0.0027232	K	40S ribosomal protein S16 OS=Homo sapiens OX=9606 GN=RPS16 PE=1 SV=2	RPS16	1	0.0195879	51.762	TATAVAHCK(1)R	3	-0.38563	1	0.581	0.604	0.786	1.233	1.194	1.277
Ribosomal protein S5 domain 2-type fold, subgroup	0.0365282	P15880	275	3.946	Up	0.020878	K	40S ribosomal protein S2 OS=Homo sapiens OX=9606 GN=RPS2 PE=1 SV=2	RPS2	1	0.00013314	66.289	SPYQEFTDHLVK(1)THTR	4	-0.31731	1		0.19	0.445	1.296	1.113	1.35
PUA-like domain	0.0764519	P36776	367	1.766	Up	1.2118e-06	K	Lon protease homolog, mitochondrial OS=Homo sapiens OX=9606 GN=LONP1 PE=1 SV=2	LONP1	1	0.0134532	94.114	ALSLLK(1)K	2	0.1015	1	0.679	0.702	0.684	1.21	1.197	1.239
PUA-like domain	0.0764519	Q96T88	546	1.987	Up	0.0040585	K	E3 ubiquitin-protein ligase UHRF1 OS=Homo sapiens OX=9606 GN=UHRF1 PE=1 SV=1	UHRF1	1	0.000183326	96.059	NSK(1)YAPAEGNR	2	0.1761	1	0.675	0.581	0.638	1.244	1.265	1.255
CBP/p300-type histone acetyltransferase domain	0.0150841	Q09472	1769	4.035	Up	2.2499e-07	K	Histone acetyltransferase p300 OS=Homo sapiens OX=9606 GN=EP300 PE=1 SV=2	EP300	1	1.89332e-49	208.56	VVQHTK(1)GCK(1)R	2	0.47995	5	0.357	0.351	0.363	1.501	1.405	1.415
CBP/p300-type histone acetyltransferase domain	0.0150841	Q09472	1772	11.928	Up	3.2215e-07	K	Histone acetyltransferase p300 OS=Homo sapiens OX=9606 GN=EP300 PE=1 SV=2	EP300	1	1.89332e-49	208.56	VVQHTK(1)GCK(1)R	2	0.47995	3	0.123	0.136	0.141	1.65	1.565	1.556
CBP/p300-type histone acetyltransferase domain	0.0150841	Q09472	1762	7.585	Up	0.00119748	K	Histone acetyltransferase p300 OS=Homo sapiens OX=9606 GN=EP300 PE=1 SV=2	EP300	1	2.32223e-16	145.52	NANCSLPSCQK(1)MK(1)R	2	-1.3586	2	0.201	0.229	0.18	1.533	1.572	1.522
CBP/p300-type histone acetyltransferase domain	0.0150841	Q09472	1774	3.958	Up	0.0092049	K	Histone acetyltransferase p300 OS=Homo sapiens OX=9606 GN=EP300 PE=1 SV=2	EP300	1	0.000167046	115.33	K(1)TNGGCPICK	3	-1.4801	4	0.287	0.344	0.456	1.437	1.433	1.432
CBP/p300-type histone acetyltransferase domain	0.0150841	Q09472	1704	1.891	Up	5.0177e-07	K	Histone acetyltransferase p300 OS=Homo sapiens OX=9606 GN=EP300 PE=1 SV=2	EP300	1	2.47609e-10	80.688	NHDHK(1)MEK(1)LGLGLDDESNNQQAAATQSPGDSR	4	4.3749	6	0.642	0.664	0.659	1.234	1.257	1.224
CBP/p300-type histone acetyltransferase domain	0.0150841	Q09472	1760	1.885	Up	3.5127e-06	K	Histone acetyltransferase p300 OS=Homo sapiens OX=9606 GN=EP300 PE=1 SV=2	EP300	1	2.32223e-16	145.52	NANCSLPSCQK(1)MK(1)R	2	-1.3586	5	0.642	0.648	0.679	1.223	1.266	1.222
CBP/p300-type histone acetyltransferase domain	0.0150841	Q92793	1811	7.596	Up	0.00094031	K	CREB-binding protein OS=Homo sapiens OX=9606 GN=CREBBP PE=1 SV=3	CREBBP	1	0.00377762	83.182	K(1)TNGGCPVCK	2	0.18561	1	0.185	0.196	0.228	1.546	1.535	1.545
CREB-binding protein/p300, atypical RING domain	0.0150841	Q09472	1769	4.035	Up	2.2499e-07	K	Histone acetyltransferase p300 OS=Homo sapiens OX=9606 GN=EP300 PE=1 SV=2	EP300	1	1.89332e-49	208.56	VVQHTK(1)GCK(1)R	2	0.47995	5	0.357	0.351	0.363	1.501	1.405	1.415
CREB-binding protein/p300, atypical RING domain	0.0150841	Q09472	1772	11.928	Up	3.2215e-07	K	Histone acetyltransferase p300 OS=Homo sapiens OX=9606 GN=EP300 PE=1 SV=2	EP300	1	1.89332e-49	208.56	VVQHTK(1)GCK(1)R	2	0.47995	3	0.123	0.136	0.141	1.65	1.565	1.556
CREB-binding protein/p300, atypical RING domain	0.0150841	Q09472	1762	7.585	Up	0.00119748	K	Histone acetyltransferase p300 OS=Homo sapiens OX=9606 GN=EP300 PE=1 SV=2	EP300	1	2.32223e-16	145.52	NANCSLPSCQK(1)MK(1)R	2	-1.3586	2	0.201	0.229	0.18	1.533	1.572	1.522
CREB-binding protein/p300, atypical RING domain	0.0150841	Q09472	1774	3.958	Up	0.0092049	K	Histone acetyltransferase p300 OS=Homo sapiens OX=9606 GN=EP300 PE=1 SV=2	EP300	1	0.000167046	115.33	K(1)TNGGCPICK	3	-1.4801	4	0.287	0.344	0.456	1.437	1.433	1.432
CREB-binding protein/p300, atypical RING domain	0.0150841	Q09472	1704	1.891	Up	5.0177e-07	K	Histone acetyltransferase p300 OS=Homo sapiens OX=9606 GN=EP300 PE=1 SV=2	EP300	1	2.47609e-10	80.688	NHDHK(1)MEK(1)LGLGLDDESNNQQAAATQSPGDSR	4	4.3749	6	0.642	0.664	0.659	1.234	1.257	1.224
CREB-binding protein/p300, atypical RING domain	0.0150841	Q09472	1760	1.885	Up	3.5127e-06	K	Histone acetyltransferase p300 OS=Homo sapiens OX=9606 GN=EP300 PE=1 SV=2	EP300	1	2.32223e-16	145.52	NANCSLPSCQK(1)MK(1)R	2	-1.3586	5	0.642	0.648	0.679	1.223	1.266	1.222
CREB-binding protein/p300, atypical RING domain	0.0150841	Q92793	1811	7.596	Up	0.00094031	K	CREB-binding protein OS=Homo sapiens OX=9606 GN=CREBBP PE=1 SV=3	CREBBP	1	0.00377762	83.182	K(1)TNGGCPVCK	2	0.18561	1	0.185	0.196	0.228	1.546	1.535	1.545
Histone H2A, C-terminal domain	0.0643346	Q96KK5	37	1.556	Up	0.00027896	K	Histone H2A type 1-H OS=Homo sapiens OX=9606 GN=HIST1H2AH PE=1 SV=3	HIST1H2AH	1	0.012122	96.311	K(1)GNYAER	2	0.80708	1	0.728	0.743	0.79	1.238	1.142	1.138
Histone H2A, C-terminal domain	0.0643346	Q96KK5	96	1.532	Up	0.000135907	K	Histone H2A type 1-H OS=Homo sapiens OX=9606 GN=HIST1H2AH PE=1 SV=3	HIST1H2AH	1	3.40253e-08	141.58	NDEELNK(1)LLGK	2	-0.23047	2	0.728	0.792	0.764	1.153	1.204	1.141
Histone H2A, C-terminal domain	0.0643346	Q96KK5	126	1.639	Up	7.7928e-05	K	Histone H2A type 1-H OS=Homo sapiens OX=9606 GN=HIST1H2AH PE=1 SV=3	HIST1H2AH	1	0.00072571	91.318	TESHHK(1)AK	3	0.69454	6	0.726	0.693	0.76	1.222	1.176	1.174
Histone H2A, C-terminal domain	0.0643346	P0C0S5	8	2.197	Up	4.9094e-07	K	Histone H2A.Z OS=Homo sapiens OX=9606 GN=H2AZ1 PE=1 SV=2	H2AZ1	1	2.41356e-07	111.64	AGK(1)DSGK(1)AK(1)TK	2	0.79948	12	0.591	0.582	0.583	1.323	1.257	1.278
Histone H2A, C-terminal domain	0.0643346	P0C0S5	12	2.225	Up	3.9617e-07	K	Histone H2A.Z OS=Homo sapiens OX=9606 GN=H2AZ1 PE=1 SV=2	H2AZ1	1	2.41356e-07	111.64	AGK(1)DSGK(1)AK(1)TK	2	0.79948	10	0.585	0.579	0.575	1.326	1.264	1.279
Histone H2A, C-terminal domain	0.0643346	P0C0S5	5	1.669	Up	5.8561e-05	K	Histone H2A.Z OS=Homo sapiens OX=9606 GN=H2AZ1 PE=1 SV=2	H2AZ1	1	2.41356e-07	111.64	AGGK(1)AGK(1)DSGK(1)AK(1)TK	2	0.11281	10	0.749	0.714	0.689	1.227	1.164	1.201
Histone H2A, C-terminal domain	0.0643346	P0C0S5	14	2.729	Up	2.1717e-06	K	Histone H2A.Z OS=Homo sapiens OX=9606 GN=H2AZ1 PE=1 SV=2	H2AZ1	1	2.41356e-07	106.57	AGK(1)DSGK(1)AK(1)TK	2	0.79948	4	0.511	0.491	0.48	1.402	1.295	1.348
Histone H2A, C-terminal domain	0.0643346	Q71UI9	8	1.776	Up	7.1996e-08	K	Histone H2A.V OS=Homo sapiens OX=9606 GN=H2AFV PE=1 SV=3	H2AFV	1	5.25348e-06	111.64	AGK(1)DSGK(1)AK(1)AK	2	0.56256	10	0.682	0.683	0.692	1.231	1.214	1.209
Histone H2A, C-terminal domain	0.0643346	Q71UI9	12	1.771	Up	4.7604e-08	K	Histone H2A.V OS=Homo sapiens OX=9606 GN=H2AFV PE=1 SV=3	H2AFV	1	5.25348e-06	111.64	AGK(1)DSGK(1)AK(1)AK	2	0.56256	8	0.684	0.688	0.689	1.228	1.219	1.203
Histone H2A, C-terminal domain	0.0643346	Q71UI9	14	1.84	Up	6.056e-07	K	Histone H2A.V OS=Homo sapiens OX=9606 GN=H2AFV PE=1 SV=3	H2AFV	1	0.00142022	96.464	AGK(1)DSGK(1)AK(1)AK	2	0.56256	2	0.675	0.674	0.655	1.23	1.211	1.247
Coactivator CBP, KIX domain	0.0150841	Q09472	1769	4.035	Up	2.2499e-07	K	Histone acetyltransferase p300 OS=Homo sapiens OX=9606 GN=EP300 PE=1 SV=2	EP300	1	1.89332e-49	208.56	VVQHTK(1)GCK(1)R	2	0.47995	5	0.357	0.351	0.363	1.501	1.405	1.415
Coactivator CBP, KIX domain	0.0150841	Q09472	1772	11.928	Up	3.2215e-07	K	Histone acetyltransferase p300 OS=Homo sapiens OX=9606 GN=EP300 PE=1 SV=2	EP300	1	1.89332e-49	208.56	VVQHTK(1)GCK(1)R	2	0.47995	3	0.123	0.136	0.141	1.65	1.565	1.556
Coactivator CBP, KIX domain	0.0150841	Q09472	1762	7.585	Up	0.00119748	K	Histone acetyltransferase p300 OS=Homo sapiens OX=9606 GN=EP300 PE=1 SV=2	EP300	1	2.32223e-16	145.52	NANCSLPSCQK(1)MK(1)R	2	-1.3586	2	0.201	0.229	0.18	1.533	1.572	1.522
Coactivator CBP, KIX domain	0.0150841	Q09472	1774	3.958	Up	0.0092049	K	Histone acetyltransferase p300 OS=Homo sapiens OX=9606 GN=EP300 PE=1 SV=2	EP300	1	0.000167046	115.33	K(1)TNGGCPICK	3	-1.4801	4	0.287	0.344	0.456	1.437	1.433	1.432
Coactivator CBP, KIX domain	0.0150841	Q09472	1704	1.891	Up	5.0177e-07	K	Histone acetyltransferase p300 OS=Homo sapiens OX=9606 GN=EP300 PE=1 SV=2	EP300	1	2.47609e-10	80.688	NHDHK(1)MEK(1)LGLGLDDESNNQQAAATQSPGDSR	4	4.3749	6	0.642	0.664	0.659	1.234	1.257	1.224
Coactivator CBP, KIX domain	0.0150841	Q09472	1760	1.885	Up	3.5127e-06	K	Histone acetyltransferase p300 OS=Homo sapiens OX=9606 GN=EP300 PE=1 SV=2	EP300	1	2.32223e-16	145.52	NANCSLPSCQK(1)MK(1)R	2	-1.3586	5	0.642	0.648	0.679	1.223	1.266	1.222
Coactivator CBP, KIX domain	0.0150841	Q92793	1811	7.596	Up	0.00094031	K	CREB-binding protein OS=Homo sapiens OX=9606 GN=CREBBP PE=1 SV=3	CREBBP	1	0.00377762	83.182	K(1)TNGGCPVCK	2	0.18561	1	0.185	0.196	0.228	1.546	1.535	1.545
Ribosomal protein S5 domain 2-type fold	0.0601336	P36776	367	1.766	Up	1.2118e-06	K	Lon protease homolog, mitochondrial OS=Homo sapiens OX=9606 GN=LONP1 PE=1 SV=2	LONP1	1	0.0134532	94.114	ALSLLK(1)K	2	0.1015	1	0.679	0.702	0.684	1.21	1.197	1.239
Ribosomal protein S5 domain 2-type fold	0.0601336	P13639	32	1.652	Up	0.0028208	K	Elongation factor 2 OS=Homo sapiens OX=9606 GN=EEF2 PE=1 SV=4	EEF2	1	0.000910029	50.858	NMSVIAHVDHGK(1)STLTDSLVCK	4	-0.77941	1	0.655	0.728	0.777	1.058	1.229	1.282
Ribosomal protein S5 domain 2-type fold	0.0601336	P14625	467	2.375	Up	0.00132479	K	Endoplasmin OS=Homo sapiens OX=9606 GN=HSP90B1 PE=1 SV=1	HSP90B1	1	0.0260932	82.287	K(1)TLDMIK	2	-1.9897	1	0.517	0.571	0.564	1.316	1.312	1.296
Ribosomal protein S5 domain 2-type fold	0.0601336	P14625	473	1.531	Up	0.0021359	K	Endoplasmin OS=Homo sapiens OX=9606 GN=HSP90B1 PE=1 SV=1	HSP90B1	1	0.0291692	80.438	TLDMIK(1)K	3	-0.98878	2	0.833	0.741	0.715	1.239	1.084	1.181
Ribosomal protein S5 domain 2-type fold	0.0601336	P62249	26	1.879	Up	0.0027232	K	40S ribosomal protein S16 OS=Homo sapiens OX=9606 GN=RPS16 PE=1 SV=2	RPS16	1	0.0195879	51.762	TATAVAHCK(1)R	3	-0.38563	1	0.581	0.604	0.786	1.233	1.194	1.277
Ribosomal protein S5 domain 2-type fold	0.0601336	P15880	275	3.946	Up	0.020878	K	40S ribosomal protein S2 OS=Homo sapiens OX=9606 GN=RPS2 PE=1 SV=2	RPS2	1	0.00013314	66.289	SPYQEFTDHLVK(1)THTR	4	-0.31731	1		0.19	0.445	1.296	1.113	1.35
Aldolase-type TIM barrel	0.353825	P04075	200	1.909	Up	0.00039957	K	Fructose-bisphosphate aldolase A OS=Homo sapiens OX=9606 GN=ALDOA PE=1 SV=2	ALDOA	1	1.06057e-28	125	YASICQQNGIVPIVEPEILPDGDHDLK(1)R	3	-1.6772	8	0.693	0.577	0.681	1.214	1.249	1.262
Aldolase-type TIM barrel	0.353825	P04075	108	1.531	Up	0.00098334	K	Fructose-bisphosphate aldolase A OS=Homo sapiens OX=9606 GN=ALDOA PE=1 SV=2	ALDOA	1	0.000445929	92.866	GGVVGIK(1)VDK	2	0.15856	1	0.727	0.722	0.837	1.193	1.157	1.149
Aldolase-type TIM barrel	0.353825	P11172	314	3.176	Up	6.5206e-07	K	Uridine 5'-monophosphate synthase OS=Homo sapiens OX=9606 GN=UMPS PE=1 SV=1	UMPS	1	0.000819799	82.489	K(1)FADIGNTVK	3	1.6372	2	0.43	0.446	0.433	1.439	1.332	1.387
Quinoprotein alcohol dehydrogenase-like superfamily	0.162072	O00423	83	2.138	Up	3.0697e-06	K	Echinoderm microtubule-associated protein-like 1 OS=Homo sapiens OX=9606 GN=EML1 PE=1 SV=3	EML1	1	0.00127687	54.898	GPTK(1)ARPLMQTLPLR	3	3.2905	1	0.583	0.587	0.621	1.249	1.309	1.272
Quinoprotein alcohol dehydrogenase-like superfamily	0.162072	Q6ZMY6	411	2.482	Up	0.000120911	K	WD repeat-containing protein 88 OS=Homo sapiens OX=9606 GN=WDR88 PE=2 SV=2	WDR88	1	0.0282668	54.787	AVGLK(1)LK	3	-0.41763	1	0.587	0.516	0.495	1.387	1.237	1.343
Histone-fold	0.0441426	Q99525	17	1.747	Up	0.020535	K	Histone H4-like protein type G OS=Homo sapiens OX=9606 GN=HIST1H4G PE=1 SV=1	HIST1H4G	1	0.00152844	84.31	GLGK(1)GGAK(1)CHR	3	1.0158	1	0.68	0.775	0.62	1.094	0.996	1.535
Histone-fold	0.0441426	P62805	92	2.182	Up	1.6411e-05	K	Histone H4 OS=Homo sapiens OX=9606 GN=H4C1 PE=1 SV=2	H4C1	1	6.24962e-36	186.16	TVTAMDVVYALK(1)R	2	-0.23684	16	0.562	0.581	0.621	1.289	1.292	1.268
Histone-fold	0.0441426	P62805	32	1.653	Up	0.0134408	K	Histone H4 OS=Homo sapiens OX=9606 GN=H4C1 PE=1 SV=2	H4C1	1	3.04485e-08	128.68	DNIQGITK(1)PAIR	2	0.4573	2	0.677	0.679	0.809	1.203	1.199	1.177
Histone-fold	0.0441426	P62805	80	2.391	Up	2.114e-07	K	Histone H4 OS=Homo sapiens OX=9606 GN=H4C1 PE=1 SV=2	H4C1	1	3.87738e-17	153.23	K(1)TVTAMDVVYALK(1)R	3	-0.75923	21	0.556	0.541	0.548	1.342	1.293	1.298
Histone-fold	0.0441426	P62805	78	1.846	Up	1.73873e-05	K	Histone H4 OS=Homo sapiens OX=9606 GN=H4C1 PE=1 SV=2	H4C1	1	3.72767e-11	151.98	DAVTYTEHAK(1)R	2	0.33428	3	0.693	0.658	0.65	1.26	1.199	1.235
Histone-fold	0.0441426	P62805	17	1.611	Up	2.4396e-05	K	Histone H4 OS=Homo sapiens OX=9606 GN=H4C1 PE=1 SV=2	H4C1	1	1.37446e-45	190.24	GLGK(1)GGAK(1)R	2	-1.3239	136	0.728	0.747	0.73	1.202	1.136	1.215
Histone-fold	0.0441426	Q96KK5	37	1.556	Up	0.00027896	K	Histone H2A type 1-H OS=Homo sapiens OX=9606 GN=HIST1H2AH PE=1 SV=3	HIST1H2AH	1	0.012122	96.311	K(1)GNYAER	2	0.80708	1	0.728	0.743	0.79	1.238	1.142	1.138
Histone-fold	0.0441426	Q96KK5	96	1.532	Up	0.000135907	K	Histone H2A type 1-H OS=Homo sapiens OX=9606 GN=HIST1H2AH PE=1 SV=3	HIST1H2AH	1	3.40253e-08	141.58	NDEELNK(1)LLGK	2	-0.23047	2	0.728	0.792	0.764	1.153	1.204	1.141
Histone-fold	0.0441426	Q96KK5	126	1.639	Up	7.7928e-05	K	Histone H2A type 1-H OS=Homo sapiens OX=9606 GN=HIST1H2AH PE=1 SV=3	HIST1H2AH	1	0.00072571	91.318	TESHHK(1)AK	3	0.69454	6	0.726	0.693	0.76	1.222	1.176	1.174
Histone-fold	0.0441426	Q71DI3	19	1.533	Up	0.034541	K	Histone H3.2 OS=Homo sapiens OX=9606 GN=HIST2H3A PE=1 SV=3	HIST2H3A	1	2.45577e-18	167.09	STGGK(1)APRK(1)QLATK(1)AAR	2	0.22427	41	0.669	0.886	0.726	1.238	0.937	1.322
Histone-fold	0.0441426	Q71DI3	10	1.777	Up	3.3362e-06	K	Histone H3.2 OS=Homo sapiens OX=9606 GN=HIST2H3A PE=1 SV=3	HIST2H3A	1	0.00024356	111.61	QTARK(1)STGGK(1)APR	2	0.94869	19	0.696	0.688	0.673	1.253	1.186	1.216
Histone-fold	0.0441426	P0C0S5	8	2.197	Up	4.9094e-07	K	Histone H2A.Z OS=Homo sapiens OX=9606 GN=H2AZ1 PE=1 SV=2	H2AZ1	1	2.41356e-07	111.64	AGK(1)DSGK(1)AK(1)TK	2	0.79948	12	0.591	0.582	0.583	1.323	1.257	1.278
Histone-fold	0.0441426	P0C0S5	12	2.225	Up	3.9617e-07	K	Histone H2A.Z OS=Homo sapiens OX=9606 GN=H2AZ1 PE=1 SV=2	H2AZ1	1	2.41356e-07	111.64	AGK(1)DSGK(1)AK(1)TK	2	0.79948	10	0.585	0.579	0.575	1.326	1.264	1.279
Histone-fold	0.0441426	P0C0S5	5	1.669	Up	5.8561e-05	K	Histone H2A.Z OS=Homo sapiens OX=9606 GN=H2AZ1 PE=1 SV=2	H2AZ1	1	2.41356e-07	111.64	AGGK(1)AGK(1)DSGK(1)AK(1)TK	2	0.11281	10	0.749	0.714	0.689	1.227	1.164	1.201
Histone-fold	0.0441426	P0C0S5	14	2.729	Up	2.1717e-06	K	Histone H2A.Z OS=Homo sapiens OX=9606 GN=H2AZ1 PE=1 SV=2	H2AZ1	1	2.41356e-07	106.57	AGK(1)DSGK(1)AK(1)TK	2	0.79948	4	0.511	0.491	0.48	1.402	1.295	1.348
Histone-fold	0.0441426	Q71UI9	8	1.776	Up	7.1996e-08	K	Histone H2A.V OS=Homo sapiens OX=9606 GN=H2AFV PE=1 SV=3	H2AFV	1	5.25348e-06	111.64	AGK(1)DSGK(1)AK(1)AK	2	0.56256	10	0.682	0.683	0.692	1.231	1.214	1.209
Histone-fold	0.0441426	Q71UI9	12	1.771	Up	4.7604e-08	K	Histone H2A.V OS=Homo sapiens OX=9606 GN=H2AFV PE=1 SV=3	H2AFV	1	5.25348e-06	111.64	AGK(1)DSGK(1)AK(1)AK	2	0.56256	8	0.684	0.688	0.689	1.228	1.219	1.203
Histone-fold	0.0441426	Q71UI9	14	1.84	Up	6.056e-07	K	Histone H2A.V OS=Homo sapiens OX=9606 GN=H2AFV PE=1 SV=3	H2AFV	1	0.00142022	96.464	AGK(1)DSGK(1)AK(1)AK	2	0.56256	2	0.675	0.674	0.655	1.23	1.211	1.247
Zinc finger, U1-type	0.117278	Q96NC0	55	1.581	Up	0.0039606	K	Zinc finger matrin-type protein 2 OS=Homo sapiens OX=9606 GN=ZMAT2 PE=1 SV=1	ZMAT2	1	0.00903316	77.062	DYK(1)VDLESK	2	1.2036	1	0.711	0.841	0.682	1.157	1.275	1.101
Zinc finger, U1-type	0.117278	Q15428	10	1.614	Up	0.0156602	K	Splicing factor 3A subunit 2 OS=Homo sapiens OX=9606 GN=SF3A2 PE=1 SV=2	SF3A2	1	1.3659e-26	154.07	PGGK(1)TGSGGVASSSESNR	2	0.58071	2	0.71	0.876	0.616	1.25	1.04	1.265
Disulphide isomerase	0.117278	Q15084	368	1.539	Up	1.70414e-05	K	Protein disulfide-isomerase A6 OS=Homo sapiens OX=9606 GN=PDIA6 PE=1 SV=1	PDIA6	1	0.0107878	97.798	MK(1)FALLK	2	-0.72228	1	0.752	0.78	0.746	1.188	1.148	1.169
Disulphide isomerase	0.117278	P30101	494	1.633	Up	0.00061616	K	Protein disulfide-isomerase A3 OS=Homo sapiens OX=9606 GN=PDIA3 PE=1 SV=4	PDIA3	1	1.11552e-22	158.91	EATNPPVIQEEK(1)PK	2	-0.21724	3	0.713	0.703	0.767	1.119	1.287	1.158
Heat shock protein 70kD, C-terminal domain	0.0643346	Q92598	135	1.659	Up	0.00020381	K	Heat shock protein 105 kDa OS=Homo sapiens OX=9606 GN=HSPH1 PE=1 SV=1	HSPH1	1	1.99598e-06	72.585	K(1)PVTDCVISVPSFFTDAER	3	0.53078	1	0.698	0.742	0.722	1.273	1.184	1.129
Heat shock protein 70kD, C-terminal domain	0.0643346	Q9Y4L1	991	1.814	Up	0.00105528	K	Hypoxia up-regulated protein 1 OS=Homo sapiens OX=9606 GN=HYOU1 PE=1 SV=1	HYOU1	1	0.0356549	68.657	EQSTGQK(1)R	2	-0.21595	1	0.705	0.586	0.734	1.194	1.25	1.23
Heat shock protein 70kD, C-terminal domain	0.0643346	Q9Y4L1	537	1.679	Up	0.00189553	K	Hypoxia up-regulated protein 1 OS=Homo sapiens OX=9606 GN=HYOU1 PE=1 SV=1	HYOU1	1	2.35366e-05	105.65	KYPDYESK(1)GIK	3	1.7955	1	0.728	0.644	0.773	1.297	1.201	1.103
Heat shock protein 70kD, C-terminal domain	0.0643346	P11021	553	1.584	Up	0.00051646	K	Endoplasmic reticulum chaperone BiP OS=Homo sapiens OX=9606 GN=HSPA5 PE=1 SV=2	HSPA5	1	0.0198462	68.915	FAEEDK(1)K	3	0.25072	1	0.739	0.758	0.737	1.273	1.094	1.171
Heat shock protein 70kD, C-terminal domain	0.0643346	P11021	352	1.593	Up	7.6558e-05	K	Endoplasmic reticulum chaperone BiP OS=Homo sapiens OX=9606 GN=HSPA5 PE=1 SV=2	HSPA5	1	0.000769989	104.22	VLEDSDLK(1)K	3	2.7364	2	0.731	0.73	0.76	1.123	1.214	1.2
Double-stranded RNA-binding domain	0.257556	Q9NQ94	157	3.504	Up	0.000139683	K	APOBEC1 complementation factor OS=Homo sapiens OX=9606 GN=A1CF PE=1 SV=1	A1CF	1	0.0358066	46.462	EEILSEMK(1)K	3	-0.65808	1	0.448	0.34	0.419	1.457	1.328	1.444
Double-stranded RNA-binding domain	0.257556	P15880	275	3.946	Up	0.020878	K	40S ribosomal protein S2 OS=Homo sapiens OX=9606 GN=RPS2 PE=1 SV=2	RPS2	1	0.00013314	66.289	SPYQEFTDHLVK(1)THTR	4	-0.31731	1		0.19	0.445	1.296	1.113	1.35
Peptidase S1, PA clan	0.0152131	Q9NRS4	249	1.837	Up	2.0037e-05	K	Transmembrane protease serine 4 OS=Homo sapiens OX=9606 GN=TMPRSS4 PE=1 SV=2	TMPRSS4	1	0.00432063	74.173	K(1)HTDVFNWK	3	-0.09216	1	0.682	0.664	0.659	1.182	1.219	1.283
Peptidase S1, PA clan	0.0152131	P00740	446	2.291	Up	0.0032782	K	Coagulation factor IX OS=Homo sapiens OX=9606 GN=F9 PE=1 SV=2	F9	1	0.00440376	82.008	YGIYTK(1)VSR	2	-0.90947	1	0.619	0.527	0.554	1.289	1.3	1.305
Peptidase S1, PA clan	0.0152131	Q14520	173	6.547	Up	3.9393e-06	K	Hyaluronan-binding protein 2 OS=Homo sapiens OX=9606 GN=HABP2 PE=1 SV=1	HABP2	1	4.04891e-11	145.43	SK(1)FTCACPDQFK	3	0.39348	2	0.211	0.229	0.258	1.592	1.456	1.522
EF-hand, Ca insensitive	0.0415715	Q13813	296	1.717	Up	0.0100175	K	Spectrin alpha chain, non-erythrocytic 1 OS=Homo sapiens OX=9606 GN=SPTAN1 PE=1 SV=3	SPTAN1	1	0.0243338	65.246	K(1)HEGLER	3	1.0588	1	0.744	0.691	0.678	1.258	1.405	0.965
EF-hand, Ca insensitive	0.0415715	O43707	779	1.506	Up	4.621e-06	K	Alpha-actinin-4 OS=Homo sapiens OX=9606 GN=ACTN4 PE=1 SV=2	ACTN4	1	2.1119e-07	92.098	ASFNHFDK(1)DHGGALGPEEFK	4	-0.48137	1	0.769	0.755	0.788	1.156	1.148	1.177
S15/NS1, RNA-binding	0.162072	P62277	34	1.54	Up	5.7354e-05	K	40S ribosomal protein S13 OS=Homo sapiens OX=9606 GN=RPS13 PE=1 SV=2	RPS13	1	4.38739e-08	131.35	LTSDDVK(1)EQIYK	2	0.23715	1	0.761	0.744	0.773	1.215	1.163	1.13
S15/NS1, RNA-binding	0.162072	P23381	256	1.711	Up	0.0030162	K	Tryptophan--tRNA ligase, cytoplasmic OS=Homo sapiens OX=9606 GN=WARS PE=1 SV=2	WARS	1	8.60127e-07	127.87	IQK(1)HVTFNQVK	3	1.0314	1	0.71	0.666	0.737	1.208	1.203	1.205

## Sheet: Down
Domain Description	Mapping	Background	All Mapping	All Backgroud	Fold enrichment	Fisher's exact test p value	-log10(P value)	Related Protein
Thiolase-like	6	7	453	1633	3.09	0.00238072	2.62	P49327 P55084 Q01581 P54868 P24752 P42765
Concanavalin A-like lectin/glucanase domain	11	19	453	1633	2.09	0.00529294	2.28	Q00839 O14967 Q1KMD3 Q9BUJ2 P50851 Q96BD6 Q6PJ69 P27824 P49257 P17931 Q92499
B30.2/SPRY domain	6	8	453	1633	2.7	0.00729357	2.14	Q00839 Q96BD6 Q6PJ69 Q1KMD3 Q9BUJ2 Q92499
SPRY domain	6	8	453	1633	2.7	0.00729357	2.14	Q00839 Q96BD6 Q6PJ69 Q1KMD3 Q9BUJ2 Q92499
AIR synthase-related protein, C-terminal domain	3	3	453	1633	3.6	0.0212448	1.67	P49903 P22102 Q99611
PurM-like, N-terminal domain	3	3	453	1633	3.6	0.0212448	1.67	P49903 P22102 Q99611
Thiamin diphosphate-binding fold	4	5	453	1633	2.88	0.0228593	1.64	P29401 P08559 Q02218 P11177
Zinc finger, LIM-type	7	12	453	1633	2.1	0.0249143	1.6	P50238 Q14192 Q14847 P48059 Q9UGI8 Q9UHB6 O00151
Translation protein, beta-barrel domain	8	15	453	1633	1.92	0.0314183	1.5	P39023 P49411 P13639 Q5VTE0 P49588 Q96RP9 P18077 P15170
Ubiquitin-conjugating enzyme E2	6	10	453	1633	2.16	0.0322777	1.49	Q15819 P68036 Q13404 Q9H832 P63279 P61081
Calponin homology domain	10	21	453	1633	1.72	0.0403029	1.39	P21333 Q15149 P37802 Q69YQ0 Q13576 Q9Y2L9 Q14155 O75369 Q01082 P13797
Ubiquitin-conjugating enzyme/RWD-like	7	13	453	1633	1.94	0.041353	1.38	Q15819 P68036 Q13404 Q9H832 P63279 P61081 Q9Y3C8

## Sheet: Down Domain2Protein
Domain Description	Fisher's exact test p value	Protein accession	Position	Ratio	Regulated Type	P value	Amino acid	Protein description	Gene name	Localization probability	PEP	Score	Modified sequence	Charge	Mass error [ppm]	MS/MS Count	MKN_45C1	MKN_45C2	MKN_45C3	MKN_45S1	MKN_45S2	MKN_45S3
DHS-like NAD/FAD-binding domain	0.0768299	Q13423	1079	0.488	Down	0.00063862	K	NAD(P) transhydrogenase, mitochondrial OS=Homo sapiens OX=9606 GN=NNT PE=1 SV=3	NNT	1	0.00597409	77.124	TCDALQAK(1)VR	2	-0.79801	1	1.411	1.372	1.558	0.785	0.705	0.63
DHS-like NAD/FAD-binding domain	0.0768299	Q13423	1071	0.427	Down	1.68698e-05	K	NAD(P) transhydrogenase, mitochondrial OS=Homo sapiens OX=9606 GN=NNT PE=1 SV=3	NNT	1	0.00106629	114.86	K(1)TCDALQAK	2	0.43756	1	1.55	1.453	1.573	0.625	0.675	0.656
DHS-like NAD/FAD-binding domain	0.0768299	P13804	62	0.281	Down	1.70295e-05	K	Electron transfer flavoprotein subunit alpha, mitochondrial OS=Homo sapiens OX=9606 GN=ETFA PE=1 SV=1	ETFA	1	2.8427e-05	125.82	CDK(1)VAQDLCK	3	0.23851	2	1.786	1.774	1.719	0.455	0.538	0.49
START domain	0.188	Q9NQZ5	357	0.195	Down	2.1029e-05	K	StAR-related lipid transfer protein 7, mitochondrial OS=Homo sapiens OX=9606 GN=STARD7 PE=1 SV=2	STARD7	1	0.000288424	99.752	K(1)NEGSCGPAR	2	-0.17059	1	1.982	1.948	1.881	0.429	0.338	0.364
START domain	0.188	Q9Y365	221	0.458	Down	1.58852e-05	K	START domain-containing protein 10 OS=Homo sapiens OX=9606 GN=STARD10 PE=1 SV=2	STARD10	1	0.0014322	104.22	ACLK(1)YPEWK	3	-0.41171	2	1.467	1.532	1.456	0.701	0.691	0.647
START domain	0.188	Q9Y365	154	0.65	Down	0.0028003	K	START domain-containing protein 10 OS=Homo sapiens OX=9606 GN=STARD10 PE=1 SV=2	STARD10	1	0.0238983	58.981	HPK(1)YPPR	3	-2.4557	2	1.158	1.359	1.29	0.898	0.769	0.808
Anaphase-promoting complex subunit 4, WD40 domain	0.0768299	Q8TEQ6	860	0.481	Down	0.00165687	K	Gem-associated protein 5 OS=Homo sapiens OX=9606 GN=GEMIN5 PE=1 SV=3	GEMIN5	1	1.41616e-06	104.88	SK(1)EELHQDCLVLATAK	3	-0.75026	1	1.465	1.457	1.445	0.692	0.739	0.668
Anaphase-promoting complex subunit 4, WD40 domain	0.0768299	Q8TEQ6	1390	0.329	Down	3.6375e-06	K	Gem-associated protein 5 OS=Homo sapiens OX=9606 GN=GEMIN5 PE=1 SV=3	GEMIN5	1	0.000373398	101.65	QHQK(1)SQLCK	3	-1.7575	1	1.637	1.637	1.75	0.557	0.576	0.521
Anaphase-promoting complex subunit 4, WD40 domain	0.0768299	P53621	750	0.374	Down	1.6491e-06	K	Coatomer subunit alpha OS=Homo sapiens OX=9606 GN=COPA PE=1 SV=2	COPA	1	0.00254514	113.26	ILK(1)NCGQK	2	-0.065422	1	1.6	1.63	1.578	0.601	0.573	0.625
Anaphase-promoting complex subunit 4, WD40 domain	0.0768299	P53621	46	0.662	Down	0.00016482	K	Coatomer subunit alpha OS=Homo sapiens OX=9606 GN=COPA PE=1 SV=2	COPA	1	5.01462e-23	152.34	MCTLIDK(1)FDEHDGPVR	3	-0.57657	3	1.277	1.205	1.291	0.797	0.853	0.847
Succinyl-CoA synthetase-like	0.308616	Q9P2R7	88	0.517	Down	0.0002586	K	Succinate--CoA ligase [ADP-forming] subunit beta, mitochondrial OS=Homo sapiens OX=9606 GN=SUCLA2 PE=1 SV=3	SUCLA2	1	0.000813241	90.434	SPDEAYAIAK(1)K	2	0.66219	1	1.34	1.43	1.461	0.742	0.781	0.665
Succinyl-CoA synthetase-like	0.308616	Q9P2R7	108	0.665	Down	3.8622e-05	K	Succinate--CoA ligase [ADP-forming] subunit beta, mitochondrial OS=Homo sapiens OX=9606 GN=SUCLA2 PE=1 SV=3	SUCLA2	1	0.00296572	80.69	GK(1)GTFESGLK	2	0.88315	1	1.253	1.247	1.263	0.823	0.868	0.813
Succinyl-CoA synthetase-like	0.308616	P53396	630	0.343	Down	2.0904e-06	K	ATP-citrate synthase OS=Homo sapiens OX=9606 GN=ACLY PE=1 SV=3	ACLY	1	1.34053e-06	87.088	GVTIIGPATVGGIK(1)PGCFK	3	0.10544	1	1.69	1.666	1.604	0.553	0.597	0.549
Zinc finger, CCHC-type	0.302114	Q6NZY4	160	0.612	Down	0.0091042	K	Zinc finger CCHC domain-containing protein 8 OS=Homo sapiens OX=9606 GN=ZCCHC8 PE=1 SV=2	ZCCHC8	1	0.00370852	62.466	VEESCAIK(1)NNK	3	-1.5192	1	1.425	1.257	1.238	0.758	0.689	0.951
Zinc finger, CCHC-type	0.302114	Q15637	174	0.624	Down	0.0114555	K	Splicing factor 1 OS=Homo sapiens OX=9606 GN=SF1 PE=1 SV=4	SF1	1	0.0180515	68.626	ECNAK(1)IMIR	2	-0.774	1	1.282	1.288	1.31	0.775	0.756	0.89
Zinc finger, CCHC-type	0.302114	Q15637	165	0.627	Down	0.0002198	K	Splicing factor 1 OS=Homo sapiens OX=9606 GN=SF1 PE=1 SV=4	SF1	1	0.00143617	105.46	GNTLK(1)NIEK	2	-1.3787	1	1.27	1.375	1.23	0.831	0.81	0.787
Zinc finger, CCHC-type	0.302114	P62633	103	0.576	Down	0.00028349	K	Cellular nucleic acid-binding protein OS=Homo sapiens OX=9606 GN=CNBP PE=1 SV=1	CNBP	1	2.2817e-08	111.35	EQCCYNCGK(1)PGHLAR	3	-0.57524	2	1.452	1.289	1.293	0.751	0.76	0.813
Bromo adjacent homology (BAH) domain	0.0768299	P26358	1004	0.462	Down	1.97721e-05	K	DNA (cytosine-5)-methyltransferase 1 OS=Homo sapiens OX=9606 GN=DNMT1 PE=1 SV=2	DNMT1	1	0.00280758	68.972	K(1)SNGRPNETDIK	3	-1.3658	1	1.492	1.447	1.501	0.685	0.719	0.646
Bromo adjacent homology (BAH) domain	0.0768299	O15417	2374	0.647	Down	1.93007e-05	K	Trinucleotide repeat-containing gene 18 protein OS=Homo sapiens OX=9606 GN=TNRC18 PE=1 SV=3	TNRC18	1	0.0387689	58.592	K(1)SPPEPVDK	2	1.0226	1	1.256	1.284	1.275	0.83	0.843	0.796
Transketolase-like, pyrimidine-binding domain	0.0673838	P29401	465	0.608	Down	0.000104734	K	Transketolase OS=Homo sapiens OX=9606 GN=TKT PE=1 SV=3	TKT	1	8.54772e-17	140.77	AVELAANTK(1)GICFIR	2	-0.015525	2	1.381	1.245	1.309	0.783	0.818	0.791
Transketolase-like, pyrimidine-binding domain	0.0673838	Q02218	401	0.272	Down	0.000136433	K	2-oxoglutarate dehydrogenase, mitochondrial OS=Homo sapiens OX=9606 GN=OGDH PE=1 SV=3	OGDH	1	0.00209311	68.972	AEQFYCGDTEGK(1)K	2	0.74858	1	1.697	1.793	1.836	0.505	0.541	0.405
Transketolase-like, pyrimidine-binding domain	0.0673838	Q02218	697	0.598	Down	0.0006	K	2-oxoglutarate dehydrogenase, mitochondrial OS=Homo sapiens OX=9606 GN=OGDH PE=1 SV=3	OGDH	1	8.0722e-05	94.402	HHVLHDQNVDK(1)R	3	-0.47766	2	1.309	1.211	1.443	0.785	0.777	0.808
Transketolase-like, pyrimidine-binding domain	0.0673838	P11177	354	0.474	Down	3.69e-06	K	Pyruvate dehydrogenase E1 component subunit beta, mitochondrial OS=Homo sapiens OX=9606 GN=PDHB PE=1 SV=3	PDHB	1	0.00265664	97.431	DIIFAIK(1)K	2	-0.98846	2	1.48	1.43	1.478	0.7	0.665	0.717
Transketolase-like, pyrimidine-binding domain	0.0673838	P11177	227	0.627	Down	0.0186232	K	Pyruvate dehydrogenase E1 component subunit beta, mitochondrial OS=Homo sapiens OX=9606 GN=PDHB PE=1 SV=3	PDHB	1	0.00729726	59.067	DFLIPIGK(1)AK	2	1.655	2	1.281	1.297	1.297	0.875	0.709	0.845
FAD/NAD-linked reductase, dimerisation domain	0.134171	P09622	66	0.426	Down	0.00164226	K	Dihydrolipoyl dehydrogenase, mitochondrial OS=Homo sapiens OX=9606 GN=DLD PE=1 SV=2	DLD	1	6.84578e-17	148.57	AAQLGFK(1)TVCIEK	2	0.7406	2	1.537	1.514	1.534	0.697	0.632	0.626
FAD/NAD-linked reductase, dimerisation domain	0.134171	P00390	470	0.244	Down	3.3348e-06	K	Glutathione reductase, mitochondrial OS=Homo sapiens OX=9606 GN=GSR PE=1 SV=2	GSR	1	0.00839172	77.662	MVCANK(1)EEK	2	1.8422	1	1.889	1.889	1.721	0.46	0.463	0.417
FAD/NAD-linked reductase, dimerisation domain	0.134171	Q16881	574	0.62	Down	0.000136362	K	Thioredoxin reductase 1, cytoplasmic OS=Homo sapiens OX=9606 GN=TXNRD1 PE=1 SV=3	TXNRD1	1	1.22936e-07	102.4	CYAK(1)IICNTK	2	0.31497	2	1.238	1.324	1.328	0.786	0.784	0.843
Enhancer of polycomb-like, N-terminal	0.214714	O95696	418	0.444	Down	1.6456e-06	K	Bromodomain-containing protein 1 OS=Homo sapiens OX=9606 GN=BRD1 PE=1 SV=1	BRD1	1	0.00333527	96.143	ESSVK(1)TVR	2	-0.4281	2	1.549	1.478	1.482	0.669	0.649	0.686
Enhancer of polycomb-like, N-terminal	0.214714	Q9NQC1	32	0.613	Down	0.00021912	K	E3 ubiquitin-protein ligase Jade-2 OS=Homo sapiens OX=9606 GN=JADE2 PE=1 SV=2	JADE2	1	2.92012e-16	142.74	CSK(1)LPSSTK(1)SGWPR	3	0.31246	2	1.315	1.282	1.325	0.852	0.802	0.749
Enhancer of polycomb-like, N-terminal	0.214714	Q9ULD4	546	0.623	Down	0.00064057	K	Bromodomain and PHD finger-containing protein 3 OS=Homo sapiens OX=9606 GN=BRPF3 PE=1 SV=2	BRPF3	1	0.00346172	85.813	TSAVK(1)EELK	2	0.19677	1	1.387	1.186	1.317	0.787	0.832	0.803
PAS fold	0.0768299	Q15596	785	0.519	Down	2.9215e-06	K	Nuclear receptor coactivator 2 OS=Homo sapiens OX=9606 GN=NCOA2 PE=1 SV=2	NCOA2	1	0.00137976	111.61	LIAMK(1)TEK	3	-0.41177	2	1.445	1.407	1.373	0.717	0.752	0.725
PAS fold	0.0768299	P35869	303	0.524	Down	0.00041743	K	Aryl hydrocarbon receptor OS=Homo sapiens OX=9606 GN=AHR PE=1 SV=2	AHR	1	0.00269	66.784	LDFTPIGCDAK(1)GR	2	-1.3115	1	1.27	1.537	1.393	0.706	0.763	0.733
PAS fold	0.0768299	P35869	80	0.616	Down	0.00015975	K	Aryl hydrocarbon receptor OS=Homo sapiens OX=9606 GN=AHR PE=1 SV=2	AHR	1	0.000309723	102.87	AK(1)SFFDVALK	2	-0.86503	1	1.356	1.285	1.27	0.801	0.844	0.764
Thiolase, N-terminal	0.0673838	P55084	201	0.533	Down	8.3563e-05	K	Trifunctional enzyme subunit beta, mitochondrial OS=Homo sapiens OX=9606 GN=HADHB PE=1 SV=3	HADHB	1	0.00334774	106.2	LSLISK(1)FR	2	0.085179	1	1.327	1.423	1.427	0.77	0.759	0.697
Thiolase, N-terminal	0.0673838	P55084	188	0.248	Down	5.8526e-08	K	Trifunctional enzyme subunit beta, mitochondrial OS=Homo sapiens OX=9606 GN=HADHB PE=1 SV=3	HADHB	1	0.000377405	113.93	LMLDLNK(1)AK	3	0.19183	2	1.873	1.814	1.785	0.46	0.448	0.449
Thiolase, N-terminal	0.0673838	P55084	293	0.446	Down	0.00158112	K	Trifunctional enzyme subunit beta, mitochondrial OS=Homo sapiens OX=9606 GN=HADHB PE=1 SV=3	HADHB	1	0.0081807	79.116	LK(1)PAFIK	3	-0.1348	1	1.416	1.582	1.5	0.668	0.666	0.672
Thiolase, N-terminal	0.0673838	P24752	174	0.297	Down	3.2579e-06	K	Acetyl-CoA acetyltransferase, mitochondrial OS=Homo sapiens OX=9606 GN=ACAT1 PE=1 SV=1	ACAT1	1	0.000149298	75.018	GSTPYGGVK(1)LEDLIVK	3	0.042257	1	1.807	1.635	1.755	0.54	0.495	0.509
Thiolase, N-terminal	0.0673838	P42765	181	0.475	Down	5.6749e-05	K	3-ketoacyl-CoA thiolase, mitochondrial OS=Homo sapiens OX=9606 GN=ACAA2 PE=1 SV=2	ACAA2	1	8.6644e-07	114.31	EECDK(1)YALQSQQR	2	-0.088702	2	1.484	1.524	1.379	0.707	0.721	0.658
Serpin domain	0.308616	P36952	189	0.65	Down	0.00030077	K	Serpin B5 OS=Homo sapiens OX=9606 GN=SERPINB5 PE=1 SV=2	SERPINB5	1	0.0232251	84.083	VNK(1)TDTK	2	-1.5427	1	1.253	1.296	1.26	0.877	0.776	0.821
Serpin domain	0.308616	P50454	160	0.454	Down	2.4472e-05	K	Serpin H1 OS=Homo sapiens OX=9606 GN=SERPINH1 PE=1 SV=2	SERPINH1	1	4.32455e-11	129.17	QHYNCEHSK(1)INFR	3	0.55646	2	1.446	1.567	1.452	0.654	0.712	0.663
Myosin head, motor domain	0.214714	P35579	180	0.355	Down	1.72257e-05	K	Myosin-9 OS=Homo sapiens OX=9606 GN=MYH9 PE=1 SV=4	MYH9	1	5.30441e-22	143.04	EDQSILCTGESGAGK(1)TENTK	3	-0.56027	1	1.567	1.76	1.57	0.594	0.577	0.566
Myosin head, motor domain	0.214714	P35579	565	0.403	Down	4.3735e-05	K	Myosin-9 OS=Homo sapiens OX=9606 GN=MYH9 PE=1 SV=4	MYH9	1	0.00243053	54.898	DK(1)ADFCIIHYAGK	3	-0.65742	1	1.575	1.478	1.63	0.589	0.674	0.622
Myosin head, motor domain	0.214714	P35579	1441	0.627	Down	0.00097699	K	Myosin-9 OS=Homo sapiens OX=9606 GN=MYH9 PE=1 SV=4	MYH9	1	0.00149399	105.2	QSACNLEK(1)K	3	-0.50686	3	1.265	1.327	1.28	0.809	0.807	0.813
Myosin head, motor domain	0.214714	Q9UM54	240	0.316	Down	1.61137e-05	K	Unconventional myosin-VI OS=Homo sapiens OX=9606 GN=MYO6 PE=1 SV=4	MYO6	1	0.0165223	70.056	ICVQGK(1)EER	2	-0.27571	1	1.747	1.741	1.607	0.539	0.568	0.505
Myosin head, motor domain	0.214714	Q9UM54	325	0.466	Down	0.00160093	K	Unconventional myosin-VI OS=Homo sapiens OX=9606 GN=MYO6 PE=1 SV=4	MYO6	1	0.0271518	81.296	MCTAMK(1)K	2	-0.14267	1	1.465	1.483	1.477	0.704	0.711	0.646
Myosin head, motor domain	0.214714	Q92614	1429	0.474	Down	9.1511e-07	K	Unconventional myosin-XVIIIa OS=Homo sapiens OX=9606 GN=MYO18A PE=1 SV=3	MYO18A	1	0.000436442	127.84	ALQQLK(1)K	2	0.50423	1	1.45	1.472	1.466	0.671	0.71	0.7
PWWP domain	0.0981811	P51858	105	0.37	Down	8.9457e-07	K	Hepatoma-derived growth factor OS=Homo sapiens OX=9606 GN=HDGF PE=1 SV=1	HDGF	1	0.000328002	108.72	ASGYQSSQK(1)K	2	-0.048569	1	1.627	1.541	1.66	0.603	0.589	0.595
PWWP domain	0.0981811	O95696	418	0.444	Down	1.6456e-06	K	Bromodomain-containing protein 1 OS=Homo sapiens OX=9606 GN=BRD1 PE=1 SV=1	BRD1	1	0.00333527	96.143	ESSVK(1)TVR	2	-0.4281	2	1.549	1.478	1.482	0.669	0.649	0.686
PWWP domain	0.0981811	P52701	1296	0.601	Down	0.0002002	K	DNA mismatch repair protein Msh6 OS=Homo sapiens OX=9606 GN=MSH6 PE=1 SV=2	MSH6	1	0.00137969	76.939	GACPK(1)SYGFNAAR	2	-0.17501	1	1.281	1.307	1.367	0.822	0.815	0.739
PWWP domain	0.0981811	Q9ULD4	546	0.623	Down	0.00064057	K	Bromodomain and PHD finger-containing protein 3 OS=Homo sapiens OX=9606 GN=BRPF3 PE=1 SV=2	BRPF3	1	0.00346172	85.813	TSAVK(1)EELK	2	0.19677	1	1.387	1.186	1.317	0.787	0.832	0.803
GOLD domain	0.308616	Q9BQS8	1019	0.497	Down	1.6862e-05	K	FYVE and coiled-coil domain-containing protein 1 OS=Homo sapiens OX=9606 GN=FYCO1 PE=1 SV=3	FYCO1	1	0.0318989	61.344	LK(1)NAGEECK	2	0.19512	1	1.402	1.445	1.456	0.691	0.699	0.748
GOLD domain	0.308616	O76054	257	0.636	Down	0.00067748	K	SEC14-like protein 2 OS=Homo sapiens OX=9606 GN=SEC14L2 PE=1 SV=1	SEC14L2	1	0.00231369	80.96	SK(1)INYGGDIPR	2	-0.60768	1	1.226	1.262	1.362	0.874	0.778	0.795
Phosphatidylinositol-4-phosphate 5-kinase, core	0.188	P78356	26	0.66	Down	0.000122336	K	Phosphatidylinositol 5-phosphate 4-kinase type-2 beta OS=Homo sapiens OX=9606 GN=PIP4K2B PE=1 SV=1	PIP4K2B	1	0.0249697	64.757	K(1)HFVCQK	3	-0.77866	1	1.316	1.266	1.198	0.832	0.842	0.821
Phosphatidylinositol-4-phosphate 5-kinase, core	0.188	Q8TBX8	101	0.404	Down	2.1405e-05	K	Phosphatidylinositol 5-phosphate 4-kinase type-2 gamma OS=Homo sapiens OX=9606 GN=PIP4K2C PE=1 SV=3	PIP4K2C	1	0.00146113	87.184	FK(1)EYCPQVFR	2	-1.1875	1	1.494	1.627	1.556	0.659	0.638	0.592
GTP binding domain	0.188	Q9NTK5	180	0.588	Down	0.00111533	K	Obg-like ATPase 1 OS=Homo sapiens OX=9606 GN=OLA1 PE=1 SV=2	OLA1	1	0.000353207	107.09	LK(1)PEYDIMCK	3	-1.2788	3	1.335	1.289	1.37	0.784	0.782	0.784
GTP binding domain	0.188	Q9NTK5	190	0.605	Down	0.000163753	K	Obg-like ATPase 1 OS=Homo sapiens OX=9606 GN=OLA1 PE=1 SV=2	OLA1	1	0.0014312	103.91	VK(1)SWVIDQK	2	0.62608	2	1.382	1.327	1.235	0.82	0.775	0.793
GTP binding domain	0.188	Q9NTK5	79	0.4	Down	3.8724e-07	K	Obg-like ATPase 1 OS=Homo sapiens OX=9606 GN=OLA1 PE=1 SV=2	OLA1	1	0.000365518	76.759	FDFLCQYHK(1)PASK	3	-0.85143	1	1.533	1.598	1.561	0.627	0.611	0.638
GTP binding domain	0.188	Q9BZE4	332	0.15	Down	9.7261e-08	K	Nucleolar GTP-binding protein 1 OS=Homo sapiens OX=9606 GN=GTPBP4 PE=1 SV=3	GTPBP4	1	0.00532492	96.171	VK(1)TEACDR	2	2.2313	1	2.029	2.082	2.009	0.302	0.319	0.295
Translation protein, beta-barrel domain	0.0314183	P39023	155	0.53	Down	2.1524e-05	K	60S ribosomal protein L3 OS=Homo sapiens OX=9606 GN=RPL3 PE=1 SV=2	RPL3	1	0.0383226	76.774	K(1)YCQVIR	2	-0.20345	2	1.428	1.386	1.372	0.71	0.734	0.775
Translation protein, beta-barrel domain	0.0314183	P39023	136	0.473	Down	1.7225e-05	K	60S ribosomal protein L3 OS=Homo sapiens OX=9606 GN=RPL3 PE=1 SV=2	RPL3	1	0.00322946	107.79	K(1)WQDEDGK	2	0.81854	2	1.454	1.503	1.438	0.696	0.723	0.66
Translation protein, beta-barrel domain	0.0314183	P39023	154	0.576	Down	3.8194e-05	K	60S ribosomal protein L3 OS=Homo sapiens OX=9606 GN=RPL3 PE=1 SV=2	RPL3	1	0.01854	89.355	DFSSMK(1)K	3	0.18564	2	1.407	1.347	1.282	0.773	0.768	0.783
Translation protein, beta-barrel domain	0.0314183	P39023	341	0.377	Down	5.9053e-05	K	60S ribosomal protein L3 OS=Homo sapiens OX=9606 GN=RPL3 PE=1 SV=2	RPL3	1	0.0219442	76.679	GCVVGTK(1)K	3	-1.1525	2	1.633	1.637	1.526	0.635	0.545	0.63
Translation protein, beta-barrel domain	0.0314183	P49411	234	0.52	Down	0.000162624	K	Elongation factor Tu, mitochondrial OS=Homo sapiens OX=9606 GN=TUFM PE=1 SV=2	TUFM	1	1.05175e-05	119.39	DPELGLK(1)SVQK	3	0.80704	2	1.477	1.465	1.282	0.714	0.739	0.744
Translation protein, beta-barrel domain	0.0314183	P13639	571	0.45	Down	1.99925e-05	K	Elongation factor 2 OS=Homo sapiens OX=9606 GN=EEF2 PE=1 SV=4	EEF2	1	3.14699e-17	154.28	DLEEDHACIPIK(1)K	2	-0.69618	3	1.467	1.535	1.479	0.652	0.65	0.715
Translation protein, beta-barrel domain	0.0314183	P13639	598	0.58	Down	0.00046399	K	Elongation factor 2 OS=Homo sapiens OX=9606 GN=EEF2 PE=1 SV=4	EEF2	1	0.00264743	98.997	SPNK(1)HNR	3	0.56105	1	1.312	1.363	1.338	0.73	0.742	0.857
Translation protein, beta-barrel domain	0.0314183	P13639	594	0.491	Down	0.00046028	K	Elongation factor 2 OS=Homo sapiens OX=9606 GN=EEF2 PE=1 SV=4	EEF2	1	1.69803e-09	110.12	ETVSEESNVLCLSK(1)SPNK	3	-0.52971	1	1.437	1.587	1.307	0.754	0.662	0.709
Translation protein, beta-barrel domain	0.0314183	Q5VTE0	376	0.352	Down	3.2826e-07	K	Putative elongation factor 1-alpha-like 3 OS=Homo sapiens OX=9606 GN=EEF1A1P5 PE=5 SV=1	EEF1A1P5	1	0.0336053	78.113	FAELK(1)EK	2	-0.6028	1	1.692	1.634	1.59	0.574	0.573	0.584
Translation protein, beta-barrel domain	0.0314183	P49588	81	0.58	Down	3.631e-05	K	Alanine--tRNA ligase, cytoplasmic OS=Homo sapiens OX=9606 GN=AARS PE=1 SV=2	AARS	1	3.73629e-06	106.32	AGGK(1)HNDLDDVGK	4	0.62486	2	1.302	1.356	1.359	0.783	0.744	0.803
Translation protein, beta-barrel domain	0.0314183	Q96RP9	520	0.177	Down	9.8724e-07	K	Elongation factor G, mitochondrial OS=Homo sapiens OX=9606 GN=GFM1 PE=1 SV=2	GFM1	1	0.00172824	80.312	EYGCPCITGK(1)PK	2	-0.20738	2	2.037	1.995	1.897	0.327	0.351	0.37
Translation protein, beta-barrel domain	0.0314183	P18077	45	0.662	Down	0.00014131	K	60S ribosomal protein L35a OS=Homo sapiens OX=9606 GN=RPL35A PE=1 SV=2	RPL35A	1	0.000343614	104.82	DETEFYLGK(1)R	2	0.67148	1	1.314	1.267	1.195	0.841	0.839	0.818
Translation protein, beta-barrel domain	0.0314183	P15170	238	0.64	Down	0.00049716	K	Eukaryotic peptide chain release factor GTP-binding subunit ERF3A OS=Homo sapiens OX=9606 GN=GSPT1 PE=1 SV=1	GSPT1	1	0.0233636	83.948	YEECK(1)EK	2	0.36512	1	1.243	1.305	1.29	0.853	0.849	0.753
Elongation factor G, III-V domain	0.308616	P13639	571	0.45	Down	1.99925e-05	K	Elongation factor 2 OS=Homo sapiens OX=9606 GN=EEF2 PE=1 SV=4	EEF2	1	3.14699e-17	154.28	DLEEDHACIPIK(1)K	2	-0.69618	3	1.467	1.535	1.479	0.652	0.65	0.715
Elongation factor G, III-V domain	0.308616	P13639	598	0.58	Down	0.00046399	K	Elongation factor 2 OS=Homo sapiens OX=9606 GN=EEF2 PE=1 SV=4	EEF2	1	0.00264743	98.997	SPNK(1)HNR	3	0.56105	1	1.312	1.363	1.338	0.73	0.742	0.857
Elongation factor G, III-V domain	0.308616	P13639	594	0.491	Down	0.00046028	K	Elongation factor 2 OS=Homo sapiens OX=9606 GN=EEF2 PE=1 SV=4	EEF2	1	1.69803e-09	110.12	ETVSEESNVLCLSK(1)SPNK	3	-0.52971	1	1.437	1.587	1.307	0.754	0.662	0.709
Elongation factor G, III-V domain	0.308616	Q96RP9	520	0.177	Down	9.8724e-07	K	Elongation factor G, mitochondrial OS=Homo sapiens OX=9606 GN=GFM1 PE=1 SV=2	GFM1	1	0.00172824	80.312	EYGCPCITGK(1)PK	2	-0.20738	2	2.037	1.995	1.897	0.327	0.351	0.37
Heat shock protein Hsp90, N-terminal	0.134171	P08238	559	0.479	Down	1.56421e-05	K	Heat shock protein HSP 90-beta OS=Homo sapiens OX=9606 GN=HSP90AB1 PE=1 SV=4	HSP90AB1	1	0.00072324	111.17	AK(1)FENLCK	3	-0.027707	2	1.508	1.469	1.398	0.714	0.677	0.704
Heat shock protein Hsp90, N-terminal	0.134171	P08238	568	0.153	Down	1.0451e-06	K	Heat shock protein HSP 90-beta OS=Homo sapiens OX=9606 GN=HSP90AB1 PE=1 SV=4	HSP90AB1	1	0.0129056	82.417	LMK(1)EILDK	2	-0.52759	1	2.117	2.005	1.986	0.335	0.306	0.291
Heat shock protein Hsp90, N-terminal	0.134171	P08238	557	0.623	Down	1.2245e-06	K	Heat shock protein HSP 90-beta OS=Homo sapiens OX=9606 GN=HSP90AB1 PE=1 SV=4	HSP90AB1	1	0.0285507	80.219	MEESK(1)AK	2	0.84477	2	1.31	1.303	1.275	0.801	0.799	0.821
Heat shock protein Hsp90, N-terminal	0.134171	Q58FF8	332	0.479	Down	1.56421e-05	K	Putative heat shock protein HSP 90-beta 2 OS=Homo sapiens OX=9606 GN=HSP90AB2P PE=1 SV=2	HSP90AB2P	1	0.00072324	111.17	AK(1)FENLCK	3	-0.027707	2	1.508	1.469	1.398	0.714	0.677	0.704
Heat shock protein Hsp90, N-terminal	0.134171	P07900	567	0.531	Down	2.4582e-05	K	Heat shock protein HSP 90-alpha OS=Homo sapiens OX=9606 GN=HSP90AA1 PE=1 SV=5	HSP90AA1	1	0.000535464	107.01	TK(1)FENLCK	3	0.23519	3	1.473	1.347	1.365	0.728	0.755	0.74
Heat shock protein Hsp90, N-terminal	0.134171	P07900	576	0.235	Down	5.6281e-07	K	Heat shock protein HSP 90-alpha OS=Homo sapiens OX=9606 GN=HSP90AA1 PE=1 SV=5	HSP90AA1	1	0.00316475	93.096	IMK(1)DILEK	3	0.51489	4	1.881	1.876	1.791	0.418	0.456	0.43
Cyclin-like	0.188	P06400	65	0.464	Down	0.002224	K	Retinoblastoma-associated protein OS=Homo sapiens OX=9606 GN=RB1 PE=1 SV=2	RB1	1	0.00150538	94.114	LK(1)IPDHVR	3	-0.34904	1	1.381	1.521	1.526	0.796	0.554	0.706
Cyclin-like	0.188	O75909	118	0.524	Down	3.5886e-05	K	Cyclin-K OS=Homo sapiens OX=9606 GN=CCNK PE=1 SV=2	CCNK	1	0.0423097	74.486	DIIK(1)TAR	2	-0.010829	1	1.454	1.363	1.395	0.766	0.703	0.736
Alcohol dehydrogenase, N-terminal	0.134171	P11766	107	0.231	Down	3.6245e-05	K	Alcohol dehydrogenase class-3 OS=Homo sapiens OX=9606 GN=ADH5 PE=1 SV=4	ADH5	1	1.45045e-06	115.57	FCLNPK(1)TNLCQK	2	0.14803	1	2	1.774	1.804	0.398	0.407	0.482
Alcohol dehydrogenase, N-terminal	0.134171	Q9BV79	267	0.657	Down	0.00166294	K	Enoyl-[acyl-carrier-protein] reductase, mitochondrial OS=Homo sapiens OX=9606 GN=MECR PE=1 SV=2	MECR	1	4.28887e-08	110.12	LALNCVGGK(1)SSTELLR	2	0.28593	2	1.288	1.363	1.136	0.811	0.849	0.828
Alcohol dehydrogenase, N-terminal	0.134171	Q00796	134	0.52	Down	1.70532e-05	K	Sorbitol dehydrogenase OS=Homo sapiens OX=9606 GN=SORD PE=1 SV=4	SORD	1	0.00022051	90.05	FYK(1)HNAAFCYK	3	-0.36253	2	1.368	1.43	1.42	0.7	0.746	0.748
RNA-binding S4 domain	0.188	P46781	11	0.639	Down	2.2115e-06	K	40S ribosomal protein S9 OS=Homo sapiens OX=9606 GN=RPS9 PE=1 SV=3	RPS9	1	0.0197986	88.177	K(1)TYVTPR	2	0.2685	2	1.26	1.31	1.27	0.809	0.818	0.825
RNA-binding S4 domain	0.188	P62701	120	0.464	Down	0.00118412	K	40S ribosomal protein S4, X isoform OS=Homo sapiens OX=9606 GN=RPS4X PE=1 SV=2	RPS4X	1	0.001407	96.342	ITPEEAK(1)YK	2	0.314	3	1.488	1.467	1.475	0.722	0.668	0.667
RNA-binding S4 domain	0.188	P62701	62	0.633	Down	1.79756e-05	K	40S ribosomal protein S4, X isoform OS=Homo sapiens OX=9606 GN=RPS4X PE=1 SV=2	RPS4X	1	0.00025157	111.86	YALTGDEVK(1)K	2	-2.2467	3	1.316	1.243	1.298	0.825	0.807	0.81
TOG domain	0.0673838	Q14008	496	0.623	Down	0.00185572	K	Cytoskeleton-associated protein 5 OS=Homo sapiens OX=9606 GN=CKAP5 PE=1 SV=3	CKAP5	1	0.000322902	84.365	ECSEK(1)VELIHGK	3	-1.0724	1	1.307	1.31	1.263	0.717	0.806	0.895
TOG domain	0.0673838	Q92616	793	0.441	Down	2.114e-05	K	eIF-2-alpha kinase activator GCN1 OS=Homo sapiens OX=9606 GN=GCN1 PE=1 SV=6	GCN1	1	0.0122105	60.91	ANMK(1)RENK	2	-2.2334	1	1.609	1.454	1.461	0.646	0.676	0.673
TOG domain	0.0673838	O00410	963	0.559	Down	0.00125753	K	Importin-5 OS=Homo sapiens OX=9606 GN=IPO5 PE=1 SV=4	IPO5	1	2.89347e-14	129.88	TK(1)ENVNATENCISAVGK	3	0.44621	1	1.327	1.351	1.401	0.664	0.773	0.845
Histidine kinase-like ATPase, C-terminal domain	0.0729311	A6NHR9	569	0.401	Down	5.6202e-05	K	Structural maintenance of chromosomes flexible hinge domain-containing protein 1 OS=Homo sapiens OX=9606 GN=SMCHD1 PE=1 SV=2	SMCHD1	1	0.00714345	72.928	DCHEK(1)YDK	3	3.8917	1	1.61	1.654	1.43	0.645	0.636	0.6
Histidine kinase-like ATPase, C-terminal domain	0.0729311	P08238	559	0.479	Down	1.56421e-05	K	Heat shock protein HSP 90-beta OS=Homo sapiens OX=9606 GN=HSP90AB1 PE=1 SV=4	HSP90AB1	1	0.00072324	111.17	AK(1)FENLCK	3	-0.027707	2	1.508	1.469	1.398	0.714	0.677	0.704
Histidine kinase-like ATPase, C-terminal domain	0.0729311	P08238	568	0.153	Down	1.0451e-06	K	Heat shock protein HSP 90-beta OS=Homo sapiens OX=9606 GN=HSP90AB1 PE=1 SV=4	HSP90AB1	1	0.0129056	82.417	LMK(1)EILDK	2	-0.52759	1	2.117	2.005	1.986	0.335	0.306	0.291
Histidine kinase-like ATPase, C-terminal domain	0.0729311	P08238	557	0.623	Down	1.2245e-06	K	Heat shock protein HSP 90-beta OS=Homo sapiens OX=9606 GN=HSP90AB1 PE=1 SV=4	HSP90AB1	1	0.0285507	80.219	MEESK(1)AK	2	0.84477	2	1.31	1.303	1.275	0.801	0.799	0.821
Histidine kinase-like ATPase, C-terminal domain	0.0729311	Q02880	208	0.288	Down	2.3441e-05	K	DNA topoisomerase 2-beta OS=Homo sapiens OX=9606 GN=TOP2B PE=1 SV=3	TOP2B	1	0.00358868	93.374	EYK(1)HSFK	3	0.81313	1	1.685	1.864	1.683	0.486	0.473	0.55
Histidine kinase-like ATPase, C-terminal domain	0.0729311	Q58FF8	332	0.479	Down	1.56421e-05	K	Putative heat shock protein HSP 90-beta 2 OS=Homo sapiens OX=9606 GN=HSP90AB2P PE=1 SV=2	HSP90AB2P	1	0.00072324	111.17	AK(1)FENLCK	3	-0.027707	2	1.508	1.469	1.398	0.714	0.677	0.704
Histidine kinase-like ATPase, C-terminal domain	0.0729311	P07900	567	0.531	Down	2.4582e-05	K	Heat shock protein HSP 90-alpha OS=Homo sapiens OX=9606 GN=HSP90AA1 PE=1 SV=5	HSP90AA1	1	0.000535464	107.01	TK(1)FENLCK	3	0.23519	3	1.473	1.347	1.365	0.728	0.755	0.74
Histidine kinase-like ATPase, C-terminal domain	0.0729311	P07900	576	0.235	Down	5.6281e-07	K	Heat shock protein HSP 90-alpha OS=Homo sapiens OX=9606 GN=HSP90AA1 PE=1 SV=5	HSP90AA1	1	0.00316475	93.096	IMK(1)DILEK	3	0.51489	4	1.881	1.876	1.791	0.418	0.456	0.43
Clathrin, heavy chain, linker/propeller domain	0.0768299	Q00610	907	0.529	Down	7.9584e-05	K	Clathrin heavy chain 1 OS=Homo sapiens OX=9606 GN=CLTC PE=1 SV=5	CLTC	1	0.00140987	111.61	VVGK(1)YCEK	2	-0.27006	3	1.457	1.43	1.308	0.764	0.714	0.74
Clathrin, heavy chain, linker/propeller domain	0.0768299	P53675	1609	0.551	Down	5.7349e-05	K	Clathrin heavy chain 2 OS=Homo sapiens OX=9606 GN=CLTCL1 PE=1 SV=2	CLTCL1	1	0.0296677	71.451	EYLSK(1)VDK	2	0.16188	1	1.33	1.324	1.46	0.765	0.744	0.757
NUDIX hydrolase domain	0.188	Q13907	37	0.507	Down	2.3258e-06	K	Isopentenyl-diphosphate Delta-isomerase 1 OS=Homo sapiens OX=9606 GN=IDI1 PE=1 SV=2	IDI1	1	0.00103222	79.492	K(1)NCHLNENIEK	3	-1.7141	1	1.369	1.431	1.463	0.719	0.716	0.728
NUDIX hydrolase domain	0.188	A0A024RBG1	134	0.545	Down	0.000124527	K	Diphosphoinositol polyphosphate phosphohydrolase NUDT4B OS=Homo sapiens OX=9606 GN=NUDT4B PE=3 SV=1	NUDT4B	1	2.50792e-08	107.35	VLQCHK(1)PVHAEYLEK	4	-0.64731	1	1.403	1.355	1.376	0.694	0.76	0.797
RmlC-like jelly roll fold	0.308616	P10644	367	0.327	Down	2.0587e-06	K	cAMP-dependent protein kinase type I-alpha regulatory subunit OS=Homo sapiens OX=9606 GN=PRKAR1A PE=1 SV=1	PRKAR1A	1	6.36671e-05	106.67	VLGPCSDILK(1)R	2	-0.67679	1	1.637	1.64	1.76	0.573	0.538	0.536
RmlC-like jelly roll fold	0.308616	P13861	379	0.477	Down	2.2538e-05	K	cAMP-dependent protein kinase type II-alpha regulatory subunit OS=Homo sapiens OX=9606 GN=PRKAR2A PE=1 SV=2	PRKAR2A	1	0.00222902	71.03	LLGPCMDIMK(1)R	3	-0.51879	2	1.403	1.491	1.483	0.719	0.659	0.711
ATP-grasp fold, subdomain 2	0.15462	P22102	162	0.427	Down	2.4813e-06	K	Trifunctional purine biosynthetic protein adenosine-3 OS=Homo sapiens OX=9606 GN=GART PE=1 SV=1	GART	1	0.00700052	87.476	GVIVAK(1)SK	2	-0.25976	2	1.559	1.531	1.49	0.669	0.664	0.624
ATP-grasp fold, subdomain 2	0.15462	P22102	164	0.214	Down	2.5844e-07	K	Trifunctional purine biosynthetic protein adenosine-3 OS=Homo sapiens OX=9606 GN=GART PE=1 SV=1	GART	1	0.00633056	105.52	SK(1)EEACK	2	-0.90208	1	1.917	1.882	1.877	0.398	0.392	0.426
ATP-grasp fold, subdomain 2	0.15462	P22234	286	0.537	Down	0.000181891	K	Multifunctional protein ADE2 OS=Homo sapiens OX=9606 GN=PAICS PE=1 SV=3	PAICS	1	2.20743e-08	119.87	K(1)ACGNFGIPCELR	2	-2.213	1	1.354	1.511	1.298	0.761	0.735	0.738
ATP-grasp fold, subdomain 2	0.15462	Q9P2R7	88	0.517	Down	0.0002586	K	Succinate--CoA ligase [ADP-forming] subunit beta, mitochondrial OS=Homo sapiens OX=9606 GN=SUCLA2 PE=1 SV=3	SUCLA2	1	0.000813241	90.434	SPDEAYAIAK(1)K	2	0.66219	1	1.34	1.43	1.461	0.742	0.781	0.665
ATP-grasp fold, subdomain 2	0.15462	Q9P2R7	108	0.665	Down	3.8622e-05	K	Succinate--CoA ligase [ADP-forming] subunit beta, mitochondrial OS=Homo sapiens OX=9606 GN=SUCLA2 PE=1 SV=3	SUCLA2	1	0.00296572	80.69	GK(1)GTFESGLK	2	0.88315	1	1.253	1.247	1.263	0.823	0.868	0.813
ATP-grasp fold, subdomain 2	0.15462	P53396	630	0.343	Down	2.0904e-06	K	ATP-citrate synthase OS=Homo sapiens OX=9606 GN=ACLY PE=1 SV=3	ACLY	1	1.34053e-06	87.088	GVTIIGPATVGGIK(1)PGCFK	3	0.10544	1	1.69	1.666	1.604	0.553	0.597	0.549
LEM domain	0.188	P42166	334	0.492	Down	4.1488e-05	K	Lamina-associated polypeptide 2, isoform alpha OS=Homo sapiens OX=9606 GN=TMPO PE=1 SV=2	TMPO	1	8.27814e-07	118.08	EK(1)SGIQPLCPER	2	0.52641	2	1.459	1.358	1.508	0.711	0.683	0.732
LEM domain	0.188	Q8NC56	256	0.333	Down	9.5812e-08	K	LEM domain-containing protein 2 OS=Homo sapiens OX=9606 GN=LEMD2 PE=1 SV=1	LEMD2	1	0.00148969	103.91	K(1)TDEFCQAK	2	-0.026333	1	1.714	1.657	1.637	0.556	0.561	0.551
Ubiquitin-conjugating enzyme/RWD-like	0.041353	Q15819	66	0.661	Down	0.00035676	K	Ubiquitin-conjugating enzyme E2 variant 2 OS=Homo sapiens OX=9606 GN=UBE2V2 PE=1 SV=4	UBE2V2	1	0.00101223	77.062	IYSLK(1)VECGPK	3	-1.0077	1	1.326	1.277	1.174	0.84	0.822	0.836
Ubiquitin-conjugating enzyme/RWD-like	0.041353	P68036	96	0.572	Down	1.97724e-05	K	Ubiquitin-conjugating enzyme E2 L3 OS=Homo sapiens OX=9606 GN=UBE2L3 PE=1 SV=1	UBE2L3	1	1.80703e-05	89.468	GQVCLPVISAENWK(1)PATK	3	-0.31078	2	1.326	1.333	1.383	0.758	0.754	0.802
Ubiquitin-conjugating enzyme/RWD-like	0.041353	P68036	20	0.375	Down	0.00044276	K	Ubiquitin-conjugating enzyme E2 L3 OS=Homo sapiens OX=9606 GN=UBE2L3 PE=1 SV=1	UBE2L3	1	0.0424799	74.415	CGMK(1)NFR	2	-0.87016	1	1.738	1.37	1.709	0.653	0.547	0.604
Ubiquitin-conjugating enzyme/RWD-like	0.041353	Q13404	74	0.415	Down	2.4772e-06	K	Ubiquitin-conjugating enzyme E2 variant 1 OS=Homo sapiens OX=9606 GN=UBE2V1 PE=1 SV=2	UBE2V1	1	9.06432e-22	150.39	IECGPK(1)YPEAPPFVR	2	0.05563	2	1.479	1.531	1.616	0.639	0.633	0.647
Ubiquitin-conjugating enzyme/RWD-like	0.041353	Q13404	68	0.374	Down	0.00131879	K	Ubiquitin-conjugating enzyme E2 variant 1 OS=Homo sapiens OX=9606 GN=UBE2V1 PE=1 SV=2	UBE2V1	1	1.94405e-08	143.42	IYSLK(1)IECGPK	2	-0.073126	2	1.601	1.602	1.612	0.636	0.601	0.562
Ubiquitin-conjugating enzyme/RWD-like	0.041353	Q9H832	238	0.634	Down	0.0031226	K	Ubiquitin-conjugating enzyme E2 Z OS=Homo sapiens OX=9606 GN=UBE2Z PE=1 SV=2	UBE2Z	1	1.56084e-13	138.02	HPGDSK(1)NYNECIR	3	-1.6025	1	1.152	1.295	1.399	0.766	0.884	0.79
Ubiquitin-conjugating enzyme/RWD-like	0.041353	P63279	49	0.356	Down	3.7389e-05	K	SUMO-conjugating enzyme UBC9 OS=Homo sapiens OX=9606 GN=UBE2I PE=1 SV=1	UBE2I	1	0.00141737	86.699	K(1)GTPWEGGLFK	3	0.37048	2	1.601	1.604	1.683	0.538	0.568	0.634
Ubiquitin-conjugating enzyme/RWD-like	0.041353	P61081	92	0.443	Down	0.00043764	K	NEDD8-conjugating enzyme Ubc12 OS=Homo sapiens OX=9606 GN=UBE2M PE=1 SV=1	UBE2M	1	0.0125703	45.28	VGQGYPHDPPK(1)VK	3	-1.5166	1	1.398	1.559	1.553	0.704	0.716	0.58
Ubiquitin-conjugating enzyme/RWD-like	0.041353	Q9Y3C8	162	0.346	Down	2.0328e-05	K	Ubiquitin-fold modifier-conjugating enzyme 1 OS=Homo sapiens OX=9606 GN=UFC1 PE=1 SV=3	UFC1	1	0.00473733	78.516	GVIQHK(1)EK	3	2.2087	1	1.706	1.69	1.547	0.555	0.547	0.609
Crontonase, C-terminal	0.0768299	Q6NVY1	42	0.416	Down	1.2496e-06	K	3-hydroxyisobutyryl-CoA hydrolase, mitochondrial OS=Homo sapiens OX=9606 GN=HIBCH PE=1 SV=2	HIBCH	1	3.31192e-05	101.53	HTDAAEEVLLEK(1)K	3	-0.054608	1	1.5	1.553	1.57	0.618	0.652	0.651
Crontonase, C-terminal	0.0768299	Q13011	95	0.338	Down	0.00104309	K	Delta(3,5)-Delta(2,4)-dienoyl-CoA isomerase, mitochondrial OS=Homo sapiens OX=9606 GN=ECH1 PE=1 SV=2	ECH1	1	2.339e-06	129.37	EMVECFNK(1)ISR	3	-0.63547	2	1.684	1.746	1.551	0.562	0.561	0.562
SAP domain	0.0845278	Q00839	495	0.459	Down	6.0225e-05	K	Heterogeneous nuclear ribonucleoprotein U OS=Homo sapiens OX=9606 GN=HNRNPU PE=1 SV=6	HNRNPU	1	0.000338111	63.691	K(1)DCEVVMMIGLPGAGK	3	-1.0615	2	1.4	1.528	1.52	0.711	0.636	0.694
SAP domain	0.0845278	Q00839	387	0.38	Down	0.00023794	K	Heterogeneous nuclear ribonucleoprotein U OS=Homo sapiens OX=9606 GN=HNRNPU PE=1 SV=6	HNRNPU	1	5.34412e-06	99.344	GIK(1)TCNCETEDYGEK	3	0.12476	1	1.496	1.565	1.715	0.555	0.687	0.573
SAP domain	0.0845278	Q00839	565	0.42	Down	6.0565e-05	K	Heterogeneous nuclear ribonucleoprotein U OS=Homo sapiens OX=9606 GN=HNRNPU PE=1 SV=6	HNRNPU	1	6.4142e-07	108.09	APQCLGK(1)FIEIAAR	2	-1.2209	2	1.588	1.557	1.462	0.609	0.626	0.7
SAP domain	0.0845278	Q00839	609	0.321	Down	8.752e-07	K	Heterogeneous nuclear ribonucleoprotein U OS=Homo sapiens OX=9606 GN=HNRNPU PE=1 SV=6	HNRNPU	1	2.39004e-06	111.79	AVVVCPK(1)DEDYK	2	0.46828	2	1.735	1.64	1.692	0.524	0.563	0.54
SAP domain	0.0845278	Q00839	331	0.567	Down	0.0009375	K	Heterogeneous nuclear ribonucleoprotein U OS=Homo sapiens OX=9606 GN=HNRNPU PE=1 SV=6	HNRNPU	1	0.00140425	104.82	ASYGVSK(1)GK	2	0.25607	3	1.395	1.312	1.354	0.702	0.864	0.737
SAP domain	0.0845278	P35659	349	0.446	Down	0.000119317	K	Protein DEK OS=Homo sapiens OX=9606 GN=DEK PE=1 SV=1	DEK	1	1.13705e-22	159.18	K(1)VYENYPTYDLTER	2	3.2274	3	1.557	1.532	1.415	0.677	0.719	0.615
SAP domain	0.0845278	P12956	591	0.589	Down	5.951e-05	K	X-ray repair cross-complementing protein 6 OS=Homo sapiens OX=9606 GN=XRCC6 PE=1 SV=2	XRCC6	1	0.0039431	83.869	AYGLK(1)SGLK	3	-1.3608	4	1.307	1.277	1.403	0.773	0.78	0.797
SAP domain	0.0845278	Q1KMD3	289	0.412	Down	5.6029e-05	K	Heterogeneous nuclear ribonucleoprotein U-like protein 2 OS=Homo sapiens OX=9606 GN=HNRNPUL2 PE=1 SV=1	HNRNPUL2	1	0.00309695	74.464	STYGVTK(1)GK	3	-0.065737	2	1.479	1.634	1.528	0.677	0.593	0.642
SAP domain	0.0845278	Q9BUJ2	539	0.237	Down	0.0049034	K	Heterogeneous nuclear ribonucleoprotein U-like protein 1 OS=Homo sapiens OX=9606 GN=HNRNPUL1 PE=1 SV=2	HNRNPUL1	1	1.2043e-10	125.22	AIVICPTDEDLK(1)DR	2	0.085057	2	1.823	1.844	1.866	0.371	0.524	0.414
SAP domain	0.0845278	Q14151	355	0.622	Down	6.4071e-05	K	Scaffold attachment factor B2 OS=Homo sapiens OX=9606 GN=SAFB2 PE=1 SV=1	SAFB2	1	0.00030555	78.69	K(1)FDFDACNEVPPAPK	4	-0.3009	2	1.32	1.335	1.237	0.827	0.805	0.787
GroEL-like apical domain	0.219971	P40227	287	0.454	Down	0.00035906	K	T-complex protein 1 subunit zeta OS=Homo sapiens OX=9606 GN=CCT6A PE=1 SV=3	CCT6A	1	1.76708e-06	104.55	VCGDSDK(1)GFVVINQK	3	-0.21642	1	1.491	1.647	1.328	0.635	0.687	0.707
GroEL-like apical domain	0.219971	P49368	44	0.396	Down	3.166e-06	K	T-complex protein 1 subunit gamma OS=Homo sapiens OX=9606 GN=CCT3 PE=1 SV=4	CCT3	1	0.00961247	68.515	TCLGPK(1)SMMK	3	-1.6047	3	1.529	1.536	1.644	0.644	0.607	0.613
GroEL-like apical domain	0.219971	P50991	375	0.6	Down	6.2627e-05	K	T-complex protein 1 subunit delta OS=Homo sapiens OX=9606 GN=CCT4 PE=1 SV=4	CCT4	1	2.2557e-05	105.99	LLK(1)ITGCASPGK	3	-0.064518	2	1.396	1.277	1.286	0.803	0.789	0.785
GroEL-like apical domain	0.219971	P50991	292	0.438	Down	3.2357e-06	K	T-complex protein 1 subunit delta OS=Homo sapiens OX=9606 GN=CCT4 PE=1 SV=4	CCT4	1	1.33037e-06	131.06	K(1)TGCNVLLIQK	2	-1.0315	3	1.553	1.521	1.461	0.65	0.647	0.688
GroEL-like apical domain	0.219971	P48643	259	0.605	Down	0.000160066	K	T-complex protein 1 subunit epsilon OS=Homo sapiens OX=9606 GN=CCT5 PE=1 SV=1	CCT5	1	0.000279547	90.412	IAILTCPFEPPK(1)PK	2	-1.8749	4	1.349	1.324	1.268	0.803	0.749	0.834
Major sperm protein (MSP) domain	0.0768299	O95292	45	0.307	Down	0.0003986	K	Vesicle-associated membrane protein-associated protein B/C OS=Homo sapiens OX=9606 GN=VAPB PE=1 SV=3	VAPB	1	0.0183623	88.819	VK(1)TTAPR	2	0.92096	1	1.883	1.543	1.719	0.5	0.456	0.622
Major sperm protein (MSP) domain	0.0768299	O95292	43	0.433	Down	0.000179612	K	Vesicle-associated membrane protein-associated protein B/C OS=Homo sapiens OX=9606 GN=VAPB PE=1 SV=3	VAPB	1	0.0107878	97.798	NVCFK(1)VK	2	-2.8447	1	1.635	1.469	1.454	0.619	0.725	0.63
Major sperm protein (MSP) domain	0.0768299	Q9P0L0	52	0.307	Down	0.0003986	K	Vesicle-associated membrane protein-associated protein A OS=Homo sapiens OX=9606 GN=VAPA PE=1 SV=3	VAPA	1	0.0183623	88.819	VK(1)TTAPR	2	0.92096	1	1.883	1.543	1.719	0.5	0.456	0.622
Major sperm protein (MSP) domain	0.0768299	Q9P0L0	125	0.554	Down	7.6773e-05	K	Vesicle-associated membrane protein-associated protein A OS=Homo sapiens OX=9606 GN=VAPA PE=1 SV=3	VAPA	1	0.000395253	78.902	EAKPDELMDSK(1)LR	3	0.091643	1	1.331	1.429	1.345	0.788	0.768	0.719
SPRY domain	0.00729357	Q00839	495	0.459	Down	6.0225e-05	K	Heterogeneous nuclear ribonucleoprotein U OS=Homo sapiens OX=9606 GN=HNRNPU PE=1 SV=6	HNRNPU	1	0.000338111	63.691	K(1)DCEVVMMIGLPGAGK	3	-1.0615	2	1.4	1.528	1.52	0.711	0.636	0.694
SPRY domain	0.00729357	Q00839	387	0.38	Down	0.00023794	K	Heterogeneous nuclear ribonucleoprotein U OS=Homo sapiens OX=9606 GN=HNRNPU PE=1 SV=6	HNRNPU	1	5.34412e-06	99.344	GIK(1)TCNCETEDYGEK	3	0.12476	1	1.496	1.565	1.715	0.555	0.687	0.573
SPRY domain	0.00729357	Q00839	565	0.42	Down	6.0565e-05	K	Heterogeneous nuclear ribonucleoprotein U OS=Homo sapiens OX=9606 GN=HNRNPU PE=1 SV=6	HNRNPU	1	6.4142e-07	108.09	APQCLGK(1)FIEIAAR	2	-1.2209	2	1.588	1.557	1.462	0.609	0.626	0.7
SPRY domain	0.00729357	Q00839	609	0.321	Down	8.752e-07	K	Heterogeneous nuclear ribonucleoprotein U OS=Homo sapiens OX=9606 GN=HNRNPU PE=1 SV=6	HNRNPU	1	2.39004e-06	111.79	AVVVCPK(1)DEDYK	2	0.46828	2	1.735	1.64	1.692	0.524	0.563	0.54
SPRY domain	0.00729357	Q00839	331	0.567	Down	0.0009375	K	Heterogeneous nuclear ribonucleoprotein U OS=Homo sapiens OX=9606 GN=HNRNPU PE=1 SV=6	HNRNPU	1	0.00140425	104.82	ASYGVSK(1)GK	2	0.25607	3	1.395	1.312	1.354	0.702	0.864	0.737
SPRY domain	0.00729357	Q96BD6	4	0.626	Down	0.00022019	K	SPRY domain-containing SOCS box protein 1 OS=Homo sapiens OX=9606 GN=SPSB1 PE=1 SV=1	SPSB1	1	0.00350556	70.552	GQK(1)VTGGIK	3	-0.52748	1	1.311	1.292	1.271	0.758	0.81	0.858
SPRY domain	0.00729357	Q6PJ69	354	0.575	Down	0.0084028	K	Tripartite motif-containing protein 65 OS=Homo sapiens OX=9606 GN=TRIM65 PE=1 SV=3	TRIM65	1	0.000105657	126.31	QDQQVK(1)HCR	3	-0.47486	1	1.184	1.591	1.257	0.75	0.876	0.692
SPRY domain	0.00729357	Q1KMD3	289	0.412	Down	5.6029e-05	K	Heterogeneous nuclear ribonucleoprotein U-like protein 2 OS=Homo sapiens OX=9606 GN=HNRNPUL2 PE=1 SV=1	HNRNPUL2	1	0.00309695	74.464	STYGVTK(1)GK	3	-0.065737	2	1.479	1.634	1.528	0.677	0.593	0.642
SPRY domain	0.00729357	Q9BUJ2	539	0.237	Down	0.0049034	K	Heterogeneous nuclear ribonucleoprotein U-like protein 1 OS=Homo sapiens OX=9606 GN=HNRNPUL1 PE=1 SV=2	HNRNPUL1	1	1.2043e-10	125.22	AIVICPTDEDLK(1)DR	2	0.085057	2	1.823	1.844	1.866	0.371	0.524	0.414
SPRY domain	0.00729357	Q92499	516	0.599	Down	0.00156233	K	ATP-dependent RNA helicase DDX1 OS=Homo sapiens OX=9606 GN=DDX1 PE=1 SV=2	DDX1	1	1.53069e-16	128.01	TK(1)IDCDNLEQYFIQQGGGPDK	4	-0.037811	1	1.248	1.39	1.32	0.774	0.879	0.716
SPRY domain	0.00729357	Q92499	234	0.498	Down	5.7082e-05	K	ATP-dependent RNA helicase DDX1 OS=Homo sapiens OX=9606 GN=DDX1 PE=1 SV=2	DDX1	1	9.11479e-13	128.71	NQALFPACVLK(1)NAELK	3	0.095706	3	1.391	1.44	1.473	0.764	0.684	0.694
SPRY domain	0.00729357	Q92499	117	0.557	Down	0.00031917	K	ATP-dependent RNA helicase DDX1 OS=Homo sapiens OX=9606 GN=DDX1 PE=1 SV=2	DDX1	1	0.0199015	50.297	EVK(1)EWHGCR	3	-2.7089	1	1.324	1.419	1.344	0.693	0.777	0.808
Alpha/Beta hydrolase fold	0.162637	Q96DG6	227	0.349	Down	1.5118e-07	K	Carboxymethylenebutenolidase homolog OS=Homo sapiens OX=9606 GN=CMBL PE=1 SV=1	CMBL	1	1.60177e-05	101.01	EDCSPADK(1)PYIDEAR	2	-1.4479	1	1.666	1.664	1.597	0.565	0.579	0.576
Alpha/Beta hydrolase fold	0.162637	P49327	1995	0.533	Down	0.0028042	K	Fatty acid synthase OS=Homo sapiens OX=9606 GN=FASN PE=1 SV=3	FASN	1	0.00337403	78.287	PK(1)YSGTLNLDR	2	0.24659	1	1.54	1.495	1.149	0.716	0.763	0.749
Alpha/Beta hydrolase fold	0.162637	P49327	1993	0.548	Down	0.0055396	K	Fatty acid synthase OS=Homo sapiens OX=9606 GN=FASN PE=1 SV=3	FASN	1	2.1213e-06	79.489	DGLLENQTPEFFQDVCK(1)PK	4	-0.92075	2	1.365	1.363	1.393	0.691	0.761	0.805
Alpha/Beta hydrolase fold	0.162637	P49327	2449	0.639	Down	0.000163237	K	Fatty acid synthase OS=Homo sapiens OX=9606 GN=FASN PE=1 SV=3	FASN	1	4.31904e-16	118.54	AK(1)TGGAYGEDLGADYNLSQVCDGK	3	-0.48673	2	1.251	1.262	1.326	0.855	0.778	0.821
Alpha/Beta hydrolase fold	0.162637	P10768	39	0.608	Down	0.033801	K	S-formylglutathione hydrolase OS=Homo sapiens OX=9606 GN=ESD PE=1 SV=2	ESD	1	0.000572398	67.997	FAVYLPPK(1)AETGK	3	-0.20773	1	1.278	1.312	1.336	0.726	0.708	0.952
Alpha/Beta hydrolase fold	0.162637	Q92597	280	0.517	Down	1.79941e-05	K	Protein NDRG1 OS=Homo sapiens OX=9606 GN=NDRG1 PE=1 SV=1	NDRG1	1	0.000262235	110.98	LDPTK(1)TTLLK	3	0.54001	2	1.461	1.383	1.388	0.703	0.733	0.753
Alpha/Beta hydrolase fold	0.162637	P50897	165	0.565	Down	1.84014e-05	K	Palmitoyl-protein thioesterase 1 OS=Homo sapiens OX=9606 GN=PPT1 PE=1 SV=1	PPT1	1	0.00182747	85.536	K(1)TLNAGAYSK	2	-0.12283	1	1.372	1.389	1.309	0.749	0.788	0.762
Acyl transferase/acyl hydrolase/lysophospholipase	0.0768299	P49327	1995	0.533	Down	0.0028042	K	Fatty acid synthase OS=Homo sapiens OX=9606 GN=FASN PE=1 SV=3	FASN	1	0.00337403	78.287	PK(1)YSGTLNLDR	2	0.24659	1	1.54	1.495	1.149	0.716	0.763	0.749
Acyl transferase/acyl hydrolase/lysophospholipase	0.0768299	P49327	1993	0.548	Down	0.0055396	K	Fatty acid synthase OS=Homo sapiens OX=9606 GN=FASN PE=1 SV=3	FASN	1	2.1213e-06	79.489	DGLLENQTPEFFQDVCK(1)PK	4	-0.92075	2	1.365	1.363	1.393	0.691	0.761	0.805
Acyl transferase/acyl hydrolase/lysophospholipase	0.0768299	P49327	2449	0.639	Down	0.000163237	K	Fatty acid synthase OS=Homo sapiens OX=9606 GN=FASN PE=1 SV=3	FASN	1	4.31904e-16	118.54	AK(1)TGGAYGEDLGADYNLSQVCDGK	3	-0.48673	2	1.251	1.262	1.326	0.855	0.778	0.821
Acyl transferase/acyl hydrolase/lysophospholipase	0.0768299	Q9NP80	151	0.597	Down	0.0009213	K	Calcium-independent phospholipase A2-gamma OS=Homo sapiens OX=9606 GN=PNPLA8 PE=1 SV=1	PNPLA8	1	0.0190903	54.539	QK(1)NIK(1)QAIK	2	-0.73579	1	1.274	1.379	1.316	0.83	0.832	0.706
Acyl transferase/acyl hydrolase/lysophospholipase	0.0768299	Q9NP80	148	0.597	Down	0.0009213	K	Calcium-independent phospholipase A2-gamma OS=Homo sapiens OX=9606 GN=PNPLA8 PE=1 SV=1	PNPLA8	1	0.0190903	54.539	QK(1)NIK(1)QAIK	2	-0.73579	1	1.274	1.379	1.316	0.83	0.832	0.706
Dynein heavy chain, coiled coil stalk	0.0768299	Q14204	4441	0.577	Down	0.000176915	K	Cytoplasmic dynein 1 heavy chain 1 OS=Homo sapiens OX=9606 GN=DYNC1H1 PE=1 SV=5	DYNC1H1	1	0.000216834	86.497	QDLADVVQVCEGK(1)K	3	0.12214	1	1.382	1.322	1.325	0.728	0.765	0.83
Dynein heavy chain, coiled coil stalk	0.0768299	Q14204	1496	0.648	Down	5.8581e-05	K	Cytoplasmic dynein 1 heavy chain 1 OS=Homo sapiens OX=9606 GN=DYNC1H1 PE=1 SV=5	DYNC1H1	1	0.000315582	108.7	GWDDLFNK(1)VK	2	0.24714	2	1.318	1.266	1.231	0.842	0.803	0.828
Dynein heavy chain, coiled coil stalk	0.0768299	Q8TD57	2921	0.476	Down	7.733e-05	K	Dynein heavy chain 3, axonemal OS=Homo sapiens OX=9606 GN=DNAH3 PE=2 SV=1	DNAH3	1	0.0106296	49.189	LAAQMQK(1)LNQK	2	-1.4123	1	1.444	1.498	1.439	0.637	0.719	0.728
PurM-like, N-terminal domain	0.0212448	P49903	341	0.44	Down	3.5775e-06	K	Selenide, water dikinase 1 OS=Homo sapiens OX=9606 GN=SEPHS1 PE=1 SV=2	SEPHS1	1	0.0142304	72.2	FCAEIK(1)SPK	2	0.66242	2	1.537	1.468	1.52	0.635	0.688	0.668
PurM-like, N-terminal domain	0.0212448	P22102	162	0.427	Down	2.4813e-06	K	Trifunctional purine biosynthetic protein adenosine-3 OS=Homo sapiens OX=9606 GN=GART PE=1 SV=1	GART	1	0.00700052	87.476	GVIVAK(1)SK	2	-0.25976	2	1.559	1.531	1.49	0.669	0.664	0.624
PurM-like, N-terminal domain	0.0212448	P22102	164	0.214	Down	2.5844e-07	K	Trifunctional purine biosynthetic protein adenosine-3 OS=Homo sapiens OX=9606 GN=GART PE=1 SV=1	GART	1	0.00633056	105.52	SK(1)EEACK	2	-0.90208	1	1.917	1.882	1.877	0.398	0.392	0.426
PurM-like, N-terminal domain	0.0212448	Q99611	391	0.546	Down	0.00020436	K	Selenide, water dikinase 2 OS=Homo sapiens OX=9606 GN=SEPHS2 PE=1 SV=3	SEPHS2	1	0.00629535	65.404	FCSEIK(1)SSK	3	0.27675	1	1.322	1.396	1.409	0.713	0.724	0.816
TCP-1-like chaperonin intermediate domain	0.15462	P40227	287	0.454	Down	0.00035906	K	T-complex protein 1 subunit zeta OS=Homo sapiens OX=9606 GN=CCT6A PE=1 SV=3	CCT6A	1	1.76708e-06	104.55	VCGDSDK(1)GFVVINQK	3	-0.21642	1	1.491	1.647	1.328	0.635	0.687	0.707
TCP-1-like chaperonin intermediate domain	0.15462	P49368	44	0.396	Down	3.166e-06	K	T-complex protein 1 subunit gamma OS=Homo sapiens OX=9606 GN=CCT3 PE=1 SV=4	CCT3	1	0.00961247	68.515	TCLGPK(1)SMMK	3	-1.6047	3	1.529	1.536	1.644	0.644	0.607	0.613
TCP-1-like chaperonin intermediate domain	0.15462	P50991	375	0.6	Down	6.2627e-05	K	T-complex protein 1 subunit delta OS=Homo sapiens OX=9606 GN=CCT4 PE=1 SV=4	CCT4	1	2.2557e-05	105.99	LLK(1)ITGCASPGK	3	-0.064518	2	1.396	1.277	1.286	0.803	0.789	0.785
TCP-1-like chaperonin intermediate domain	0.15462	P50991	292	0.438	Down	3.2357e-06	K	T-complex protein 1 subunit delta OS=Homo sapiens OX=9606 GN=CCT4 PE=1 SV=4	CCT4	1	1.33037e-06	131.06	K(1)TGCNVLLIQK	2	-1.0315	3	1.553	1.521	1.461	0.65	0.647	0.688
TCP-1-like chaperonin intermediate domain	0.15462	P48643	259	0.605	Down	0.000160066	K	T-complex protein 1 subunit epsilon OS=Homo sapiens OX=9606 GN=CCT5 PE=1 SV=1	CCT5	1	0.000279547	90.412	IAILTCPFEPPK(1)PK	2	-1.8749	4	1.349	1.324	1.268	0.803	0.749	0.834
Translation elongation factor EFTu/EF1A, C-terminal	0.0673838	P49411	234	0.52	Down	0.000162624	K	Elongation factor Tu, mitochondrial OS=Homo sapiens OX=9606 GN=TUFM PE=1 SV=2	TUFM	1	1.05175e-05	119.39	DPELGLK(1)SVQK	3	0.80704	2	1.477	1.465	1.282	0.714	0.739	0.744
Translation elongation factor EFTu/EF1A, C-terminal	0.0673838	Q5VTE0	376	0.352	Down	3.2826e-07	K	Putative elongation factor 1-alpha-like 3 OS=Homo sapiens OX=9606 GN=EEF1A1P5 PE=5 SV=1	EEF1A1P5	1	0.0336053	78.113	FAELK(1)EK	2	-0.6028	1	1.692	1.634	1.59	0.574	0.573	0.584
Translation elongation factor EFTu/EF1A, C-terminal	0.0673838	P15170	238	0.64	Down	0.00049716	K	Eukaryotic peptide chain release factor GTP-binding subunit ERF3A OS=Homo sapiens OX=9606 GN=GSPT1 PE=1 SV=1	GSPT1	1	0.0233636	83.948	YEECK(1)EK	2	0.36512	1	1.243	1.305	1.29	0.853	0.849	0.753
Polyketide synthase, enoylreductase domain	0.214714	P49327	1995	0.533	Down	0.0028042	K	Fatty acid synthase OS=Homo sapiens OX=9606 GN=FASN PE=1 SV=3	FASN	1	0.00337403	78.287	PK(1)YSGTLNLDR	2	0.24659	1	1.54	1.495	1.149	0.716	0.763	0.749
Polyketide synthase, enoylreductase domain	0.214714	P49327	1993	0.548	Down	0.0055396	K	Fatty acid synthase OS=Homo sapiens OX=9606 GN=FASN PE=1 SV=3	FASN	1	2.1213e-06	79.489	DGLLENQTPEFFQDVCK(1)PK	4	-0.92075	2	1.365	1.363	1.393	0.691	0.761	0.805
Polyketide synthase, enoylreductase domain	0.214714	P49327	2449	0.639	Down	0.000163237	K	Fatty acid synthase OS=Homo sapiens OX=9606 GN=FASN PE=1 SV=3	FASN	1	4.31904e-16	118.54	AK(1)TGGAYGEDLGADYNLSQVCDGK	3	-0.48673	2	1.251	1.262	1.326	0.855	0.778	0.821
Polyketide synthase, enoylreductase domain	0.214714	Q9BV79	267	0.657	Down	0.00166294	K	Enoyl-[acyl-carrier-protein] reductase, mitochondrial OS=Homo sapiens OX=9606 GN=MECR PE=1 SV=2	MECR	1	4.28887e-08	110.12	LALNCVGGK(1)SSTELLR	2	0.28593	2	1.288	1.363	1.136	0.811	0.849	0.828
Polyketide synthase, enoylreductase domain	0.214714	Q00796	134	0.52	Down	1.70532e-05	K	Sorbitol dehydrogenase OS=Homo sapiens OX=9606 GN=SORD PE=1 SV=4	SORD	1	0.00022051	90.05	FYK(1)HNAAFCYK	3	-0.36253	2	1.368	1.43	1.42	0.7	0.746	0.748
NUDIX hydrolase domain-like	0.188	Q13907	37	0.507	Down	2.3258e-06	K	Isopentenyl-diphosphate Delta-isomerase 1 OS=Homo sapiens OX=9606 GN=IDI1 PE=1 SV=2	IDI1	1	0.00103222	79.492	K(1)NCHLNENIEK	3	-1.7141	1	1.369	1.431	1.463	0.719	0.716	0.728
NUDIX hydrolase domain-like	0.188	A0A024RBG1	134	0.545	Down	0.000124527	K	Diphosphoinositol polyphosphate phosphohydrolase NUDT4B OS=Homo sapiens OX=9606 GN=NUDT4B PE=3 SV=1	NUDT4B	1	2.50792e-08	107.35	VLQCHK(1)PVHAEYLEK	4	-0.64731	1	1.403	1.355	1.376	0.694	0.76	0.797
Isopropylmalate dehydrogenase-like domain	0.308616	P50213	77	0.629	Down	0.00047633	K	Isocitrate dehydrogenase [NAD] subunit alpha, mitochondrial OS=Homo sapiens OX=9606 GN=IDH3A PE=1 SV=1	IDH3A	1	2.01246e-07	94.632	NVTAIQGPGGK(1)WMIPSEAK	3	-0.2525	1	1.352	1.184	1.334	0.809	0.794	0.831
Isopropylmalate dehydrogenase-like domain	0.308616	O75874	66	0.522	Down	5.5091e-05	K	Isocitrate dehydrogenase [NADP] cytoplasmic OS=Homo sapiens OX=9606 GN=IDH1 PE=1 SV=2	IDH1	1	0.0112286	97.798	K(1)HNVGVK	2	0.40383	1	1.436	1.413	1.369	0.765	0.688	0.748
Dehydrogenase, E1 component	0.188	P08559	83	0.501	Down	1.87116e-05	K	Pyruvate dehydrogenase E1 component subunit alpha, somatic form, mitochondrial OS=Homo sapiens OX=9606 GN=PDHA1 PE=1 SV=3	PDHA1	1	0.0168939	57.59	ADQLYK(1)QK	3	0.32031	1	1.467	1.39	1.435	0.751	0.695	0.704
Dehydrogenase, E1 component	0.188	P08559	321	0.477	Down	3.5027e-05	K	Pyruvate dehydrogenase E1 component subunit alpha, somatic form, mitochondrial OS=Homo sapiens OX=9606 GN=PDHA1 PE=1 SV=3	PDHA1	1	0.000127501	116.74	SDPIMLLK(1)DR	3	-0.61511	3	1.475	1.483	1.42	0.691	0.66	0.738
Dehydrogenase, E1 component	0.188	P08559	313	0.443	Down	2.0296e-05	K	Pyruvate dehydrogenase E1 component subunit alpha, somatic form, mitochondrial OS=Homo sapiens OX=9606 GN=PDHA1 PE=1 SV=3	PDHA1	1	0.000353207	107.09	SK(1)SDPIMLLK	2	-0.43555	2	1.553	1.469	1.495	0.707	0.659	0.636
Dehydrogenase, E1 component	0.188	Q02218	401	0.272	Down	0.000136433	K	2-oxoglutarate dehydrogenase, mitochondrial OS=Homo sapiens OX=9606 GN=OGDH PE=1 SV=3	OGDH	1	0.00209311	68.972	AEQFYCGDTEGK(1)K	2	0.74858	1	1.697	1.793	1.836	0.505	0.541	0.405
Dehydrogenase, E1 component	0.188	Q02218	697	0.598	Down	0.0006	K	2-oxoglutarate dehydrogenase, mitochondrial OS=Homo sapiens OX=9606 GN=OGDH PE=1 SV=3	OGDH	1	8.0722e-05	94.402	HHVLHDQNVDK(1)R	3	-0.47766	2	1.309	1.211	1.443	0.785	0.777	0.808
SMCs flexible hinge	0.134171	O95347	330	0.506	Down	0.00011991	K	Structural maintenance of chromosomes protein 2 OS=Homo sapiens OX=9606 GN=SMC2 PE=1 SV=2	SMC2	1	0.00651328	79.659	NLACEESK(1)R	2	-0.57641	1	1.398	1.397	1.48	0.756	0.744	0.662
SMCs flexible hinge	0.134171	O95347	322	0.493	Down	1.2116e-06	K	Structural maintenance of chromosomes protein 2 OS=Homo sapiens OX=9606 GN=SMC2 PE=1 SV=2	SMC2	1	0.00148969	103.91	K(1)NLACEESK	2	-1.017	1	1.431	1.43	1.457	0.707	0.691	0.732
SMCs flexible hinge	0.134171	A6NHR9	569	0.401	Down	5.6202e-05	K	Structural maintenance of chromosomes flexible hinge domain-containing protein 1 OS=Homo sapiens OX=9606 GN=SMCHD1 PE=1 SV=2	SMCHD1	1	0.00714345	72.928	DCHEK(1)YDK	3	3.8917	1	1.61	1.654	1.43	0.645	0.636	0.6
SMCs flexible hinge	0.134171	Q9UQE7	977	0.44	Down	1.2541e-06	K	Structural maintenance of chromosomes protein 3 OS=Homo sapiens OX=9606 GN=SMC3 PE=1 SV=2	SMC3	0.99997	0.0237068	46.88	KLEQCNTELK(1)K	3	1.6771	1	1.475	1.481	1.565	0.661	0.655	0.674
SMCs flexible hinge	0.134171	Q9UQE7	978	0.614	Down	0.00154246	K	Structural maintenance of chromosomes protein 3 OS=Homo sapiens OX=9606 GN=SMC3 PE=1 SV=2	SMC3	1	0.0367824	55.676	K(1)YSHVNK	3	-0.83081	1	1.268	1.23	1.418	0.871	0.742	0.791
Calreticulin/calnexin, P domain	0.188	O14967	507	0.618	Down	4.0765e-06	K	Calmegin OS=Homo sapiens OX=9606 GN=CLGN PE=1 SV=1	CLGN	1	0.0109729	57.175	K(1)TDICIPQTK	3	-0.44137	1	1.31	1.282	1.31	0.809	0.781	0.821
Calreticulin/calnexin, P domain	0.188	P27824	382	0.657	Down	0.000121315	K	Calnexin OS=Homo sapiens OX=9606 GN=CANX PE=1 SV=2	CANX	0.996394	1.29514e-09	113.88	GK(0.996)WK(0.004)PPMIDNPSYQGIWK	3	-1.0396	2	1.215	1.261	1.309	0.858	0.805	0.825
IPT domain	0.308616	Q04206	122	0.545	Down	0.0071434	K	Transcription factor p65 OS=Homo sapiens OX=9606 GN=RELA PE=1 SV=2	RELA	1	3.64055e-22	149.32	CIHSFQNLGIQCVK(1)K	3	0.47742	1	1.382	1.379	1.378	0.794	0.785	0.676
IPT domain	0.308616	Q04206	195	0.657	Down	4.2829e-05	K	Transcription factor p65 OS=Homo sapiens OX=9606 GN=RELA PE=1 SV=2	RELA	1	0.00217284	81.48	APNTAELK(1)ICR	2	-0.29332	1	1.29	1.233	1.264	0.806	0.824	0.857
IPT domain	0.308616	P08581	1215	0.628	Down	0.00040379	K	Hepatocyte growth factor receptor OS=Homo sapiens OX=9606 GN=MET PE=1 SV=4	MET	1	0.00254286	66.267	NCMLDEK(1)FTVK	3	0.751	1	1.339	1.257	1.279	0.794	0.872	0.766
WWE domain	0.188	Q7Z2W4	154	0.348	Down	0.000183768	K	Zinc finger CCCH-type antiviral protein 1 OS=Homo sapiens OX=9606 GN=ZC3HAV1 PE=1 SV=3	ZC3HAV1	1	0.0412686	74.92	SYK(1)GEGR	2	-0.23329	1	1.79	1.563	1.579	0.507	0.572	0.639
WWE domain	0.188	Q7Z6Z7	476	0.494	Down	0.00024261	K	E3 ubiquitin-protein ligase HUWE1 OS=Homo sapiens OX=9606 GN=HUWE1 PE=1 SV=3	HUWE1	1	0.00238767	90.15	ECPFVIK(1)PK	3	-0.18576	2	1.503	1.397	1.415	0.66	0.686	0.785
UBA-like	0.134171	Q9NUQ6	189	0.621	Down	9.6065e-05	K	SPATS2-like protein OS=Homo sapiens OX=9606 GN=SPATS2L PE=1 SV=2	SPATS2L	1	3.64923e-05	66.893	SDGLQWSAEQPCNPSK(1)PK	3	0.29058	1	1.318	1.312	1.264	0.835	0.764	0.819
UBA-like	0.134171	Q7Z6Z7	476	0.494	Down	0.00024261	K	E3 ubiquitin-protein ligase HUWE1 OS=Homo sapiens OX=9606 GN=HUWE1 PE=1 SV=3	HUWE1	1	0.00238767	90.15	ECPFVIK(1)PK	3	-0.18576	2	1.503	1.397	1.415	0.66	0.686	0.785
UBA-like	0.134171	P45974	468	0.383	Down	3.7267e-05	K	Ubiquitin carboxyl-terminal hydrolase 5 OS=Homo sapiens OX=9606 GN=USP5 PE=1 SV=2	USP5	1	0.00250779	113.62	FLVEEK(1)IK	3	0.78025	2	1.663	1.587	1.519	0.565	0.613	0.647
Aminoacyl-tRNA synthetase, class II (G/ P/ S/T)	0.308616	P41250	204	0.406	Down	1.3253e-07	K	Glycine--tRNA ligase OS=Homo sapiens OX=9606 GN=GARS1 PE=1 SV=3	GARS1	1	3.43667e-07	139.32	FADFMVK(1)DVK	2	-0.26143	2	1.558	1.562	1.548	0.646	0.618	0.632
Aminoacyl-tRNA synthetase, class II (G/ P/ S/T)	0.308616	P41250	207	0.423	Down	1.99187e-05	K	Glycine--tRNA ligase OS=Homo sapiens OX=9606 GN=GARS1 PE=1 SV=3	GARS1	1	0.00098637	115.57	DVK(1)NGECFR	2	2.2355	3	1.609	1.537	1.451	0.648	0.625	0.673
Aminoacyl-tRNA synthetase, class II (G/ P/ S/T)	0.308616	P49591	57	0.444	Down	1.62408e-05	K	Serine--tRNA ligase, cytoplasmic OS=Homo sapiens OX=9606 GN=SARS PE=1 SV=3	SARS	1	0.0215894	85.676	LK(1)NLCSK	3	-0.033729	2	1.478	1.56	1.469	0.645	0.699	0.657
Aminoacyl-tRNA synthetase, class II (G/ P/ S/T)	0.308616	P49591	62	0.431	Down	1.3747e-06	K	Serine--tRNA ligase, cytoplasmic OS=Homo sapiens OX=9606 GN=SARS PE=1 SV=3	SARS	1	5.52415e-06	131.69	NLCSK(1)TIGEK	2	-0.47793	2	1.508	1.556	1.499	0.672	0.663	0.632
Alcohol dehydrogenase, C-terminal	0.0981811	P11766	107	0.231	Down	3.6245e-05	K	Alcohol dehydrogenase class-3 OS=Homo sapiens OX=9606 GN=ADH5 PE=1 SV=4	ADH5	1	1.45045e-06	115.57	FCLNPK(1)TNLCQK	2	0.14803	1	2	1.774	1.804	0.398	0.407	0.482
Alcohol dehydrogenase, C-terminal	0.0981811	P49327	1995	0.533	Down	0.0028042	K	Fatty acid synthase OS=Homo sapiens OX=9606 GN=FASN PE=1 SV=3	FASN	1	0.00337403	78.287	PK(1)YSGTLNLDR	2	0.24659	1	1.54	1.495	1.149	0.716	0.763	0.749
Alcohol dehydrogenase, C-terminal	0.0981811	P49327	1993	0.548	Down	0.0055396	K	Fatty acid synthase OS=Homo sapiens OX=9606 GN=FASN PE=1 SV=3	FASN	1	2.1213e-06	79.489	DGLLENQTPEFFQDVCK(1)PK	4	-0.92075	2	1.365	1.363	1.393	0.691	0.761	0.805
Alcohol dehydrogenase, C-terminal	0.0981811	P49327	2449	0.639	Down	0.000163237	K	Fatty acid synthase OS=Homo sapiens OX=9606 GN=FASN PE=1 SV=3	FASN	1	4.31904e-16	118.54	AK(1)TGGAYGEDLGADYNLSQVCDGK	3	-0.48673	2	1.251	1.262	1.326	0.855	0.778	0.821
Alcohol dehydrogenase, C-terminal	0.0981811	Q9BV79	267	0.657	Down	0.00166294	K	Enoyl-[acyl-carrier-protein] reductase, mitochondrial OS=Homo sapiens OX=9606 GN=MECR PE=1 SV=2	MECR	1	4.28887e-08	110.12	LALNCVGGK(1)SSTELLR	2	0.28593	2	1.288	1.363	1.136	0.811	0.849	0.828
Alcohol dehydrogenase, C-terminal	0.0981811	Q00796	134	0.52	Down	1.70532e-05	K	Sorbitol dehydrogenase OS=Homo sapiens OX=9606 GN=SORD PE=1 SV=4	SORD	1	0.00022051	90.05	FYK(1)HNAAFCYK	3	-0.36253	2	1.368	1.43	1.42	0.7	0.746	0.748
Zinc finger, FYVE-related	0.188	Q7Z3T8	273	0.644	Down	0.0035781	K	Zinc finger FYVE domain-containing protein 16 OS=Homo sapiens OX=9606 GN=ZFYVE16 PE=1 SV=3	ZFYVE16	1	0.00570401	50.305	SQPCGLLK(1)DVGLVK	3	-0.97789	1	1.375	1.246	1.203	0.727	0.883	0.853
Zinc finger, FYVE-related	0.188	Q9BQS8	1019	0.497	Down	1.6862e-05	K	FYVE and coiled-coil domain-containing protein 1 OS=Homo sapiens OX=9606 GN=FYCO1 PE=1 SV=3	FYCO1	1	0.0318989	61.344	LK(1)NAGEECK	2	0.19512	1	1.402	1.445	1.456	0.691	0.699	0.748
Calponin homology domain	0.0403029	P21333	578	0.272	Down	6.0056e-08	K	Filamin-A OS=Homo sapiens OX=9606 GN=FLNA PE=1 SV=4	FLNA	1	0.000120036	101.56	VGTECGNQK(1)VR	2	-0.21816	1	1.73	1.815	1.784	0.486	0.476	0.485
Calponin homology domain	0.0403029	P21333	2000	0.359	Down	1.8799e-07	K	Filamin-A OS=Homo sapiens OX=9606 GN=FLNA PE=1 SV=4	FLNA	1	0.0408648	66.692	EEPCLLK(1)R	2	-0.50213	1	1.675	1.62	1.586	0.582	0.588	0.583
Calponin homology domain	0.0403029	P21333	1450	0.495	Down	6.2437e-05	K	Filamin-A OS=Homo sapiens OX=9606 GN=FLNA PE=1 SV=4	FLNA	1	0.00011233	90.793	VPVHDVTDASK(1)VK	3	0.48724	1	1.479	1.441	1.393	0.691	0.679	0.764
Calponin homology domain	0.0403029	Q15149	4576	0.476	Down	2.7992e-07	K	Plectin OS=Homo sapiens OX=9606 GN=PLEC PE=1 SV=3	PLEC	1	0.00380529	103.88	YLTCPK(1)TK	3	-0.20071	2	1.483	1.446	1.456	0.71	0.693	0.685
Calponin homology domain	0.0403029	P37802	40	0.352	Down	3.499e-07	K	Transgelin-2 OS=Homo sapiens OX=9606 GN=TAGLN2 PE=1 SV=3	TAGLN2	1	0.000103609	115.91	K(1)DVGRPQPGR	3	0.41102	3	1.643	1.658	1.609	0.563	0.571	0.596
Calponin homology domain	0.0403029	Q69YQ0	170	0.54	Down	2.0451e-05	K	Cytospin-A OS=Homo sapiens OX=9606 GN=SPECC1L PE=1 SV=2	SPECC1L	1	0.0165778	66.267	SK(1)SDNQISDR	2	-0.56482	1	1.32	1.444	1.383	0.738	0.75	0.753
Calponin homology domain	0.0403029	Q13576	553	0.379	Down	5.7146e-05	K	Ras GTPase-activating-like protein IQGAP2 OS=Homo sapiens OX=9606 GN=IQGAP2 PE=1 SV=4	IQGAP2	1	0.00516444	78.324	K(1)SSDILSVLK	2	-0.62996	1	1.562	1.607	1.618	0.612	0.547	0.655
Calponin homology domain	0.0403029	Q13576	273	0.384	Down	5.9778e-05	K	Ras GTPase-activating-like protein IQGAP2 OS=Homo sapiens OX=9606 GN=IQGAP2 PE=1 SV=4	IQGAP2	1	0.00160054	85.163	LK(1)NSCISEEER	2	-0.32659	1	1.651	1.654	1.463	0.624	0.568	0.638
Calponin homology domain	0.0403029	Q13576	1454	0.478	Down	1.9511e-06	K	Ras GTPase-activating-like protein IQGAP2 OS=Homo sapiens OX=9606 GN=IQGAP2 PE=1 SV=4	IQGAP2	1	0.0105865	86.882	TCLDNLK(1)R	2	-0.99215	1	1.5	1.459	1.416	0.707	0.68	0.706
Calponin homology domain	0.0403029	Q9Y2L9	280	0.243	Down	0.000115549	K	Leucine-rich repeat and calponin homology domain-containing protein 1 OS=Homo sapiens OX=9606 GN=LRCH1 PE=1 SV=3	LRCH1	1	0.0330409	51.787	GK(1)VHIFK	3	-0.66829	1	1.862	1.86	1.774	0.397	0.406	0.53
Calponin homology domain	0.0403029	Q14155	725	0.484	Down	0.00039998	K	Rho guanine nucleotide exchange factor 7 OS=Homo sapiens OX=9606 GN=ARHGEF7 PE=1 SV=2	ARHGEF7	1	0.00865446	62.162	VIEAYCTSAK(1)TR	2	1.6091	1	1.645	1.352	1.365	0.703	0.725	0.683
Calponin homology domain	0.0403029	O75369	2530	0.633	Down	0.0030407	K	Filamin-B OS=Homo sapiens OX=9606 GN=FLNB PE=1 SV=2	FLNB	1	3.33764e-08	107.35	AFVGQK(1)SSFLVDCSK	3	-1.854	1	1.148	1.351	1.348	0.758	0.791	0.886
Calponin homology domain	0.0403029	Q01082	1939	0.651	Down	0.00023776	K	Spectrin beta chain, non-erythrocytic 1 OS=Homo sapiens OX=9606 GN=SPTBN1 PE=1 SV=2	SPTBN1	1	0.000969634	115.89	QIEAQEK(1)PR	2	0.21668	1	1.265	1.322	1.215	0.79	0.859	0.826
Calponin homology domain	0.0403029	P13797	459	0.258	Down	1.2353e-07	K	Plastin-3 OS=Homo sapiens OX=9606 GN=PLS3 PE=1 SV=4	PLS3	1	1.38021e-14	145.69	K(1)LENCNYAVELGK	2	1.0384	1	1.869	1.775	1.767	0.46	0.467	0.471
GroEL-like equatorial domain	0.219971	P40227	287	0.454	Down	0.00035906	K	T-complex protein 1 subunit zeta OS=Homo sapiens OX=9606 GN=CCT6A PE=1 SV=3	CCT6A	1	1.76708e-06	104.55	VCGDSDK(1)GFVVINQK	3	-0.21642	1	1.491	1.647	1.328	0.635	0.687	0.707
GroEL-like equatorial domain	0.219971	P49368	44	0.396	Down	3.166e-06	K	T-complex protein 1 subunit gamma OS=Homo sapiens OX=9606 GN=CCT3 PE=1 SV=4	CCT3	1	0.00961247	68.515	TCLGPK(1)SMMK	3	-1.6047	3	1.529	1.536	1.644	0.644	0.607	0.613
GroEL-like equatorial domain	0.219971	P50991	375	0.6	Down	6.2627e-05	K	T-complex protein 1 subunit delta OS=Homo sapiens OX=9606 GN=CCT4 PE=1 SV=4	CCT4	1	2.2557e-05	105.99	LLK(1)ITGCASPGK	3	-0.064518	2	1.396	1.277	1.286	0.803	0.789	0.785
GroEL-like equatorial domain	0.219971	P50991	292	0.438	Down	3.2357e-06	K	T-complex protein 1 subunit delta OS=Homo sapiens OX=9606 GN=CCT4 PE=1 SV=4	CCT4	1	1.33037e-06	131.06	K(1)TGCNVLLIQK	2	-1.0315	3	1.553	1.521	1.461	0.65	0.647	0.688
GroEL-like equatorial domain	0.219971	P48643	259	0.605	Down	0.000160066	K	T-complex protein 1 subunit epsilon OS=Homo sapiens OX=9606 GN=CCT5 PE=1 SV=1	CCT5	1	0.000279547	90.412	IAILTCPFEPPK(1)PK	2	-1.8749	4	1.349	1.324	1.268	0.803	0.749	0.834
Zinc finger, LIM-type	0.0249143	P50238	30	0.291	Down	0.0030239	K	Cysteine-rich protein 1 OS=Homo sapiens OX=9606 GN=CRIP1 PE=1 SV=3	CRIP1	1	0.00147996	81.784	PCLK(1)CEK	3	0.08329	2	1.801	1.905	1.522	0.499	0.509	0.512
Zinc finger, LIM-type	0.0249143	Q14192	252	0.576	Down	0.00062052	K	Four and a half LIM domains protein 2 OS=Homo sapiens OX=9606 GN=FHL2 PE=1 SV=3	FHL2	1	0.00637542	59.265	QWHNDCFNCK(1)K	3	-1.234	1	1.309	1.31	1.415	0.787	0.834	0.702
Zinc finger, LIM-type	0.0249143	Q14847	50	0.459	Down	4.5956e-06	K	LIM and SH3 domain protein 1 OS=Homo sapiens OX=9606 GN=LASP1 PE=1 SV=2	LASP1	1	0.010633	57.785	K(1)PYCNAHYPK	3	-0.53436	2	1.432	1.49	1.529	0.706	0.675	0.66
Zinc finger, LIM-type	0.0249143	P48059	297	0.481	Down	8.2371e-05	K	LIM and senescent cell antigen-like-containing domain protein 1 OS=Homo sapiens OX=9606 GN=LIMS1 PE=1 SV=4	LIMS1	1	0.0200857	46.352	FVEFDMK(1)PVCK	3	-2.7639	1	1.461	1.531	1.372	0.673	0.745	0.681
Zinc finger, LIM-type	0.0249143	Q9UGI8	240	0.624	Down	0.0005586	K	Testin OS=Homo sapiens OX=9606 GN=TES PE=1 SV=1	TES	1	0.0114761	46.318	TQYSCYCCK(1)LSMK	3	-1.9131	1	1.386	1.222	1.28	0.857	0.789	0.782
Zinc finger, LIM-type	0.0249143	Q9UGI8	286	0.526	Down	0.00045588	K	Testin OS=Homo sapiens OX=9606 GN=TES PE=1 SV=1	TES	1	0.00960442	87.806	NEK(1)LYCGR	2	-0.050802	1	1.457	1.316	1.435	0.811	0.723	0.679
Zinc finger, LIM-type	0.0249143	Q9UGI8	298	0.217	Down	2.9262e-07	K	Testin OS=Homo sapiens OX=9606 GN=TES PE=1 SV=1	TES	1	3.73675e-13	166.07	HYCDSEK(1)PR	3	0.6008	8	1.881	1.913	1.862	0.403	0.431	0.396
Zinc finger, LIM-type	0.0249143	Q9UGI8	193	0.341	Down	3.8677e-07	K	Testin OS=Homo sapiens OX=9606 GN=TES PE=1 SV=1	TES	1	4.13503e-16	122.94	SEALGVGDVK(1)LPCEMDAQGPK	3	-2.5135	2	1.645	1.632	1.689	0.561	0.583	0.549
Zinc finger, LIM-type	0.0249143	Q9UHB6	160	0.508	Down	0.00084182	K	LIM domain and actin-binding protein 1 OS=Homo sapiens OX=9606 GN=LIMA1 PE=1 SV=1	LIMA1	1	0.00105984	89.663	K(1)MENCLGESR	2	-3.5118	1	1.415	1.42	1.429	0.751	0.71	0.707
Zinc finger, LIM-type	0.0249143	O00151	294	0.483	Down	0.00030086	K	PDZ and LIM domain protein 1 OS=Homo sapiens OX=9606 GN=PDLIM1 PE=1 SV=4	PDLIM1	1	9.67413e-05	66.022	HPECYVCTDCGTNLK(1)QK	3	-1.3955	1	1.309	1.579	1.467	0.737	0.699	0.666
Zinc finger, CXXC-type	0.0768299	P26358	1004	0.462	Down	1.97721e-05	K	DNA (cytosine-5)-methyltransferase 1 OS=Homo sapiens OX=9606 GN=DNMT1 PE=1 SV=2	DNMT1	1	0.00280758	68.972	K(1)SNGRPNETDIK	3	-1.3658	1	1.492	1.447	1.501	0.685	0.719	0.646
Zinc finger, CXXC-type	0.0768299	Q9UMN6	926	0.278	Down	0.0095622	K	Histone-lysine N-methyltransferase 2B OS=Homo sapiens OX=9606 GN=KMT2B PE=1 SV=1	KMT2B	1	1.13152e-13	91.079	GK(1)VEAAGPGGESEPTGSGGTLAHTPR	3	-0.28959	1	1.528	1.636	2.129	0.557	0.644	0.271
Dynein heavy chain, P-loop containing D4 domain	0.0768299	Q14204	4441	0.577	Down	0.000176915	K	Cytoplasmic dynein 1 heavy chain 1 OS=Homo sapiens OX=9606 GN=DYNC1H1 PE=1 SV=5	DYNC1H1	1	0.000216834	86.497	QDLADVVQVCEGK(1)K	3	0.12214	1	1.382	1.322	1.325	0.728	0.765	0.83
Dynein heavy chain, P-loop containing D4 domain	0.0768299	Q14204	1496	0.648	Down	5.8581e-05	K	Cytoplasmic dynein 1 heavy chain 1 OS=Homo sapiens OX=9606 GN=DYNC1H1 PE=1 SV=5	DYNC1H1	1	0.000315582	108.7	GWDDLFNK(1)VK	2	0.24714	2	1.318	1.266	1.231	0.842	0.803	0.828
Dynein heavy chain, P-loop containing D4 domain	0.0768299	Q8TD57	2921	0.476	Down	7.733e-05	K	Dynein heavy chain 3, axonemal OS=Homo sapiens OX=9606 GN=DNAH3 PE=2 SV=1	DNAH3	1	0.0106296	49.189	LAAQMQK(1)LNQK	2	-1.4123	1	1.444	1.498	1.439	0.637	0.719	0.728
ATP-citrate lyase/succinyl-CoA ligase	0.308616	Q9P2R7	88	0.517	Down	0.0002586	K	Succinate--CoA ligase [ADP-forming] subunit beta, mitochondrial OS=Homo sapiens OX=9606 GN=SUCLA2 PE=1 SV=3	SUCLA2	1	0.000813241	90.434	SPDEAYAIAK(1)K	2	0.66219	1	1.34	1.43	1.461	0.742	0.781	0.665
ATP-citrate lyase/succinyl-CoA ligase	0.308616	Q9P2R7	108	0.665	Down	3.8622e-05	K	Succinate--CoA ligase [ADP-forming] subunit beta, mitochondrial OS=Homo sapiens OX=9606 GN=SUCLA2 PE=1 SV=3	SUCLA2	1	0.00296572	80.69	GK(1)GTFESGLK	2	0.88315	1	1.253	1.247	1.263	0.823	0.868	0.813
ATP-citrate lyase/succinyl-CoA ligase	0.308616	P53396	630	0.343	Down	2.0904e-06	K	ATP-citrate synthase OS=Homo sapiens OX=9606 GN=ACLY PE=1 SV=3	ACLY	1	1.34053e-06	87.088	GVTIIGPATVGGIK(1)PGCFK	3	0.10544	1	1.69	1.666	1.604	0.553	0.597	0.549
Coatomer, WD associated region	0.0768299	P53621	750	0.374	Down	1.6491e-06	K	Coatomer subunit alpha OS=Homo sapiens OX=9606 GN=COPA PE=1 SV=2	COPA	1	0.00254514	113.26	ILK(1)NCGQK	2	-0.065422	1	1.6	1.63	1.578	0.601	0.573	0.625
Coatomer, WD associated region	0.0768299	P53621	46	0.662	Down	0.00016482	K	Coatomer subunit alpha OS=Homo sapiens OX=9606 GN=COPA PE=1 SV=2	COPA	1	5.01462e-23	152.34	MCTLIDK(1)FDEHDGPVR	3	-0.57657	3	1.277	1.205	1.291	0.797	0.853	0.847
Coatomer, WD associated region	0.0768299	P35606	130	0.652	Down	6.4909e-05	K	Coatomer subunit beta' OS=Homo sapiens OX=9606 GN=COPB2 PE=1 SV=2	COPB2	1	0.018173	89.698	LWDWDK(1)K	2	0.44264	1	1.244	1.279	1.279	0.865	0.804	0.809
Domain of unknown function DUF1605	0.308616	Q08211	467	0.496	Down	0.000123788	K	ATP-dependent RNA helicase A OS=Homo sapiens OX=9606 GN=DHX9 PE=1 SV=4	DHX9	1	5.82684e-13	138.19	GEEPGK(1)SCGYSVR	2	0.64535	1	1.347	1.5	1.457	0.733	0.662	0.74
Domain of unknown function DUF1605	0.308616	Q08211	16	0.596	Down	0.000136039	K	ATP-dependent RNA helicase A OS=Homo sapiens OX=9606 GN=DHX9 PE=1 SV=4	DHX9	1	0.0114778	75.197	K(1)MTPSYEIR	2	0.45248	1	1.362	1.325	1.282	0.783	0.749	0.834
Domain of unknown function DUF1605	0.308616	O43143	754	0.226	Down	0.00100058	K	Pre-mRNA-splicing factor ATP-dependent RNA helicase DHX15 OS=Homo sapiens OX=9606 GN=DHX15 PE=1 SV=2	DHX15	1	1.67223e-05	106.32	TCTDIK(1)PEWLVK	3	0.85098	2	1.857	1.853	1.89	0.41	0.462	0.396
Domain of unknown function DUF1605	0.308616	O43143	230	0.632	Down	0.000135101	K	Pre-mRNA-splicing factor ATP-dependent RNA helicase DHX15 OS=Homo sapiens OX=9606 GN=DHX15 PE=1 SV=2	DHX15	1	4.53575e-05	104.7	FEDCSSAK(1)TILK	2	0.98953	1	1.32	1.221	1.321	0.801	0.842	0.796
Ubiquitin-associated domain	0.308616	Q7Z6Z7	476	0.494	Down	0.00024261	K	E3 ubiquitin-protein ligase HUWE1 OS=Homo sapiens OX=9606 GN=HUWE1 PE=1 SV=3	HUWE1	1	0.00238767	90.15	ECPFVIK(1)PK	3	-0.18576	2	1.503	1.397	1.415	0.66	0.686	0.785
Ubiquitin-associated domain	0.308616	P45974	468	0.383	Down	3.7267e-05	K	Ubiquitin carboxyl-terminal hydrolase 5 OS=Homo sapiens OX=9606 GN=USP5 PE=1 SV=2	USP5	1	0.00250779	113.62	FLVEEK(1)IK	3	0.78025	2	1.663	1.587	1.519	0.565	0.613	0.647
RecF/RecN/SMC, N-terminal	0.308616	O95347	330	0.506	Down	0.00011991	K	Structural maintenance of chromosomes protein 2 OS=Homo sapiens OX=9606 GN=SMC2 PE=1 SV=2	SMC2	1	0.00651328	79.659	NLACEESK(1)R	2	-0.57641	1	1.398	1.397	1.48	0.756	0.744	0.662
RecF/RecN/SMC, N-terminal	0.308616	O95347	322	0.493	Down	1.2116e-06	K	Structural maintenance of chromosomes protein 2 OS=Homo sapiens OX=9606 GN=SMC2 PE=1 SV=2	SMC2	1	0.00148969	103.91	K(1)NLACEESK	2	-1.017	1	1.431	1.43	1.457	0.707	0.691	0.732
RecF/RecN/SMC, N-terminal	0.308616	Q9UQE7	977	0.44	Down	1.2541e-06	K	Structural maintenance of chromosomes protein 3 OS=Homo sapiens OX=9606 GN=SMC3 PE=1 SV=2	SMC3	0.99997	0.0237068	46.88	KLEQCNTELK(1)K	3	1.6771	1	1.475	1.481	1.565	0.661	0.655	0.674
RecF/RecN/SMC, N-terminal	0.308616	Q9UQE7	978	0.614	Down	0.00154246	K	Structural maintenance of chromosomes protein 3 OS=Homo sapiens OX=9606 GN=SMC3 PE=1 SV=2	SMC3	1	0.0367824	55.676	K(1)YSHVNK	3	-0.83081	1	1.268	1.23	1.418	0.871	0.742	0.791
Kinesin motor domain	0.188	P33176	67	0.533	Down	0.00088467	K	Kinesin-1 heavy chain OS=Homo sapiens OX=9606 GN=KIF5B PE=1 SV=1	KIF5B	1	5.88998e-14	122.01	VFQSSTSQEQVYNDCAK(1)K	3	-0.38476	1	1.238	1.369	1.564	0.765	0.715	0.742
Kinesin motor domain	0.188	Q7Z4S6	1148	0.576	Down	3.6518e-05	K	Kinesin-like protein KIF21A OS=Homo sapiens OX=9606 GN=KIF21A PE=1 SV=2	KIF21A	1	0.0433178	65.224	LCGEVK(1)PK	2	0.17578	1	1.351	1.353	1.33	0.804	0.736	0.784
6-phosphogluconate dehydrogenase, domain 2	0.308616	P40939	60	0.394	Down	2.1245e-05	K	Trifunctional enzyme subunit alpha, mitochondrial OS=Homo sapiens OX=9606 GN=HADHA PE=1 SV=2	HADHA	1	0.000326831	92.38	INSPNSK(1)VNTLSK	2	1.332	1	1.576	1.647	1.499	0.632	0.583	0.645
6-phosphogluconate dehydrogenase, domain 2	0.308616	P40939	353	0.198	Down	4.0698e-07	K	Trifunctional enzyme subunit alpha, mitochondrial OS=Homo sapiens OX=9606 GN=HADHA PE=1 SV=2	HADHA	1	0.00293526	99.442	NK(1)FGAPQK	3	-0.27395	2	2.008	1.903	1.879	0.398	0.379	0.367
6-phosphogluconate dehydrogenase, domain 2	0.308616	P40939	644	0.486	Down	1.51598e-05	K	Trifunctional enzyme subunit alpha, mitochondrial OS=Homo sapiens OX=9606 GN=HADHA PE=1 SV=2	HADHA	1	4.34993e-05	101.89	GFYIYQEGVK(1)R	2	-1.1374	3	1.474	1.433	1.437	0.671	0.714	0.728
6-phosphogluconate dehydrogenase, domain 2	0.308616	P40939	411	0.18	Down	1.2788e-06	K	Trifunctional enzyme subunit alpha, mitochondrial OS=Homo sapiens OX=9606 GN=HADHA PE=1 SV=2	HADHA	1	0.0197409	87.476	GLNDK(1)VK	2	-0.16327	1	2.009	2.02	1.874	0.359	0.375	0.331
6-phosphogluconate dehydrogenase, domain 2	0.308616	P40939	386	0.624	Down	8.2494e-05	K	Trifunctional enzyme subunit alpha, mitochondrial OS=Homo sapiens OX=9606 GN=HADHA PE=1 SV=2	HADHA	1	0.0280241	80.438	GLK(1)TILK	2	-0.86368	1	1.339	1.26	1.288	0.844	0.803	0.78
6-phosphogluconate dehydrogenase, domain 2	0.308616	P40939	569	0.58	Down	0.000183724	K	Trifunctional enzyme subunit alpha, mitochondrial OS=Homo sapiens OX=9606 GN=HADHA PE=1 SV=2	HADHA	1	0.000824408	82.417	ILQEGVDPK(1)K	2	0.419	2	1.423	1.253	1.347	0.751	0.799	0.782
6-phosphogluconate dehydrogenase, domain 2	0.308616	P40939	735	0.514	Down	2.203e-05	K	Trifunctional enzyme subunit alpha, mitochondrial OS=Homo sapiens OX=9606 GN=HADHA PE=1 SV=2	HADHA	1	0.0095576	88.495	K(1)YEAAYGK	2	0.6585	2	1.358	1.433	1.45	0.712	0.759	0.709
6-phosphogluconate dehydrogenase, domain 2	0.308616	P52209	119	0.484	Down	1.80152e-05	K	6-phosphogluconate dehydrogenase, decarboxylating OS=Homo sapiens OX=9606 GN=PGD PE=1 SV=3	PGD	1	3.6472e-07	101.17	AK(1)GILFVGSGVSGGEEGAR	2	1.2077	1	1.533	1.433	1.39	0.704	0.709	0.697
FY-rich, C-terminal	0.188	Q8NEZ4	827	0.589	Down	3.938e-05	K	Histone-lysine N-methyltransferase 2C OS=Homo sapiens OX=9606 GN=KMT2C PE=1 SV=3	KMT2C	1	0.00707431	75.819	IGMGK(1)PAITK	3	0.79019	2	1.366	1.303	1.325	0.798	0.806	0.749
FY-rich, C-terminal	0.188	Q8NEZ4	758	0.436	Down	0.00055665	K	Histone-lysine N-methyltransferase 2C OS=Homo sapiens OX=9606 GN=KMT2C PE=1 SV=3	KMT2C	1	1.59482e-15	166.6	DVSYQGGK(1)SIK	2	-0.421	2	1.508	1.513	1.523	0.677	0.667	0.635
FY-rich, C-terminal	0.188	Q9UMN6	926	0.278	Down	0.0095622	K	Histone-lysine N-methyltransferase 2B OS=Homo sapiens OX=9606 GN=KMT2B PE=1 SV=1	KMT2B	1	1.13152e-13	91.079	GK(1)VEAAGPGGESEPTGSGGTLAHTPR	3	-0.28959	1	1.528	1.636	2.129	0.557	0.644	0.271
Porin domain	0.188	Q9Y277	61	0.61	Down	6.2345e-05	K	Voltage-dependent anion-selective channel protein 3 OS=Homo sapiens OX=9606 GN=VDAC3 PE=1 SV=1	VDAC3	1	2.31395e-05	127.17	ASGNLETK(1)YK	3	-1.1902	4	1.36	1.318	1.248	0.78	0.817	0.798
Porin domain	0.188	P45880	72	0.622	Down	2.3124e-06	K	Voltage-dependent anion-selective channel protein 2 OS=Homo sapiens OX=9606 GN=VDAC2 PE=1 SV=2	VDAC2	1	0.000246964	111.63	VTGTLETK(1)YK	2	0.39095	2	1.319	1.297	1.275	0.822	0.794	0.804
Porin domain	0.188	P45880	45	0.523	Down	5.6922e-05	K	Voltage-dependent anion-selective channel protein 2 OS=Homo sapiens OX=9606 GN=VDAC2 PE=1 SV=2	VDAC2	1	1.52592e-30	152.64	TK(1)SCSGVEFSTSGSSNTDTGK	3	-0.27456	1	1.446	1.328	1.439	0.757	0.745	0.703
Tautomerase/MIF superfamily	0.0768299	P30046	21	0.347	Down	0.0040648	K	D-dopachrome decarboxylase OS=Homo sapiens OX=9606 GN=DDT PE=1 SV=3	DDT	1	0.0134101	82.452	VPAGLEK(1)R	2	1.0636	1	1.669	1.629	1.648	0.641	0.566	0.507
Tautomerase/MIF superfamily	0.0768299	P14174	78	0.579	Down	1.1579e-06	K	Macrophage migration inhibitory factor OS=Homo sapiens OX=9606 GN=MIF PE=1 SV=4	MIF	1	3.83319e-22	158.91	SYSK(1)LLCGLLAER	3	0.1406	8	1.323	1.366	1.333	0.787	0.762	0.78
Dynein heavy chain, domain-2	0.0768299	Q14204	4441	0.577	Down	0.000176915	K	Cytoplasmic dynein 1 heavy chain 1 OS=Homo sapiens OX=9606 GN=DYNC1H1 PE=1 SV=5	DYNC1H1	1	0.000216834	86.497	QDLADVVQVCEGK(1)K	3	0.12214	1	1.382	1.322	1.325	0.728	0.765	0.83
Dynein heavy chain, domain-2	0.0768299	Q14204	1496	0.648	Down	5.8581e-05	K	Cytoplasmic dynein 1 heavy chain 1 OS=Homo sapiens OX=9606 GN=DYNC1H1 PE=1 SV=5	DYNC1H1	1	0.000315582	108.7	GWDDLFNK(1)VK	2	0.24714	2	1.318	1.266	1.231	0.842	0.803	0.828
Dynein heavy chain, domain-2	0.0768299	Q8TD57	2921	0.476	Down	7.733e-05	K	Dynein heavy chain 3, axonemal OS=Homo sapiens OX=9606 GN=DNAH3 PE=2 SV=1	DNAH3	1	0.0106296	49.189	LAAQMQK(1)LNQK	2	-1.4123	1	1.444	1.498	1.439	0.637	0.719	0.728
Helicase-associated domain	0.308616	Q08211	467	0.496	Down	0.000123788	K	ATP-dependent RNA helicase A OS=Homo sapiens OX=9606 GN=DHX9 PE=1 SV=4	DHX9	1	5.82684e-13	138.19	GEEPGK(1)SCGYSVR	2	0.64535	1	1.347	1.5	1.457	0.733	0.662	0.74
Helicase-associated domain	0.308616	Q08211	16	0.596	Down	0.000136039	K	ATP-dependent RNA helicase A OS=Homo sapiens OX=9606 GN=DHX9 PE=1 SV=4	DHX9	1	0.0114778	75.197	K(1)MTPSYEIR	2	0.45248	1	1.362	1.325	1.282	0.783	0.749	0.834
Helicase-associated domain	0.308616	O43143	754	0.226	Down	0.00100058	K	Pre-mRNA-splicing factor ATP-dependent RNA helicase DHX15 OS=Homo sapiens OX=9606 GN=DHX15 PE=1 SV=2	DHX15	1	1.67223e-05	106.32	TCTDIK(1)PEWLVK	3	0.85098	2	1.857	1.853	1.89	0.41	0.462	0.396
Helicase-associated domain	0.308616	O43143	230	0.632	Down	0.000135101	K	Pre-mRNA-splicing factor ATP-dependent RNA helicase DHX15 OS=Homo sapiens OX=9606 GN=DHX15 PE=1 SV=2	DHX15	1	4.53575e-05	104.7	FEDCSSAK(1)TILK	2	0.98953	1	1.32	1.221	1.321	0.801	0.842	0.796
Transketolase, C-terminal domain	0.0768299	P29401	465	0.608	Down	0.000104734	K	Transketolase OS=Homo sapiens OX=9606 GN=TKT PE=1 SV=3	TKT	1	8.54772e-17	140.77	AVELAANTK(1)GICFIR	2	-0.015525	2	1.381	1.245	1.309	0.783	0.818	0.791
Transketolase, C-terminal domain	0.0768299	P11177	354	0.474	Down	3.69e-06	K	Pyruvate dehydrogenase E1 component subunit beta, mitochondrial OS=Homo sapiens OX=9606 GN=PDHB PE=1 SV=3	PDHB	1	0.00265664	97.431	DIIFAIK(1)K	2	-0.98846	2	1.48	1.43	1.478	0.7	0.665	0.717
Transketolase, C-terminal domain	0.0768299	P11177	227	0.627	Down	0.0186232	K	Pyruvate dehydrogenase E1 component subunit beta, mitochondrial OS=Homo sapiens OX=9606 GN=PDHB PE=1 SV=3	PDHB	1	0.00729726	59.067	DFLIPIGK(1)AK	2	1.655	2	1.281	1.297	1.297	0.875	0.709	0.845
B-box-type zinc finger	0.134171	Q9UPN9	953	0.509	Down	4.467e-06	K	E3 ubiquitin-protein ligase TRIM33 OS=Homo sapiens OX=9606 GN=TRIM33 PE=1 SV=3	TRIM33	1	1.39431e-28	176.98	GK(1)TAQGLSPVDQR	2	0.31912	7	1.435	1.457	1.372	0.745	0.709	0.715
B-box-type zinc finger	0.134171	Q6PJ69	354	0.575	Down	0.0084028	K	Tripartite motif-containing protein 65 OS=Homo sapiens OX=9606 GN=TRIM65 PE=1 SV=3	TRIM65	1	0.000105657	126.31	QDQQVK(1)HCR	3	-0.47486	1	1.184	1.591	1.257	0.75	0.876	0.692
B-box-type zinc finger	0.134171	Q9BZR9	195	0.528	Down	4.1266e-05	K	E3 ubiquitin-protein ligase TRIM8 OS=Homo sapiens OX=9606 GN=TRIM8 PE=1 SV=2	TRIM8	1	0.0297541	44.377	MLMK(1)QQDR	2	3.8694	1	1.427	1.336	1.43	0.725	0.715	0.774
AIR synthase-related protein, C-terminal domain	0.0212448	P49903	341	0.44	Down	3.5775e-06	K	Selenide, water dikinase 1 OS=Homo sapiens OX=9606 GN=SEPHS1 PE=1 SV=2	SEPHS1	1	0.0142304	72.2	FCAEIK(1)SPK	2	0.66242	2	1.537	1.468	1.52	0.635	0.688	0.668
AIR synthase-related protein, C-terminal domain	0.0212448	P22102	162	0.427	Down	2.4813e-06	K	Trifunctional purine biosynthetic protein adenosine-3 OS=Homo sapiens OX=9606 GN=GART PE=1 SV=1	GART	1	0.00700052	87.476	GVIVAK(1)SK	2	-0.25976	2	1.559	1.531	1.49	0.669	0.664	0.624
AIR synthase-related protein, C-terminal domain	0.0212448	P22102	164	0.214	Down	2.5844e-07	K	Trifunctional purine biosynthetic protein adenosine-3 OS=Homo sapiens OX=9606 GN=GART PE=1 SV=1	GART	1	0.00633056	105.52	SK(1)EEACK	2	-0.90208	1	1.917	1.882	1.877	0.398	0.392	0.426
AIR synthase-related protein, C-terminal domain	0.0212448	Q99611	391	0.546	Down	0.00020436	K	Selenide, water dikinase 2 OS=Homo sapiens OX=9606 GN=SEPHS2 PE=1 SV=3	SEPHS2	1	0.00629535	65.404	FCSEIK(1)SSK	3	0.27675	1	1.322	1.396	1.409	0.713	0.724	0.816
Thiolase-like	0.00238072	P49327	1995	0.533	Down	0.0028042	K	Fatty acid synthase OS=Homo sapiens OX=9606 GN=FASN PE=1 SV=3	FASN	1	0.00337403	78.287	PK(1)YSGTLNLDR	2	0.24659	1	1.54	1.495	1.149	0.716	0.763	0.749
Thiolase-like	0.00238072	P49327	1993	0.548	Down	0.0055396	K	Fatty acid synthase OS=Homo sapiens OX=9606 GN=FASN PE=1 SV=3	FASN	1	2.1213e-06	79.489	DGLLENQTPEFFQDVCK(1)PK	4	-0.92075	2	1.365	1.363	1.393	0.691	0.761	0.805
Thiolase-like	0.00238072	P49327	2449	0.639	Down	0.000163237	K	Fatty acid synthase OS=Homo sapiens OX=9606 GN=FASN PE=1 SV=3	FASN	1	4.31904e-16	118.54	AK(1)TGGAYGEDLGADYNLSQVCDGK	3	-0.48673	2	1.251	1.262	1.326	0.855	0.778	0.821
Thiolase-like	0.00238072	P55084	201	0.533	Down	8.3563e-05	K	Trifunctional enzyme subunit beta, mitochondrial OS=Homo sapiens OX=9606 GN=HADHB PE=1 SV=3	HADHB	1	0.00334774	106.2	LSLISK(1)FR	2	0.085179	1	1.327	1.423	1.427	0.77	0.759	0.697
Thiolase-like	0.00238072	P55084	188	0.248	Down	5.8526e-08	K	Trifunctional enzyme subunit beta, mitochondrial OS=Homo sapiens OX=9606 GN=HADHB PE=1 SV=3	HADHB	1	0.000377405	113.93	LMLDLNK(1)AK	3	0.19183	2	1.873	1.814	1.785	0.46	0.448	0.449
Thiolase-like	0.00238072	P55084	293	0.446	Down	0.00158112	K	Trifunctional enzyme subunit beta, mitochondrial OS=Homo sapiens OX=9606 GN=HADHB PE=1 SV=3	HADHB	1	0.0081807	79.116	LK(1)PAFIK	3	-0.1348	1	1.416	1.582	1.5	0.668	0.666	0.672
Thiolase-like	0.00238072	Q01581	46	0.589	Down	0.00028449	K	Hydroxymethylglutaryl-CoA synthase, cytoplasmic OS=Homo sapiens OX=9606 GN=HMGCS1 PE=1 SV=2	HMGCS1	1	0.000108216	82.349	YDGVDAGK(1)YTIGLGQAK	3	0.48089	1	1.369	1.3	1.32	0.727	0.781	0.841
Thiolase-like	0.00238072	Q01581	239	0.441	Down	1.9395e-06	K	Hydroxymethylglutaryl-CoA synthase, cytoplasmic OS=Homo sapiens OX=9606 GN=HMGCS1 PE=1 SV=2	HMGCS1	1	0.00927854	73.665	K(1)IHAQWQK	3	1.6118	1	1.512	1.486	1.52	0.636	0.684	0.674
Thiolase-like	0.00238072	Q01581	409	0.372	Down	0.00050154	K	Hydroxymethylglutaryl-CoA synthase, cytoplasmic OS=Homo sapiens OX=9606 GN=HMGCS1 PE=1 SV=2	HMGCS1	1	1.88095e-06	130.1	ITASLCDLK(1)SR	3	-0.19613	2	1.635	1.652	1.534	0.555	0.713	0.525
Thiolase-like	0.00238072	P54868	447	0.607	Down	5.5129e-07	K	Hydroxymethylglutaryl-CoA synthase, mitochondrial OS=Homo sapiens OX=9606 GN=HMGCS2 PE=1 SV=1	HMGCS2	1	0.000987534	89.356	LVSSTSDLPK(1)R	2	-1.376	1	1.336	1.296	1.305	0.802	0.789	0.797
Thiolase-like	0.00238072	P54868	354	0.578	Down	0.00040217	K	Hydroxymethylglutaryl-CoA synthase, mitochondrial OS=Homo sapiens OX=9606 GN=HMGCS2 PE=1 SV=1	HMGCS2	1	0.0029114	109.66	DLDK(1)ALLK	2	0.83311	1	1.423	1.339	1.266	0.801	0.72	0.809
Thiolase-like	0.00238072	P54868	83	0.6	Down	3.4778e-06	K	Hydroxymethylglutaryl-CoA synthase, mitochondrial OS=Homo sapiens OX=9606 GN=HMGCS2 PE=1 SV=1	HMGCS2	1	5.39364e-09	116.6	YNNVEAGK(1)YTVGLGQTR	2	0.99562	2	1.335	1.313	1.31	0.804	0.804	0.767
Thiolase-like	0.00238072	P54868	310	0.49	Down	0.000137702	K	Hydroxymethylglutaryl-CoA synthase, mitochondrial OS=Homo sapiens OX=9606 GN=HMGCS2 PE=1 SV=1	HMGCS2	1	0.0108676	85.744	MVQK(1)SLAR	2	-1.7814	1	1.406	1.493	1.427	0.645	0.72	0.754
Thiolase-like	0.00238072	P24752	174	0.297	Down	3.2579e-06	K	Acetyl-CoA acetyltransferase, mitochondrial OS=Homo sapiens OX=9606 GN=ACAT1 PE=1 SV=1	ACAT1	1	0.000149298	75.018	GSTPYGGVK(1)LEDLIVK	3	0.042257	1	1.807	1.635	1.755	0.54	0.495	0.509
Thiolase-like	0.00238072	P42765	181	0.475	Down	5.6749e-05	K	3-ketoacyl-CoA thiolase, mitochondrial OS=Homo sapiens OX=9606 GN=ACAA2 PE=1 SV=2	ACAA2	1	8.6644e-07	114.31	EECDK(1)YALQSQQR	2	-0.088702	2	1.484	1.524	1.379	0.707	0.721	0.658
Ubiquitin-conjugating enzyme E2	0.0322777	Q15819	66	0.661	Down	0.00035676	K	Ubiquitin-conjugating enzyme E2 variant 2 OS=Homo sapiens OX=9606 GN=UBE2V2 PE=1 SV=4	UBE2V2	1	0.00101223	77.062	IYSLK(1)VECGPK	3	-1.0077	1	1.326	1.277	1.174	0.84	0.822	0.836
Ubiquitin-conjugating enzyme E2	0.0322777	P68036	96	0.572	Down	1.97724e-05	K	Ubiquitin-conjugating enzyme E2 L3 OS=Homo sapiens OX=9606 GN=UBE2L3 PE=1 SV=1	UBE2L3	1	1.80703e-05	89.468	GQVCLPVISAENWK(1)PATK	3	-0.31078	2	1.326	1.333	1.383	0.758	0.754	0.802
Ubiquitin-conjugating enzyme E2	0.0322777	P68036	20	0.375	Down	0.00044276	K	Ubiquitin-conjugating enzyme E2 L3 OS=Homo sapiens OX=9606 GN=UBE2L3 PE=1 SV=1	UBE2L3	1	0.0424799	74.415	CGMK(1)NFR	2	-0.87016	1	1.738	1.37	1.709	0.653	0.547	0.604
Ubiquitin-conjugating enzyme E2	0.0322777	Q13404	74	0.415	Down	2.4772e-06	K	Ubiquitin-conjugating enzyme E2 variant 1 OS=Homo sapiens OX=9606 GN=UBE2V1 PE=1 SV=2	UBE2V1	1	9.06432e-22	150.39	IECGPK(1)YPEAPPFVR	2	0.05563	2	1.479	1.531	1.616	0.639	0.633	0.647
Ubiquitin-conjugating enzyme E2	0.0322777	Q13404	68	0.374	Down	0.00131879	K	Ubiquitin-conjugating enzyme E2 variant 1 OS=Homo sapiens OX=9606 GN=UBE2V1 PE=1 SV=2	UBE2V1	1	1.94405e-08	143.42	IYSLK(1)IECGPK	2	-0.073126	2	1.601	1.602	1.612	0.636	0.601	0.562
Ubiquitin-conjugating enzyme E2	0.0322777	Q9H832	238	0.634	Down	0.0031226	K	Ubiquitin-conjugating enzyme E2 Z OS=Homo sapiens OX=9606 GN=UBE2Z PE=1 SV=2	UBE2Z	1	1.56084e-13	138.02	HPGDSK(1)NYNECIR	3	-1.6025	1	1.152	1.295	1.399	0.766	0.884	0.79
Ubiquitin-conjugating enzyme E2	0.0322777	P63279	49	0.356	Down	3.7389e-05	K	SUMO-conjugating enzyme UBC9 OS=Homo sapiens OX=9606 GN=UBE2I PE=1 SV=1	UBE2I	1	0.00141737	86.699	K(1)GTPWEGGLFK	3	0.37048	2	1.601	1.604	1.683	0.538	0.568	0.634
Ubiquitin-conjugating enzyme E2	0.0322777	P61081	92	0.443	Down	0.00043764	K	NEDD8-conjugating enzyme Ubc12 OS=Homo sapiens OX=9606 GN=UBE2M PE=1 SV=1	UBE2M	1	0.0125703	45.28	VGQGYPHDPPK(1)VK	3	-1.5166	1	1.398	1.559	1.553	0.704	0.716	0.58
SAND domain	0.0768299	P23497	306	0.61	Down	0.000123111	K	Nuclear autoantigen Sp-100 OS=Homo sapiens OX=9606 GN=SP100 PE=1 SV=3	SP100	0.999976	0.000156458	85.176	EKPFSNSK(1)VECQAQAR	3	-0.25067	1	1.369	1.23	1.33	0.801	0.783	0.812
SAND domain	0.0768299	Q9UKD1	179	0.64	Down	7.9215e-05	K	Glucocorticoid modulatory element-binding protein 2 OS=Homo sapiens OX=9606 GN=GMEB2 PE=1 SV=1	GMEB2	1	0.00701481	81.278	STK(1)IDLSGAR	2	-0.074003	1	1.243	1.286	1.304	0.785	0.818	0.85
Clathrin, heavy chain, linker, core motif	0.0768299	Q00610	907	0.529	Down	7.9584e-05	K	Clathrin heavy chain 1 OS=Homo sapiens OX=9606 GN=CLTC PE=1 SV=5	CLTC	1	0.00140987	111.61	VVGK(1)YCEK	2	-0.27006	3	1.457	1.43	1.308	0.764	0.714	0.74
Clathrin, heavy chain, linker, core motif	0.0768299	P53675	1609	0.551	Down	5.7349e-05	K	Clathrin heavy chain 2 OS=Homo sapiens OX=9606 GN=CLTCL1 PE=1 SV=2	CLTCL1	1	0.0296677	71.451	EYLSK(1)VDK	2	0.16188	1	1.33	1.324	1.46	0.765	0.744	0.757
FY-rich, N-terminal	0.188	Q8NEZ4	827	0.589	Down	3.938e-05	K	Histone-lysine N-methyltransferase 2C OS=Homo sapiens OX=9606 GN=KMT2C PE=1 SV=3	KMT2C	1	0.00707431	75.819	IGMGK(1)PAITK	3	0.79019	2	1.366	1.303	1.325	0.798	0.806	0.749
FY-rich, N-terminal	0.188	Q8NEZ4	758	0.436	Down	0.00055665	K	Histone-lysine N-methyltransferase 2C OS=Homo sapiens OX=9606 GN=KMT2C PE=1 SV=3	KMT2C	1	1.59482e-15	166.6	DVSYQGGK(1)SIK	2	-0.421	2	1.508	1.513	1.523	0.677	0.667	0.635
FY-rich, N-terminal	0.188	Q9UMN6	926	0.278	Down	0.0095622	K	Histone-lysine N-methyltransferase 2B OS=Homo sapiens OX=9606 GN=KMT2B PE=1 SV=1	KMT2B	1	1.13152e-13	91.079	GK(1)VEAAGPGGESEPTGSGGTLAHTPR	3	-0.28959	1	1.528	1.636	2.129	0.557	0.644	0.271
Nuclear receptor coactivator, interlocking	0.188	Q09472	1590	0.62	Down	0.00020271	K	Histone acetyltransferase p300 OS=Homo sapiens OX=9606 GN=EP300 PE=1 SV=2	EP300	1	0.00029002	91.867	LYATMEK(1)HK	3	-0.76884	4	1.377	1.286	1.238	0.838	0.789	0.79
Nuclear receptor coactivator, interlocking	0.188	Q15596	785	0.519	Down	2.9215e-06	K	Nuclear receptor coactivator 2 OS=Homo sapiens OX=9606 GN=NCOA2 PE=1 SV=2	NCOA2	1	0.00137976	111.61	LIAMK(1)TEK	3	-0.41177	2	1.445	1.407	1.373	0.717	0.752	0.725
Ran binding domain	0.188	P43487	154	0.361	Down	2.7355e-06	K	Ran-specific GTPase-activating protein OS=Homo sapiens OX=9606 GN=RANBP1 PE=1 SV=1	RANBP1	1	0.0233636	83.948	TK(1)FEECR	2	-0.64741	1	1.725	1.586	1.563	0.591	0.591	0.579
Ran binding domain	0.188	P49792	1332	0.254	Down	2.3978e-05	K	E3 SUMO-protein ligase RanBP2 OS=Homo sapiens OX=9606 GN=RANBP2 PE=1 SV=2	RANBP2	1	0.00029099	85.554	EPTSHDNK(1)DICK	3	-1.5358	1	1.751	1.825	1.852	0.407	0.466	0.503
Ran binding domain	0.188	P49792	2581	0.143	Down	3.2447e-07	K	E3 SUMO-protein ligase RanBP2 OS=Homo sapiens OX=9606 GN=RANBP2 PE=1 SV=2	RANBP2	0.995422	1.20345e-09	117.65	K(0.005)CELSK(0.995)NSDIEQSSDSK	3	-0.64278	1	2.129	2.071	1.971	0.279	0.301	0.304
Ran binding domain	0.188	P49792	2138	0.256	Down	2.3285e-06	K	E3 SUMO-protein ligase RanBP2 OS=Homo sapiens OX=9606 GN=RANBP2 PE=1 SV=2	RANBP2	1	0.00316207	107.21	QK(1)FEECQR	2	0.11464	1	1.752	1.82	1.844	0.454	0.437	0.496
Ran binding domain	0.188	P49792	3034	0.452	Down	3.5313e-05	K	E3 SUMO-protein ligase RanBP2 OS=Homo sapiens OX=9606 GN=RANBP2 PE=1 SV=2	RANBP2	1	0.00441888	101.65	EVADCFK(1)K	2	-0.79272	1	1.454	1.469	1.548	0.634	0.709	0.679
B30.2/SPRY domain	0.00729357	Q00839	495	0.459	Down	6.0225e-05	K	Heterogeneous nuclear ribonucleoprotein U OS=Homo sapiens OX=9606 GN=HNRNPU PE=1 SV=6	HNRNPU	1	0.000338111	63.691	K(1)DCEVVMMIGLPGAGK	3	-1.0615	2	1.4	1.528	1.52	0.711	0.636	0.694
B30.2/SPRY domain	0.00729357	Q00839	387	0.38	Down	0.00023794	K	Heterogeneous nuclear ribonucleoprotein U OS=Homo sapiens OX=9606 GN=HNRNPU PE=1 SV=6	HNRNPU	1	5.34412e-06	99.344	GIK(1)TCNCETEDYGEK	3	0.12476	1	1.496	1.565	1.715	0.555	0.687	0.573
B30.2/SPRY domain	0.00729357	Q00839	565	0.42	Down	6.0565e-05	K	Heterogeneous nuclear ribonucleoprotein U OS=Homo sapiens OX=9606 GN=HNRNPU PE=1 SV=6	HNRNPU	1	6.4142e-07	108.09	APQCLGK(1)FIEIAAR	2	-1.2209	2	1.588	1.557	1.462	0.609	0.626	0.7
B30.2/SPRY domain	0.00729357	Q00839	609	0.321	Down	8.752e-07	K	Heterogeneous nuclear ribonucleoprotein U OS=Homo sapiens OX=9606 GN=HNRNPU PE=1 SV=6	HNRNPU	1	2.39004e-06	111.79	AVVVCPK(1)DEDYK	2	0.46828	2	1.735	1.64	1.692	0.524	0.563	0.54
B30.2/SPRY domain	0.00729357	Q00839	331	0.567	Down	0.0009375	K	Heterogeneous nuclear ribonucleoprotein U OS=Homo sapiens OX=9606 GN=HNRNPU PE=1 SV=6	HNRNPU	1	0.00140425	104.82	ASYGVSK(1)GK	2	0.25607	3	1.395	1.312	1.354	0.702	0.864	0.737
B30.2/SPRY domain	0.00729357	Q96BD6	4	0.626	Down	0.00022019	K	SPRY domain-containing SOCS box protein 1 OS=Homo sapiens OX=9606 GN=SPSB1 PE=1 SV=1	SPSB1	1	0.00350556	70.552	GQK(1)VTGGIK	3	-0.52748	1	1.311	1.292	1.271	0.758	0.81	0.858
B30.2/SPRY domain	0.00729357	Q6PJ69	354	0.575	Down	0.0084028	K	Tripartite motif-containing protein 65 OS=Homo sapiens OX=9606 GN=TRIM65 PE=1 SV=3	TRIM65	1	0.000105657	126.31	QDQQVK(1)HCR	3	-0.47486	1	1.184	1.591	1.257	0.75	0.876	0.692
B30.2/SPRY domain	0.00729357	Q1KMD3	289	0.412	Down	5.6029e-05	K	Heterogeneous nuclear ribonucleoprotein U-like protein 2 OS=Homo sapiens OX=9606 GN=HNRNPUL2 PE=1 SV=1	HNRNPUL2	1	0.00309695	74.464	STYGVTK(1)GK	3	-0.065737	2	1.479	1.634	1.528	0.677	0.593	0.642
B30.2/SPRY domain	0.00729357	Q9BUJ2	539	0.237	Down	0.0049034	K	Heterogeneous nuclear ribonucleoprotein U-like protein 1 OS=Homo sapiens OX=9606 GN=HNRNPUL1 PE=1 SV=2	HNRNPUL1	1	1.2043e-10	125.22	AIVICPTDEDLK(1)DR	2	0.085057	2	1.823	1.844	1.866	0.371	0.524	0.414
B30.2/SPRY domain	0.00729357	Q92499	516	0.599	Down	0.00156233	K	ATP-dependent RNA helicase DDX1 OS=Homo sapiens OX=9606 GN=DDX1 PE=1 SV=2	DDX1	1	1.53069e-16	128.01	TK(1)IDCDNLEQYFIQQGGGPDK	4	-0.037811	1	1.248	1.39	1.32	0.774	0.879	0.716
B30.2/SPRY domain	0.00729357	Q92499	234	0.498	Down	5.7082e-05	K	ATP-dependent RNA helicase DDX1 OS=Homo sapiens OX=9606 GN=DDX1 PE=1 SV=2	DDX1	1	9.11479e-13	128.71	NQALFPACVLK(1)NAELK	3	0.095706	3	1.391	1.44	1.473	0.764	0.684	0.694
B30.2/SPRY domain	0.00729357	Q92499	117	0.557	Down	0.00031917	K	ATP-dependent RNA helicase DDX1 OS=Homo sapiens OX=9606 GN=DDX1 PE=1 SV=2	DDX1	1	0.0199015	50.297	EVK(1)EWHGCR	3	-2.7089	1	1.324	1.419	1.344	0.693	0.777	0.808
PAS domain	0.0768299	Q15596	785	0.519	Down	2.9215e-06	K	Nuclear receptor coactivator 2 OS=Homo sapiens OX=9606 GN=NCOA2 PE=1 SV=2	NCOA2	1	0.00137976	111.61	LIAMK(1)TEK	3	-0.41177	2	1.445	1.407	1.373	0.717	0.752	0.725
PAS domain	0.0768299	P35869	303	0.524	Down	0.00041743	K	Aryl hydrocarbon receptor OS=Homo sapiens OX=9606 GN=AHR PE=1 SV=2	AHR	1	0.00269	66.784	LDFTPIGCDAK(1)GR	2	-1.3115	1	1.27	1.537	1.393	0.706	0.763	0.733
PAS domain	0.0768299	P35869	80	0.616	Down	0.00015975	K	Aryl hydrocarbon receptor OS=Homo sapiens OX=9606 GN=AHR PE=1 SV=2	AHR	1	0.000309723	102.87	AK(1)SFFDVALK	2	-0.86503	1	1.356	1.285	1.27	0.801	0.844	0.764
Post-SET domain	0.308616	Q8NEZ4	827	0.589	Down	3.938e-05	K	Histone-lysine N-methyltransferase 2C OS=Homo sapiens OX=9606 GN=KMT2C PE=1 SV=3	KMT2C	1	0.00707431	75.819	IGMGK(1)PAITK	3	0.79019	2	1.366	1.303	1.325	0.798	0.806	0.749
Post-SET domain	0.308616	Q8NEZ4	758	0.436	Down	0.00055665	K	Histone-lysine N-methyltransferase 2C OS=Homo sapiens OX=9606 GN=KMT2C PE=1 SV=3	KMT2C	1	1.59482e-15	166.6	DVSYQGGK(1)SIK	2	-0.421	2	1.508	1.513	1.523	0.677	0.667	0.635
Post-SET domain	0.308616	Q9UMN6	926	0.278	Down	0.0095622	K	Histone-lysine N-methyltransferase 2B OS=Homo sapiens OX=9606 GN=KMT2B PE=1 SV=1	KMT2B	1	1.13152e-13	91.079	GK(1)VEAAGPGGESEPTGSGGTLAHTPR	3	-0.28959	1	1.528	1.636	2.129	0.557	0.644	0.271
SAND domain-like	0.0768299	P23497	306	0.61	Down	0.000123111	K	Nuclear autoantigen Sp-100 OS=Homo sapiens OX=9606 GN=SP100 PE=1 SV=3	SP100	0.999976	0.000156458	85.176	EKPFSNSK(1)VECQAQAR	3	-0.25067	1	1.369	1.23	1.33	0.801	0.783	0.812
SAND domain-like	0.0768299	Q9UKD1	179	0.64	Down	7.9215e-05	K	Glucocorticoid modulatory element-binding protein 2 OS=Homo sapiens OX=9606 GN=GMEB2 PE=1 SV=1	GMEB2	1	0.00701481	81.278	STK(1)IDLSGAR	2	-0.074003	1	1.243	1.286	1.304	0.785	0.818	0.85
Glycosyltransferase 2-like	0.188	Q14435	577	0.622	Down	0.00055794	K	Polypeptide N-acetylgalactosaminyltransferase 3 OS=Homo sapiens OX=9606 GN=GALNT3 PE=1 SV=2	GALNT3	1	0.00432488	79.474	ACTYK(1)GHK	3	-0.062594	2	1.32	1.186	1.383	0.787	0.816	0.817
Glycosyltransferase 2-like	0.188	Q9Y673	126	0.565	Down	2.3635e-05	K	Dolichyl-phosphate beta-glucosyltransferase OS=Homo sapiens OX=9606 GN=ALG5 PE=1 SV=1	ALG5	1	0.00204129	91.549	YCQK(1)YGSDK	2	-0.55465	2	1.327	1.355	1.387	0.789	0.779	0.732
Translation elongation factor EFG/EF2, domain IV	0.308616	P13639	571	0.45	Down	1.99925e-05	K	Elongation factor 2 OS=Homo sapiens OX=9606 GN=EEF2 PE=1 SV=4	EEF2	1	3.14699e-17	154.28	DLEEDHACIPIK(1)K	2	-0.69618	3	1.467	1.535	1.479	0.652	0.65	0.715
Translation elongation factor EFG/EF2, domain IV	0.308616	P13639	598	0.58	Down	0.00046399	K	Elongation factor 2 OS=Homo sapiens OX=9606 GN=EEF2 PE=1 SV=4	EEF2	1	0.00264743	98.997	SPNK(1)HNR	3	0.56105	1	1.312	1.363	1.338	0.73	0.742	0.857
Translation elongation factor EFG/EF2, domain IV	0.308616	P13639	594	0.491	Down	0.00046028	K	Elongation factor 2 OS=Homo sapiens OX=9606 GN=EEF2 PE=1 SV=4	EEF2	1	1.69803e-09	110.12	ETVSEESNVLCLSK(1)SPNK	3	-0.52971	1	1.437	1.587	1.307	0.754	0.662	0.709
Translation elongation factor EFG/EF2, domain IV	0.308616	Q96RP9	520	0.177	Down	9.8724e-07	K	Elongation factor G, mitochondrial OS=Homo sapiens OX=9606 GN=GFM1 PE=1 SV=2	GFM1	1	0.00172824	80.312	EYGCPCITGK(1)PK	2	-0.20738	2	2.037	1.995	1.897	0.327	0.351	0.37
Cyclic nucleotide-binding domain	0.0768299	P10644	367	0.327	Down	2.0587e-06	K	cAMP-dependent protein kinase type I-alpha regulatory subunit OS=Homo sapiens OX=9606 GN=PRKAR1A PE=1 SV=1	PRKAR1A	1	6.36671e-05	106.67	VLGPCSDILK(1)R	2	-0.67679	1	1.637	1.64	1.76	0.573	0.538	0.536
Cyclic nucleotide-binding domain	0.0768299	P13861	379	0.477	Down	2.2538e-05	K	cAMP-dependent protein kinase type II-alpha regulatory subunit OS=Homo sapiens OX=9606 GN=PRKAR2A PE=1 SV=2	PRKAR2A	1	0.00222902	71.03	LLGPCMDIMK(1)R	3	-0.51879	2	1.403	1.491	1.483	0.719	0.659	0.711
Clathrin, heavy chain, propeller, N-terminal	0.0768299	Q00610	907	0.529	Down	7.9584e-05	K	Clathrin heavy chain 1 OS=Homo sapiens OX=9606 GN=CLTC PE=1 SV=5	CLTC	1	0.00140987	111.61	VVGK(1)YCEK	2	-0.27006	3	1.457	1.43	1.308	0.764	0.714	0.74
Clathrin, heavy chain, propeller, N-terminal	0.0768299	P53675	1609	0.551	Down	5.7349e-05	K	Clathrin heavy chain 2 OS=Homo sapiens OX=9606 GN=CLTCL1 PE=1 SV=2	CLTCL1	1	0.0296677	71.451	EYLSK(1)VDK	2	0.16188	1	1.33	1.324	1.46	0.765	0.744	0.757
LEM/LEM-like domain	0.188	P42166	334	0.492	Down	4.1488e-05	K	Lamina-associated polypeptide 2, isoform alpha OS=Homo sapiens OX=9606 GN=TMPO PE=1 SV=2	TMPO	1	8.27814e-07	118.08	EK(1)SGIQPLCPER	2	0.52641	2	1.459	1.358	1.508	0.711	0.683	0.732
LEM/LEM-like domain	0.188	Q8NC56	256	0.333	Down	9.5812e-08	K	LEM domain-containing protein 2 OS=Homo sapiens OX=9606 GN=LEMD2 PE=1 SV=1	LEMD2	1	0.00148969	103.91	K(1)TDEFCQAK	2	-0.026333	1	1.714	1.657	1.637	0.556	0.561	0.551
PUA-like domain	0.308616	P36776	688	0.542	Down	0.00034189	K	Lon protease homolog, mitochondrial OS=Homo sapiens OX=9606 GN=LONP1 PE=1 SV=2	LONP1	1	7.57427e-06	121.02	ALCGLDESK(1)AK	2	-0.065326	2	1.339	1.289	1.514	0.714	0.76	0.77
PUA-like domain	0.308616	P36776	581	0.615	Down	2.2822e-05	K	Lon protease homolog, mitochondrial OS=Homo sapiens OX=9606 GN=LONP1 PE=1 SV=2	LONP1	1	6.52418e-12	124.25	TK(1)TENPLILIDEVDK	3	-0.38663	1	1.328	1.328	1.254	0.784	0.808	0.813
PUA-like domain	0.308616	Q9ULC4	18	0.608	Down	0.0053442	K	Malignant T-cell-amplified sequence 1 OS=Homo sapiens OX=9606 GN=MCTS1 PE=1 SV=1	MCTS1	1	6.99356e-12	123.63	ENVSNCIQLK(1)TSVIK	3	-1.7706	1	1.21	1.273	1.445	0.733	0.918	0.736
PUA-like domain	0.308616	Q9ULC4	51	0.492	Down	0.000119273	K	Malignant T-cell-amplified sequence 1 OS=Homo sapiens OX=9606 GN=MCTS1 PE=1 SV=1	MCTS1	0.999995	0.00308356	87.895	KDPVK(1)IVR	3	-0.75939	1	1.543	1.444	1.343	0.732	0.674	0.723
FYVE zinc finger	0.188	Q7Z3T8	273	0.644	Down	0.0035781	K	Zinc finger FYVE domain-containing protein 16 OS=Homo sapiens OX=9606 GN=ZFYVE16 PE=1 SV=3	ZFYVE16	1	0.00570401	50.305	SQPCGLLK(1)DVGLVK	3	-0.97789	1	1.375	1.246	1.203	0.727	0.883	0.853
FYVE zinc finger	0.188	Q9BQS8	1019	0.497	Down	1.6862e-05	K	FYVE and coiled-coil domain-containing protein 1 OS=Homo sapiens OX=9606 GN=FYCO1 PE=1 SV=3	FYCO1	1	0.0318989	61.344	LK(1)NAGEECK	2	0.19512	1	1.402	1.445	1.456	0.691	0.699	0.748
Concanavalin A-like lectin/glucanase domain	0.00529294	Q00839	495	0.459	Down	6.0225e-05	K	Heterogeneous nuclear ribonucleoprotein U OS=Homo sapiens OX=9606 GN=HNRNPU PE=1 SV=6	HNRNPU	1	0.000338111	63.691	K(1)DCEVVMMIGLPGAGK	3	-1.0615	2	1.4	1.528	1.52	0.711	0.636	0.694
Concanavalin A-like lectin/glucanase domain	0.00529294	Q00839	387	0.38	Down	0.00023794	K	Heterogeneous nuclear ribonucleoprotein U OS=Homo sapiens OX=9606 GN=HNRNPU PE=1 SV=6	HNRNPU	1	5.34412e-06	99.344	GIK(1)TCNCETEDYGEK	3	0.12476	1	1.496	1.565	1.715	0.555	0.687	0.573
Concanavalin A-like lectin/glucanase domain	0.00529294	Q00839	565	0.42	Down	6.0565e-05	K	Heterogeneous nuclear ribonucleoprotein U OS=Homo sapiens OX=9606 GN=HNRNPU PE=1 SV=6	HNRNPU	1	6.4142e-07	108.09	APQCLGK(1)FIEIAAR	2	-1.2209	2	1.588	1.557	1.462	0.609	0.626	0.7
Concanavalin A-like lectin/glucanase domain	0.00529294	Q00839	609	0.321	Down	8.752e-07	K	Heterogeneous nuclear ribonucleoprotein U OS=Homo sapiens OX=9606 GN=HNRNPU PE=1 SV=6	HNRNPU	1	2.39004e-06	111.79	AVVVCPK(1)DEDYK	2	0.46828	2	1.735	1.64	1.692	0.524	0.563	0.54
Concanavalin A-like lectin/glucanase domain	0.00529294	Q00839	331	0.567	Down	0.0009375	K	Heterogeneous nuclear ribonucleoprotein U OS=Homo sapiens OX=9606 GN=HNRNPU PE=1 SV=6	HNRNPU	1	0.00140425	104.82	ASYGVSK(1)GK	2	0.25607	3	1.395	1.312	1.354	0.702	0.864	0.737
Concanavalin A-like lectin/glucanase domain	0.00529294	O14967	507	0.618	Down	4.0765e-06	K	Calmegin OS=Homo sapiens OX=9606 GN=CLGN PE=1 SV=1	CLGN	1	0.0109729	57.175	K(1)TDICIPQTK	3	-0.44137	1	1.31	1.282	1.31	0.809	0.781	0.821
Concanavalin A-like lectin/glucanase domain	0.00529294	Q1KMD3	289	0.412	Down	5.6029e-05	K	Heterogeneous nuclear ribonucleoprotein U-like protein 2 OS=Homo sapiens OX=9606 GN=HNRNPUL2 PE=1 SV=1	HNRNPUL2	1	0.00309695	74.464	STYGVTK(1)GK	3	-0.065737	2	1.479	1.634	1.528	0.677	0.593	0.642
Concanavalin A-like lectin/glucanase domain	0.00529294	Q9BUJ2	539	0.237	Down	0.0049034	K	Heterogeneous nuclear ribonucleoprotein U-like protein 1 OS=Homo sapiens OX=9606 GN=HNRNPUL1 PE=1 SV=2	HNRNPUL1	1	1.2043e-10	125.22	AIVICPTDEDLK(1)DR	2	0.085057	2	1.823	1.844	1.866	0.371	0.524	0.414
Concanavalin A-like lectin/glucanase domain	0.00529294	P50851	2742	0.435	Down	7.5371e-05	K	Lipopolysaccharide-responsive and beige-like anchor protein OS=Homo sapiens OX=9606 GN=LRBA PE=1 SV=4	LRBA	1	0.00017262	97.463	TLEGPENCLK(1)PK	2	-0.45811	1	1.558	1.448	1.539	0.606	0.665	0.704
Concanavalin A-like lectin/glucanase domain	0.00529294	Q96BD6	4	0.626	Down	0.00022019	K	SPRY domain-containing SOCS box protein 1 OS=Homo sapiens OX=9606 GN=SPSB1 PE=1 SV=1	SPSB1	1	0.00350556	70.552	GQK(1)VTGGIK	3	-0.52748	1	1.311	1.292	1.271	0.758	0.81	0.858
Concanavalin A-like lectin/glucanase domain	0.00529294	Q6PJ69	354	0.575	Down	0.0084028	K	Tripartite motif-containing protein 65 OS=Homo sapiens OX=9606 GN=TRIM65 PE=1 SV=3	TRIM65	1	0.000105657	126.31	QDQQVK(1)HCR	3	-0.47486	1	1.184	1.591	1.257	0.75	0.876	0.692
Concanavalin A-like lectin/glucanase domain	0.00529294	P27824	382	0.657	Down	0.000121315	K	Calnexin OS=Homo sapiens OX=9606 GN=CANX PE=1 SV=2	CANX	0.996394	1.29514e-09	113.88	GK(0.996)WK(0.004)PPMIDNPSYQGIWK	3	-1.0396	2	1.215	1.261	1.309	0.858	0.805	0.825
Concanavalin A-like lectin/glucanase domain	0.00529294	P49257	463	0.597	Down	7.6305e-07	K	Protein ERGIC-53 OS=Homo sapiens OX=9606 GN=LMAN1 PE=1 SV=2	LMAN1	1	0.00430261	82.417	NMPSNEK(1)PK	3	-0.95461	2	1.335	1.34	1.293	0.787	0.787	0.793
Concanavalin A-like lectin/glucanase domain	0.00529294	P17931	176	0.535	Down	1.83783e-05	K	Galectin-3 OS=Homo sapiens OX=9606 GN=LGALS3 PE=1 SV=5	LGALS3	1	1.88323e-36	185.27	VIVCNTK(1)LDNNWGR	3	-0.86053	2	1.445	1.401	1.326	0.737	0.75	0.744
Concanavalin A-like lectin/glucanase domain	0.00529294	Q92499	516	0.599	Down	0.00156233	K	ATP-dependent RNA helicase DDX1 OS=Homo sapiens OX=9606 GN=DDX1 PE=1 SV=2	DDX1	1	1.53069e-16	128.01	TK(1)IDCDNLEQYFIQQGGGPDK	4	-0.037811	1	1.248	1.39	1.32	0.774	0.879	0.716
Concanavalin A-like lectin/glucanase domain	0.00529294	Q92499	234	0.498	Down	5.7082e-05	K	ATP-dependent RNA helicase DDX1 OS=Homo sapiens OX=9606 GN=DDX1 PE=1 SV=2	DDX1	1	9.11479e-13	128.71	NQALFPACVLK(1)NAELK	3	0.095706	3	1.391	1.44	1.473	0.764	0.684	0.694
Concanavalin A-like lectin/glucanase domain	0.00529294	Q92499	117	0.557	Down	0.00031917	K	ATP-dependent RNA helicase DDX1 OS=Homo sapiens OX=9606 GN=DDX1 PE=1 SV=2	DDX1	1	0.0199015	50.297	EVK(1)EWHGCR	3	-2.7089	1	1.324	1.419	1.344	0.693	0.777	0.808
Myc-type, basic helix-loop-helix (bHLH) domain	0.0768299	Q15596	785	0.519	Down	2.9215e-06	K	Nuclear receptor coactivator 2 OS=Homo sapiens OX=9606 GN=NCOA2 PE=1 SV=2	NCOA2	1	0.00137976	111.61	LIAMK(1)TEK	3	-0.41177	2	1.445	1.407	1.373	0.717	0.752	0.725
Myc-type, basic helix-loop-helix (bHLH) domain	0.0768299	P35869	303	0.524	Down	0.00041743	K	Aryl hydrocarbon receptor OS=Homo sapiens OX=9606 GN=AHR PE=1 SV=2	AHR	1	0.00269	66.784	LDFTPIGCDAK(1)GR	2	-1.3115	1	1.27	1.537	1.393	0.706	0.763	0.733
Myc-type, basic helix-loop-helix (bHLH) domain	0.0768299	P35869	80	0.616	Down	0.00015975	K	Aryl hydrocarbon receptor OS=Homo sapiens OX=9606 GN=AHR PE=1 SV=2	AHR	1	0.000309723	102.87	AK(1)SFFDVALK	2	-0.86503	1	1.356	1.285	1.27	0.801	0.844	0.764
TGS-like	0.308616	Q9NYK5	126	0.534	Down	3.6959e-07	K	39S ribosomal protein L39, mitochondrial OS=Homo sapiens OX=9606 GN=MRPL39 PE=1 SV=3	MRPL39	1	0.00033875	105.65	SCEIK(1)FLTFK	2	-1.2707	2	1.395	1.381	1.398	0.755	0.746	0.727
TGS-like	0.308616	Q9NTK5	180	0.588	Down	0.00111533	K	Obg-like ATPase 1 OS=Homo sapiens OX=9606 GN=OLA1 PE=1 SV=2	OLA1	1	0.000353207	107.09	LK(1)PEYDIMCK	3	-1.2788	3	1.335	1.289	1.37	0.784	0.782	0.784
TGS-like	0.308616	Q9NTK5	190	0.605	Down	0.000163753	K	Obg-like ATPase 1 OS=Homo sapiens OX=9606 GN=OLA1 PE=1 SV=2	OLA1	1	0.0014312	103.91	VK(1)SWVIDQK	2	0.62608	2	1.382	1.327	1.235	0.82	0.775	0.793
TGS-like	0.308616	Q9NTK5	79	0.4	Down	3.8724e-07	K	Obg-like ATPase 1 OS=Homo sapiens OX=9606 GN=OLA1 PE=1 SV=2	OLA1	1	0.000365518	76.759	FDFLCQYHK(1)PASK	3	-0.85143	1	1.533	1.598	1.561	0.627	0.611	0.638
Thiamin diphosphate-binding fold	0.0228593	P29401	465	0.608	Down	0.000104734	K	Transketolase OS=Homo sapiens OX=9606 GN=TKT PE=1 SV=3	TKT	1	8.54772e-17	140.77	AVELAANTK(1)GICFIR	2	-0.015525	2	1.381	1.245	1.309	0.783	0.818	0.791
Thiamin diphosphate-binding fold	0.0228593	P08559	83	0.501	Down	1.87116e-05	K	Pyruvate dehydrogenase E1 component subunit alpha, somatic form, mitochondrial OS=Homo sapiens OX=9606 GN=PDHA1 PE=1 SV=3	PDHA1	1	0.0168939	57.59	ADQLYK(1)QK	3	0.32031	1	1.467	1.39	1.435	0.751	0.695	0.704
Thiamin diphosphate-binding fold	0.0228593	P08559	321	0.477	Down	3.5027e-05	K	Pyruvate dehydrogenase E1 component subunit alpha, somatic form, mitochondrial OS=Homo sapiens OX=9606 GN=PDHA1 PE=1 SV=3	PDHA1	1	0.000127501	116.74	SDPIMLLK(1)DR	3	-0.61511	3	1.475	1.483	1.42	0.691	0.66	0.738
Thiamin diphosphate-binding fold	0.0228593	P08559	313	0.443	Down	2.0296e-05	K	Pyruvate dehydrogenase E1 component subunit alpha, somatic form, mitochondrial OS=Homo sapiens OX=9606 GN=PDHA1 PE=1 SV=3	PDHA1	1	0.000353207	107.09	SK(1)SDPIMLLK	2	-0.43555	2	1.553	1.469	1.495	0.707	0.659	0.636
Thiamin diphosphate-binding fold	0.0228593	Q02218	401	0.272	Down	0.000136433	K	2-oxoglutarate dehydrogenase, mitochondrial OS=Homo sapiens OX=9606 GN=OGDH PE=1 SV=3	OGDH	1	0.00209311	68.972	AEQFYCGDTEGK(1)K	2	0.74858	1	1.697	1.793	1.836	0.505	0.541	0.405
Thiamin diphosphate-binding fold	0.0228593	Q02218	697	0.598	Down	0.0006	K	2-oxoglutarate dehydrogenase, mitochondrial OS=Homo sapiens OX=9606 GN=OGDH PE=1 SV=3	OGDH	1	8.0722e-05	94.402	HHVLHDQNVDK(1)R	3	-0.47766	2	1.309	1.211	1.443	0.785	0.777	0.808
Thiamin diphosphate-binding fold	0.0228593	P11177	354	0.474	Down	3.69e-06	K	Pyruvate dehydrogenase E1 component subunit beta, mitochondrial OS=Homo sapiens OX=9606 GN=PDHB PE=1 SV=3	PDHB	1	0.00265664	97.431	DIIFAIK(1)K	2	-0.98846	2	1.48	1.43	1.478	0.7	0.665	0.717
Thiamin diphosphate-binding fold	0.0228593	P11177	227	0.627	Down	0.0186232	K	Pyruvate dehydrogenase E1 component subunit beta, mitochondrial OS=Homo sapiens OX=9606 GN=PDHB PE=1 SV=3	PDHB	1	0.00729726	59.067	DFLIPIGK(1)AK	2	1.655	2	1.281	1.297	1.297	0.875	0.709	0.845
Transcription factor, GTP-binding domain	0.162637	P49411	234	0.52	Down	0.000162624	K	Elongation factor Tu, mitochondrial OS=Homo sapiens OX=9606 GN=TUFM PE=1 SV=2	TUFM	1	1.05175e-05	119.39	DPELGLK(1)SVQK	3	0.80704	2	1.477	1.465	1.282	0.714	0.739	0.744
Transcription factor, GTP-binding domain	0.162637	P13639	571	0.45	Down	1.99925e-05	K	Elongation factor 2 OS=Homo sapiens OX=9606 GN=EEF2 PE=1 SV=4	EEF2	1	3.14699e-17	154.28	DLEEDHACIPIK(1)K	2	-0.69618	3	1.467	1.535	1.479	0.652	0.65	0.715
Transcription factor, GTP-binding domain	0.162637	P13639	598	0.58	Down	0.00046399	K	Elongation factor 2 OS=Homo sapiens OX=9606 GN=EEF2 PE=1 SV=4	EEF2	1	0.00264743	98.997	SPNK(1)HNR	3	0.56105	1	1.312	1.363	1.338	0.73	0.742	0.857
Transcription factor, GTP-binding domain	0.162637	P13639	594	0.491	Down	0.00046028	K	Elongation factor 2 OS=Homo sapiens OX=9606 GN=EEF2 PE=1 SV=4	EEF2	1	1.69803e-09	110.12	ETVSEESNVLCLSK(1)SPNK	3	-0.52971	1	1.437	1.587	1.307	0.754	0.662	0.709
Transcription factor, GTP-binding domain	0.162637	Q5VTE0	376	0.352	Down	3.2826e-07	K	Putative elongation factor 1-alpha-like 3 OS=Homo sapiens OX=9606 GN=EEF1A1P5 PE=5 SV=1	EEF1A1P5	1	0.0336053	78.113	FAELK(1)EK	2	-0.6028	1	1.692	1.634	1.59	0.574	0.573	0.584
Transcription factor, GTP-binding domain	0.162637	Q96RP9	520	0.177	Down	9.8724e-07	K	Elongation factor G, mitochondrial OS=Homo sapiens OX=9606 GN=GFM1 PE=1 SV=2	GFM1	1	0.00172824	80.312	EYGCPCITGK(1)PK	2	-0.20738	2	2.037	1.995	1.897	0.327	0.351	0.37
Transcription factor, GTP-binding domain	0.162637	P15170	238	0.64	Down	0.00049716	K	Eukaryotic peptide chain release factor GTP-binding subunit ERF3A OS=Homo sapiens OX=9606 GN=GSPT1 PE=1 SV=1	GSPT1	1	0.0233636	83.948	YEECK(1)EK	2	0.36512	1	1.243	1.305	1.29	0.853	0.849	0.753
Exportin-1/Importin-beta-like	0.188	Q9HAV4	41	0.321	Down	2.8685e-06	K	Exportin-5 OS=Homo sapiens OX=9606 GN=XPO5 PE=1 SV=1	XPO5	1	0.00432488	85.355	FCEEFK(1)EK	3	-0.12728	2	1.76	1.666	1.642	0.532	0.523	0.574
Exportin-1/Importin-beta-like	0.188	O14980	103	0.351	Down	2.2658e-06	K	Exportin-1 OS=Homo sapiens OX=9606 GN=XPO1 PE=1 SV=1	XPO1	1	0.00322946	107.79	NQCEGIK(1)K	3	-2.6199	2	1.685	1.659	1.58	0.601	0.573	0.553
Exportin-1/Importin-beta-like	0.188	O14980	122	0.347	Down	8.8605e-07	K	Exportin-1 OS=Homo sapiens OX=9606 GN=XPO1 PE=1 SV=1	XPO1	1	2.0108e-07	125.53	TSSDPTCVEK(1)EK	3	-1.7379	2	1.706	1.593	1.643	0.587	0.569	0.558
OBG-type guanine nucleotide-binding (G) domain	0.188	Q9NTK5	180	0.588	Down	0.00111533	K	Obg-like ATPase 1 OS=Homo sapiens OX=9606 GN=OLA1 PE=1 SV=2	OLA1	1	0.000353207	107.09	LK(1)PEYDIMCK	3	-1.2788	3	1.335	1.289	1.37	0.784	0.782	0.784
OBG-type guanine nucleotide-binding (G) domain	0.188	Q9NTK5	190	0.605	Down	0.000163753	K	Obg-like ATPase 1 OS=Homo sapiens OX=9606 GN=OLA1 PE=1 SV=2	OLA1	1	0.0014312	103.91	VK(1)SWVIDQK	2	0.62608	2	1.382	1.327	1.235	0.82	0.775	0.793
OBG-type guanine nucleotide-binding (G) domain	0.188	Q9NTK5	79	0.4	Down	3.8724e-07	K	Obg-like ATPase 1 OS=Homo sapiens OX=9606 GN=OLA1 PE=1 SV=2	OLA1	1	0.000365518	76.759	FDFLCQYHK(1)PASK	3	-0.85143	1	1.533	1.598	1.561	0.627	0.611	0.638
OBG-type guanine nucleotide-binding (G) domain	0.188	Q9BZE4	332	0.15	Down	9.7261e-08	K	Nucleolar GTP-binding protein 1 OS=Homo sapiens OX=9606 GN=GTPBP4 PE=1 SV=3	GTPBP4	1	0.00532492	96.171	VK(1)TEACDR	2	2.2313	1	2.029	2.082	2.009	0.302	0.319	0.295
Aldolase-type TIM barrel	0.113584	P12268	257	0.594	Down	1.57662e-05	K	Inosine-5'-monophosphate dehydrogenase 2 OS=Homo sapiens OX=9606 GN=IMPDH2 PE=1 SV=2	IMPDH2	1	7.81411e-14	124.68	QLLCGAAIGTHEDDK(1)YR	3	-0.41629	1	1.335	1.358	1.282	0.774	0.799	0.789
Aldolase-type TIM barrel	0.113584	P12268	242	0.477	Down	4.2938e-05	K	Inosine-5'-monophosphate dehydrogenase 2 OS=Homo sapiens OX=9606 GN=IMPDH2 PE=1 SV=2	IMPDH2	1	7.99619e-10	116.13	K(1)QLLCGAAIGTHEDDKYR	4	-0.11491	2	1.559	1.417	1.411	0.705	0.718	0.668
Aldolase-type TIM barrel	0.113584	Q96AT9	223	0.273	Down	2.1543e-05	K	Ribulose-phosphate 3-epimerase OS=Homo sapiens OX=9606 GN=RPE PE=1 SV=1	RPE	1	0.000144324	110.08	NVCSEAAQK(1)R	3	-0.15908	2	1.731	1.777	1.815	0.519	0.432	0.501
Aldolase-type TIM barrel	0.113584	P04075	140	0.462	Down	0.00189588	K	Fructose-bisphosphate aldolase A OS=Homo sapiens OX=9606 GN=ALDOA PE=1 SV=2	ALDOA	1	0.0246193	73.499	K(1)DGADFAK	3	0.18494	2	1.579	1.444	1.418	0.69	0.684	0.679
Aldolase-type TIM barrel	0.113584	Q9NR45	52	0.235	Down	2.5425e-07	K	Sialic acid synthase OS=Homo sapiens OX=9606 GN=NANS PE=1 SV=2	NANS	1	2.05008e-05	116.71	ECGADCAK(1)FQK	2	-0.29877	2	1.919	1.826	1.81	0.448	0.432	0.423
Aldolase-type TIM barrel	0.113584	Q9NR45	55	0.467	Down	1.8723e-06	K	Sialic acid synthase OS=Homo sapiens OX=9606 GN=NANS PE=1 SV=2	NANS	1	3.64826e-05	133.89	FQK(1)SELEFK	3	-0.79291	2	1.513	1.49	1.416	0.693	0.694	0.678
Aldolase-type TIM barrel	0.113584	P35914	137	0.498	Down	0.00026353	K	Hydroxymethylglutaryl-CoA lyase, mitochondrial OS=Homo sapiens OX=9606 GN=HMGCL PE=1 SV=2	HMGCL	1	1.48048e-28	176.83	K(1)NINCSIEESFQR	3	0.46393	3	1.382	1.441	1.469	0.652	0.7	0.787
Aldolase-type TIM barrel	0.113584	P35914	48	0.514	Down	1.7386e-06	K	Hydroxymethylglutaryl-CoA lyase, mitochondrial OS=Homo sapiens OX=9606 GN=HMGCL PE=1 SV=2	HMGCL	1	8.45526e-28	168.69	DGLQNEK(1)NIVSTPVK	2	-0.42963	3	1.44	1.397	1.407	0.751	0.717	0.715
GroES-like	0.15462	P11766	107	0.231	Down	3.6245e-05	K	Alcohol dehydrogenase class-3 OS=Homo sapiens OX=9606 GN=ADH5 PE=1 SV=4	ADH5	1	1.45045e-06	115.57	FCLNPK(1)TNLCQK	2	0.14803	1	2	1.774	1.804	0.398	0.407	0.482
GroES-like	0.15462	P49327	1995	0.533	Down	0.0028042	K	Fatty acid synthase OS=Homo sapiens OX=9606 GN=FASN PE=1 SV=3	FASN	1	0.00337403	78.287	PK(1)YSGTLNLDR	2	0.24659	1	1.54	1.495	1.149	0.716	0.763	0.749
GroES-like	0.15462	P49327	1993	0.548	Down	0.0055396	K	Fatty acid synthase OS=Homo sapiens OX=9606 GN=FASN PE=1 SV=3	FASN	1	2.1213e-06	79.489	DGLLENQTPEFFQDVCK(1)PK	4	-0.92075	2	1.365	1.363	1.393	0.691	0.761	0.805
GroES-like	0.15462	P49327	2449	0.639	Down	0.000163237	K	Fatty acid synthase OS=Homo sapiens OX=9606 GN=FASN PE=1 SV=3	FASN	1	4.31904e-16	118.54	AK(1)TGGAYGEDLGADYNLSQVCDGK	3	-0.48673	2	1.251	1.262	1.326	0.855	0.778	0.821
GroES-like	0.15462	Q9BV79	267	0.657	Down	0.00166294	K	Enoyl-[acyl-carrier-protein] reductase, mitochondrial OS=Homo sapiens OX=9606 GN=MECR PE=1 SV=2	MECR	1	4.28887e-08	110.12	LALNCVGGK(1)SSTELLR	2	0.28593	2	1.288	1.363	1.136	0.811	0.849	0.828
GroES-like	0.15462	Q00796	134	0.52	Down	1.70532e-05	K	Sorbitol dehydrogenase OS=Homo sapiens OX=9606 GN=SORD PE=1 SV=4	SORD	1	0.00022051	90.05	FYK(1)HNAAFCYK	3	-0.36253	2	1.368	1.43	1.42	0.7	0.746	0.748
Thiolase, C-terminal	0.0673838	P55084	201	0.533	Down	8.3563e-05	K	Trifunctional enzyme subunit beta, mitochondrial OS=Homo sapiens OX=9606 GN=HADHB PE=1 SV=3	HADHB	1	0.00334774	106.2	LSLISK(1)FR	2	0.085179	1	1.327	1.423	1.427	0.77	0.759	0.697
Thiolase, C-terminal	0.0673838	P55084	188	0.248	Down	5.8526e-08	K	Trifunctional enzyme subunit beta, mitochondrial OS=Homo sapiens OX=9606 GN=HADHB PE=1 SV=3	HADHB	1	0.000377405	113.93	LMLDLNK(1)AK	3	0.19183	2	1.873	1.814	1.785	0.46	0.448	0.449
Thiolase, C-terminal	0.0673838	P55084	293	0.446	Down	0.00158112	K	Trifunctional enzyme subunit beta, mitochondrial OS=Homo sapiens OX=9606 GN=HADHB PE=1 SV=3	HADHB	1	0.0081807	79.116	LK(1)PAFIK	3	-0.1348	1	1.416	1.582	1.5	0.668	0.666	0.672
Thiolase, C-terminal	0.0673838	P24752	174	0.297	Down	3.2579e-06	K	Acetyl-CoA acetyltransferase, mitochondrial OS=Homo sapiens OX=9606 GN=ACAT1 PE=1 SV=1	ACAT1	1	0.000149298	75.018	GSTPYGGVK(1)LEDLIVK	3	0.042257	1	1.807	1.635	1.755	0.54	0.495	0.509
Thiolase, C-terminal	0.0673838	P42765	181	0.475	Down	5.6749e-05	K	3-ketoacyl-CoA thiolase, mitochondrial OS=Homo sapiens OX=9606 GN=ACAA2 PE=1 SV=2	ACAA2	1	8.6644e-07	114.31	EECDK(1)YALQSQQR	2	-0.088702	2	1.484	1.524	1.379	0.707	0.721	0.658
PapD-like	0.0768299	O95292	45	0.307	Down	0.0003986	K	Vesicle-associated membrane protein-associated protein B/C OS=Homo sapiens OX=9606 GN=VAPB PE=1 SV=3	VAPB	1	0.0183623	88.819	VK(1)TTAPR	2	0.92096	1	1.883	1.543	1.719	0.5	0.456	0.622
PapD-like	0.0768299	O95292	43	0.433	Down	0.000179612	K	Vesicle-associated membrane protein-associated protein B/C OS=Homo sapiens OX=9606 GN=VAPB PE=1 SV=3	VAPB	1	0.0107878	97.798	NVCFK(1)VK	2	-2.8447	1	1.635	1.469	1.454	0.619	0.725	0.63
PapD-like	0.0768299	Q9P0L0	52	0.307	Down	0.0003986	K	Vesicle-associated membrane protein-associated protein A OS=Homo sapiens OX=9606 GN=VAPA PE=1 SV=3	VAPA	1	0.0183623	88.819	VK(1)TTAPR	2	0.92096	1	1.883	1.543	1.719	0.5	0.456	0.622
PapD-like	0.0768299	Q9P0L0	125	0.554	Down	7.6773e-05	K	Vesicle-associated membrane protein-associated protein A OS=Homo sapiens OX=9606 GN=VAPA PE=1 SV=3	VAPA	1	0.000395253	78.902	EAKPDELMDSK(1)LR	3	0.091643	1	1.331	1.429	1.345	0.788	0.768	0.719
KOW	0.308616	P61353	27	0.453	Down	5.6665e-05	K	60S ribosomal protein L27 OS=Homo sapiens OX=9606 GN=RPL27 PE=1 SV=2	RPL27	1	4.28975e-16	101.04	AVIVK(1)NIDDGTSDRPYSHALVAGIDR	4	-0.46362	1	1.572	1.472	1.433	0.657	0.722	0.649
KOW	0.308616	P62701	120	0.464	Down	0.00118412	K	40S ribosomal protein S4, X isoform OS=Homo sapiens OX=9606 GN=RPS4X PE=1 SV=2	RPS4X	1	0.001407	96.342	ITPEEAK(1)YK	2	0.314	3	1.488	1.467	1.475	0.722	0.668	0.667
KOW	0.308616	P62701	62	0.633	Down	1.79756e-05	K	40S ribosomal protein S4, X isoform OS=Homo sapiens OX=9606 GN=RPS4X PE=1 SV=2	RPS4X	1	0.00025157	111.86	YALTGDEVK(1)K	2	-2.2467	3	1.316	1.243	1.298	0.825	0.807	0.81
Translation elongation factor EFTu-like, domain 2	0.113584	P49411	234	0.52	Down	0.000162624	K	Elongation factor Tu, mitochondrial OS=Homo sapiens OX=9606 GN=TUFM PE=1 SV=2	TUFM	1	1.05175e-05	119.39	DPELGLK(1)SVQK	3	0.80704	2	1.477	1.465	1.282	0.714	0.739	0.744
Translation elongation factor EFTu-like, domain 2	0.113584	P13639	571	0.45	Down	1.99925e-05	K	Elongation factor 2 OS=Homo sapiens OX=9606 GN=EEF2 PE=1 SV=4	EEF2	1	3.14699e-17	154.28	DLEEDHACIPIK(1)K	2	-0.69618	3	1.467	1.535	1.479	0.652	0.65	0.715
Translation elongation factor EFTu-like, domain 2	0.113584	P13639	598	0.58	Down	0.00046399	K	Elongation factor 2 OS=Homo sapiens OX=9606 GN=EEF2 PE=1 SV=4	EEF2	1	0.00264743	98.997	SPNK(1)HNR	3	0.56105	1	1.312	1.363	1.338	0.73	0.742	0.857
Translation elongation factor EFTu-like, domain 2	0.113584	P13639	594	0.491	Down	0.00046028	K	Elongation factor 2 OS=Homo sapiens OX=9606 GN=EEF2 PE=1 SV=4	EEF2	1	1.69803e-09	110.12	ETVSEESNVLCLSK(1)SPNK	3	-0.52971	1	1.437	1.587	1.307	0.754	0.662	0.709
Translation elongation factor EFTu-like, domain 2	0.113584	Q5VTE0	376	0.352	Down	3.2826e-07	K	Putative elongation factor 1-alpha-like 3 OS=Homo sapiens OX=9606 GN=EEF1A1P5 PE=5 SV=1	EEF1A1P5	1	0.0336053	78.113	FAELK(1)EK	2	-0.6028	1	1.692	1.634	1.59	0.574	0.573	0.584
Translation elongation factor EFTu-like, domain 2	0.113584	Q96RP9	520	0.177	Down	9.8724e-07	K	Elongation factor G, mitochondrial OS=Homo sapiens OX=9606 GN=GFM1 PE=1 SV=2	GFM1	1	0.00172824	80.312	EYGCPCITGK(1)PK	2	-0.20738	2	2.037	1.995	1.897	0.327	0.351	0.37
Translation elongation factor EFTu-like, domain 2	0.113584	P15170	238	0.64	Down	0.00049716	K	Eukaryotic peptide chain release factor GTP-binding subunit ERF3A OS=Homo sapiens OX=9606 GN=GSPT1 PE=1 SV=1	GSPT1	1	0.0233636	83.948	YEECK(1)EK	2	0.36512	1	1.243	1.305	1.29	0.853	0.849	0.753
Zinc finger, C3HC4 RING-type	0.188	Q6PJ69	354	0.575	Down	0.0084028	K	Tripartite motif-containing protein 65 OS=Homo sapiens OX=9606 GN=TRIM65 PE=1 SV=3	TRIM65	1	0.000105657	126.31	QDQQVK(1)HCR	3	-0.47486	1	1.184	1.591	1.257	0.75	0.876	0.692
Zinc finger, C3HC4 RING-type	0.188	Q63HN8	2628	0.479	Down	1.53871e-05	K	E3 ubiquitin-protein ligase RNF213 OS=Homo sapiens OX=9606 GN=RNF213 PE=1 SV=3	RNF213	1	6.62398e-05	103.66	K(1)TEDECSFVSLR	2	0.3945	1	1.498	1.402	1.474	0.703	0.674	0.717
Zinc finger, C3HC4 RING-type	0.188	Q63HN8	316	0.377	Down	0.000142483	K	E3 ubiquitin-protein ligase RNF213 OS=Homo sapiens OX=9606 GN=RNF213 PE=1 SV=3	RNF213	1	0.000318715	87.641	THCQEAETK(1)TK	3	-0.3052	1	1.645	1.616	1.542	0.682	0.587	0.544
Ribosomal RNA methyltransferase FtsJ domain	0.0768299	Q8N1G2	14	0.634	Down	1.95045e-05	K	Cap-specific mRNA (nucleoside-2'-O-)-methyltransferase 1 OS=Homo sapiens OX=9606 GN=CMTR1 PE=1 SV=1	CMTR1	1	0.0016238	66.989	TDPECTAPIK(1)K	2	-1.5251	3	1.282	1.32	1.252	0.828	0.819	0.796
Ribosomal RNA methyltransferase FtsJ domain	0.0768299	Q8IY81	233	0.65	Down	0.0002441	K	pre-rRNA 2'-O-ribose RNA methyltransferase FTSJ3 OS=Homo sapiens OX=9606 GN=FTSJ3 PE=1 SV=2	FTSJ3	1	0.000542267	115.57	TVTELVTK(1)K	3	0.017308	2	1.295	1.261	1.248	0.788	0.807	0.879
S-adenosyl-L-methionine-dependent methyltransferase	0.0956385	Q08J23	95	0.49	Down	7.9158e-08	K	RNA cytosine C(5)-methyltransferase NSUN2 OS=Homo sapiens OX=9606 GN=NSUN2 PE=1 SV=2	NSUN2	1	3.66672e-08	147.2	EILHCLK(1)NK	2	-0.40224	2	1.449	1.458	1.423	0.715	0.702	0.706
S-adenosyl-L-methionine-dependent methyltransferase	0.0956385	Q08J23	279	0.579	Down	9.9684e-05	K	RNA cytosine C(5)-methyltransferase NSUN2 OS=Homo sapiens OX=9606 GN=NSUN2 PE=1 SV=2	NSUN2	1	0.0440928	74.464	K(1)NIDVWK	2	0.27596	1	1.433	1.295	1.299	0.76	0.789	0.781
S-adenosyl-L-methionine-dependent methyltransferase	0.0956385	P26358	1004	0.462	Down	1.97721e-05	K	DNA (cytosine-5)-methyltransferase 1 OS=Homo sapiens OX=9606 GN=DNMT1 PE=1 SV=2	DNMT1	1	0.00280758	68.972	K(1)SNGRPNETDIK	3	-1.3658	1	1.492	1.447	1.501	0.685	0.719	0.646
S-adenosyl-L-methionine-dependent methyltransferase	0.0956385	P22087	102	0.431	Down	3.7804e-05	K	rRNA 2'-O-methyltransferase fibrillarin OS=Homo sapiens OX=9606 GN=FBL PE=1 SV=2	FBL	1	0.006593	64.82	GK(1)EDALVTK	3	0.56476	1	1.614	1.463	1.488	0.653	0.625	0.69
S-adenosyl-L-methionine-dependent methyltransferase	0.0956385	P52788	235	0.376	Down	1.8077e-06	K	Spermine synthase OS=Homo sapiens OX=9606 GN=SMS PE=1 SV=2	SMS	1	2.75366e-05	115.12	K(1)TCGDVLDNLK	2	-1.0474	1	1.618	1.61	1.576	0.604	0.627	0.573
S-adenosyl-L-methionine-dependent methyltransferase	0.0956385	P49327	1995	0.533	Down	0.0028042	K	Fatty acid synthase OS=Homo sapiens OX=9606 GN=FASN PE=1 SV=3	FASN	1	0.00337403	78.287	PK(1)YSGTLNLDR	2	0.24659	1	1.54	1.495	1.149	0.716	0.763	0.749
S-adenosyl-L-methionine-dependent methyltransferase	0.0956385	P49327	1993	0.548	Down	0.0055396	K	Fatty acid synthase OS=Homo sapiens OX=9606 GN=FASN PE=1 SV=3	FASN	1	2.1213e-06	79.489	DGLLENQTPEFFQDVCK(1)PK	4	-0.92075	2	1.365	1.363	1.393	0.691	0.761	0.805
S-adenosyl-L-methionine-dependent methyltransferase	0.0956385	P49327	2449	0.639	Down	0.000163237	K	Fatty acid synthase OS=Homo sapiens OX=9606 GN=FASN PE=1 SV=3	FASN	1	4.31904e-16	118.54	AK(1)TGGAYGEDLGADYNLSQVCDGK	3	-0.48673	2	1.251	1.262	1.326	0.855	0.778	0.821
S-adenosyl-L-methionine-dependent methyltransferase	0.0956385	Q8N1G2	14	0.634	Down	1.95045e-05	K	Cap-specific mRNA (nucleoside-2'-O-)-methyltransferase 1 OS=Homo sapiens OX=9606 GN=CMTR1 PE=1 SV=1	CMTR1	1	0.0016238	66.989	TDPECTAPIK(1)K	2	-1.5251	3	1.282	1.32	1.252	0.828	0.819	0.796
S-adenosyl-L-methionine-dependent methyltransferase	0.0956385	Q9NXH9	371	0.573	Down	0.0092158	K	tRNA (guanine(26)-N(2))-dimethyltransferase OS=Homo sapiens OX=9606 GN=TRMT1 PE=1 SV=1	TRMT1	1	1.4508e-07	82.635	AK(1)FSAACGPPVTPECEHCGQR	3	0.18254	1	1.473	1.381	1.202	0.939	0.669	0.715
S-adenosyl-L-methionine-dependent methyltransferase	0.0956385	Q8IY81	233	0.65	Down	0.0002441	K	pre-rRNA 2'-O-ribose RNA methyltransferase FTSJ3 OS=Homo sapiens OX=9606 GN=FTSJ3 PE=1 SV=2	FTSJ3	1	0.000542267	115.57	TVTELVTK(1)K	3	0.017308	2	1.295	1.261	1.248	0.788	0.807	0.879
Cyclic nucleotide-binding-like	0.0768299	P10644	367	0.327	Down	2.0587e-06	K	cAMP-dependent protein kinase type I-alpha regulatory subunit OS=Homo sapiens OX=9606 GN=PRKAR1A PE=1 SV=1	PRKAR1A	1	6.36671e-05	106.67	VLGPCSDILK(1)R	2	-0.67679	1	1.637	1.64	1.76	0.573	0.538	0.536
Cyclic nucleotide-binding-like	0.0768299	P13861	379	0.477	Down	2.2538e-05	K	cAMP-dependent protein kinase type II-alpha regulatory subunit OS=Homo sapiens OX=9606 GN=PRKAR2A PE=1 SV=2	PRKAR2A	1	0.00222902	71.03	LLGPCMDIMK(1)R	3	-0.51879	2	1.403	1.491	1.483	0.719	0.659	0.711
Disulphide isomerase	0.134171	Q8NBS9	118	0.608	Down	0.0044169	K	Thioredoxin domain-containing protein 5 OS=Homo sapiens OX=9606 GN=TXNDC5 PE=1 SV=2	TXNDC5	1	1.78408e-22	139.02	VYVAK(1)VDCTAHSDVCSAQGVR	3	0.34245	2	1.432	1.361	1.146	0.837	0.716	0.841
Disulphide isomerase	0.134171	Q8NBS9	390	0.569	Down	0.00045659	K	Thioredoxin domain-containing protein 5 OS=Homo sapiens OX=9606 GN=TXNDC5 PE=1 SV=2	TXNDC5	1	0.0142304	72.2	NICSK(1)YSVR	2	-1.5639	1	1.257	1.373	1.423	0.825	0.723	0.76
Disulphide isomerase	0.134171	P30101	94	0.42	Down	4.8366e-06	K	Protein disulfide-isomerase A3 OS=Homo sapiens OX=9606 GN=PDIA3 PE=1 SV=4	PDIA3	1	3.5914e-41	161.47	VDCTANTNTCNK(1)YGVSGYPTLK	4	-0.65929	5	1.559	1.492	1.558	0.681	0.625	0.63
Disulphide isomerase	0.134171	P30101	415	0.45	Down	0.0022784	K	Protein disulfide-isomerase A3 OS=Homo sapiens OX=9606 GN=PDIA3 PE=1 SV=4	PDIA3	1	0.0215894	85.676	NLEPK(1)YK	3	0.15336	4	1.566	1.535	1.386	0.673	0.669	0.679
Disulphide isomerase	0.134171	P30101	82	0.469	Down	4.061e-05	K	Protein disulfide-isomerase A3 OS=Homo sapiens OX=9606 GN=PDIA3 PE=1 SV=4	PDIA3	1	6.15521e-11	117.18	GIVPLAK(1)VDCTANTNTCNK	3	-0.14257	4	1.365	1.513	1.526	0.693	0.669	0.704
Disulphide isomerase	0.134171	P07237	308	0.278	Down	1.51387e-05	K	Protein disulfide-isomerase OS=Homo sapiens OX=9606 GN=P4HB PE=1 SV=3	P4HB	1	0.00332344	86.898	ILEFFGLK(1)K	3	-0.031928	2	1.755	1.698	1.841	0.452	0.513	0.506
Disulphide isomerase	0.134171	P07237	309	0.424	Down	3.7866e-05	K	Protein disulfide-isomerase OS=Homo sapiens OX=9606 GN=P4HB PE=1 SV=3	P4HB	1	0.00170122	121.64	K(1)EECPAVR	3	0.4143	2	1.6	1.521	1.471	0.613	0.641	0.691
Dynein heavy chain domain	0.0768299	Q14204	4441	0.577	Down	0.000176915	K	Cytoplasmic dynein 1 heavy chain 1 OS=Homo sapiens OX=9606 GN=DYNC1H1 PE=1 SV=5	DYNC1H1	1	0.000216834	86.497	QDLADVVQVCEGK(1)K	3	0.12214	1	1.382	1.322	1.325	0.728	0.765	0.83
Dynein heavy chain domain	0.0768299	Q14204	1496	0.648	Down	5.8581e-05	K	Cytoplasmic dynein 1 heavy chain 1 OS=Homo sapiens OX=9606 GN=DYNC1H1 PE=1 SV=5	DYNC1H1	1	0.000315582	108.7	GWDDLFNK(1)VK	2	0.24714	2	1.318	1.266	1.231	0.842	0.803	0.828
Dynein heavy chain domain	0.0768299	Q8TD57	2921	0.476	Down	7.733e-05	K	Dynein heavy chain 3, axonemal OS=Homo sapiens OX=9606 GN=DNAH3 PE=2 SV=1	DNAH3	1	0.0106296	49.189	LAAQMQK(1)LNQK	2	-1.4123	1	1.444	1.498	1.439	0.637	0.719	0.728

## Sheet: all
Domain Description	Mapping	Background	All Mapping	All Backgroud	Fold enrichment	Fisher's exact test p value	-log10(P value)	Related Protein
Concanavalin A-like lectin/glucanase domain	13	19	618	1633	1.81	0.00648309	2.19	Q00839 O14967 Q1KMD3 Q9BUJ2 P50851 Q96BD6 Q6PJ69 P27824 P49257 P17931 P24043 Q92499 Q16787
Thiolase-like	6	7	618	1633	2.26	0.0137245	1.86	P49327 P55084 Q01581 P54868 P24752 P42765
Band 7 domain	4	4	618	1633	2.64	0.0203883	1.69	O75477 O94905 P35232 Q99623
Translation protein, beta-barrel domain	10	15	618	1633	1.76	0.0220187	1.66	P13639 Q5VTE0 P09001 P49588 P18077 P39023 P49411 Q96RP9 O00178 P15170
B30.2/SPRY domain	6	8	618	1633	1.98	0.0373646	1.43	Q00839 Q96BD6 Q6PJ69 Q1KMD3 Q9BUJ2 Q92499
SPRY domain	6	8	618	1633	1.98	0.0373646	1.43	Q00839 Q96BD6 Q6PJ69 Q1KMD3 Q9BUJ2 Q92499
Heat shock protein 70kD, peptide-binding domain	6	8	618	1633	1.98	0.0373646	1.43	P34932 Q92598 P38646 Q9Y4L1 O95757 P11021
Heat shock protein 70kD, C-terminal domain	6	8	618	1633	1.98	0.0373646	1.43	P34932 Q92598 P38646 Q9Y4L1 O95757 P11021
High mobility group box domain	8	12	618	1633	1.76	0.0406403	1.39	P23497 P48436 O15347 Q8NEZ4 P17480 P26583 P09429 Q08945

## Sheet: all Domain2Protein
Domain Description	Fisher's exact test p value	Protein accession	Position	Ratio	Regulated Type	P value	Amino acid	Protein description	Gene name	Localization probability	PEP	Score	Modified sequence	Charge	Mass error [ppm]	MS/MS Count	MKN_45C1	MKN_45C2	MKN_45C3	MKN_45S1	MKN_45S2	MKN_45S3
Ovarian carcinoma immunoreactive antigen	0.143076	Q9NX40	195	2.062	Up	0.00059799	K	OCIA domain-containing protein 1 OS=Homo sapiens OX=9606 GN=OCIAD1 PE=1 SV=1	OCIAD1	1	0.00145824	94.465	K(1)NITYEELR	2	0.72094	1	0.547	0.685	0.606	1.229	1.209	1.352
Ovarian carcinoma immunoreactive antigen	0.143076	Q56VL3	29	0.432	Down	3.2069e-06	K	OCIA domain-containing protein 2 OS=Homo sapiens OX=9606 GN=OCIAD2 PE=1 SV=1	OCIAD2	1	6.30063e-05	96.229	QSLLFCPK(1)SK	2	-1.3667	3	1.54	1.556	1.461	0.642	0.646	0.681
EGF-like domain	0.0764306	P00740	446	2.291	Up	0.0032782	K	Coagulation factor IX OS=Homo sapiens OX=9606 GN=F9 PE=1 SV=2	F9	1	0.00440376	82.008	YGIYTK(1)VSR	2	-0.90947	1	0.619	0.527	0.554	1.289	1.3	1.305
EGF-like domain	0.0764306	O75197	526	6.771	Up	0.0093419	K	Low-density lipoprotein receptor-related protein 5 OS=Homo sapiens OX=9606 GN=LRP5 PE=1 SV=2	LRP5	1	0.0142367	76.073	TDK(1)IEVINVDGTK	2	2.3659	1	0.196	0.27	0.207	1.517	0.67	2.37
EGF-like domain	0.0764306	P24043	3092	1.918	Up	1.50302e-05	K	Laminin subunit alpha-2 OS=Homo sapiens OX=9606 GN=LAMA2 PE=1 SV=4	LAMA2	1	0.0350388	67.385	GCIRSLK(1)LTK	2	3.4243	1	0.661	0.626	0.658	1.283	1.221	1.227
EGF-like domain	0.0764306	Q14520	173	6.547	Up	3.9393e-06	K	Hyaluronan-binding protein 2 OS=Homo sapiens OX=9606 GN=HABP2 PE=1 SV=1	HABP2	1	4.04891e-11	145.43	SK(1)FTCACPDQFK	3	0.39348	2	0.211	0.229	0.258	1.592	1.456	1.522
EGF-like domain	0.0764306	Q16787	2135	1.622	Up	3.461e-06	K	Laminin subunit alpha-3 OS=Homo sapiens OX=9606 GN=LAMA3 PE=1 SV=2	LAMA3	1	0.000133898	89.507	SAGK(1)TSLVEEAEK	2	-0.15811	2	0.721	0.727	0.746	1.166	1.178	1.214
Laminin alpha, domain I	0.143076	P24043	3092	1.918	Up	1.50302e-05	K	Laminin subunit alpha-2 OS=Homo sapiens OX=9606 GN=LAMA2 PE=1 SV=4	LAMA2	1	0.0350388	67.385	GCIRSLK(1)LTK	2	3.4243	1	0.661	0.626	0.658	1.283	1.221	1.227
Laminin alpha, domain I	0.143076	Q16787	2135	1.622	Up	3.461e-06	K	Laminin subunit alpha-3 OS=Homo sapiens OX=9606 GN=LAMA3 PE=1 SV=2	LAMA3	1	0.000133898	89.507	SAGK(1)TSLVEEAEK	2	-0.15811	2	0.721	0.727	0.746	1.166	1.178	1.214
DHS-like NAD/FAD-binding domain	0.143076	Q13423	1079	0.488	Down	0.00063862	K	NAD(P) transhydrogenase, mitochondrial OS=Homo sapiens OX=9606 GN=NNT PE=1 SV=3	NNT	1	0.00597409	77.124	TCDALQAK(1)VR	2	-0.79801	1	1.411	1.372	1.558	0.785	0.705	0.63
DHS-like NAD/FAD-binding domain	0.143076	Q13423	1071	0.427	Down	1.68698e-05	K	NAD(P) transhydrogenase, mitochondrial OS=Homo sapiens OX=9606 GN=NNT PE=1 SV=3	NNT	1	0.00106629	114.86	K(1)TCDALQAK	2	0.43756	1	1.55	1.453	1.573	0.625	0.675	0.656
DHS-like NAD/FAD-binding domain	0.143076	P13804	62	0.281	Down	1.70295e-05	K	Electron transfer flavoprotein subunit alpha, mitochondrial OS=Homo sapiens OX=9606 GN=ETFA PE=1 SV=1	ETFA	1	2.8427e-05	125.82	CDK(1)VAQDLCK	3	0.23851	2	1.786	1.774	1.719	0.455	0.538	0.49
START domain	0.321154	Q9NQZ5	357	0.195	Down	2.1029e-05	K	StAR-related lipid transfer protein 7, mitochondrial OS=Homo sapiens OX=9606 GN=STARD7 PE=1 SV=2	STARD7	1	0.000288424	99.752	K(1)NEGSCGPAR	2	-0.17059	1	1.982	1.948	1.881	0.429	0.338	0.364
START domain	0.321154	Q9Y365	221	0.458	Down	1.58852e-05	K	START domain-containing protein 10 OS=Homo sapiens OX=9606 GN=STARD10 PE=1 SV=2	STARD10	1	0.0014322	104.22	ACLK(1)YPEWK	3	-0.41171	2	1.467	1.532	1.456	0.701	0.691	0.647
START domain	0.321154	Q9Y365	154	0.65	Down	0.0028003	K	START domain-containing protein 10 OS=Homo sapiens OX=9606 GN=STARD10 PE=1 SV=2	STARD10	1	0.0238983	58.981	HPK(1)YPPR	3	-2.4557	2	1.158	1.359	1.29	0.898	0.769	0.808
Anaphase-promoting complex subunit 4, WD40 domain	0.143076	Q8TEQ6	860	0.481	Down	0.00165687	K	Gem-associated protein 5 OS=Homo sapiens OX=9606 GN=GEMIN5 PE=1 SV=3	GEMIN5	1	1.41616e-06	104.88	SK(1)EELHQDCLVLATAK	3	-0.75026	1	1.465	1.457	1.445	0.692	0.739	0.668
Anaphase-promoting complex subunit 4, WD40 domain	0.143076	Q8TEQ6	1390	0.329	Down	3.6375e-06	K	Gem-associated protein 5 OS=Homo sapiens OX=9606 GN=GEMIN5 PE=1 SV=3	GEMIN5	1	0.000373398	101.65	QHQK(1)SQLCK	3	-1.7575	1	1.637	1.637	1.75	0.557	0.576	0.521
Anaphase-promoting complex subunit 4, WD40 domain	0.143076	P53621	750	0.374	Down	1.6491e-06	K	Coatomer subunit alpha OS=Homo sapiens OX=9606 GN=COPA PE=1 SV=2	COPA	1	0.00254514	113.26	ILK(1)NCGQK	2	-0.065422	1	1.6	1.63	1.578	0.601	0.573	0.625
Anaphase-promoting complex subunit 4, WD40 domain	0.143076	P53621	46	0.662	Down	0.00016482	K	Coatomer subunit alpha OS=Homo sapiens OX=9606 GN=COPA PE=1 SV=2	COPA	1	5.01462e-23	152.34	MCTLIDK(1)FDEHDGPVR	3	-0.57657	3	1.277	1.205	1.291	0.797	0.853	0.847
Anaphase-promoting complex subunit 4, WD40 domain	0.143076	P53621	825	1.699	Up	0.00089537	K	Coatomer subunit alpha OS=Homo sapiens OX=9606 GN=COPA PE=1 SV=2	COPA	1	0.000275955	86.114	GFFEGTIASK(1)GK	3	-0.25695	1	0.74	0.742	0.642	1.245	1.118	1.246
Translation protein SH3-like domain	0.076663	Q9GZV4	27	0.482	Down	0.00068034	K	Eukaryotic translation initiation factor 5A-2 OS=Homo sapiens OX=9606 GN=EIF5A2 PE=1 SV=3	EIF5A2	1	0.033182	76.064	K(1)NGFVVLK	3	-0.01779	2	1.424	1.491	1.449	0.743	0.761	0.599
Translation protein SH3-like domain	0.076663	Q9GZV4	67	0.52	Down	5.9129e-07	K	Eukaryotic translation initiation factor 5A-2 OS=Homo sapiens OX=9606 GN=EIF5A2 PE=1 SV=3	EIF5A2	1	6.19628e-05	96.604	VHLVGIDIFTGK(1)K	4	0.31172	2	1.382	1.434	1.404	0.721	0.731	0.743
Translation protein SH3-like domain	0.076663	Q9GZV4	34	0.247	Down	5.5759e-07	K	Eukaryotic translation initiation factor 5A-2 OS=Homo sapiens OX=9606 GN=EIF5A2 PE=1 SV=3	EIF5A2	1	0.000289488	93.096	KNGFVVLK(1)GR	3	0.33973	4	1.911	1.741	1.829	0.459	0.442	0.452
Translation protein SH3-like domain	0.076663	Q9GZV4	68	0.613	Down	0.00031959	K	Eukaryotic translation initiation factor 5A-2 OS=Homo sapiens OX=9606 GN=EIF5A2 PE=1 SV=3	EIF5A2	1	1.50675e-05	69.979	K(1)YEDICPSTHNMDVPNIK	3	-1.3979	2	1.227	1.367	1.321	0.787	0.843	0.768
Translation protein SH3-like domain	0.076663	Q9GZV4	47	0.636	Down	1.67653e-05	K	Eukaryotic translation initiation factor 5A-2 OS=Homo sapiens OX=9606 GN=EIF5A2 PE=1 SV=3	EIF5A2	1	0.00175494	84.169	IVEMSTSK(1)TGK	3	-0.47936	5	1.264	1.302	1.28	0.809	0.798	0.84
Translation protein SH3-like domain	0.076663	Q02878	192	1.535	Up	0.00026491	K	60S ribosomal protein L6 OS=Homo sapiens OX=9606 GN=RPL6 PE=1 SV=3	RPL6	1	0.000693341	75.589	THQK(1)FVIATSTK	3	-0.46954	1	0.74	0.814	0.728	1.184	1.162	1.156
Translation protein SH3-like domain	0.076663	P61353	27	0.453	Down	5.6665e-05	K	60S ribosomal protein L27 OS=Homo sapiens OX=9606 GN=RPL27 PE=1 SV=2	RPL27	1	4.28975e-16	101.04	AVIVK(1)NIDDGTSDRPYSHALVAGIDR	4	-0.46362	1	1.572	1.472	1.433	0.657	0.722	0.649
Translation protein SH3-like domain	0.076663	P61254	134	1.568	Up	0.00037638	K	60S ribosomal protein L26 OS=Homo sapiens OX=9606 GN=RPL26 PE=1 SV=1	RPL26	0.995798	0.000775493	81.92	GK(0.996)YK(0.004)EETIEK	3	0.22442	1	0.805	0.735	0.71	1.213	1.158	1.157
Translation protein SH3-like domain	0.076663	P46778	60	0.529	Down	0.00051608	K	60S ribosomal protein L21 OS=Homo sapiens OX=9606 GN=RPL21 PE=1 SV=2	RPL21	1	0.00301052	84.743	CYHGK(1)TGR	2	-0.80883	3	1.532	1.419	1.246	0.741	0.722	0.757
Translation protein SH3-like domain	0.076663	P46778	55	1.674	Up	0.00098052	K	60S ribosomal protein L21 OS=Homo sapiens OX=9606 GN=RPL21 PE=1 SV=2	RPL21	1	0.00221016	70.908	GMPHK(1)CYHGK	4	-0.32018	1	0.73	0.741	0.677	1.302	1.087	1.207
Translation protein SH3-like domain	0.076663	P62917	46	1.894	Up	1.75293e-05	K	60S ribosomal protein L8 OS=Homo sapiens OX=9606 GN=RPL8 PE=1 SV=2	RPL8	1	0.000128202	96.464	GIVK(1)DIIHDPGR	2	-0.25301	2	0.668	0.643	0.653	1.287	1.189	1.244
Homeobox domain	0.143076	Q9H4I2	188	11.239	Up	0.0058964	K	Zinc fingers and homeoboxes protein 3 OS=Homo sapiens OX=9606 GN=ZHX3 PE=1 SV=3	ZHX3	1	0.0421836	45.68	TPIMK(1)IMK	3	-3.4428	1	0.068	0.168	0.19	1.914	2.097	0.777
Homeobox domain	0.143076	Q9BYU1	41	0.522	Down	0.000122592	K	Pre-B-cell leukemia transcription factor 4 OS=Homo sapiens OX=9606 GN=PBX4 PE=1 SV=2	PBX4	1	0.000565547	121.99	K(1)HALNCHR	3	-0.02859	1	1.314	1.412	1.484	0.761	0.696	0.742
Zinc finger, CCHC-type	0.248856	Q6NZY4	160	0.612	Down	0.0091042	K	Zinc finger CCHC domain-containing protein 8 OS=Homo sapiens OX=9606 GN=ZCCHC8 PE=1 SV=2	ZCCHC8	1	0.00370852	62.466	VEESCAIK(1)NNK	3	-1.5192	1	1.425	1.257	1.238	0.758	0.689	0.951
Zinc finger, CCHC-type	0.248856	Q15637	174	0.624	Down	0.0114555	K	Splicing factor 1 OS=Homo sapiens OX=9606 GN=SF1 PE=1 SV=4	SF1	1	0.0180515	68.626	ECNAK(1)IMIR	2	-0.774	1	1.282	1.288	1.31	0.775	0.756	0.89
Zinc finger, CCHC-type	0.248856	Q15637	165	0.627	Down	0.0002198	K	Splicing factor 1 OS=Homo sapiens OX=9606 GN=SF1 PE=1 SV=4	SF1	1	0.00143617	105.46	GNTLK(1)NIEK	2	-1.3787	1	1.27	1.375	1.23	0.831	0.81	0.787
Zinc finger, CCHC-type	0.248856	Q8N9Q2	127	13.971	Up	9.6813e-08	K	Protein SREK1IP1 OS=Homo sapiens OX=9606 GN=SREK1IP1 PE=1 SV=1	SREK1IP1	1	0.0368908	45.972	K(1)GK(1)HHK(1)K	4	-1.9687	1	0.119	0.108	0.117	1.614	1.545	1.647
Zinc finger, CCHC-type	0.248856	Q8N9Q2	132	13.971	Up	9.6813e-08	K	Protein SREK1IP1 OS=Homo sapiens OX=9606 GN=SREK1IP1 PE=1 SV=1	SREK1IP1	1	0.0368908	45.972	K(1)GK(1)HHK(1)K	4	-1.9687	1	0.119	0.108	0.117	1.614	1.545	1.647
Zinc finger, CCHC-type	0.248856	Q8N9Q2	129	13.971	Up	9.6813e-08	K	Protein SREK1IP1 OS=Homo sapiens OX=9606 GN=SREK1IP1 PE=1 SV=1	SREK1IP1	1	0.0368908	45.972	K(1)GK(1)HHK(1)K	4	-1.9687	1	0.119	0.108	0.117	1.614	1.545	1.647
Zinc finger, CCHC-type	0.248856	P62633	103	0.576	Down	0.00028349	K	Cellular nucleic acid-binding protein OS=Homo sapiens OX=9606 GN=CNBP PE=1 SV=1	CNBP	1	2.2817e-08	111.35	EQCCYNCGK(1)PGHLAR	3	-0.57524	2	1.452	1.289	1.293	0.751	0.76	0.813
Bromo adjacent homology (BAH) domain	0.143076	P26358	1004	0.462	Down	1.97721e-05	K	DNA (cytosine-5)-methyltransferase 1 OS=Homo sapiens OX=9606 GN=DNMT1 PE=1 SV=2	DNMT1	1	0.00280758	68.972	K(1)SNGRPNETDIK	3	-1.3658	1	1.492	1.447	1.501	0.685	0.719	0.646
Bromo adjacent homology (BAH) domain	0.143076	O15417	2374	0.647	Down	1.93007e-05	K	Trinucleotide repeat-containing gene 18 protein OS=Homo sapiens OX=9606 GN=TNRC18 PE=1 SV=3	TNRC18	1	0.0387689	58.592	K(1)SPPEPVDK	2	1.0226	1	1.256	1.284	1.275	0.83	0.843	0.796
Calycin	0.143076	P02753	107	1.841	Up	6.0848e-05	K	Retinol-binding protein 4 OS=Homo sapiens OX=9606 GN=RBP4 PE=1 SV=3	RBP4	1	0.000780174	73.881	MK(1)YWGVASFLQK	3	-0.60003	1	0.627	0.685	0.692	1.249	1.248	1.193
Calycin	0.143076	Q01469	55	0.389	Down	0.00081888	K	Fatty acid-binding protein 5 OS=Homo sapiens OX=9606 GN=FABP5 PE=1 SV=3	FABP5	1	1.15862e-30	196.5	NLTIK(1)TESTLK	2	0.3101	1	1.584	1.581	1.576	0.618	0.585	0.642
Calycin	0.143076	Q01469	82	0.479	Down	1.53003e-05	K	Fatty acid-binding protein 5 OS=Homo sapiens OX=9606 GN=FABP5 PE=1 SV=3	FABP5	1	6.06434e-14	117.35	K(1)TQTVCNFTDGALVQHQEWDGK	4	-0.19745	2	1.462	1.481	1.43	0.725	0.704	0.666
Transketolase-like, pyrimidine-binding domain	0.154984	P29401	283	1.66	Up	0.0096592	K	Transketolase OS=Homo sapiens OX=9606 GN=TKT PE=1 SV=3	TKT	1	1.52026e-05	65.887	K(1)ILATPPQEDAPSVDIANIR	3	0.18279	1	0.831	0.619	0.709	1.16	1.07	1.353
Transketolase-like, pyrimidine-binding domain	0.154984	P29401	465	0.608	Down	0.000104734	K	Transketolase OS=Homo sapiens OX=9606 GN=TKT PE=1 SV=3	TKT	1	8.54772e-17	140.77	AVELAANTK(1)GICFIR	2	-0.015525	2	1.381	1.245	1.309	0.783	0.818	0.791
Transketolase-like, pyrimidine-binding domain	0.154984	Q02218	401	0.272	Down	0.000136433	K	2-oxoglutarate dehydrogenase, mitochondrial OS=Homo sapiens OX=9606 GN=OGDH PE=1 SV=3	OGDH	1	0.00209311	68.972	AEQFYCGDTEGK(1)K	2	0.74858	1	1.697	1.793	1.836	0.505	0.541	0.405
Transketolase-like, pyrimidine-binding domain	0.154984	Q02218	697	0.598	Down	0.0006	K	2-oxoglutarate dehydrogenase, mitochondrial OS=Homo sapiens OX=9606 GN=OGDH PE=1 SV=3	OGDH	1	8.0722e-05	94.402	HHVLHDQNVDK(1)R	3	-0.47766	2	1.309	1.211	1.443	0.785	0.777	0.808
Transketolase-like, pyrimidine-binding domain	0.154984	P11177	354	0.474	Down	3.69e-06	K	Pyruvate dehydrogenase E1 component subunit beta, mitochondrial OS=Homo sapiens OX=9606 GN=PDHB PE=1 SV=3	PDHB	1	0.00265664	97.431	DIIFAIK(1)K	2	-0.98846	2	1.48	1.43	1.478	0.7	0.665	0.717
Transketolase-like, pyrimidine-binding domain	0.154984	P11177	227	0.627	Down	0.0186232	K	Pyruvate dehydrogenase E1 component subunit beta, mitochondrial OS=Homo sapiens OX=9606 GN=PDHB PE=1 SV=3	PDHB	1	0.00729726	59.067	DFLIPIGK(1)AK	2	1.655	2	1.281	1.297	1.297	0.875	0.709	0.845
Sushi/SCR/CCP domain	0.143076	P02749	303	21.341	Up	4.0011e-06	K	Beta-2-glycoprotein 1 OS=Homo sapiens OX=9606 GN=APOH PE=1 SV=3	APOH	1	7.12912e-09	145.31	VSFFCK(1)NK(1)EK	2	-0.45882	1	0.064	0.074	0.091	1.696	1.57	1.621
Sushi/SCR/CCP domain	0.143076	P02749	301	6.988	Up	4.3035e-08	K	Beta-2-glycoprotein 1 OS=Homo sapiens OX=9606 GN=APOH PE=1 SV=3	APOH	1	7.12912e-09	145.31	VSFFCK(1)NK(1)EK	2	-0.45882	7	0.214	0.222	0.222	1.585	1.496	1.517
Sushi/SCR/CCP domain	0.143076	P08174	161	4.927	Up	1.8954e-06	K	Complement decay-accelerating factor OS=Homo sapiens OX=9606 GN=CD55 PE=1 SV=4	CD55	1	0.000511591	92.611	K(1)SCPNPGEIR	2	-0.92109	3	0.289	0.285	0.326	1.505	1.493	1.436
Kringle-like fold	0.143076	P11717	1285	0.431	Down	2.2521e-05	K	Cation-independent mannose-6-phosphate receptor OS=Homo sapiens OX=9606 GN=IGF2R PE=1 SV=3	IGF2R	1	0.0187544	68.657	VVSSCQEK(1)R	2	-1.3987	1	1.571	1.542	1.451	0.618	0.683	0.664
Kringle-like fold	0.143076	Q14520	173	6.547	Up	3.9393e-06	K	Hyaluronan-binding protein 2 OS=Homo sapiens OX=9606 GN=HABP2 PE=1 SV=1	HABP2	1	4.04891e-11	145.43	SK(1)FTCACPDQFK	3	0.39348	2	0.211	0.229	0.258	1.592	1.456	1.522
Dbl homology (DH) domain	0.280657	Q13009	564	2.554	Up	2.264e-05	K	T-lymphoma invasion and metastasis-inducing protein 1 OS=Homo sapiens OX=9606 GN=TIAM1 PE=1 SV=2	TIAM1	1	0.00536023	86.794	LLK(1)SEIK	3	-0.69534	1	0.501	0.52	0.54	1.387	1.234	1.366
Dbl homology (DH) domain	0.280657	Q8N1W1	979	2.153	Up	2.4419e-05	K	Rho guanine nucleotide exchange factor 28 OS=Homo sapiens OX=9606 GN=ARHGEF28 PE=1 SV=3	ARHGEF28	1	0.026785	64.265	FQNFIK(1)LR	2	-0.53398	1	0.591	0.56	0.631	1.263	1.306	1.268
Dbl homology (DH) domain	0.280657	Q14155	725	0.484	Down	0.00039998	K	Rho guanine nucleotide exchange factor 7 OS=Homo sapiens OX=9606 GN=ARHGEF7 PE=1 SV=2	ARHGEF7	1	0.00865446	62.162	VIEAYCTSAK(1)TR	2	1.6091	1	1.645	1.352	1.365	0.703	0.725	0.683
FAD/NAD-linked reductase, dimerisation domain	0.0712027	P09622	66	0.426	Down	0.00164226	K	Dihydrolipoyl dehydrogenase, mitochondrial OS=Homo sapiens OX=9606 GN=DLD PE=1 SV=2	DLD	1	6.84578e-17	148.57	AAQLGFK(1)TVCIEK	2	0.7406	2	1.537	1.514	1.534	0.697	0.632	0.626
FAD/NAD-linked reductase, dimerisation domain	0.0712027	P00390	470	0.244	Down	3.3348e-06	K	Glutathione reductase, mitochondrial OS=Homo sapiens OX=9606 GN=GSR PE=1 SV=2	GSR	1	0.00839172	77.662	MVCANK(1)EEK	2	1.8422	1	1.889	1.889	1.721	0.46	0.463	0.417
FAD/NAD-linked reductase, dimerisation domain	0.0712027	Q16881	574	0.62	Down	0.000136362	K	Thioredoxin reductase 1, cytoplasmic OS=Homo sapiens OX=9606 GN=TXNRD1 PE=1 SV=3	TXNRD1	1	1.22936e-07	102.4	CYAK(1)IICNTK	2	0.31497	2	1.238	1.324	1.328	0.786	0.784	0.843
FAD/NAD-linked reductase, dimerisation domain	0.0712027	O95831	518	1.536	Up	0.00075992	K	Apoptosis-inducing factor 1, mitochondrial OS=Homo sapiens OX=9606 GN=AIFM1 PE=1 SV=1	AIFM1	1	5.47123e-15	123.42	ATAQDNPK(1)SATEQSGTGIR	3	1.6671	1	0.756	0.746	0.778	1.17	1.076	1.255
Tyrosine specific protein phosphatases domain	0.321154	Q9BY84	312	1.871	Up	0.00018047	K	Dual specificity protein phosphatase 16 OS=Homo sapiens OX=9606 GN=DUSP16 PE=1 SV=1	DUSP16	1	0.00770946	71.614	LK(1)LLHLEK	3	0.096574	1	0.721	0.635	0.625	1.209	1.264	1.234
Tyrosine specific protein phosphatases domain	0.321154	Q06124	178	0.256	Down	1.83063e-05	K	Tyrosine-protein phosphatase non-receptor type 11 OS=Homo sapiens OX=9606 GN=PTPN11 PE=1 SV=2	PTPN11	1	0.00118893	79.346	CQELK(1)YDVGGGER	2	0.10773	2	1.739	1.852	1.824	0.421	0.505	0.46
Integrin alpha-2	0.321154	P23229	144	3.768	Up	1.57151e-05	K	Integrin alpha-6 OS=Homo sapiens OX=9606 GN=ITGA6 PE=1 SV=5	ITGA6	1	3.1719e-06	130.01	QHVNTK(1)QESR	2	1.0391	2	0.354	0.398	0.382	1.474	1.325	1.474
Integrin alpha-2	0.321154	P23229	594	2.852	Up	0.0097615	K	Integrin alpha-6 OS=Homo sapiens OX=9606 GN=ITGA6 PE=1 SV=5	ITGA6	1	0.0014851	102.53	YTQELTLK(1)R	2	0.55207	2	0.382	0.524	0.521	1.331	1.345	1.394
Integrin alpha-2	0.321154	P17301	261	4.97	Up	7.7205e-05	K	Integrin alpha-2 OS=Homo sapiens OX=9606 GN=ITGA2 PE=1 SV=1	ITGA2	1	5.75495e-08	138.89	K(1)YAYSAASGGR	2	-0.52946	1	0.253	0.307	0.334	1.631	1.406	1.406
PAS fold	0.143076	Q15596	785	0.519	Down	2.9215e-06	K	Nuclear receptor coactivator 2 OS=Homo sapiens OX=9606 GN=NCOA2 PE=1 SV=2	NCOA2	1	0.00137976	111.61	LIAMK(1)TEK	3	-0.41177	2	1.445	1.407	1.373	0.717	0.752	0.725
PAS fold	0.143076	P35869	303	0.524	Down	0.00041743	K	Aryl hydrocarbon receptor OS=Homo sapiens OX=9606 GN=AHR PE=1 SV=2	AHR	1	0.00269	66.784	LDFTPIGCDAK(1)GR	2	-1.3115	1	1.27	1.537	1.393	0.706	0.763	0.733
PAS fold	0.143076	P35869	80	0.616	Down	0.00015975	K	Aryl hydrocarbon receptor OS=Homo sapiens OX=9606 GN=AHR PE=1 SV=2	AHR	1	0.000309723	102.87	AK(1)SFFDVALK	2	-0.86503	1	1.356	1.285	1.27	0.801	0.844	0.764
Thiolase, N-terminal	0.154984	P55084	201	0.533	Down	8.3563e-05	K	Trifunctional enzyme subunit beta, mitochondrial OS=Homo sapiens OX=9606 GN=HADHB PE=1 SV=3	HADHB	1	0.00334774	106.2	LSLISK(1)FR	2	0.085179	1	1.327	1.423	1.427	0.77	0.759	0.697
Thiolase, N-terminal	0.154984	P55084	188	0.248	Down	5.8526e-08	K	Trifunctional enzyme subunit beta, mitochondrial OS=Homo sapiens OX=9606 GN=HADHB PE=1 SV=3	HADHB	1	0.000377405	113.93	LMLDLNK(1)AK	3	0.19183	2	1.873	1.814	1.785	0.46	0.448	0.449
Thiolase, N-terminal	0.154984	P55084	293	0.446	Down	0.00158112	K	Trifunctional enzyme subunit beta, mitochondrial OS=Homo sapiens OX=9606 GN=HADHB PE=1 SV=3	HADHB	1	0.0081807	79.116	LK(1)PAFIK	3	-0.1348	1	1.416	1.582	1.5	0.668	0.666	0.672
Thiolase, N-terminal	0.154984	P24752	174	0.297	Down	3.2579e-06	K	Acetyl-CoA acetyltransferase, mitochondrial OS=Homo sapiens OX=9606 GN=ACAT1 PE=1 SV=1	ACAT1	1	0.000149298	75.018	GSTPYGGVK(1)LEDLIVK	3	0.042257	1	1.807	1.635	1.755	0.54	0.495	0.509
Thiolase, N-terminal	0.154984	P42765	181	0.475	Down	5.6749e-05	K	3-ketoacyl-CoA thiolase, mitochondrial OS=Homo sapiens OX=9606 GN=ACAA2 PE=1 SV=2	ACAA2	1	8.6644e-07	114.31	EECDK(1)YALQSQQR	2	-0.088702	2	1.484	1.524	1.379	0.707	0.721	0.658
Protein-tyrosine phosphatase-like	0.321154	Q9BY84	312	1.871	Up	0.00018047	K	Dual specificity protein phosphatase 16 OS=Homo sapiens OX=9606 GN=DUSP16 PE=1 SV=1	DUSP16	1	0.00770946	71.614	LK(1)LLHLEK	3	0.096574	1	0.721	0.635	0.625	1.209	1.264	1.234
Protein-tyrosine phosphatase-like	0.321154	Q06124	178	0.256	Down	1.83063e-05	K	Tyrosine-protein phosphatase non-receptor type 11 OS=Homo sapiens OX=9606 GN=PTPN11 PE=1 SV=2	PTPN11	1	0.00118893	79.346	CQELK(1)YDVGGGER	2	0.10773	2	1.739	1.852	1.824	0.421	0.505	0.46
Myosin head, motor domain	0.150327	P35579	180	0.355	Down	1.72257e-05	K	Myosin-9 OS=Homo sapiens OX=9606 GN=MYH9 PE=1 SV=4	MYH9	1	5.30441e-22	143.04	EDQSILCTGESGAGK(1)TENTK	3	-0.56027	1	1.567	1.76	1.57	0.594	0.577	0.566
Myosin head, motor domain	0.150327	P35579	565	0.403	Down	4.3735e-05	K	Myosin-9 OS=Homo sapiens OX=9606 GN=MYH9 PE=1 SV=4	MYH9	1	0.00243053	54.898	DK(1)ADFCIIHYAGK	3	-0.65742	1	1.575	1.478	1.63	0.589	0.674	0.622
Myosin head, motor domain	0.150327	P35579	1441	0.627	Down	0.00097699	K	Myosin-9 OS=Homo sapiens OX=9606 GN=MYH9 PE=1 SV=4	MYH9	1	0.00149399	105.2	QSACNLEK(1)K	3	-0.50686	3	1.265	1.327	1.28	0.809	0.807	0.813
Myosin head, motor domain	0.150327	P35580	1782	1.618	Up	0.00133836	K	Myosin-10 OS=Homo sapiens OX=9606 GN=MYH10 PE=1 SV=3	MYH10	1	0.000848405	90.614	SAAQK(1)SDNAR	2	-0.18483	1	0.811	0.675	0.713	1.145	1.249	1.164
Myosin head, motor domain	0.150327	Q9UM54	240	0.316	Down	1.61137e-05	K	Unconventional myosin-VI OS=Homo sapiens OX=9606 GN=MYO6 PE=1 SV=4	MYO6	1	0.0165223	70.056	ICVQGK(1)EER	2	-0.27571	1	1.747	1.741	1.607	0.539	0.568	0.505
Myosin head, motor domain	0.150327	Q9UM54	325	0.466	Down	0.00160093	K	Unconventional myosin-VI OS=Homo sapiens OX=9606 GN=MYO6 PE=1 SV=4	MYO6	1	0.0271518	81.296	MCTAMK(1)K	2	-0.14267	1	1.465	1.483	1.477	0.704	0.711	0.646
Myosin head, motor domain	0.150327	Q92614	1429	0.474	Down	9.1511e-07	K	Unconventional myosin-XVIIIa OS=Homo sapiens OX=9606 GN=MYO18A PE=1 SV=3	MYO18A	1	0.000436442	127.84	ALQQLK(1)K	2	0.50423	1	1.45	1.472	1.466	0.671	0.71	0.7
LEM-like domain	0.143076	P42166	334	0.492	Down	4.1488e-05	K	Lamina-associated polypeptide 2, isoform alpha OS=Homo sapiens OX=9606 GN=TMPO PE=1 SV=2	TMPO	1	8.27814e-07	118.08	EK(1)SGIQPLCPER	2	0.52641	2	1.459	1.358	1.508	0.711	0.683	0.732
LEM-like domain	0.143076	P42167	393	1.546	Up	0.0051008	K	Lamina-associated polypeptide 2, isoforms beta/gamma OS=Homo sapiens OX=9606 GN=TMPO PE=1 SV=2	TMPO	1	0.000802858	73.435	YVPK(1)YVPLADVK	3	0.8665	1	0.732	0.692	0.843	1.067	1.277	1.16
PWWP domain	0.248856	P51858	105	0.37	Down	8.9457e-07	K	Hepatoma-derived growth factor OS=Homo sapiens OX=9606 GN=HDGF PE=1 SV=1	HDGF	1	0.000328002	108.72	ASGYQSSQK(1)K	2	-0.048569	1	1.627	1.541	1.66	0.603	0.589	0.595
PWWP domain	0.248856	O95696	418	0.444	Down	1.6456e-06	K	Bromodomain-containing protein 1 OS=Homo sapiens OX=9606 GN=BRD1 PE=1 SV=1	BRD1	1	0.00333527	96.143	ESSVK(1)TVR	2	-0.4281	2	1.549	1.478	1.482	0.669	0.649	0.686
PWWP domain	0.248856	P52701	1296	0.601	Down	0.0002002	K	DNA mismatch repair protein Msh6 OS=Homo sapiens OX=9606 GN=MSH6 PE=1 SV=2	MSH6	1	0.00137969	76.939	GACPK(1)SYGFNAAR	2	-0.17501	1	1.281	1.307	1.367	0.822	0.815	0.739
PWWP domain	0.248856	Q9ULD4	546	0.623	Down	0.00064057	K	Bromodomain and PHD finger-containing protein 3 OS=Homo sapiens OX=9606 GN=BRPF3 PE=1 SV=2	BRPF3	1	0.00346172	85.813	TSAVK(1)EELK	2	0.19677	1	1.387	1.186	1.317	0.787	0.832	0.803
Phosphatidylinositol-4-phosphate 5-kinase, core	0.321154	P78356	26	0.66	Down	0.000122336	K	Phosphatidylinositol 5-phosphate 4-kinase type-2 beta OS=Homo sapiens OX=9606 GN=PIP4K2B PE=1 SV=1	PIP4K2B	1	0.0249697	64.757	K(1)HFVCQK	3	-0.77866	1	1.316	1.266	1.198	0.832	0.842	0.821
Phosphatidylinositol-4-phosphate 5-kinase, core	0.321154	Q8TBX8	99	1.512	Up	0.0178419	K	Phosphatidylinositol 5-phosphate 4-kinase type-2 gamma OS=Homo sapiens OX=9606 GN=PIP4K2C PE=1 SV=3	PIP4K2C	1	6.30063e-05	96.229	ENLPSHFK(1)FK	3	1.5003	1	0.766	0.805	0.732	1.171	0.957	1.353
Phosphatidylinositol-4-phosphate 5-kinase, core	0.321154	Q8TBX8	101	0.404	Down	2.1405e-05	K	Phosphatidylinositol 5-phosphate 4-kinase type-2 gamma OS=Homo sapiens OX=9606 GN=PIP4K2C PE=1 SV=3	PIP4K2C	1	0.00146113	87.184	FK(1)EYCPQVFR	2	-1.1875	1	1.494	1.627	1.556	0.659	0.638	0.592
GTP binding domain	0.321154	Q9NTK5	180	0.588	Down	0.00111533	K	Obg-like ATPase 1 OS=Homo sapiens OX=9606 GN=OLA1 PE=1 SV=2	OLA1	1	0.000353207	107.09	LK(1)PEYDIMCK	3	-1.2788	3	1.335	1.289	1.37	0.784	0.782	0.784
GTP binding domain	0.321154	Q9NTK5	190	0.605	Down	0.000163753	K	Obg-like ATPase 1 OS=Homo sapiens OX=9606 GN=OLA1 PE=1 SV=2	OLA1	1	0.0014312	103.91	VK(1)SWVIDQK	2	0.62608	2	1.382	1.327	1.235	0.82	0.775	0.793
GTP binding domain	0.321154	Q9NTK5	79	0.4	Down	3.8724e-07	K	Obg-like ATPase 1 OS=Homo sapiens OX=9606 GN=OLA1 PE=1 SV=2	OLA1	1	0.000365518	76.759	FDFLCQYHK(1)PASK	3	-0.85143	1	1.533	1.598	1.561	0.627	0.611	0.638
GTP binding domain	0.321154	Q9BZE4	332	0.15	Down	9.7261e-08	K	Nucleolar GTP-binding protein 1 OS=Homo sapiens OX=9606 GN=GTPBP4 PE=1 SV=3	GTPBP4	1	0.00532492	96.171	VK(1)TEACDR	2	2.2313	1	2.029	2.082	2.009	0.302	0.319	0.295
Translation protein, beta-barrel domain	0.0220187	P13639	32	1.652	Up	0.0028208	K	Elongation factor 2 OS=Homo sapiens OX=9606 GN=EEF2 PE=1 SV=4	EEF2	1	0.000910029	50.858	NMSVIAHVDHGK(1)STLTDSLVCK	4	-0.77941	1	0.655	0.728	0.777	1.058	1.229	1.282
Translation protein, beta-barrel domain	0.0220187	P13639	571	0.45	Down	1.99925e-05	K	Elongation factor 2 OS=Homo sapiens OX=9606 GN=EEF2 PE=1 SV=4	EEF2	1	3.14699e-17	154.28	DLEEDHACIPIK(1)K	2	-0.69618	3	1.467	1.535	1.479	0.652	0.65	0.715
Translation protein, beta-barrel domain	0.0220187	P13639	598	0.58	Down	0.00046399	K	Elongation factor 2 OS=Homo sapiens OX=9606 GN=EEF2 PE=1 SV=4	EEF2	1	0.00264743	98.997	SPNK(1)HNR	3	0.56105	1	1.312	1.363	1.338	0.73	0.742	0.857
Translation protein, beta-barrel domain	0.0220187	P13639	594	0.491	Down	0.00046028	K	Elongation factor 2 OS=Homo sapiens OX=9606 GN=EEF2 PE=1 SV=4	EEF2	1	1.69803e-09	110.12	ETVSEESNVLCLSK(1)SPNK	3	-0.52971	1	1.437	1.587	1.307	0.754	0.662	0.709
Translation protein, beta-barrel domain	0.0220187	Q5VTE0	376	0.352	Down	3.2826e-07	K	Putative elongation factor 1-alpha-like 3 OS=Homo sapiens OX=9606 GN=EEF1A1P5 PE=5 SV=1	EEF1A1P5	1	0.0336053	78.113	FAELK(1)EK	2	-0.6028	1	1.692	1.634	1.59	0.574	0.573	0.584
Translation protein, beta-barrel domain	0.0220187	P09001	235	2.005	Up	0.00074339	K	39S ribosomal protein L3, mitochondrial OS=Homo sapiens OX=9606 GN=MRPL3 PE=1 SV=1	MRPL3	1	7.32746e-11	124.42	GQPATHGQTK(1)THR	3	-0.88038	2	0.604	0.565	0.712	1.324	1.19	1.258
Translation protein, beta-barrel domain	0.0220187	P49588	81	0.58	Down	3.631e-05	K	Alanine--tRNA ligase, cytoplasmic OS=Homo sapiens OX=9606 GN=AARS PE=1 SV=2	AARS	1	3.73629e-06	106.32	AGGK(1)HNDLDDVGK	4	0.62486	2	1.302	1.356	1.359	0.783	0.744	0.803
Translation protein, beta-barrel domain	0.0220187	P18077	45	0.662	Down	0.00014131	K	60S ribosomal protein L35a OS=Homo sapiens OX=9606 GN=RPL35A PE=1 SV=2	RPL35A	1	0.000343614	104.82	DETEFYLGK(1)R	2	0.67148	1	1.314	1.267	1.195	0.841	0.839	0.818
Translation protein, beta-barrel domain	0.0220187	P39023	155	0.53	Down	2.1524e-05	K	60S ribosomal protein L3 OS=Homo sapiens OX=9606 GN=RPL3 PE=1 SV=2	RPL3	1	0.0383226	76.774	K(1)YCQVIR	2	-0.20345	2	1.428	1.386	1.372	0.71	0.734	0.775
Translation protein, beta-barrel domain	0.0220187	P39023	136	0.473	Down	1.7225e-05	K	60S ribosomal protein L3 OS=Homo sapiens OX=9606 GN=RPL3 PE=1 SV=2	RPL3	1	0.00322946	107.79	K(1)WQDEDGK	2	0.81854	2	1.454	1.503	1.438	0.696	0.723	0.66
Translation protein, beta-barrel domain	0.0220187	P39023	154	0.576	Down	3.8194e-05	K	60S ribosomal protein L3 OS=Homo sapiens OX=9606 GN=RPL3 PE=1 SV=2	RPL3	1	0.01854	89.355	DFSSMK(1)K	3	0.18564	2	1.407	1.347	1.282	0.773	0.768	0.783
Translation protein, beta-barrel domain	0.0220187	P39023	66	1.637	Up	1.8678e-05	K	60S ribosomal protein L3 OS=Homo sapiens OX=9606 GN=RPL3 PE=1 SV=2	RPL3	1	0.0020035	71.153	EVDRPGSK(1)VNK	3	-0.11062	1	0.705	0.753	0.721	1.174	1.195	1.199
Translation protein, beta-barrel domain	0.0220187	P39023	341	0.377	Down	5.9053e-05	K	60S ribosomal protein L3 OS=Homo sapiens OX=9606 GN=RPL3 PE=1 SV=2	RPL3	1	0.0219442	76.679	GCVVGTK(1)K	3	-1.1525	2	1.633	1.637	1.526	0.635	0.545	0.63
Translation protein, beta-barrel domain	0.0220187	P39023	115	1.601	Up	0.00150122	K	60S ribosomal protein L3 OS=Homo sapiens OX=9606 GN=RPL3 PE=1 SV=2	RPL3	1	0.000290809	84.734	TVFAEHISDECK(1)R	3	-0.2477	1	0.682	0.738	0.796	1.244	1.216	1.088
Translation protein, beta-barrel domain	0.0220187	P49411	234	0.52	Down	0.000162624	K	Elongation factor Tu, mitochondrial OS=Homo sapiens OX=9606 GN=TUFM PE=1 SV=2	TUFM	1	1.05175e-05	119.39	DPELGLK(1)SVQK	3	0.80704	2	1.477	1.465	1.282	0.714	0.739	0.744
Translation protein, beta-barrel domain	0.0220187	Q96RP9	520	0.177	Down	9.8724e-07	K	Elongation factor G, mitochondrial OS=Homo sapiens OX=9606 GN=GFM1 PE=1 SV=2	GFM1	1	0.00172824	80.312	EYGCPCITGK(1)PK	2	-0.20738	2	2.037	1.995	1.897	0.327	0.351	0.37
Translation protein, beta-barrel domain	0.0220187	O00178	565	1.607	Up	9.6537e-05	K	GTP-binding protein 1 OS=Homo sapiens OX=9606 GN=GTPBP1 PE=1 SV=3	GTPBP1	1	0.034186	60.167	TK(1)AVGTITK	2	-0.56959	1	0.722	0.769	0.717	1.19	1.139	1.22
Translation protein, beta-barrel domain	0.0220187	P15170	238	0.64	Down	0.00049716	K	Eukaryotic peptide chain release factor GTP-binding subunit ERF3A OS=Homo sapiens OX=9606 GN=GSPT1 PE=1 SV=1	GSPT1	1	0.0233636	83.948	YEECK(1)EK	2	0.36512	1	1.243	1.305	1.29	0.853	0.849	0.753
Heat shock protein Hsp90, N-terminal	0.0712027	P08238	559	0.479	Down	1.56421e-05	K	Heat shock protein HSP 90-beta OS=Homo sapiens OX=9606 GN=HSP90AB1 PE=1 SV=4	HSP90AB1	1	0.00072324	111.17	AK(1)FENLCK	3	-0.027707	2	1.508	1.469	1.398	0.714	0.677	0.704
Heat shock protein Hsp90, N-terminal	0.0712027	P08238	568	0.153	Down	1.0451e-06	K	Heat shock protein HSP 90-beta OS=Homo sapiens OX=9606 GN=HSP90AB1 PE=1 SV=4	HSP90AB1	1	0.0129056	82.417	LMK(1)EILDK	2	-0.52759	1	2.117	2.005	1.986	0.335	0.306	0.291
Heat shock protein Hsp90, N-terminal	0.0712027	P08238	557	0.623	Down	1.2245e-06	K	Heat shock protein HSP 90-beta OS=Homo sapiens OX=9606 GN=HSP90AB1 PE=1 SV=4	HSP90AB1	1	0.0285507	80.219	MEESK(1)AK	2	0.84477	2	1.31	1.303	1.275	0.801	0.799	0.821
Heat shock protein Hsp90, N-terminal	0.0712027	P14625	467	2.375	Up	0.00132479	K	Endoplasmin OS=Homo sapiens OX=9606 GN=HSP90B1 PE=1 SV=1	HSP90B1	1	0.0260932	82.287	K(1)TLDMIK	2	-1.9897	1	0.517	0.571	0.564	1.316	1.312	1.296
Heat shock protein Hsp90, N-terminal	0.0712027	P14625	473	1.531	Up	0.0021359	K	Endoplasmin OS=Homo sapiens OX=9606 GN=HSP90B1 PE=1 SV=1	HSP90B1	1	0.0291692	80.438	TLDMIK(1)K	3	-0.98878	2	0.833	0.741	0.715	1.239	1.084	1.181
Heat shock protein Hsp90, N-terminal	0.0712027	Q58FF8	332	0.479	Down	1.56421e-05	K	Putative heat shock protein HSP 90-beta 2 OS=Homo sapiens OX=9606 GN=HSP90AB2P PE=1 SV=2	HSP90AB2P	1	0.00072324	111.17	AK(1)FENLCK	3	-0.027707	2	1.508	1.469	1.398	0.714	0.677	0.704
Heat shock protein Hsp90, N-terminal	0.0712027	P07900	567	0.531	Down	2.4582e-05	K	Heat shock protein HSP 90-alpha OS=Homo sapiens OX=9606 GN=HSP90AA1 PE=1 SV=5	HSP90AA1	1	0.000535464	107.01	TK(1)FENLCK	3	0.23519	3	1.473	1.347	1.365	0.728	0.755	0.74
Heat shock protein Hsp90, N-terminal	0.0712027	P07900	576	0.235	Down	5.6281e-07	K	Heat shock protein HSP 90-alpha OS=Homo sapiens OX=9606 GN=HSP90AA1 PE=1 SV=5	HSP90AA1	1	0.00316475	93.096	IMK(1)DILEK	3	0.51489	4	1.881	1.876	1.791	0.418	0.456	0.43
Cyclin-like	0.321154	P06400	65	0.464	Down	0.002224	K	Retinoblastoma-associated protein OS=Homo sapiens OX=9606 GN=RB1 PE=1 SV=2	RB1	1	0.00150538	94.114	LK(1)IPDHVR	3	-0.34904	1	1.381	1.521	1.526	0.796	0.554	0.706
Cyclin-like	0.321154	O75909	118	0.524	Down	3.5886e-05	K	Cyclin-K OS=Homo sapiens OX=9606 GN=CCNK PE=1 SV=2	CCNK	1	0.0423097	74.486	DIIK(1)TAR	2	-0.010829	1	1.454	1.363	1.395	0.766	0.703	0.736
Alcohol dehydrogenase, N-terminal	0.280657	P11766	107	0.231	Down	3.6245e-05	K	Alcohol dehydrogenase class-3 OS=Homo sapiens OX=9606 GN=ADH5 PE=1 SV=4	ADH5	1	1.45045e-06	115.57	FCLNPK(1)TNLCQK	2	0.14803	1	2	1.774	1.804	0.398	0.407	0.482
Alcohol dehydrogenase, N-terminal	0.280657	Q9BV79	267	0.657	Down	0.00166294	K	Enoyl-[acyl-carrier-protein] reductase, mitochondrial OS=Homo sapiens OX=9606 GN=MECR PE=1 SV=2	MECR	1	4.28887e-08	110.12	LALNCVGGK(1)SSTELLR	2	0.28593	2	1.288	1.363	1.136	0.811	0.849	0.828
Alcohol dehydrogenase, N-terminal	0.280657	Q00796	134	0.52	Down	1.70532e-05	K	Sorbitol dehydrogenase OS=Homo sapiens OX=9606 GN=SORD PE=1 SV=4	SORD	1	0.00022051	90.05	FYK(1)HNAAFCYK	3	-0.36253	2	1.368	1.43	1.42	0.7	0.746	0.748
Serine proteases, trypsin domain	0.280657	Q9NRS4	249	1.837	Up	2.0037e-05	K	Transmembrane protease serine 4 OS=Homo sapiens OX=9606 GN=TMPRSS4 PE=1 SV=2	TMPRSS4	1	0.00432063	74.173	K(1)HTDVFNWK	3	-0.09216	1	0.682	0.664	0.659	1.182	1.219	1.283
Serine proteases, trypsin domain	0.280657	P00740	446	2.291	Up	0.0032782	K	Coagulation factor IX OS=Homo sapiens OX=9606 GN=F9 PE=1 SV=2	F9	1	0.00440376	82.008	YGIYTK(1)VSR	2	-0.90947	1	0.619	0.527	0.554	1.289	1.3	1.305
Serine proteases, trypsin domain	0.280657	Q14520	173	6.547	Up	3.9393e-06	K	Hyaluronan-binding protein 2 OS=Homo sapiens OX=9606 GN=HABP2 PE=1 SV=1	HABP2	1	4.04891e-11	145.43	SK(1)FTCACPDQFK	3	0.39348	2	0.211	0.229	0.258	1.592	1.456	1.522
CAP Gly-rich domain	0.280657	P30622	1026	0.632	Down	0.00115826	K	CAP-Gly domain-containing linker protein 1 OS=Homo sapiens OX=9606 GN=CLIP1 PE=1 SV=2	CLIP1	1	0.000529797	66.059	METSHNQCQELK(1)AR	3	-0.9546	1	1.372	1.211	1.279	0.787	0.883	0.772
CAP Gly-rich domain	0.280657	Q5VT06	1384	9.172	Up	2.4997e-07	K	Centrosome-associated protein 350 OS=Homo sapiens OX=9606 GN=CEP350 PE=1 SV=1	CEP350	1	0.00207263	117.89	DLALLK(1)LK	3	-0.067493	2	0.163	0.167	0.182	1.62	1.535	1.541
CAP Gly-rich domain	0.280657	Q14203	77	0.66	Down	2.2783e-05	K	Dynactin subunit 1 OS=Homo sapiens OX=9606 GN=DCTN1 PE=1 SV=3	DCTN1	1	2.21427e-14	143.05	K(1)YFTCDEGHGIFVR	3	0.29115	2	1.261	1.227	1.29	0.83	0.85	0.815
Rel homology dimerisation domain	0.143076	Q04206	122	0.545	Down	0.0071434	K	Transcription factor p65 OS=Homo sapiens OX=9606 GN=RELA PE=1 SV=2	RELA	1	3.64055e-22	149.32	CIHSFQNLGIQCVK(1)K	3	0.47742	1	1.382	1.379	1.378	0.794	0.785	0.676
Rel homology dimerisation domain	0.143076	Q04206	195	0.657	Down	4.2829e-05	K	Transcription factor p65 OS=Homo sapiens OX=9606 GN=RELA PE=1 SV=2	RELA	1	0.00217284	81.48	APNTAELK(1)ICR	2	-0.29332	1	1.29	1.233	1.264	0.806	0.824	0.857
Rel homology dimerisation domain	0.143076	O94916	259	7.661	Up	1.5626e-06	K	Nuclear factor of activated T-cells 5 OS=Homo sapiens OX=9606 GN=NFAT5 PE=1 SV=1	NFAT5	1	0.038802	41.695	AGNGTLENQK(1)GTGVK(1)K	3	2.9694	1	0.192	0.214	0.198	1.463	1.681	1.483
Rel homology dimerisation domain	0.143076	O94916	264	7.661	Up	1.5626e-06	K	Nuclear factor of activated T-cells 5 OS=Homo sapiens OX=9606 GN=NFAT5 PE=1 SV=1	NFAT5	1	0.038802	41.695	AGNGTLENQK(1)GTGVK(1)K	3	2.9694	1	0.192	0.214	0.198	1.463	1.681	1.483
RNA-binding S4 domain	0.321154	P46781	11	0.639	Down	2.2115e-06	K	40S ribosomal protein S9 OS=Homo sapiens OX=9606 GN=RPS9 PE=1 SV=3	RPS9	1	0.0197986	88.177	K(1)TYVTPR	2	0.2685	2	1.26	1.31	1.27	0.809	0.818	0.825
RNA-binding S4 domain	0.321154	P62701	120	0.464	Down	0.00118412	K	40S ribosomal protein S4, X isoform OS=Homo sapiens OX=9606 GN=RPS4X PE=1 SV=2	RPS4X	1	0.001407	96.342	ITPEEAK(1)YK	2	0.314	3	1.488	1.467	1.475	0.722	0.668	0.667
RNA-binding S4 domain	0.321154	P62701	62	0.633	Down	1.79756e-05	K	40S ribosomal protein S4, X isoform OS=Homo sapiens OX=9606 GN=RPS4X PE=1 SV=2	RPS4X	1	0.00025157	111.86	YALTGDEVK(1)K	2	-2.2467	3	1.316	1.243	1.298	0.825	0.807	0.81
Peptidase M20, dimerisation domain	0.321154	Q03154	129	1.551	Up	0.0089411	K	Aminoacylase-1 OS=Homo sapiens OX=9606 GN=ACY1 PE=1 SV=1	ACY1	1	0.0222707	60.682	LK(1)VEGHR	3	0.064875	1	0.786	0.786	0.693	1.171	1.171	1.172
Peptidase M20, dimerisation domain	0.321154	Q8IYS1	24	0.522	Down	1.87608e-05	K	Peptidase M20 domain-containing protein 2 OS=Homo sapiens OX=9606 GN=PM20D2 PE=1 SV=2	PM20D2	1	0.00141861	99.973	SELELLK(1)LR	2	0.90456	1	1.381	1.428	1.404	0.738	0.699	0.762
TOG domain	0.154984	Q14008	496	0.623	Down	0.00185572	K	Cytoskeleton-associated protein 5 OS=Homo sapiens OX=9606 GN=CKAP5 PE=1 SV=3	CKAP5	1	0.000322902	84.365	ECSEK(1)VELIHGK	3	-1.0724	1	1.307	1.31	1.263	0.717	0.806	0.895
TOG domain	0.154984	Q92616	793	0.441	Down	2.114e-05	K	eIF-2-alpha kinase activator GCN1 OS=Homo sapiens OX=9606 GN=GCN1 PE=1 SV=6	GCN1	1	0.0122105	60.91	ANMK(1)RENK	2	-2.2334	1	1.609	1.454	1.461	0.646	0.676	0.673
TOG domain	0.154984	O00410	963	0.559	Down	0.00125753	K	Importin-5 OS=Homo sapiens OX=9606 GN=IPO5 PE=1 SV=4	IPO5	1	2.89347e-14	129.88	TK(1)ENVNATENCISAVGK	3	0.44621	1	1.327	1.351	1.401	0.664	0.773	0.845
Clathrin, heavy chain, linker/propeller domain	0.143076	Q00610	907	0.529	Down	7.9584e-05	K	Clathrin heavy chain 1 OS=Homo sapiens OX=9606 GN=CLTC PE=1 SV=5	CLTC	1	0.00140987	111.61	VVGK(1)YCEK	2	-0.27006	3	1.457	1.43	1.308	0.764	0.714	0.74
Clathrin, heavy chain, linker/propeller domain	0.143076	P53675	1609	0.551	Down	5.7349e-05	K	Clathrin heavy chain 2 OS=Homo sapiens OX=9606 GN=CLTCL1 PE=1 SV=2	CLTCL1	1	0.0296677	71.451	EYLSK(1)VDK	2	0.16188	1	1.33	1.324	1.46	0.765	0.744	0.757
Histidine kinase-like ATPase, C-terminal domain	0.076663	A6NHR9	569	0.401	Down	5.6202e-05	K	Structural maintenance of chromosomes flexible hinge domain-containing protein 1 OS=Homo sapiens OX=9606 GN=SMCHD1 PE=1 SV=2	SMCHD1	1	0.00714345	72.928	DCHEK(1)YDK	3	3.8917	1	1.61	1.654	1.43	0.645	0.636	0.6
Histidine kinase-like ATPase, C-terminal domain	0.076663	P08238	559	0.479	Down	1.56421e-05	K	Heat shock protein HSP 90-beta OS=Homo sapiens OX=9606 GN=HSP90AB1 PE=1 SV=4	HSP90AB1	1	0.00072324	111.17	AK(1)FENLCK	3	-0.027707	2	1.508	1.469	1.398	0.714	0.677	0.704
Histidine kinase-like ATPase, C-terminal domain	0.076663	P08238	568	0.153	Down	1.0451e-06	K	Heat shock protein HSP 90-beta OS=Homo sapiens OX=9606 GN=HSP90AB1 PE=1 SV=4	HSP90AB1	1	0.0129056	82.417	LMK(1)EILDK	2	-0.52759	1	2.117	2.005	1.986	0.335	0.306	0.291
Histidine kinase-like ATPase, C-terminal domain	0.076663	P08238	557	0.623	Down	1.2245e-06	K	Heat shock protein HSP 90-beta OS=Homo sapiens OX=9606 GN=HSP90AB1 PE=1 SV=4	HSP90AB1	1	0.0285507	80.219	MEESK(1)AK	2	0.84477	2	1.31	1.303	1.275	0.801	0.799	0.821
Histidine kinase-like ATPase, C-terminal domain	0.076663	Q02880	208	0.288	Down	2.3441e-05	K	DNA topoisomerase 2-beta OS=Homo sapiens OX=9606 GN=TOP2B PE=1 SV=3	TOP2B	1	0.00358868	93.374	EYK(1)HSFK	3	0.81313	1	1.685	1.864	1.683	0.486	0.473	0.55
Histidine kinase-like ATPase, C-terminal domain	0.076663	P14625	467	2.375	Up	0.00132479	K	Endoplasmin OS=Homo sapiens OX=9606 GN=HSP90B1 PE=1 SV=1	HSP90B1	1	0.0260932	82.287	K(1)TLDMIK	2	-1.9897	1	0.517	0.571	0.564	1.316	1.312	1.296
Histidine kinase-like ATPase, C-terminal domain	0.076663	P14625	473	1.531	Up	0.0021359	K	Endoplasmin OS=Homo sapiens OX=9606 GN=HSP90B1 PE=1 SV=1	HSP90B1	1	0.0291692	80.438	TLDMIK(1)K	3	-0.98878	2	0.833	0.741	0.715	1.239	1.084	1.181
Histidine kinase-like ATPase, C-terminal domain	0.076663	Q58FF8	332	0.479	Down	1.56421e-05	K	Putative heat shock protein HSP 90-beta 2 OS=Homo sapiens OX=9606 GN=HSP90AB2P PE=1 SV=2	HSP90AB2P	1	0.00072324	111.17	AK(1)FENLCK	3	-0.027707	2	1.508	1.469	1.398	0.714	0.677	0.704
Histidine kinase-like ATPase, C-terminal domain	0.076663	P07900	567	0.531	Down	2.4582e-05	K	Heat shock protein HSP 90-alpha OS=Homo sapiens OX=9606 GN=HSP90AA1 PE=1 SV=5	HSP90AA1	1	0.000535464	107.01	TK(1)FENLCK	3	0.23519	3	1.473	1.347	1.365	0.728	0.755	0.74
Histidine kinase-like ATPase, C-terminal domain	0.076663	P07900	576	0.235	Down	5.6281e-07	K	Heat shock protein HSP 90-alpha OS=Homo sapiens OX=9606 GN=HSP90AA1 PE=1 SV=5	HSP90AA1	1	0.00316475	93.096	IMK(1)DILEK	3	0.51489	4	1.881	1.876	1.791	0.418	0.456	0.43
Laminin G domain	0.143076	P24043	3092	1.918	Up	1.50302e-05	K	Laminin subunit alpha-2 OS=Homo sapiens OX=9606 GN=LAMA2 PE=1 SV=4	LAMA2	1	0.0350388	67.385	GCIRSLK(1)LTK	2	3.4243	1	0.661	0.626	0.658	1.283	1.221	1.227
Laminin G domain	0.143076	Q16787	2135	1.622	Up	3.461e-06	K	Laminin subunit alpha-3 OS=Homo sapiens OX=9606 GN=LAMA3 PE=1 SV=2	LAMA3	1	0.000133898	89.507	SAGK(1)TSLVEEAEK	2	-0.15811	2	0.721	0.727	0.746	1.166	1.178	1.214
NUDIX hydrolase domain	0.321154	Q13907	37	0.507	Down	2.3258e-06	K	Isopentenyl-diphosphate Delta-isomerase 1 OS=Homo sapiens OX=9606 GN=IDI1 PE=1 SV=2	IDI1	1	0.00103222	79.492	K(1)NCHLNENIEK	3	-1.7141	1	1.369	1.431	1.463	0.719	0.716	0.728
NUDIX hydrolase domain	0.321154	A0A024RBG1	134	0.545	Down	0.000124527	K	Diphosphoinositol polyphosphate phosphohydrolase NUDT4B OS=Homo sapiens OX=9606 GN=NUDT4B PE=3 SV=1	NUDT4B	1	2.50792e-08	107.35	VLQCHK(1)PVHAEYLEK	4	-0.64731	1	1.403	1.355	1.376	0.694	0.76	0.797
Integrin beta N-terminal	0.321154	P18564	548	1.991	Up	0.0032991	K	Integrin beta-6 OS=Homo sapiens OX=9606 GN=ITGB6 PE=1 SV=2	ITGB6	1	9.92231e-07	77.037	HK(1)GLLCGGNGDCDCGECVCR	3	-0.47256	1	0.5	0.688	0.699	1.2	1.299	1.258
Integrin beta N-terminal	0.321154	P16144	834	0.349	Down	1.481e-06	K	Integrin beta-4 OS=Homo sapiens OX=9606 GN=ITGB4 PE=1 SV=5	ITGB4	1	1.56452e-06	115.12	LCTENLLK(1)PDTR	3	-0.48166	2	1.603	1.662	1.661	0.6	0.55	0.57
Myosin, N-terminal, SH3-like	0.321154	P35579	180	0.355	Down	1.72257e-05	K	Myosin-9 OS=Homo sapiens OX=9606 GN=MYH9 PE=1 SV=4	MYH9	1	5.30441e-22	143.04	EDQSILCTGESGAGK(1)TENTK	3	-0.56027	1	1.567	1.76	1.57	0.594	0.577	0.566
Myosin, N-terminal, SH3-like	0.321154	P35579	565	0.403	Down	4.3735e-05	K	Myosin-9 OS=Homo sapiens OX=9606 GN=MYH9 PE=1 SV=4	MYH9	1	0.00243053	54.898	DK(1)ADFCIIHYAGK	3	-0.65742	1	1.575	1.478	1.63	0.589	0.674	0.622
Myosin, N-terminal, SH3-like	0.321154	P35579	1441	0.627	Down	0.00097699	K	Myosin-9 OS=Homo sapiens OX=9606 GN=MYH9 PE=1 SV=4	MYH9	1	0.00149399	105.2	QSACNLEK(1)K	3	-0.50686	3	1.265	1.327	1.28	0.809	0.807	0.813
Myosin, N-terminal, SH3-like	0.321154	P35580	1782	1.618	Up	0.00133836	K	Myosin-10 OS=Homo sapiens OX=9606 GN=MYH10 PE=1 SV=3	MYH10	1	0.000848405	90.614	SAAQK(1)SDNAR	2	-0.18483	1	0.811	0.675	0.713	1.145	1.249	1.164
LEM domain	0.0540374	P42166	334	0.492	Down	4.1488e-05	K	Lamina-associated polypeptide 2, isoform alpha OS=Homo sapiens OX=9606 GN=TMPO PE=1 SV=2	TMPO	1	8.27814e-07	118.08	EK(1)SGIQPLCPER	2	0.52641	2	1.459	1.358	1.508	0.711	0.683	0.732
LEM domain	0.0540374	P42167	393	1.546	Up	0.0051008	K	Lamina-associated polypeptide 2, isoforms beta/gamma OS=Homo sapiens OX=9606 GN=TMPO PE=1 SV=2	TMPO	1	0.000802858	73.435	YVPK(1)YVPLADVK	3	0.8665	1	0.732	0.692	0.843	1.067	1.277	1.16
LEM domain	0.0540374	Q8NC56	256	0.333	Down	9.5812e-08	K	LEM domain-containing protein 2 OS=Homo sapiens OX=9606 GN=LEMD2 PE=1 SV=1	LEMD2	1	0.00148969	103.91	K(1)TDEFCQAK	2	-0.026333	1	1.714	1.657	1.637	0.556	0.561	0.551
Thyroglobulin type-1	0.143076	P18065	207	5.699	Up	4.9835e-07	K	Insulin-like growth factor-binding protein 2 OS=Homo sapiens OX=9606 GN=IGFBP2 PE=1 SV=2	IGFBP2	1	0.00370776	54.343	GGK(1)HHLGLEEPK	4	0.020273	1	0.27	0.255	0.265	1.49	1.426	1.586
Thyroglobulin type-1	0.143076	P18065	216	5.711	Up	2.5698e-06	K	Insulin-like growth factor-binding protein 2 OS=Homo sapiens OX=9606 GN=IGFBP2 PE=1 SV=2	IGFBP2	1	0.000564305	85.676	HHLGLEEPK(1)K	4	-0.036363	1	0.289	0.25	0.25	1.503	1.444	1.559
Thyroglobulin type-1	0.143076	P16422	106	1.604	Up	9.7064e-05	K	Epithelial cell adhesion molecule OS=Homo sapiens OX=9606 GN=EPCAM PE=1 SV=2	EPCAM	1	1.06393e-16	97.771	AKPEGALQNNDGLYDPDCDESGLFK(1)AK	4	-0.73346	3	0.778	0.711	0.724	1.211	1.164	1.175
Thyroglobulin type-1	0.143076	P16422	160	10.663	Up	1.6533e-07	K	Epithelial cell adhesion molecule OS=Homo sapiens OX=9606 GN=EPCAM PE=1 SV=2	EPCAM	1	0.000107872	110.08	EKPYDSK(1)SLR	2	-0.057166	2	0.152	0.147	0.146	1.691	1.532	1.522
Crontonase, C-terminal	0.143076	Q6NVY1	42	0.416	Down	1.2496e-06	K	3-hydroxyisobutyryl-CoA hydrolase, mitochondrial OS=Homo sapiens OX=9606 GN=HIBCH PE=1 SV=2	HIBCH	1	3.31192e-05	101.53	HTDAAEEVLLEK(1)K	3	-0.054608	1	1.5	1.553	1.57	0.618	0.652	0.651
Crontonase, C-terminal	0.143076	Q13011	95	0.338	Down	0.00104309	K	Delta(3,5)-Delta(2,4)-dienoyl-CoA isomerase, mitochondrial OS=Homo sapiens OX=9606 GN=ECH1 PE=1 SV=2	ECH1	1	2.339e-06	129.37	EMVECFNK(1)ISR	3	-0.63547	2	1.684	1.746	1.551	0.562	0.561	0.562
SAP domain	0.122043	Q00839	495	0.459	Down	6.0225e-05	K	Heterogeneous nuclear ribonucleoprotein U OS=Homo sapiens OX=9606 GN=HNRNPU PE=1 SV=6	HNRNPU	1	0.000338111	63.691	K(1)DCEVVMMIGLPGAGK	3	-1.0615	2	1.4	1.528	1.52	0.711	0.636	0.694
SAP domain	0.122043	Q00839	387	0.38	Down	0.00023794	K	Heterogeneous nuclear ribonucleoprotein U OS=Homo sapiens OX=9606 GN=HNRNPU PE=1 SV=6	HNRNPU	1	5.34412e-06	99.344	GIK(1)TCNCETEDYGEK	3	0.12476	1	1.496	1.565	1.715	0.555	0.687	0.573
SAP domain	0.122043	Q00839	565	0.42	Down	6.0565e-05	K	Heterogeneous nuclear ribonucleoprotein U OS=Homo sapiens OX=9606 GN=HNRNPU PE=1 SV=6	HNRNPU	1	6.4142e-07	108.09	APQCLGK(1)FIEIAAR	2	-1.2209	2	1.588	1.557	1.462	0.609	0.626	0.7
SAP domain	0.122043	Q00839	609	0.321	Down	8.752e-07	K	Heterogeneous nuclear ribonucleoprotein U OS=Homo sapiens OX=9606 GN=HNRNPU PE=1 SV=6	HNRNPU	1	2.39004e-06	111.79	AVVVCPK(1)DEDYK	2	0.46828	2	1.735	1.64	1.692	0.524	0.563	0.54
SAP domain	0.122043	Q00839	331	0.567	Down	0.0009375	K	Heterogeneous nuclear ribonucleoprotein U OS=Homo sapiens OX=9606 GN=HNRNPU PE=1 SV=6	HNRNPU	1	0.00140425	104.82	ASYGVSK(1)GK	2	0.25607	3	1.395	1.312	1.354	0.702	0.864	0.737
SAP domain	0.122043	P35659	349	0.446	Down	0.000119317	K	Protein DEK OS=Homo sapiens OX=9606 GN=DEK PE=1 SV=1	DEK	1	1.13705e-22	159.18	K(1)VYENYPTYDLTER	2	3.2274	3	1.557	1.532	1.415	0.677	0.719	0.615
SAP domain	0.122043	Q8IX12	558	1.66	Up	0.0059585	K	Cell division cycle and apoptosis regulator protein 1 OS=Homo sapiens OX=9606 GN=CCAR1 PE=1 SV=2	CCAR1	1	0.000272495	89.9	YHRPEETHK(1)GR	3	-1.1911	2	0.705	0.609	0.846	1.238	1.172	1.176
SAP domain	0.122043	P12956	591	0.589	Down	5.951e-05	K	X-ray repair cross-complementing protein 6 OS=Homo sapiens OX=9606 GN=XRCC6 PE=1 SV=2	XRCC6	1	0.0039431	83.869	AYGLK(1)SGLK	3	-1.3608	4	1.307	1.277	1.403	0.773	0.78	0.797
SAP domain	0.122043	Q1KMD3	289	0.412	Down	5.6029e-05	K	Heterogeneous nuclear ribonucleoprotein U-like protein 2 OS=Homo sapiens OX=9606 GN=HNRNPUL2 PE=1 SV=1	HNRNPUL2	1	0.00309695	74.464	STYGVTK(1)GK	3	-0.065737	2	1.479	1.634	1.528	0.677	0.593	0.642
SAP domain	0.122043	Q9BUJ2	539	0.237	Down	0.0049034	K	Heterogeneous nuclear ribonucleoprotein U-like protein 1 OS=Homo sapiens OX=9606 GN=HNRNPUL1 PE=1 SV=2	HNRNPUL1	1	1.2043e-10	125.22	AIVICPTDEDLK(1)DR	2	0.085057	2	1.823	1.844	1.866	0.371	0.524	0.414
SAP domain	0.122043	Q14151	355	0.622	Down	6.4071e-05	K	Scaffold attachment factor B2 OS=Homo sapiens OX=9606 GN=SAFB2 PE=1 SV=1	SAFB2	1	0.00030555	78.69	K(1)FDFDACNEVPPAPK	4	-0.3009	2	1.32	1.335	1.237	0.827	0.805	0.787
Major sperm protein (MSP) domain	0.143076	O95292	45	0.307	Down	0.0003986	K	Vesicle-associated membrane protein-associated protein B/C OS=Homo sapiens OX=9606 GN=VAPB PE=1 SV=3	VAPB	1	0.0183623	88.819	VK(1)TTAPR	2	0.92096	1	1.883	1.543	1.719	0.5	0.456	0.622
Major sperm protein (MSP) domain	0.143076	O95292	43	0.433	Down	0.000179612	K	Vesicle-associated membrane protein-associated protein B/C OS=Homo sapiens OX=9606 GN=VAPB PE=1 SV=3	VAPB	1	0.0107878	97.798	NVCFK(1)VK	2	-2.8447	1	1.635	1.469	1.454	0.619	0.725	0.63
Major sperm protein (MSP) domain	0.143076	Q9P0L0	52	0.307	Down	0.0003986	K	Vesicle-associated membrane protein-associated protein A OS=Homo sapiens OX=9606 GN=VAPA PE=1 SV=3	VAPA	1	0.0183623	88.819	VK(1)TTAPR	2	0.92096	1	1.883	1.543	1.719	0.5	0.456	0.622
Major sperm protein (MSP) domain	0.143076	Q9P0L0	125	0.554	Down	7.6773e-05	K	Vesicle-associated membrane protein-associated protein A OS=Homo sapiens OX=9606 GN=VAPA PE=1 SV=3	VAPA	1	0.000395253	78.902	EAKPDELMDSK(1)LR	3	0.091643	1	1.331	1.429	1.345	0.788	0.768	0.719
SPRY domain	0.0373646	Q00839	495	0.459	Down	6.0225e-05	K	Heterogeneous nuclear ribonucleoprotein U OS=Homo sapiens OX=9606 GN=HNRNPU PE=1 SV=6	HNRNPU	1	0.000338111	63.691	K(1)DCEVVMMIGLPGAGK	3	-1.0615	2	1.4	1.528	1.52	0.711	0.636	0.694
SPRY domain	0.0373646	Q00839	387	0.38	Down	0.00023794	K	Heterogeneous nuclear ribonucleoprotein U OS=Homo sapiens OX=9606 GN=HNRNPU PE=1 SV=6	HNRNPU	1	5.34412e-06	99.344	GIK(1)TCNCETEDYGEK	3	0.12476	1	1.496	1.565	1.715	0.555	0.687	0.573
SPRY domain	0.0373646	Q00839	565	0.42	Down	6.0565e-05	K	Heterogeneous nuclear ribonucleoprotein U OS=Homo sapiens OX=9606 GN=HNRNPU PE=1 SV=6	HNRNPU	1	6.4142e-07	108.09	APQCLGK(1)FIEIAAR	2	-1.2209	2	1.588	1.557	1.462	0.609	0.626	0.7
SPRY domain	0.0373646	Q00839	609	0.321	Down	8.752e-07	K	Heterogeneous nuclear ribonucleoprotein U OS=Homo sapiens OX=9606 GN=HNRNPU PE=1 SV=6	HNRNPU	1	2.39004e-06	111.79	AVVVCPK(1)DEDYK	2	0.46828	2	1.735	1.64	1.692	0.524	0.563	0.54
SPRY domain	0.0373646	Q00839	331	0.567	Down	0.0009375	K	Heterogeneous nuclear ribonucleoprotein U OS=Homo sapiens OX=9606 GN=HNRNPU PE=1 SV=6	HNRNPU	1	0.00140425	104.82	ASYGVSK(1)GK	2	0.25607	3	1.395	1.312	1.354	0.702	0.864	0.737
SPRY domain	0.0373646	Q96BD6	4	0.626	Down	0.00022019	K	SPRY domain-containing SOCS box protein 1 OS=Homo sapiens OX=9606 GN=SPSB1 PE=1 SV=1	SPSB1	1	0.00350556	70.552	GQK(1)VTGGIK	3	-0.52748	1	1.311	1.292	1.271	0.758	0.81	0.858
SPRY domain	0.0373646	Q6PJ69	354	0.575	Down	0.0084028	K	Tripartite motif-containing protein 65 OS=Homo sapiens OX=9606 GN=TRIM65 PE=1 SV=3	TRIM65	1	0.000105657	126.31	QDQQVK(1)HCR	3	-0.47486	1	1.184	1.591	1.257	0.75	0.876	0.692
SPRY domain	0.0373646	Q1KMD3	289	0.412	Down	5.6029e-05	K	Heterogeneous nuclear ribonucleoprotein U-like protein 2 OS=Homo sapiens OX=9606 GN=HNRNPUL2 PE=1 SV=1	HNRNPUL2	1	0.00309695	74.464	STYGVTK(1)GK	3	-0.065737	2	1.479	1.634	1.528	0.677	0.593	0.642
SPRY domain	0.0373646	Q9BUJ2	539	0.237	Down	0.0049034	K	Heterogeneous nuclear ribonucleoprotein U-like protein 1 OS=Homo sapiens OX=9606 GN=HNRNPUL1 PE=1 SV=2	HNRNPUL1	1	1.2043e-10	125.22	AIVICPTDEDLK(1)DR	2	0.085057	2	1.823	1.844	1.866	0.371	0.524	0.414
SPRY domain	0.0373646	Q92499	516	0.599	Down	0.00156233	K	ATP-dependent RNA helicase DDX1 OS=Homo sapiens OX=9606 GN=DDX1 PE=1 SV=2	DDX1	1	1.53069e-16	128.01	TK(1)IDCDNLEQYFIQQGGGPDK	4	-0.037811	1	1.248	1.39	1.32	0.774	0.879	0.716
SPRY domain	0.0373646	Q92499	234	0.498	Down	5.7082e-05	K	ATP-dependent RNA helicase DDX1 OS=Homo sapiens OX=9606 GN=DDX1 PE=1 SV=2	DDX1	1	9.11479e-13	128.71	NQALFPACVLK(1)NAELK	3	0.095706	3	1.391	1.44	1.473	0.764	0.684	0.694
SPRY domain	0.0373646	Q92499	117	0.557	Down	0.00031917	K	ATP-dependent RNA helicase DDX1 OS=Homo sapiens OX=9606 GN=DDX1 PE=1 SV=2	DDX1	1	0.0199015	50.297	EVK(1)EWHGCR	3	-2.7089	1	1.324	1.419	1.344	0.693	0.777	0.808
Acyl transferase/acyl hydrolase/lysophospholipase	0.143076	P49327	1995	0.533	Down	0.0028042	K	Fatty acid synthase OS=Homo sapiens OX=9606 GN=FASN PE=1 SV=3	FASN	1	0.00337403	78.287	PK(1)YSGTLNLDR	2	0.24659	1	1.54	1.495	1.149	0.716	0.763	0.749
Acyl transferase/acyl hydrolase/lysophospholipase	0.143076	P49327	1993	0.548	Down	0.0055396	K	Fatty acid synthase OS=Homo sapiens OX=9606 GN=FASN PE=1 SV=3	FASN	1	2.1213e-06	79.489	DGLLENQTPEFFQDVCK(1)PK	4	-0.92075	2	1.365	1.363	1.393	0.691	0.761	0.805
Acyl transferase/acyl hydrolase/lysophospholipase	0.143076	P49327	2449	0.639	Down	0.000163237	K	Fatty acid synthase OS=Homo sapiens OX=9606 GN=FASN PE=1 SV=3	FASN	1	4.31904e-16	118.54	AK(1)TGGAYGEDLGADYNLSQVCDGK	3	-0.48673	2	1.251	1.262	1.326	0.855	0.778	0.821
Acyl transferase/acyl hydrolase/lysophospholipase	0.143076	Q9NP80	151	0.597	Down	0.0009213	K	Calcium-independent phospholipase A2-gamma OS=Homo sapiens OX=9606 GN=PNPLA8 PE=1 SV=1	PNPLA8	1	0.0190903	54.539	QK(1)NIK(1)QAIK	2	-0.73579	1	1.274	1.379	1.316	0.83	0.832	0.706
Acyl transferase/acyl hydrolase/lysophospholipase	0.143076	Q9NP80	148	0.597	Down	0.0009213	K	Calcium-independent phospholipase A2-gamma OS=Homo sapiens OX=9606 GN=PNPLA8 PE=1 SV=1	PNPLA8	1	0.0190903	54.539	QK(1)NIK(1)QAIK	2	-0.73579	1	1.274	1.379	1.316	0.83	0.832	0.706
CBP/p300-type histone acetyltransferase domain	0.143076	Q09472	1769	4.035	Up	2.2499e-07	K	Histone acetyltransferase p300 OS=Homo sapiens OX=9606 GN=EP300 PE=1 SV=2	EP300	1	1.89332e-49	208.56	VVQHTK(1)GCK(1)R	2	0.47995	5	0.357	0.351	0.363	1.501	1.405	1.415
CBP/p300-type histone acetyltransferase domain	0.143076	Q09472	1772	11.928	Up	3.2215e-07	K	Histone acetyltransferase p300 OS=Homo sapiens OX=9606 GN=EP300 PE=1 SV=2	EP300	1	1.89332e-49	208.56	VVQHTK(1)GCK(1)R	2	0.47995	3	0.123	0.136	0.141	1.65	1.565	1.556
CBP/p300-type histone acetyltransferase domain	0.143076	Q09472	1762	7.585	Up	0.00119748	K	Histone acetyltransferase p300 OS=Homo sapiens OX=9606 GN=EP300 PE=1 SV=2	EP300	1	2.32223e-16	145.52	NANCSLPSCQK(1)MK(1)R	2	-1.3586	2	0.201	0.229	0.18	1.533	1.572	1.522
CBP/p300-type histone acetyltransferase domain	0.143076	Q09472	1774	3.958	Up	0.0092049	K	Histone acetyltransferase p300 OS=Homo sapiens OX=9606 GN=EP300 PE=1 SV=2	EP300	1	0.000167046	115.33	K(1)TNGGCPICK	3	-1.4801	4	0.287	0.344	0.456	1.437	1.433	1.432
CBP/p300-type histone acetyltransferase domain	0.143076	Q09472	1704	1.891	Up	5.0177e-07	K	Histone acetyltransferase p300 OS=Homo sapiens OX=9606 GN=EP300 PE=1 SV=2	EP300	1	2.47609e-10	80.688	NHDHK(1)MEK(1)LGLGLDDESNNQQAAATQSPGDSR	4	4.3749	6	0.642	0.664	0.659	1.234	1.257	1.224
CBP/p300-type histone acetyltransferase domain	0.143076	Q09472	1760	1.885	Up	3.5127e-06	K	Histone acetyltransferase p300 OS=Homo sapiens OX=9606 GN=EP300 PE=1 SV=2	EP300	1	2.32223e-16	145.52	NANCSLPSCQK(1)MK(1)R	2	-1.3586	5	0.642	0.648	0.679	1.223	1.266	1.222
CBP/p300-type histone acetyltransferase domain	0.143076	Q09472	1590	0.62	Down	0.00020271	K	Histone acetyltransferase p300 OS=Homo sapiens OX=9606 GN=EP300 PE=1 SV=2	EP300	1	0.00029002	91.867	LYATMEK(1)HK	3	-0.76884	4	1.377	1.286	1.238	0.838	0.789	0.79
CBP/p300-type histone acetyltransferase domain	0.143076	Q92793	1811	7.596	Up	0.00094031	K	CREB-binding protein OS=Homo sapiens OX=9606 GN=CREBBP PE=1 SV=3	CREBBP	1	0.00377762	83.182	K(1)TNGGCPVCK	2	0.18561	1	0.185	0.196	0.228	1.546	1.535	1.545
Dynein heavy chain, coiled coil stalk	0.143076	Q14204	4441	0.577	Down	0.000176915	K	Cytoplasmic dynein 1 heavy chain 1 OS=Homo sapiens OX=9606 GN=DYNC1H1 PE=1 SV=5	DYNC1H1	1	0.000216834	86.497	QDLADVVQVCEGK(1)K	3	0.12214	1	1.382	1.322	1.325	0.728	0.765	0.83
Dynein heavy chain, coiled coil stalk	0.143076	Q14204	1496	0.648	Down	5.8581e-05	K	Cytoplasmic dynein 1 heavy chain 1 OS=Homo sapiens OX=9606 GN=DYNC1H1 PE=1 SV=5	DYNC1H1	1	0.000315582	108.7	GWDDLFNK(1)VK	2	0.24714	2	1.318	1.266	1.231	0.842	0.803	0.828
Dynein heavy chain, coiled coil stalk	0.143076	Q8TD57	2921	0.476	Down	7.733e-05	K	Dynein heavy chain 3, axonemal OS=Homo sapiens OX=9606 GN=DNAH3 PE=2 SV=1	DNAH3	1	0.0106296	49.189	LAAQMQK(1)LNQK	2	-1.4123	1	1.444	1.498	1.439	0.637	0.719	0.728
PurM-like, N-terminal domain	0.0540374	P49903	341	0.44	Down	3.5775e-06	K	Selenide, water dikinase 1 OS=Homo sapiens OX=9606 GN=SEPHS1 PE=1 SV=2	SEPHS1	1	0.0142304	72.2	FCAEIK(1)SPK	2	0.66242	2	1.537	1.468	1.52	0.635	0.688	0.668
PurM-like, N-terminal domain	0.0540374	P22102	162	0.427	Down	2.4813e-06	K	Trifunctional purine biosynthetic protein adenosine-3 OS=Homo sapiens OX=9606 GN=GART PE=1 SV=1	GART	1	0.00700052	87.476	GVIVAK(1)SK	2	-0.25976	2	1.559	1.531	1.49	0.669	0.664	0.624
PurM-like, N-terminal domain	0.0540374	P22102	164	0.214	Down	2.5844e-07	K	Trifunctional purine biosynthetic protein adenosine-3 OS=Homo sapiens OX=9606 GN=GART PE=1 SV=1	GART	1	0.00633056	105.52	SK(1)EEACK	2	-0.90208	1	1.917	1.882	1.877	0.398	0.392	0.426
PurM-like, N-terminal domain	0.0540374	Q99611	391	0.546	Down	0.00020436	K	Selenide, water dikinase 2 OS=Homo sapiens OX=9606 GN=SEPHS2 PE=1 SV=3	SEPHS2	1	0.00629535	65.404	FCSEIK(1)SSK	3	0.27675	1	1.322	1.396	1.409	0.713	0.724	0.816
Translation elongation factor EFTu/EF1A, C-terminal	0.154984	P49411	234	0.52	Down	0.000162624	K	Elongation factor Tu, mitochondrial OS=Homo sapiens OX=9606 GN=TUFM PE=1 SV=2	TUFM	1	1.05175e-05	119.39	DPELGLK(1)SVQK	3	0.80704	2	1.477	1.465	1.282	0.714	0.739	0.744
Translation elongation factor EFTu/EF1A, C-terminal	0.154984	Q5VTE0	376	0.352	Down	3.2826e-07	K	Putative elongation factor 1-alpha-like 3 OS=Homo sapiens OX=9606 GN=EEF1A1P5 PE=5 SV=1	EEF1A1P5	1	0.0336053	78.113	FAELK(1)EK	2	-0.6028	1	1.692	1.634	1.59	0.574	0.573	0.584
Translation elongation factor EFTu/EF1A, C-terminal	0.154984	P15170	238	0.64	Down	0.00049716	K	Eukaryotic peptide chain release factor GTP-binding subunit ERF3A OS=Homo sapiens OX=9606 GN=GSPT1 PE=1 SV=1	GSPT1	1	0.0233636	83.948	YEECK(1)EK	2	0.36512	1	1.243	1.305	1.29	0.853	0.849	0.753
CREB-binding protein/p300, atypical RING domain	0.143076	Q09472	1769	4.035	Up	2.2499e-07	K	Histone acetyltransferase p300 OS=Homo sapiens OX=9606 GN=EP300 PE=1 SV=2	EP300	1	1.89332e-49	208.56	VVQHTK(1)GCK(1)R	2	0.47995	5	0.357	0.351	0.363	1.501	1.405	1.415
CREB-binding protein/p300, atypical RING domain	0.143076	Q09472	1772	11.928	Up	3.2215e-07	K	Histone acetyltransferase p300 OS=Homo sapiens OX=9606 GN=EP300 PE=1 SV=2	EP300	1	1.89332e-49	208.56	VVQHTK(1)GCK(1)R	2	0.47995	3	0.123	0.136	0.141	1.65	1.565	1.556
CREB-binding protein/p300, atypical RING domain	0.143076	Q09472	1762	7.585	Up	0.00119748	K	Histone acetyltransferase p300 OS=Homo sapiens OX=9606 GN=EP300 PE=1 SV=2	EP300	1	2.32223e-16	145.52	NANCSLPSCQK(1)MK(1)R	2	-1.3586	2	0.201	0.229	0.18	1.533	1.572	1.522
CREB-binding protein/p300, atypical RING domain	0.143076	Q09472	1774	3.958	Up	0.0092049	K	Histone acetyltransferase p300 OS=Homo sapiens OX=9606 GN=EP300 PE=1 SV=2	EP300	1	0.000167046	115.33	K(1)TNGGCPICK	3	-1.4801	4	0.287	0.344	0.456	1.437	1.433	1.432
CREB-binding protein/p300, atypical RING domain	0.143076	Q09472	1704	1.891	Up	5.0177e-07	K	Histone acetyltransferase p300 OS=Homo sapiens OX=9606 GN=EP300 PE=1 SV=2	EP300	1	2.47609e-10	80.688	NHDHK(1)MEK(1)LGLGLDDESNNQQAAATQSPGDSR	4	4.3749	6	0.642	0.664	0.659	1.234	1.257	1.224
CREB-binding protein/p300, atypical RING domain	0.143076	Q09472	1760	1.885	Up	3.5127e-06	K	Histone acetyltransferase p300 OS=Homo sapiens OX=9606 GN=EP300 PE=1 SV=2	EP300	1	2.32223e-16	145.52	NANCSLPSCQK(1)MK(1)R	2	-1.3586	5	0.642	0.648	0.679	1.223	1.266	1.222
CREB-binding protein/p300, atypical RING domain	0.143076	Q09472	1590	0.62	Down	0.00020271	K	Histone acetyltransferase p300 OS=Homo sapiens OX=9606 GN=EP300 PE=1 SV=2	EP300	1	0.00029002	91.867	LYATMEK(1)HK	3	-0.76884	4	1.377	1.286	1.238	0.838	0.789	0.79
CREB-binding protein/p300, atypical RING domain	0.143076	Q92793	1811	7.596	Up	0.00094031	K	CREB-binding protein OS=Homo sapiens OX=9606 GN=CREBBP PE=1 SV=3	CREBBP	1	0.00377762	83.182	K(1)TNGGCPVCK	2	0.18561	1	0.185	0.196	0.228	1.546	1.535	1.545
p53-like transcription factor, DNA-binding	0.280657	Q04206	122	0.545	Down	0.0071434	K	Transcription factor p65 OS=Homo sapiens OX=9606 GN=RELA PE=1 SV=2	RELA	1	3.64055e-22	149.32	CIHSFQNLGIQCVK(1)K	3	0.47742	1	1.382	1.379	1.378	0.794	0.785	0.676
p53-like transcription factor, DNA-binding	0.280657	Q04206	195	0.657	Down	4.2829e-05	K	Transcription factor p65 OS=Homo sapiens OX=9606 GN=RELA PE=1 SV=2	RELA	1	0.00217284	81.48	APNTAELK(1)ICR	2	-0.29332	1	1.29	1.233	1.264	0.806	0.824	0.857
p53-like transcription factor, DNA-binding	0.280657	P42224	152	0.61	Down	0.00037983	K	Signal transducer and activator of transcription 1-alpha/beta OS=Homo sapiens OX=9606 GN=STAT1 PE=1 SV=2	STAT1	1	0.00351683	63.091	DK(1)VMCIEHEIK	3	-0.25958	1	1.219	1.385	1.319	0.803	0.829	0.762
p53-like transcription factor, DNA-binding	0.280657	O94916	259	7.661	Up	1.5626e-06	K	Nuclear factor of activated T-cells 5 OS=Homo sapiens OX=9606 GN=NFAT5 PE=1 SV=1	NFAT5	1	0.038802	41.695	AGNGTLENQK(1)GTGVK(1)K	3	2.9694	1	0.192	0.214	0.198	1.463	1.681	1.483
p53-like transcription factor, DNA-binding	0.280657	O94916	264	7.661	Up	1.5626e-06	K	Nuclear factor of activated T-cells 5 OS=Homo sapiens OX=9606 GN=NFAT5 PE=1 SV=1	NFAT5	1	0.038802	41.695	AGNGTLENQK(1)GTGVK(1)K	3	2.9694	1	0.192	0.214	0.198	1.463	1.681	1.483
NUDIX hydrolase domain-like	0.321154	Q13907	37	0.507	Down	2.3258e-06	K	Isopentenyl-diphosphate Delta-isomerase 1 OS=Homo sapiens OX=9606 GN=IDI1 PE=1 SV=2	IDI1	1	0.00103222	79.492	K(1)NCHLNENIEK	3	-1.7141	1	1.369	1.431	1.463	0.719	0.716	0.728
NUDIX hydrolase domain-like	0.321154	A0A024RBG1	134	0.545	Down	0.000124527	K	Diphosphoinositol polyphosphate phosphohydrolase NUDT4B OS=Homo sapiens OX=9606 GN=NUDT4B PE=3 SV=1	NUDT4B	1	2.50792e-08	107.35	VLQCHK(1)PVHAEYLEK	4	-0.64731	1	1.403	1.355	1.376	0.694	0.76	0.797
Integrin beta subunit, VWA domain	0.321154	P18564	548	1.991	Up	0.0032991	K	Integrin beta-6 OS=Homo sapiens OX=9606 GN=ITGB6 PE=1 SV=2	ITGB6	1	9.92231e-07	77.037	HK(1)GLLCGGNGDCDCGECVCR	3	-0.47256	1	0.5	0.688	0.699	1.2	1.299	1.258
Integrin beta subunit, VWA domain	0.321154	P16144	834	0.349	Down	1.481e-06	K	Integrin beta-4 OS=Homo sapiens OX=9606 GN=ITGB4 PE=1 SV=5	ITGB4	1	1.56452e-06	115.12	LCTENLLK(1)PDTR	3	-0.48166	2	1.603	1.662	1.661	0.6	0.55	0.57
Integrin beta subunit, tail	0.321154	P18564	548	1.991	Up	0.0032991	K	Integrin beta-6 OS=Homo sapiens OX=9606 GN=ITGB6 PE=1 SV=2	ITGB6	1	9.92231e-07	77.037	HK(1)GLLCGGNGDCDCGECVCR	3	-0.47256	1	0.5	0.688	0.699	1.2	1.299	1.258
Integrin beta subunit, tail	0.321154	P16144	834	0.349	Down	1.481e-06	K	Integrin beta-4 OS=Homo sapiens OX=9606 GN=ITGB4 PE=1 SV=5	ITGB4	1	1.56452e-06	115.12	LCTENLLK(1)PDTR	3	-0.48166	2	1.603	1.662	1.661	0.6	0.55	0.57
Dehydrogenase, E1 component	0.321154	P08559	83	0.501	Down	1.87116e-05	K	Pyruvate dehydrogenase E1 component subunit alpha, somatic form, mitochondrial OS=Homo sapiens OX=9606 GN=PDHA1 PE=1 SV=3	PDHA1	1	0.0168939	57.59	ADQLYK(1)QK	3	0.32031	1	1.467	1.39	1.435	0.751	0.695	0.704
Dehydrogenase, E1 component	0.321154	P08559	321	0.477	Down	3.5027e-05	K	Pyruvate dehydrogenase E1 component subunit alpha, somatic form, mitochondrial OS=Homo sapiens OX=9606 GN=PDHA1 PE=1 SV=3	PDHA1	1	0.000127501	116.74	SDPIMLLK(1)DR	3	-0.61511	3	1.475	1.483	1.42	0.691	0.66	0.738
Dehydrogenase, E1 component	0.321154	P08559	313	0.443	Down	2.0296e-05	K	Pyruvate dehydrogenase E1 component subunit alpha, somatic form, mitochondrial OS=Homo sapiens OX=9606 GN=PDHA1 PE=1 SV=3	PDHA1	1	0.000353207	107.09	SK(1)SDPIMLLK	2	-0.43555	2	1.553	1.469	1.495	0.707	0.659	0.636
Dehydrogenase, E1 component	0.321154	Q02218	401	0.272	Down	0.000136433	K	2-oxoglutarate dehydrogenase, mitochondrial OS=Homo sapiens OX=9606 GN=OGDH PE=1 SV=3	OGDH	1	0.00209311	68.972	AEQFYCGDTEGK(1)K	2	0.74858	1	1.697	1.793	1.836	0.505	0.541	0.405
Dehydrogenase, E1 component	0.321154	Q02218	697	0.598	Down	0.0006	K	2-oxoglutarate dehydrogenase, mitochondrial OS=Homo sapiens OX=9606 GN=OGDH PE=1 SV=3	OGDH	1	8.0722e-05	94.402	HHVLHDQNVDK(1)R	3	-0.47766	2	1.309	1.211	1.443	0.785	0.777	0.808
Myosin-like IQ motif-containing domain	0.280657	P35579	180	0.355	Down	1.72257e-05	K	Myosin-9 OS=Homo sapiens OX=9606 GN=MYH9 PE=1 SV=4	MYH9	1	5.30441e-22	143.04	EDQSILCTGESGAGK(1)TENTK	3	-0.56027	1	1.567	1.76	1.57	0.594	0.577	0.566
Myosin-like IQ motif-containing domain	0.280657	P35579	565	0.403	Down	4.3735e-05	K	Myosin-9 OS=Homo sapiens OX=9606 GN=MYH9 PE=1 SV=4	MYH9	1	0.00243053	54.898	DK(1)ADFCIIHYAGK	3	-0.65742	1	1.575	1.478	1.63	0.589	0.674	0.622
Myosin-like IQ motif-containing domain	0.280657	P35579	1441	0.627	Down	0.00097699	K	Myosin-9 OS=Homo sapiens OX=9606 GN=MYH9 PE=1 SV=4	MYH9	1	0.00149399	105.2	QSACNLEK(1)K	3	-0.50686	3	1.265	1.327	1.28	0.809	0.807	0.813
Myosin-like IQ motif-containing domain	0.280657	P35580	1782	1.618	Up	0.00133836	K	Myosin-10 OS=Homo sapiens OX=9606 GN=MYH10 PE=1 SV=3	MYH10	1	0.000848405	90.614	SAAQK(1)SDNAR	2	-0.18483	1	0.811	0.675	0.713	1.145	1.249	1.164
Myosin-like IQ motif-containing domain	0.280657	Q92614	1429	0.474	Down	9.1511e-07	K	Unconventional myosin-XVIIIa OS=Homo sapiens OX=9606 GN=MYO18A PE=1 SV=3	MYO18A	1	0.000436442	127.84	ALQQLK(1)K	2	0.50423	1	1.45	1.472	1.466	0.671	0.71	0.7
SMCs flexible hinge	0.280657	O95347	330	0.506	Down	0.00011991	K	Structural maintenance of chromosomes protein 2 OS=Homo sapiens OX=9606 GN=SMC2 PE=1 SV=2	SMC2	1	0.00651328	79.659	NLACEESK(1)R	2	-0.57641	1	1.398	1.397	1.48	0.756	0.744	0.662
SMCs flexible hinge	0.280657	O95347	322	0.493	Down	1.2116e-06	K	Structural maintenance of chromosomes protein 2 OS=Homo sapiens OX=9606 GN=SMC2 PE=1 SV=2	SMC2	1	0.00148969	103.91	K(1)NLACEESK	2	-1.017	1	1.431	1.43	1.457	0.707	0.691	0.732
SMCs flexible hinge	0.280657	A6NHR9	569	0.401	Down	5.6202e-05	K	Structural maintenance of chromosomes flexible hinge domain-containing protein 1 OS=Homo sapiens OX=9606 GN=SMCHD1 PE=1 SV=2	SMCHD1	1	0.00714345	72.928	DCHEK(1)YDK	3	3.8917	1	1.61	1.654	1.43	0.645	0.636	0.6
SMCs flexible hinge	0.280657	Q9UQE7	977	0.44	Down	1.2541e-06	K	Structural maintenance of chromosomes protein 3 OS=Homo sapiens OX=9606 GN=SMC3 PE=1 SV=2	SMC3	0.99997	0.0237068	46.88	KLEQCNTELK(1)K	3	1.6771	1	1.475	1.481	1.565	0.661	0.655	0.674
SMCs flexible hinge	0.280657	Q9UQE7	978	0.614	Down	0.00154246	K	Structural maintenance of chromosomes protein 3 OS=Homo sapiens OX=9606 GN=SMC3 PE=1 SV=2	SMC3	1	0.0367824	55.676	K(1)YSHVNK	3	-0.83081	1	1.268	1.23	1.418	0.871	0.742	0.791
Calreticulin/calnexin, P domain	0.321154	O14967	507	0.618	Down	4.0765e-06	K	Calmegin OS=Homo sapiens OX=9606 GN=CLGN PE=1 SV=1	CLGN	1	0.0109729	57.175	K(1)TDICIPQTK	3	-0.44137	1	1.31	1.282	1.31	0.809	0.781	0.821
Calreticulin/calnexin, P domain	0.321154	P27824	87	1.514	Up	0.00095527	K	Calnexin OS=Homo sapiens OX=9606 GN=CANX PE=1 SV=2	CANX	1	0.014782	46.88	GTLSGWILSK(1)AK	3	-0.67335	1	0.807	0.786	0.712	1.226	1.112	1.152
Calreticulin/calnexin, P domain	0.321154	P27824	382	0.657	Down	0.000121315	K	Calnexin OS=Homo sapiens OX=9606 GN=CANX PE=1 SV=2	CANX	0.996394	1.29514e-09	113.88	GK(0.996)WK(0.004)PPMIDNPSYQGIWK	3	-1.0396	2	1.215	1.261	1.309	0.858	0.805	0.825
IPT domain	0.154984	Q04206	122	0.545	Down	0.0071434	K	Transcription factor p65 OS=Homo sapiens OX=9606 GN=RELA PE=1 SV=2	RELA	1	3.64055e-22	149.32	CIHSFQNLGIQCVK(1)K	3	0.47742	1	1.382	1.379	1.378	0.794	0.785	0.676
IPT domain	0.154984	Q04206	195	0.657	Down	4.2829e-05	K	Transcription factor p65 OS=Homo sapiens OX=9606 GN=RELA PE=1 SV=2	RELA	1	0.00217284	81.48	APNTAELK(1)ICR	2	-0.29332	1	1.29	1.233	1.264	0.806	0.824	0.857
IPT domain	0.154984	P08581	1215	0.628	Down	0.00040379	K	Hepatocyte growth factor receptor OS=Homo sapiens OX=9606 GN=MET PE=1 SV=4	MET	1	0.00254286	66.267	NCMLDEK(1)FTVK	3	0.751	1	1.339	1.257	1.279	0.794	0.872	0.766
IPT domain	0.154984	O94916	259	7.661	Up	1.5626e-06	K	Nuclear factor of activated T-cells 5 OS=Homo sapiens OX=9606 GN=NFAT5 PE=1 SV=1	NFAT5	1	0.038802	41.695	AGNGTLENQK(1)GTGVK(1)K	3	2.9694	1	0.192	0.214	0.198	1.463	1.681	1.483
IPT domain	0.154984	O94916	264	7.661	Up	1.5626e-06	K	Nuclear factor of activated T-cells 5 OS=Homo sapiens OX=9606 GN=NFAT5 PE=1 SV=1	NFAT5	1	0.038802	41.695	AGNGTLENQK(1)GTGVK(1)K	3	2.9694	1	0.192	0.214	0.198	1.463	1.681	1.483
Rel homology domain (RHD), DNA-binding domain	0.143076	Q04206	122	0.545	Down	0.0071434	K	Transcription factor p65 OS=Homo sapiens OX=9606 GN=RELA PE=1 SV=2	RELA	1	3.64055e-22	149.32	CIHSFQNLGIQCVK(1)K	3	0.47742	1	1.382	1.379	1.378	0.794	0.785	0.676
Rel homology domain (RHD), DNA-binding domain	0.143076	Q04206	195	0.657	Down	4.2829e-05	K	Transcription factor p65 OS=Homo sapiens OX=9606 GN=RELA PE=1 SV=2	RELA	1	0.00217284	81.48	APNTAELK(1)ICR	2	-0.29332	1	1.29	1.233	1.264	0.806	0.824	0.857
Rel homology domain (RHD), DNA-binding domain	0.143076	O94916	259	7.661	Up	1.5626e-06	K	Nuclear factor of activated T-cells 5 OS=Homo sapiens OX=9606 GN=NFAT5 PE=1 SV=1	NFAT5	1	0.038802	41.695	AGNGTLENQK(1)GTGVK(1)K	3	2.9694	1	0.192	0.214	0.198	1.463	1.681	1.483
Rel homology domain (RHD), DNA-binding domain	0.143076	O94916	264	7.661	Up	1.5626e-06	K	Nuclear factor of activated T-cells 5 OS=Homo sapiens OX=9606 GN=NFAT5 PE=1 SV=1	NFAT5	1	0.038802	41.695	AGNGTLENQK(1)GTGVK(1)K	3	2.9694	1	0.192	0.214	0.198	1.463	1.681	1.483
Rhodanese-like domain	0.321154	Q16762	14	0.602	Down	0.000136714	K	Thiosulfate sulfurtransferase OS=Homo sapiens OX=9606 GN=TST PE=1 SV=4	TST	1	4.04112e-10	123.68	ALVSTK(1)WLAESIR	2	-0.44994	1	1.32	1.255	1.377	0.814	0.808	0.758
Rhodanese-like domain	0.321154	Q9BY84	312	1.871	Up	0.00018047	K	Dual specificity protein phosphatase 16 OS=Homo sapiens OX=9606 GN=DUSP16 PE=1 SV=1	DUSP16	1	0.00770946	71.614	LK(1)LLHLEK	3	0.096574	1	0.721	0.635	0.625	1.209	1.264	1.234
WWE domain	0.321154	Q7Z2W4	154	0.348	Down	0.000183768	K	Zinc finger CCCH-type antiviral protein 1 OS=Homo sapiens OX=9606 GN=ZC3HAV1 PE=1 SV=3	ZC3HAV1	1	0.0412686	74.92	SYK(1)GEGR	2	-0.23329	1	1.79	1.563	1.579	0.507	0.572	0.639
WWE domain	0.321154	Q7Z6Z7	476	0.494	Down	0.00024261	K	E3 ubiquitin-protein ligase HUWE1 OS=Homo sapiens OX=9606 GN=HUWE1 PE=1 SV=3	HUWE1	1	0.00238767	90.15	ECPFVIK(1)PK	3	-0.18576	2	1.503	1.397	1.415	0.66	0.686	0.785
Zinc finger, U1-type	0.280657	P09234	22	0.257	Down	5.074e-07	K	U1 small nuclear ribonucleoprotein C OS=Homo sapiens OX=9606 GN=SNRPC PE=1 SV=1	SNRPC	1	0.00671323	88.921	K(1)THCSGR	2	-0.90683	2	1.814	1.775	1.824	0.441	0.469	0.482
Zinc finger, U1-type	0.280657	Q96NC0	55	1.581	Up	0.0039606	K	Zinc finger matrin-type protein 2 OS=Homo sapiens OX=9606 GN=ZMAT2 PE=1 SV=1	ZMAT2	1	0.00903316	77.062	DYK(1)VDLESK	2	1.2036	1	0.711	0.841	0.682	1.157	1.275	1.101
Zinc finger, U1-type	0.280657	Q15428	10	1.614	Up	0.0156602	K	Splicing factor 3A subunit 2 OS=Homo sapiens OX=9606 GN=SF3A2 PE=1 SV=2	SF3A2	1	1.3659e-26	154.07	PGGK(1)TGSGGVASSSESNR	2	0.58071	2	0.71	0.876	0.616	1.25	1.04	1.265
UBA-like	0.280657	Q9NUQ6	189	0.621	Down	9.6065e-05	K	SPATS2-like protein OS=Homo sapiens OX=9606 GN=SPATS2L PE=1 SV=2	SPATS2L	1	3.64923e-05	66.893	SDGLQWSAEQPCNPSK(1)PK	3	0.29058	1	1.318	1.312	1.264	0.835	0.764	0.819
UBA-like	0.280657	Q7Z6Z7	476	0.494	Down	0.00024261	K	E3 ubiquitin-protein ligase HUWE1 OS=Homo sapiens OX=9606 GN=HUWE1 PE=1 SV=3	HUWE1	1	0.00238767	90.15	ECPFVIK(1)PK	3	-0.18576	2	1.503	1.397	1.415	0.66	0.686	0.785
UBA-like	0.280657	P45974	468	0.383	Down	3.7267e-05	K	Ubiquitin carboxyl-terminal hydrolase 5 OS=Homo sapiens OX=9606 GN=USP5 PE=1 SV=2	USP5	1	0.00250779	113.62	FLVEEK(1)IK	3	0.78025	2	1.663	1.587	1.519	0.565	0.613	0.647
Calycin-like	0.143076	P02753	107	1.841	Up	6.0848e-05	K	Retinol-binding protein 4 OS=Homo sapiens OX=9606 GN=RBP4 PE=1 SV=3	RBP4	1	0.000780174	73.881	MK(1)YWGVASFLQK	3	-0.60003	1	0.627	0.685	0.692	1.249	1.248	1.193
Calycin-like	0.143076	Q01469	55	0.389	Down	0.00081888	K	Fatty acid-binding protein 5 OS=Homo sapiens OX=9606 GN=FABP5 PE=1 SV=3	FABP5	1	1.15862e-30	196.5	NLTIK(1)TESTLK	2	0.3101	1	1.584	1.581	1.576	0.618	0.585	0.642
Calycin-like	0.143076	Q01469	82	0.479	Down	1.53003e-05	K	Fatty acid-binding protein 5 OS=Homo sapiens OX=9606 GN=FABP5 PE=1 SV=3	FABP5	1	6.06434e-14	117.35	K(1)TQTVCNFTDGALVQHQEWDGK	4	-0.19745	2	1.462	1.481	1.43	0.725	0.704	0.666
Alcohol dehydrogenase, C-terminal	0.248856	P11766	107	0.231	Down	3.6245e-05	K	Alcohol dehydrogenase class-3 OS=Homo sapiens OX=9606 GN=ADH5 PE=1 SV=4	ADH5	1	1.45045e-06	115.57	FCLNPK(1)TNLCQK	2	0.14803	1	2	1.774	1.804	0.398	0.407	0.482
Alcohol dehydrogenase, C-terminal	0.248856	P49327	1995	0.533	Down	0.0028042	K	Fatty acid synthase OS=Homo sapiens OX=9606 GN=FASN PE=1 SV=3	FASN	1	0.00337403	78.287	PK(1)YSGTLNLDR	2	0.24659	1	1.54	1.495	1.149	0.716	0.763	0.749
Alcohol dehydrogenase, C-terminal	0.248856	P49327	1993	0.548	Down	0.0055396	K	Fatty acid synthase OS=Homo sapiens OX=9606 GN=FASN PE=1 SV=3	FASN	1	2.1213e-06	79.489	DGLLENQTPEFFQDVCK(1)PK	4	-0.92075	2	1.365	1.363	1.393	0.691	0.761	0.805
Alcohol dehydrogenase, C-terminal	0.248856	P49327	2449	0.639	Down	0.000163237	K	Fatty acid synthase OS=Homo sapiens OX=9606 GN=FASN PE=1 SV=3	FASN	1	4.31904e-16	118.54	AK(1)TGGAYGEDLGADYNLSQVCDGK	3	-0.48673	2	1.251	1.262	1.326	0.855	0.778	0.821
Alcohol dehydrogenase, C-terminal	0.248856	Q9BV79	267	0.657	Down	0.00166294	K	Enoyl-[acyl-carrier-protein] reductase, mitochondrial OS=Homo sapiens OX=9606 GN=MECR PE=1 SV=2	MECR	1	4.28887e-08	110.12	LALNCVGGK(1)SSTELLR	2	0.28593	2	1.288	1.363	1.136	0.811	0.849	0.828
Alcohol dehydrogenase, C-terminal	0.248856	Q00796	134	0.52	Down	1.70532e-05	K	Sorbitol dehydrogenase OS=Homo sapiens OX=9606 GN=SORD PE=1 SV=4	SORD	1	0.00022051	90.05	FYK(1)HNAAFCYK	3	-0.36253	2	1.368	1.43	1.42	0.7	0.746	0.748
Zinc finger, FYVE-related	0.321154	Q7Z3T8	273	0.644	Down	0.0035781	K	Zinc finger FYVE domain-containing protein 16 OS=Homo sapiens OX=9606 GN=ZFYVE16 PE=1 SV=3	ZFYVE16	1	0.00570401	50.305	SQPCGLLK(1)DVGLVK	3	-0.97789	1	1.375	1.246	1.203	0.727	0.883	0.853
Zinc finger, FYVE-related	0.321154	Q9BQS8	1019	0.497	Down	1.6862e-05	K	FYVE and coiled-coil domain-containing protein 1 OS=Homo sapiens OX=9606 GN=FYCO1 PE=1 SV=3	FYCO1	1	0.0318989	61.344	LK(1)NAGEECK	2	0.19512	1	1.402	1.445	1.456	0.691	0.699	0.748
3-hydroxyacyl-CoA dehydrogenase, NAD binding	0.321154	Q16836	301	1.579	Up	0.00090275	K	Hydroxyacyl-coenzyme A dehydrogenase, mitochondrial OS=Homo sapiens OX=9606 GN=HADH PE=1 SV=3	HADH	1	0.00585392	66.27	LVAENK(1)FGK	3	0.9182	1	0.745	0.808	0.684	1.199	1.132	1.202
3-hydroxyacyl-CoA dehydrogenase, NAD binding	0.321154	P40939	60	0.394	Down	2.1245e-05	K	Trifunctional enzyme subunit alpha, mitochondrial OS=Homo sapiens OX=9606 GN=HADHA PE=1 SV=2	HADHA	1	0.000326831	92.38	INSPNSK(1)VNTLSK	2	1.332	1	1.576	1.647	1.499	0.632	0.583	0.645
3-hydroxyacyl-CoA dehydrogenase, NAD binding	0.321154	P40939	353	0.198	Down	4.0698e-07	K	Trifunctional enzyme subunit alpha, mitochondrial OS=Homo sapiens OX=9606 GN=HADHA PE=1 SV=2	HADHA	1	0.00293526	99.442	NK(1)FGAPQK	3	-0.27395	2	2.008	1.903	1.879	0.398	0.379	0.367
3-hydroxyacyl-CoA dehydrogenase, NAD binding	0.321154	P40939	644	0.486	Down	1.51598e-05	K	Trifunctional enzyme subunit alpha, mitochondrial OS=Homo sapiens OX=9606 GN=HADHA PE=1 SV=2	HADHA	1	4.34993e-05	101.89	GFYIYQEGVK(1)R	2	-1.1374	3	1.474	1.433	1.437	0.671	0.714	0.728
3-hydroxyacyl-CoA dehydrogenase, NAD binding	0.321154	P40939	411	0.18	Down	1.2788e-06	K	Trifunctional enzyme subunit alpha, mitochondrial OS=Homo sapiens OX=9606 GN=HADHA PE=1 SV=2	HADHA	1	0.0197409	87.476	GLNDK(1)VK	2	-0.16327	1	2.009	2.02	1.874	0.359	0.375	0.331
3-hydroxyacyl-CoA dehydrogenase, NAD binding	0.321154	P40939	386	0.624	Down	8.2494e-05	K	Trifunctional enzyme subunit alpha, mitochondrial OS=Homo sapiens OX=9606 GN=HADHA PE=1 SV=2	HADHA	1	0.0280241	80.438	GLK(1)TILK	2	-0.86368	1	1.339	1.26	1.288	0.844	0.803	0.78
3-hydroxyacyl-CoA dehydrogenase, NAD binding	0.321154	P40939	569	0.58	Down	0.000183724	K	Trifunctional enzyme subunit alpha, mitochondrial OS=Homo sapiens OX=9606 GN=HADHA PE=1 SV=2	HADHA	1	0.000824408	82.417	ILQEGVDPK(1)K	2	0.419	2	1.423	1.253	1.347	0.751	0.799	0.782
3-hydroxyacyl-CoA dehydrogenase, NAD binding	0.321154	P40939	735	0.514	Down	2.203e-05	K	Trifunctional enzyme subunit alpha, mitochondrial OS=Homo sapiens OX=9606 GN=HADHA PE=1 SV=2	HADHA	1	0.0095576	88.495	K(1)YEAAYGK	2	0.6585	2	1.358	1.433	1.45	0.712	0.759	0.709
EF-hand, Ca insensitive	0.321154	Q13813	296	1.717	Up	0.0100175	K	Spectrin alpha chain, non-erythrocytic 1 OS=Homo sapiens OX=9606 GN=SPTAN1 PE=1 SV=3	SPTAN1	1	0.0243338	65.246	K(1)HEGLER	3	1.0588	1	0.744	0.691	0.678	1.258	1.405	0.965
EF-hand, Ca insensitive	0.321154	Q13813	1630	0.506	Down	5.9223e-05	K	Spectrin alpha chain, non-erythrocytic 1 OS=Homo sapiens OX=9606 GN=SPTAN1 PE=1 SV=3	SPTAN1	1	3.84856e-10	124.12	GACAGSEDAVK(1)AR	3	-0.39358	2	1.487	1.469	1.321	0.722	0.729	0.712
EF-hand, Ca insensitive	0.321154	Q13813	1089	0.505	Down	0.0020553	K	Spectrin alpha chain, non-erythrocytic 1 OS=Homo sapiens OX=9606 GN=SPTAN1 PE=1 SV=3	SPTAN1	1	0.00770661	82.287	GMLEK(1)SCK	3	-0.17562	2	1.528	1.358	1.399	0.839	0.614	0.71
EF-hand, Ca insensitive	0.321154	O43707	779	1.506	Up	4.621e-06	K	Alpha-actinin-4 OS=Homo sapiens OX=9606 GN=ACTN4 PE=1 SV=2	ACTN4	1	2.1119e-07	92.098	ASFNHFDK(1)DHGGALGPEEFK	4	-0.48137	1	0.769	0.755	0.788	1.156	1.148	1.177
Zinc finger, LIM-type	0.122043	P50238	30	0.291	Down	0.0030239	K	Cysteine-rich protein 1 OS=Homo sapiens OX=9606 GN=CRIP1 PE=1 SV=3	CRIP1	1	0.00147996	81.784	PCLK(1)CEK	3	0.08329	2	1.801	1.905	1.522	0.499	0.509	0.512
Zinc finger, LIM-type	0.122043	Q14192	252	0.576	Down	0.00062052	K	Four and a half LIM domains protein 2 OS=Homo sapiens OX=9606 GN=FHL2 PE=1 SV=3	FHL2	1	0.00637542	59.265	QWHNDCFNCK(1)K	3	-1.234	1	1.309	1.31	1.415	0.787	0.834	0.702
Zinc finger, LIM-type	0.122043	Q14847	50	0.459	Down	4.5956e-06	K	LIM and SH3 domain protein 1 OS=Homo sapiens OX=9606 GN=LASP1 PE=1 SV=2	LASP1	1	0.010633	57.785	K(1)PYCNAHYPK	3	-0.53436	2	1.432	1.49	1.529	0.706	0.675	0.66
Zinc finger, LIM-type	0.122043	P48059	297	0.481	Down	8.2371e-05	K	LIM and senescent cell antigen-like-containing domain protein 1 OS=Homo sapiens OX=9606 GN=LIMS1 PE=1 SV=4	LIMS1	1	0.0200857	46.352	FVEFDMK(1)PVCK	3	-2.7639	1	1.461	1.531	1.372	0.673	0.745	0.681
Zinc finger, LIM-type	0.122043	Q9UGI8	240	0.624	Down	0.0005586	K	Testin OS=Homo sapiens OX=9606 GN=TES PE=1 SV=1	TES	1	0.0114761	46.318	TQYSCYCCK(1)LSMK	3	-1.9131	1	1.386	1.222	1.28	0.857	0.789	0.782
Zinc finger, LIM-type	0.122043	Q9UGI8	286	0.526	Down	0.00045588	K	Testin OS=Homo sapiens OX=9606 GN=TES PE=1 SV=1	TES	1	0.00960442	87.806	NEK(1)LYCGR	2	-0.050802	1	1.457	1.316	1.435	0.811	0.723	0.679
Zinc finger, LIM-type	0.122043	Q9UGI8	298	0.217	Down	2.9262e-07	K	Testin OS=Homo sapiens OX=9606 GN=TES PE=1 SV=1	TES	1	3.73675e-13	166.07	HYCDSEK(1)PR	3	0.6008	8	1.881	1.913	1.862	0.403	0.431	0.396
Zinc finger, LIM-type	0.122043	Q9UGI8	193	0.341	Down	3.8677e-07	K	Testin OS=Homo sapiens OX=9606 GN=TES PE=1 SV=1	TES	1	4.13503e-16	122.94	SEALGVGDVK(1)LPCEMDAQGPK	3	-2.5135	2	1.645	1.632	1.689	0.561	0.583	0.549
Zinc finger, LIM-type	0.122043	Q9UHB6	160	0.508	Down	0.00084182	K	LIM domain and actin-binding protein 1 OS=Homo sapiens OX=9606 GN=LIMA1 PE=1 SV=1	LIMA1	1	0.00105984	89.663	K(1)MENCLGESR	2	-3.5118	1	1.415	1.42	1.429	0.751	0.71	0.707
Zinc finger, LIM-type	0.122043	O00151	294	0.483	Down	0.00030086	K	PDZ and LIM domain protein 1 OS=Homo sapiens OX=9606 GN=PDLIM1 PE=1 SV=4	PDLIM1	1	9.67413e-05	66.022	HPECYVCTDCGTNLK(1)QK	3	-1.3955	1	1.309	1.579	1.467	0.737	0.699	0.666
Laminin domain II	0.143076	P24043	3092	1.918	Up	1.50302e-05	K	Laminin subunit alpha-2 OS=Homo sapiens OX=9606 GN=LAMA2 PE=1 SV=4	LAMA2	1	0.0350388	67.385	GCIRSLK(1)LTK	2	3.4243	1	0.661	0.626	0.658	1.283	1.221	1.227
Laminin domain II	0.143076	Q16787	2135	1.622	Up	3.461e-06	K	Laminin subunit alpha-3 OS=Homo sapiens OX=9606 GN=LAMA3 PE=1 SV=2	LAMA3	1	0.000133898	89.507	SAGK(1)TSLVEEAEK	2	-0.15811	2	0.721	0.727	0.746	1.166	1.178	1.214
Integrin domain	0.280657	P18564	548	1.991	Up	0.0032991	K	Integrin beta-6 OS=Homo sapiens OX=9606 GN=ITGB6 PE=1 SV=2	ITGB6	1	9.92231e-07	77.037	HK(1)GLLCGGNGDCDCGECVCR	3	-0.47256	1	0.5	0.688	0.699	1.2	1.299	1.258
Integrin domain	0.280657	P23229	144	3.768	Up	1.57151e-05	K	Integrin alpha-6 OS=Homo sapiens OX=9606 GN=ITGA6 PE=1 SV=5	ITGA6	1	3.1719e-06	130.01	QHVNTK(1)QESR	2	1.0391	2	0.354	0.398	0.382	1.474	1.325	1.474
Integrin domain	0.280657	P23229	594	2.852	Up	0.0097615	K	Integrin alpha-6 OS=Homo sapiens OX=9606 GN=ITGA6 PE=1 SV=5	ITGA6	1	0.0014851	102.53	YTQELTLK(1)R	2	0.55207	2	0.382	0.524	0.521	1.331	1.345	1.394
Integrin domain	0.280657	P17301	261	4.97	Up	7.7205e-05	K	Integrin alpha-2 OS=Homo sapiens OX=9606 GN=ITGA2 PE=1 SV=1	ITGA2	1	5.75495e-08	138.89	K(1)YAYSAASGGR	2	-0.52946	1	0.253	0.307	0.334	1.631	1.406	1.406
Sugar isomerase (SIS)	0.143076	O94808	17	8.073	Up	1.7576e-06	K	Glutamine--fructose-6-phosphate aminotransferase [isomerizing] 2 OS=Homo sapiens OX=9606 GN=GFPT2 PE=1 SV=3	GFPT2	1	0.00410597	83.862	K(1)EIFETLIK	2	-0.77241	3	0.206	0.199	0.171	1.548	1.576	1.526
Sugar isomerase (SIS)	0.143076	Q06210	640	0.573	Down	0.0020369	K	Glutamine--fructose-6-phosphate aminotransferase [isomerizing] 1 OS=Homo sapiens OX=9606 GN=GFPT1 PE=1 SV=3	GFPT1	1	6.89613e-08	115.12	PVVICDK(1)EDTETIK	3	0.312	1	1.318	1.514	1.209	0.736	0.837	0.741
Ribulose-phosphate binding barrel	0.143076	Q96AT9	223	0.273	Down	2.1543e-05	K	Ribulose-phosphate 3-epimerase OS=Homo sapiens OX=9606 GN=RPE PE=1 SV=1	RPE	1	0.000144324	110.08	NVCSEAAQK(1)R	3	-0.15908	2	1.731	1.777	1.815	0.519	0.432	0.501
Ribulose-phosphate binding barrel	0.143076	P11172	314	3.176	Up	6.5206e-07	K	Uridine 5'-monophosphate synthase OS=Homo sapiens OX=9606 GN=UMPS PE=1 SV=1	UMPS	1	0.000819799	82.489	K(1)FADIGNTVK	3	1.6372	2	0.43	0.446	0.433	1.439	1.332	1.387
Zinc finger, CXXC-type	0.143076	P26358	1004	0.462	Down	1.97721e-05	K	DNA (cytosine-5)-methyltransferase 1 OS=Homo sapiens OX=9606 GN=DNMT1 PE=1 SV=2	DNMT1	1	0.00280758	68.972	K(1)SNGRPNETDIK	3	-1.3658	1	1.492	1.447	1.501	0.685	0.719	0.646
Zinc finger, CXXC-type	0.143076	Q9UMN6	926	0.278	Down	0.0095622	K	Histone-lysine N-methyltransferase 2B OS=Homo sapiens OX=9606 GN=KMT2B PE=1 SV=1	KMT2B	1	1.13152e-13	91.079	GK(1)VEAAGPGGESEPTGSGGTLAHTPR	3	-0.28959	1	1.528	1.636	2.129	0.557	0.644	0.271
Glutamine amidotransferase type 2 domain	0.321154	O94808	17	8.073	Up	1.7576e-06	K	Glutamine--fructose-6-phosphate aminotransferase [isomerizing] 2 OS=Homo sapiens OX=9606 GN=GFPT2 PE=1 SV=3	GFPT2	1	0.00410597	83.862	K(1)EIFETLIK	2	-0.77241	3	0.206	0.199	0.171	1.548	1.576	1.526
Glutamine amidotransferase type 2 domain	0.321154	Q06210	640	0.573	Down	0.0020369	K	Glutamine--fructose-6-phosphate aminotransferase [isomerizing] 1 OS=Homo sapiens OX=9606 GN=GFPT1 PE=1 SV=3	GFPT1	1	6.89613e-08	115.12	PVVICDK(1)EDTETIK	3	0.312	1	1.318	1.514	1.209	0.736	0.837	0.741
Myosin tail	0.280657	P35579	180	0.355	Down	1.72257e-05	K	Myosin-9 OS=Homo sapiens OX=9606 GN=MYH9 PE=1 SV=4	MYH9	1	5.30441e-22	143.04	EDQSILCTGESGAGK(1)TENTK	3	-0.56027	1	1.567	1.76	1.57	0.594	0.577	0.566
Myosin tail	0.280657	P35579	565	0.403	Down	4.3735e-05	K	Myosin-9 OS=Homo sapiens OX=9606 GN=MYH9 PE=1 SV=4	MYH9	1	0.00243053	54.898	DK(1)ADFCIIHYAGK	3	-0.65742	1	1.575	1.478	1.63	0.589	0.674	0.622
Myosin tail	0.280657	P35579	1441	0.627	Down	0.00097699	K	Myosin-9 OS=Homo sapiens OX=9606 GN=MYH9 PE=1 SV=4	MYH9	1	0.00149399	105.2	QSACNLEK(1)K	3	-0.50686	3	1.265	1.327	1.28	0.809	0.807	0.813
Myosin tail	0.280657	P35580	1782	1.618	Up	0.00133836	K	Myosin-10 OS=Homo sapiens OX=9606 GN=MYH10 PE=1 SV=3	MYH10	1	0.000848405	90.614	SAAQK(1)SDNAR	2	-0.18483	1	0.811	0.675	0.713	1.145	1.249	1.164
Myosin tail	0.280657	Q92614	1429	0.474	Down	9.1511e-07	K	Unconventional myosin-XVIIIa OS=Homo sapiens OX=9606 GN=MYO18A PE=1 SV=3	MYO18A	1	0.000436442	127.84	ALQQLK(1)K	2	0.50423	1	1.45	1.472	1.466	0.671	0.71	0.7
Dynein heavy chain, P-loop containing D4 domain	0.143076	Q14204	4441	0.577	Down	0.000176915	K	Cytoplasmic dynein 1 heavy chain 1 OS=Homo sapiens OX=9606 GN=DYNC1H1 PE=1 SV=5	DYNC1H1	1	0.000216834	86.497	QDLADVVQVCEGK(1)K	3	0.12214	1	1.382	1.322	1.325	0.728	0.765	0.83
Dynein heavy chain, P-loop containing D4 domain	0.143076	Q14204	1496	0.648	Down	5.8581e-05	K	Cytoplasmic dynein 1 heavy chain 1 OS=Homo sapiens OX=9606 GN=DYNC1H1 PE=1 SV=5	DYNC1H1	1	0.000315582	108.7	GWDDLFNK(1)VK	2	0.24714	2	1.318	1.266	1.231	0.842	0.803	0.828
Dynein heavy chain, P-loop containing D4 domain	0.143076	Q8TD57	2921	0.476	Down	7.733e-05	K	Dynein heavy chain 3, axonemal OS=Homo sapiens OX=9606 GN=DNAH3 PE=2 SV=1	DNAH3	1	0.0106296	49.189	LAAQMQK(1)LNQK	2	-1.4123	1	1.444	1.498	1.439	0.637	0.719	0.728
Laminin IV	0.143076	P24043	3092	1.918	Up	1.50302e-05	K	Laminin subunit alpha-2 OS=Homo sapiens OX=9606 GN=LAMA2 PE=1 SV=4	LAMA2	1	0.0350388	67.385	GCIRSLK(1)LTK	2	3.4243	1	0.661	0.626	0.658	1.283	1.221	1.227
Laminin IV	0.143076	Q16787	2135	1.622	Up	3.461e-06	K	Laminin subunit alpha-3 OS=Homo sapiens OX=9606 GN=LAMA3 PE=1 SV=2	LAMA3	1	0.000133898	89.507	SAGK(1)TSLVEEAEK	2	-0.15811	2	0.721	0.727	0.746	1.166	1.178	1.214
Coatomer, WD associated region	0.143076	P53621	750	0.374	Down	1.6491e-06	K	Coatomer subunit alpha OS=Homo sapiens OX=9606 GN=COPA PE=1 SV=2	COPA	1	0.00254514	113.26	ILK(1)NCGQK	2	-0.065422	1	1.6	1.63	1.578	0.601	0.573	0.625
Coatomer, WD associated region	0.143076	P53621	46	0.662	Down	0.00016482	K	Coatomer subunit alpha OS=Homo sapiens OX=9606 GN=COPA PE=1 SV=2	COPA	1	5.01462e-23	152.34	MCTLIDK(1)FDEHDGPVR	3	-0.57657	3	1.277	1.205	1.291	0.797	0.853	0.847
Coatomer, WD associated region	0.143076	P53621	825	1.699	Up	0.00089537	K	Coatomer subunit alpha OS=Homo sapiens OX=9606 GN=COPA PE=1 SV=2	COPA	1	0.000275955	86.114	GFFEGTIASK(1)GK	3	-0.25695	1	0.74	0.742	0.642	1.245	1.118	1.246
Coatomer, WD associated region	0.143076	P35606	130	0.652	Down	6.4909e-05	K	Coatomer subunit beta' OS=Homo sapiens OX=9606 GN=COPB2 PE=1 SV=2	COPB2	1	0.018173	89.698	LWDWDK(1)K	2	0.44264	1	1.244	1.279	1.279	0.865	0.804	0.809
Heat shock protein 70kD, peptide-binding domain	0.0373646	P34932	44	0.476	Down	6.1646e-07	K	Heat shock 70 kDa protein 4 OS=Homo sapiens OX=9606 GN=HSPA4 PE=1 SV=4	HSPA4	1	1.44443e-06	110.51	CTPACISFGPK(1)NR	2	-0.85084	1	1.432	1.475	1.477	0.692	0.682	0.711
Heat shock protein 70kD, peptide-binding domain	0.0373646	Q92598	135	1.659	Up	0.00020381	K	Heat shock protein 105 kDa OS=Homo sapiens OX=9606 GN=HSPH1 PE=1 SV=1	HSPH1	1	1.99598e-06	72.585	K(1)PVTDCVISVPSFFTDAER	3	0.53078	1	0.698	0.742	0.722	1.273	1.184	1.129
Heat shock protein 70kD, peptide-binding domain	0.0373646	P38646	610	0.581	Down	5.8315e-05	K	Stress-70 protein, mitochondrial OS=Homo sapiens OX=9606 GN=HSPA9 PE=1 SV=2	HSPA9	1	7.21665e-07	118.51	DQLPADECNK(1)LK	2	0.36047	2	1.398	1.32	1.299	0.768	0.756	0.809
Heat shock protein 70kD, peptide-binding domain	0.0373646	P38646	135	0.635	Down	0.0049409	K	Stress-70 protein, mitochondrial OS=Homo sapiens OX=9606 GN=HSPA9 PE=1 SV=2	HSPA9	1	0.0220499	44.511	RYDDPEVQK(1)DIK	3	1.2251	1	1.188	1.194	1.466	0.811	0.874	0.76
Heat shock protein 70kD, peptide-binding domain	0.0373646	Q9Y4L1	991	1.814	Up	0.00105528	K	Hypoxia up-regulated protein 1 OS=Homo sapiens OX=9606 GN=HYOU1 PE=1 SV=1	HYOU1	1	0.0356549	68.657	EQSTGQK(1)R	2	-0.21595	1	0.705	0.586	0.734	1.194	1.25	1.23
Heat shock protein 70kD, peptide-binding domain	0.0373646	Q9Y4L1	537	1.679	Up	0.00189553	K	Hypoxia up-regulated protein 1 OS=Homo sapiens OX=9606 GN=HYOU1 PE=1 SV=1	HYOU1	1	2.35366e-05	105.65	KYPDYESK(1)GIK	3	1.7955	1	0.728	0.644	0.773	1.297	1.201	1.103
Heat shock protein 70kD, peptide-binding domain	0.0373646	O95757	788	0.545	Down	1.61163e-05	K	Heat shock 70 kDa protein 4L OS=Homo sapiens OX=9606 GN=HSPA4L PE=1 SV=3	HSPA4L	1	4.43922e-05	92.939	ELDNFCNPIIYK(1)PK	3	-0.029361	1	1.387	1.398	1.353	0.761	0.772	0.721
Heat shock protein 70kD, peptide-binding domain	0.0373646	P11021	553	1.584	Up	0.00051646	K	Endoplasmic reticulum chaperone BiP OS=Homo sapiens OX=9606 GN=HSPA5 PE=1 SV=2	HSPA5	1	0.0198462	68.915	FAEEDK(1)K	3	0.25072	1	0.739	0.758	0.737	1.273	1.094	1.171
Heat shock protein 70kD, peptide-binding domain	0.0373646	P11021	352	1.593	Up	7.6558e-05	K	Endoplasmic reticulum chaperone BiP OS=Homo sapiens OX=9606 GN=HSPA5 PE=1 SV=2	HSPA5	1	0.000769989	104.22	VLEDSDLK(1)K	3	2.7364	2	0.731	0.73	0.76	1.123	1.214	1.2
Laminin, N-terminal	0.143076	P24043	3092	1.918	Up	1.50302e-05	K	Laminin subunit alpha-2 OS=Homo sapiens OX=9606 GN=LAMA2 PE=1 SV=4	LAMA2	1	0.0350388	67.385	GCIRSLK(1)LTK	2	3.4243	1	0.661	0.626	0.658	1.283	1.221	1.227
Laminin, N-terminal	0.143076	Q16787	2135	1.622	Up	3.461e-06	K	Laminin subunit alpha-3 OS=Homo sapiens OX=9606 GN=LAMA3 PE=1 SV=2	LAMA3	1	0.000133898	89.507	SAGK(1)TSLVEEAEK	2	-0.15811	2	0.721	0.727	0.746	1.166	1.178	1.214
Kinesin motor domain	0.321154	P33176	67	0.533	Down	0.00088467	K	Kinesin-1 heavy chain OS=Homo sapiens OX=9606 GN=KIF5B PE=1 SV=1	KIF5B	1	5.88998e-14	122.01	VFQSSTSQEQVYNDCAK(1)K	3	-0.38476	1	1.238	1.369	1.564	0.765	0.715	0.742
Kinesin motor domain	0.321154	Q7Z4S6	1148	0.576	Down	3.6518e-05	K	Kinesin-like protein KIF21A OS=Homo sapiens OX=9606 GN=KIF21A PE=1 SV=2	KIF21A	1	0.0433178	65.224	LCGEVK(1)PK	2	0.17578	1	1.351	1.353	1.33	0.804	0.736	0.784
6-phosphogluconate dehydrogenase, domain 2	0.154984	Q16836	301	1.579	Up	0.00090275	K	Hydroxyacyl-coenzyme A dehydrogenase, mitochondrial OS=Homo sapiens OX=9606 GN=HADH PE=1 SV=3	HADH	1	0.00585392	66.27	LVAENK(1)FGK	3	0.9182	1	0.745	0.808	0.684	1.199	1.132	1.202
6-phosphogluconate dehydrogenase, domain 2	0.154984	P40939	60	0.394	Down	2.1245e-05	K	Trifunctional enzyme subunit alpha, mitochondrial OS=Homo sapiens OX=9606 GN=HADHA PE=1 SV=2	HADHA	1	0.000326831	92.38	INSPNSK(1)VNTLSK	2	1.332	1	1.576	1.647	1.499	0.632	0.583	0.645
6-phosphogluconate dehydrogenase, domain 2	0.154984	P40939	353	0.198	Down	4.0698e-07	K	Trifunctional enzyme subunit alpha, mitochondrial OS=Homo sapiens OX=9606 GN=HADHA PE=1 SV=2	HADHA	1	0.00293526	99.442	NK(1)FGAPQK	3	-0.27395	2	2.008	1.903	1.879	0.398	0.379	0.367
6-phosphogluconate dehydrogenase, domain 2	0.154984	P40939	644	0.486	Down	1.51598e-05	K	Trifunctional enzyme subunit alpha, mitochondrial OS=Homo sapiens OX=9606 GN=HADHA PE=1 SV=2	HADHA	1	4.34993e-05	101.89	GFYIYQEGVK(1)R	2	-1.1374	3	1.474	1.433	1.437	0.671	0.714	0.728
6-phosphogluconate dehydrogenase, domain 2	0.154984	P40939	411	0.18	Down	1.2788e-06	K	Trifunctional enzyme subunit alpha, mitochondrial OS=Homo sapiens OX=9606 GN=HADHA PE=1 SV=2	HADHA	1	0.0197409	87.476	GLNDK(1)VK	2	-0.16327	1	2.009	2.02	1.874	0.359	0.375	0.331
6-phosphogluconate dehydrogenase, domain 2	0.154984	P40939	386	0.624	Down	8.2494e-05	K	Trifunctional enzyme subunit alpha, mitochondrial OS=Homo sapiens OX=9606 GN=HADHA PE=1 SV=2	HADHA	1	0.0280241	80.438	GLK(1)TILK	2	-0.86368	1	1.339	1.26	1.288	0.844	0.803	0.78
6-phosphogluconate dehydrogenase, domain 2	0.154984	P40939	569	0.58	Down	0.000183724	K	Trifunctional enzyme subunit alpha, mitochondrial OS=Homo sapiens OX=9606 GN=HADHA PE=1 SV=2	HADHA	1	0.000824408	82.417	ILQEGVDPK(1)K	2	0.419	2	1.423	1.253	1.347	0.751	0.799	0.782
6-phosphogluconate dehydrogenase, domain 2	0.154984	P40939	735	0.514	Down	2.203e-05	K	Trifunctional enzyme subunit alpha, mitochondrial OS=Homo sapiens OX=9606 GN=HADHA PE=1 SV=2	HADHA	1	0.0095576	88.495	K(1)YEAAYGK	2	0.6585	2	1.358	1.433	1.45	0.712	0.759	0.709
6-phosphogluconate dehydrogenase, domain 2	0.154984	P52209	119	0.484	Down	1.80152e-05	K	6-phosphogluconate dehydrogenase, decarboxylating OS=Homo sapiens OX=9606 GN=PGD PE=1 SV=3	PGD	1	3.6472e-07	101.17	AK(1)GILFVGSGVSGGEEGAR	2	1.2077	1	1.533	1.433	1.39	0.704	0.709	0.697
FY-rich, C-terminal	0.321154	Q8NEZ4	827	0.589	Down	3.938e-05	K	Histone-lysine N-methyltransferase 2C OS=Homo sapiens OX=9606 GN=KMT2C PE=1 SV=3	KMT2C	1	0.00707431	75.819	IGMGK(1)PAITK	3	0.79019	2	1.366	1.303	1.325	0.798	0.806	0.749
FY-rich, C-terminal	0.321154	Q8NEZ4	758	0.436	Down	0.00055665	K	Histone-lysine N-methyltransferase 2C OS=Homo sapiens OX=9606 GN=KMT2C PE=1 SV=3	KMT2C	1	1.59482e-15	166.6	DVSYQGGK(1)SIK	2	-0.421	2	1.508	1.513	1.523	0.677	0.667	0.635
FY-rich, C-terminal	0.321154	Q9UMN6	926	0.278	Down	0.0095622	K	Histone-lysine N-methyltransferase 2B OS=Homo sapiens OX=9606 GN=KMT2B PE=1 SV=1	KMT2B	1	1.13152e-13	91.079	GK(1)VEAAGPGGESEPTGSGGTLAHTPR	3	-0.28959	1	1.528	1.636	2.129	0.557	0.644	0.271
Porin domain	0.0540374	Q9Y277	61	0.61	Down	6.2345e-05	K	Voltage-dependent anion-selective channel protein 3 OS=Homo sapiens OX=9606 GN=VDAC3 PE=1 SV=1	VDAC3	1	2.31395e-05	127.17	ASGNLETK(1)YK	3	-1.1902	4	1.36	1.318	1.248	0.78	0.817	0.798
Porin domain	0.0540374	P45880	72	0.622	Down	2.3124e-06	K	Voltage-dependent anion-selective channel protein 2 OS=Homo sapiens OX=9606 GN=VDAC2 PE=1 SV=2	VDAC2	1	0.000246964	111.63	VTGTLETK(1)YK	2	0.39095	2	1.319	1.297	1.275	0.822	0.794	0.804
Porin domain	0.0540374	P45880	45	0.523	Down	5.6922e-05	K	Voltage-dependent anion-selective channel protein 2 OS=Homo sapiens OX=9606 GN=VDAC2 PE=1 SV=2	VDAC2	1	1.52592e-30	152.64	TK(1)SCSGVEFSTSGSSNTDTGK	3	-0.27456	1	1.446	1.328	1.439	0.757	0.745	0.703
Porin domain	0.0540374	P21796	61	1.877	Up	2.673e-06	K	Voltage-dependent anion-selective channel protein 1 OS=Homo sapiens OX=9606 GN=VDAC1 PE=1 SV=2	VDAC1	1	0.00011548	117.25	VTGSLETK(1)YR	3	1.0352	3	0.663	0.636	0.677	1.244	1.244	1.221
Porin domain	0.0540374	P21796	20	1.506	Up	6.0692e-05	K	Voltage-dependent anion-selective channel protein 1 OS=Homo sapiens OX=9606 GN=VDAC1 PE=1 SV=2	VDAC1	1	5.63016e-11	131.66	DVFTK(1)GYGFGLIK	2	0.76596	2	0.765	0.794	0.754	1.198	1.157	1.128
Tautomerase/MIF superfamily	0.143076	P30046	21	0.347	Down	0.0040648	K	D-dopachrome decarboxylase OS=Homo sapiens OX=9606 GN=DDT PE=1 SV=3	DDT	1	0.0134101	82.452	VPAGLEK(1)R	2	1.0636	1	1.669	1.629	1.648	0.641	0.566	0.507
Tautomerase/MIF superfamily	0.143076	P14174	78	0.579	Down	1.1579e-06	K	Macrophage migration inhibitory factor OS=Homo sapiens OX=9606 GN=MIF PE=1 SV=4	MIF	1	3.83319e-22	158.91	SYSK(1)LLCGLLAER	3	0.1406	8	1.323	1.366	1.333	0.787	0.762	0.78
Dynein heavy chain, domain-2	0.143076	Q14204	4441	0.577	Down	0.000176915	K	Cytoplasmic dynein 1 heavy chain 1 OS=Homo sapiens OX=9606 GN=DYNC1H1 PE=1 SV=5	DYNC1H1	1	0.000216834	86.497	QDLADVVQVCEGK(1)K	3	0.12214	1	1.382	1.322	1.325	0.728	0.765	0.83
Dynein heavy chain, domain-2	0.143076	Q14204	1496	0.648	Down	5.8581e-05	K	Cytoplasmic dynein 1 heavy chain 1 OS=Homo sapiens OX=9606 GN=DYNC1H1 PE=1 SV=5	DYNC1H1	1	0.000315582	108.7	GWDDLFNK(1)VK	2	0.24714	2	1.318	1.266	1.231	0.842	0.803	0.828
Dynein heavy chain, domain-2	0.143076	Q8TD57	2921	0.476	Down	7.733e-05	K	Dynein heavy chain 3, axonemal OS=Homo sapiens OX=9606 GN=DNAH3 PE=2 SV=1	DNAH3	1	0.0106296	49.189	LAAQMQK(1)LNQK	2	-1.4123	1	1.444	1.498	1.439	0.637	0.719	0.728
Transketolase, C-terminal domain	0.143076	P29401	283	1.66	Up	0.0096592	K	Transketolase OS=Homo sapiens OX=9606 GN=TKT PE=1 SV=3	TKT	1	1.52026e-05	65.887	K(1)ILATPPQEDAPSVDIANIR	3	0.18279	1	0.831	0.619	0.709	1.16	1.07	1.353
Transketolase, C-terminal domain	0.143076	P29401	465	0.608	Down	0.000104734	K	Transketolase OS=Homo sapiens OX=9606 GN=TKT PE=1 SV=3	TKT	1	8.54772e-17	140.77	AVELAANTK(1)GICFIR	2	-0.015525	2	1.381	1.245	1.309	0.783	0.818	0.791
Transketolase, C-terminal domain	0.143076	P11177	354	0.474	Down	3.69e-06	K	Pyruvate dehydrogenase E1 component subunit beta, mitochondrial OS=Homo sapiens OX=9606 GN=PDHB PE=1 SV=3	PDHB	1	0.00265664	97.431	DIIFAIK(1)K	2	-0.98846	2	1.48	1.43	1.478	0.7	0.665	0.717
Transketolase, C-terminal domain	0.143076	P11177	227	0.627	Down	0.0186232	K	Pyruvate dehydrogenase E1 component subunit beta, mitochondrial OS=Homo sapiens OX=9606 GN=PDHB PE=1 SV=3	PDHB	1	0.00729726	59.067	DFLIPIGK(1)AK	2	1.655	2	1.281	1.297	1.297	0.875	0.709	0.845
B-box-type zinc finger	0.280657	Q9UPN9	953	0.509	Down	4.467e-06	K	E3 ubiquitin-protein ligase TRIM33 OS=Homo sapiens OX=9606 GN=TRIM33 PE=1 SV=3	TRIM33	1	1.39431e-28	176.98	GK(1)TAQGLSPVDQR	2	0.31912	7	1.435	1.457	1.372	0.745	0.709	0.715
B-box-type zinc finger	0.280657	Q6PJ69	354	0.575	Down	0.0084028	K	Tripartite motif-containing protein 65 OS=Homo sapiens OX=9606 GN=TRIM65 PE=1 SV=3	TRIM65	1	0.000105657	126.31	QDQQVK(1)HCR	3	-0.47486	1	1.184	1.591	1.257	0.75	0.876	0.692
B-box-type zinc finger	0.280657	Q9BZR9	195	0.528	Down	4.1266e-05	K	E3 ubiquitin-protein ligase TRIM8 OS=Homo sapiens OX=9606 GN=TRIM8 PE=1 SV=2	TRIM8	1	0.0297541	44.377	MLMK(1)QQDR	2	3.8694	1	1.427	1.336	1.43	0.725	0.715	0.774
Laminin EGF domain	0.143076	P24043	3092	1.918	Up	1.50302e-05	K	Laminin subunit alpha-2 OS=Homo sapiens OX=9606 GN=LAMA2 PE=1 SV=4	LAMA2	1	0.0350388	67.385	GCIRSLK(1)LTK	2	3.4243	1	0.661	0.626	0.658	1.283	1.221	1.227
Laminin EGF domain	0.143076	Q16787	2135	1.622	Up	3.461e-06	K	Laminin subunit alpha-3 OS=Homo sapiens OX=9606 GN=LAMA3 PE=1 SV=2	LAMA3	1	0.000133898	89.507	SAGK(1)TSLVEEAEK	2	-0.15811	2	0.721	0.727	0.746	1.166	1.178	1.214
High mobility group box domain	0.0406403	P23497	306	0.61	Down	0.000123111	K	Nuclear autoantigen Sp-100 OS=Homo sapiens OX=9606 GN=SP100 PE=1 SV=3	SP100	0.999976	0.000156458	85.176	EKPFSNSK(1)VECQAQAR	3	-0.25067	1	1.369	1.23	1.33	0.801	0.783	0.812
High mobility group box domain	0.0406403	P48436	68	0.344	Down	1.5787e-05	K	Transcription factor SOX-9 OS=Homo sapiens OX=9606 GN=SOX9 PE=1 SV=1	SOX9	1	5.87822e-10	139.46	ESEEDK(1)FPVCIR	3	0.51072	2	1.718	1.709	1.526	0.562	0.564	0.579
High mobility group box domain	0.0406403	O15347	161	1.908	Up	1.7514e-05	K	High mobility group protein B3 OS=Homo sapiens OX=9606 GN=HMGB3 PE=1 SV=4	HMGB3	1	0.0120205	83.862	DVADYK(1)SK	2	-0.43322	1	0.626	0.65	0.676	1.259	1.256	1.209
High mobility group box domain	0.0406403	Q8NEZ4	827	0.589	Down	3.938e-05	K	Histone-lysine N-methyltransferase 2C OS=Homo sapiens OX=9606 GN=KMT2C PE=1 SV=3	KMT2C	1	0.00707431	75.819	IGMGK(1)PAITK	3	0.79019	2	1.366	1.303	1.325	0.798	0.806	0.749
High mobility group box domain	0.0406403	Q8NEZ4	758	0.436	Down	0.00055665	K	Histone-lysine N-methyltransferase 2C OS=Homo sapiens OX=9606 GN=KMT2C PE=1 SV=3	KMT2C	1	1.59482e-15	166.6	DVSYQGGK(1)SIK	2	-0.421	2	1.508	1.513	1.523	0.677	0.667	0.635
High mobility group box domain	0.0406403	P17480	384	2.344	Up	9.0789e-07	K	Nucleolar transcription factor 1 OS=Homo sapiens OX=9606 GN=UBTF PE=1 SV=1	UBTF	1	0.0263718	91.906	MLNINK(1)K	2	-1.1699	1	0.56	0.552	0.558	1.343	1.257	1.315
High mobility group box domain	0.0406403	P26583	3	2.956	Up	1.481e-06	K	High mobility group protein B2 OS=Homo sapiens OX=9606 GN=HMGB2 PE=1 SV=2	HMGB2	0.999989	0.00434355	72.928	GK(1)GDPNKPR	3	-2.3564	2	0.457	0.487	0.444	1.378	1.343	1.382
High mobility group box domain	0.0406403	P09429	50	0.498	Down	0.000119089	K	High mobility group protein B1 OS=Homo sapiens OX=9606 GN=HMGB1 PE=1 SV=3	HMGB1	1	0.0185525	64.567	WK(1)TMSAK	3	-0.52405	1	1.515	1.361	1.429	0.766	0.686	0.694
High mobility group box domain	0.0406403	P09429	90	1.761	Up	0.000121985	K	High mobility group protein B1 OS=Homo sapiens OX=9606 GN=HMGB1 PE=1 SV=3	HMGB1	1	0.014499	80.688	FK(1)DPNAPK	2	-0.291	2	0.677	0.691	0.704	1.289	1.223	1.136
High mobility group box domain	0.0406403	Q08945	364	1.871	Up	2.0305e-05	K	FACT complex subunit SSRP1 OS=Homo sapiens OX=9606 GN=SSRP1 PE=1 SV=1	SSRP1	1	0.00016397	84.479	GFIYVHK(1)PPVHIR	4	-0.78074	1	0.635	0.674	0.67	1.212	1.208	1.282
AIR synthase-related protein, C-terminal domain	0.0540374	P49903	341	0.44	Down	3.5775e-06	K	Selenide, water dikinase 1 OS=Homo sapiens OX=9606 GN=SEPHS1 PE=1 SV=2	SEPHS1	1	0.0142304	72.2	FCAEIK(1)SPK	2	0.66242	2	1.537	1.468	1.52	0.635	0.688	0.668
AIR synthase-related protein, C-terminal domain	0.0540374	P22102	162	0.427	Down	2.4813e-06	K	Trifunctional purine biosynthetic protein adenosine-3 OS=Homo sapiens OX=9606 GN=GART PE=1 SV=1	GART	1	0.00700052	87.476	GVIVAK(1)SK	2	-0.25976	2	1.559	1.531	1.49	0.669	0.664	0.624
AIR synthase-related protein, C-terminal domain	0.0540374	P22102	164	0.214	Down	2.5844e-07	K	Trifunctional purine biosynthetic protein adenosine-3 OS=Homo sapiens OX=9606 GN=GART PE=1 SV=1	GART	1	0.00633056	105.52	SK(1)EEACK	2	-0.90208	1	1.917	1.882	1.877	0.398	0.392	0.426
AIR synthase-related protein, C-terminal domain	0.0540374	Q99611	391	0.546	Down	0.00020436	K	Selenide, water dikinase 2 OS=Homo sapiens OX=9606 GN=SEPHS2 PE=1 SV=3	SEPHS2	1	0.00629535	65.404	FCSEIK(1)SSK	3	0.27675	1	1.322	1.396	1.409	0.713	0.724	0.816
Thiolase-like	0.0137245	P49327	1995	0.533	Down	0.0028042	K	Fatty acid synthase OS=Homo sapiens OX=9606 GN=FASN PE=1 SV=3	FASN	1	0.00337403	78.287	PK(1)YSGTLNLDR	2	0.24659	1	1.54	1.495	1.149	0.716	0.763	0.749
Thiolase-like	0.0137245	P49327	1993	0.548	Down	0.0055396	K	Fatty acid synthase OS=Homo sapiens OX=9606 GN=FASN PE=1 SV=3	FASN	1	2.1213e-06	79.489	DGLLENQTPEFFQDVCK(1)PK	4	-0.92075	2	1.365	1.363	1.393	0.691	0.761	0.805
Thiolase-like	0.0137245	P49327	2449	0.639	Down	0.000163237	K	Fatty acid synthase OS=Homo sapiens OX=9606 GN=FASN PE=1 SV=3	FASN	1	4.31904e-16	118.54	AK(1)TGGAYGEDLGADYNLSQVCDGK	3	-0.48673	2	1.251	1.262	1.326	0.855	0.778	0.821
Thiolase-like	0.0137245	P55084	201	0.533	Down	8.3563e-05	K	Trifunctional enzyme subunit beta, mitochondrial OS=Homo sapiens OX=9606 GN=HADHB PE=1 SV=3	HADHB	1	0.00334774	106.2	LSLISK(1)FR	2	0.085179	1	1.327	1.423	1.427	0.77	0.759	0.697
Thiolase-like	0.0137245	P55084	188	0.248	Down	5.8526e-08	K	Trifunctional enzyme subunit beta, mitochondrial OS=Homo sapiens OX=9606 GN=HADHB PE=1 SV=3	HADHB	1	0.000377405	113.93	LMLDLNK(1)AK	3	0.19183	2	1.873	1.814	1.785	0.46	0.448	0.449
Thiolase-like	0.0137245	P55084	293	0.446	Down	0.00158112	K	Trifunctional enzyme subunit beta, mitochondrial OS=Homo sapiens OX=9606 GN=HADHB PE=1 SV=3	HADHB	1	0.0081807	79.116	LK(1)PAFIK	3	-0.1348	1	1.416	1.582	1.5	0.668	0.666	0.672
Thiolase-like	0.0137245	Q01581	46	0.589	Down	0.00028449	K	Hydroxymethylglutaryl-CoA synthase, cytoplasmic OS=Homo sapiens OX=9606 GN=HMGCS1 PE=1 SV=2	HMGCS1	1	0.000108216	82.349	YDGVDAGK(1)YTIGLGQAK	3	0.48089	1	1.369	1.3	1.32	0.727	0.781	0.841
Thiolase-like	0.0137245	Q01581	239	0.441	Down	1.9395e-06	K	Hydroxymethylglutaryl-CoA synthase, cytoplasmic OS=Homo sapiens OX=9606 GN=HMGCS1 PE=1 SV=2	HMGCS1	1	0.00927854	73.665	K(1)IHAQWQK	3	1.6118	1	1.512	1.486	1.52	0.636	0.684	0.674
Thiolase-like	0.0137245	Q01581	409	0.372	Down	0.00050154	K	Hydroxymethylglutaryl-CoA synthase, cytoplasmic OS=Homo sapiens OX=9606 GN=HMGCS1 PE=1 SV=2	HMGCS1	1	1.88095e-06	130.1	ITASLCDLK(1)SR	3	-0.19613	2	1.635	1.652	1.534	0.555	0.713	0.525
Thiolase-like	0.0137245	P54868	447	0.607	Down	5.5129e-07	K	Hydroxymethylglutaryl-CoA synthase, mitochondrial OS=Homo sapiens OX=9606 GN=HMGCS2 PE=1 SV=1	HMGCS2	1	0.000987534	89.356	LVSSTSDLPK(1)R	2	-1.376	1	1.336	1.296	1.305	0.802	0.789	0.797
Thiolase-like	0.0137245	P54868	354	0.578	Down	0.00040217	K	Hydroxymethylglutaryl-CoA synthase, mitochondrial OS=Homo sapiens OX=9606 GN=HMGCS2 PE=1 SV=1	HMGCS2	1	0.0029114	109.66	DLDK(1)ALLK	2	0.83311	1	1.423	1.339	1.266	0.801	0.72	0.809
Thiolase-like	0.0137245	P54868	83	0.6	Down	3.4778e-06	K	Hydroxymethylglutaryl-CoA synthase, mitochondrial OS=Homo sapiens OX=9606 GN=HMGCS2 PE=1 SV=1	HMGCS2	1	5.39364e-09	116.6	YNNVEAGK(1)YTVGLGQTR	2	0.99562	2	1.335	1.313	1.31	0.804	0.804	0.767
Thiolase-like	0.0137245	P54868	310	0.49	Down	0.000137702	K	Hydroxymethylglutaryl-CoA synthase, mitochondrial OS=Homo sapiens OX=9606 GN=HMGCS2 PE=1 SV=1	HMGCS2	1	0.0108676	85.744	MVQK(1)SLAR	2	-1.7814	1	1.406	1.493	1.427	0.645	0.72	0.754
Thiolase-like	0.0137245	P24752	174	0.297	Down	3.2579e-06	K	Acetyl-CoA acetyltransferase, mitochondrial OS=Homo sapiens OX=9606 GN=ACAT1 PE=1 SV=1	ACAT1	1	0.000149298	75.018	GSTPYGGVK(1)LEDLIVK	3	0.042257	1	1.807	1.635	1.755	0.54	0.495	0.509
Thiolase-like	0.0137245	P42765	181	0.475	Down	5.6749e-05	K	3-ketoacyl-CoA thiolase, mitochondrial OS=Homo sapiens OX=9606 GN=ACAA2 PE=1 SV=2	ACAA2	1	8.6644e-07	114.31	EECDK(1)YALQSQQR	2	-0.088702	2	1.484	1.524	1.379	0.707	0.721	0.658
Peptidase C1A, papain C-terminal	0.321154	P53634	162	3.108	Up	0.00042277	K	Dipeptidyl peptidase 1 OS=Homo sapiens OX=9606 GN=CTSC PE=1 SV=2	CTSC	1	0.0014128	98.156	NSQEK(1)YSNR	2	-0.30772	1	0.369	0.439	0.525	1.453	1.385	1.305
Peptidase C1A, papain C-terminal	0.321154	Q9UBR2	166	0.449	Down	0.00052197	K	Cathepsin Z OS=Homo sapiens OX=9606 GN=CTSZ PE=1 SV=1	CTSZ	1	0.000205059	60.764	DQECDK(1)FNQCGTCNEFK	3	-1.2451	1	1.478	1.62	1.39	0.638	0.761	0.617
Zinc finger, TAZ-type	0.143076	Q09472	1769	4.035	Up	2.2499e-07	K	Histone acetyltransferase p300 OS=Homo sapiens OX=9606 GN=EP300 PE=1 SV=2	EP300	1	1.89332e-49	208.56	VVQHTK(1)GCK(1)R	2	0.47995	5	0.357	0.351	0.363	1.501	1.405	1.415
Zinc finger, TAZ-type	0.143076	Q09472	1772	11.928	Up	3.2215e-07	K	Histone acetyltransferase p300 OS=Homo sapiens OX=9606 GN=EP300 PE=1 SV=2	EP300	1	1.89332e-49	208.56	VVQHTK(1)GCK(1)R	2	0.47995	3	0.123	0.136	0.141	1.65	1.565	1.556
Zinc finger, TAZ-type	0.143076	Q09472	1762	7.585	Up	0.00119748	K	Histone acetyltransferase p300 OS=Homo sapiens OX=9606 GN=EP300 PE=1 SV=2	EP300	1	2.32223e-16	145.52	NANCSLPSCQK(1)MK(1)R	2	-1.3586	2	0.201	0.229	0.18	1.533	1.572	1.522
Zinc finger, TAZ-type	0.143076	Q09472	1774	3.958	Up	0.0092049	K	Histone acetyltransferase p300 OS=Homo sapiens OX=9606 GN=EP300 PE=1 SV=2	EP300	1	0.000167046	115.33	K(1)TNGGCPICK	3	-1.4801	4	0.287	0.344	0.456	1.437	1.433	1.432
Zinc finger, TAZ-type	0.143076	Q09472	1704	1.891	Up	5.0177e-07	K	Histone acetyltransferase p300 OS=Homo sapiens OX=9606 GN=EP300 PE=1 SV=2	EP300	1	2.47609e-10	80.688	NHDHK(1)MEK(1)LGLGLDDESNNQQAAATQSPGDSR	4	4.3749	6	0.642	0.664	0.659	1.234	1.257	1.224
Zinc finger, TAZ-type	0.143076	Q09472	1760	1.885	Up	3.5127e-06	K	Histone acetyltransferase p300 OS=Homo sapiens OX=9606 GN=EP300 PE=1 SV=2	EP300	1	2.32223e-16	145.52	NANCSLPSCQK(1)MK(1)R	2	-1.3586	5	0.642	0.648	0.679	1.223	1.266	1.222
Zinc finger, TAZ-type	0.143076	Q09472	1590	0.62	Down	0.00020271	K	Histone acetyltransferase p300 OS=Homo sapiens OX=9606 GN=EP300 PE=1 SV=2	EP300	1	0.00029002	91.867	LYATMEK(1)HK	3	-0.76884	4	1.377	1.286	1.238	0.838	0.789	0.79
Zinc finger, TAZ-type	0.143076	Q92793	1811	7.596	Up	0.00094031	K	CREB-binding protein OS=Homo sapiens OX=9606 GN=CREBBP PE=1 SV=3	CREBBP	1	0.00377762	83.182	K(1)TNGGCPVCK	2	0.18561	1	0.185	0.196	0.228	1.546	1.535	1.545
Ubiquitin-conjugating enzyme E2	0.131763	Q15819	66	0.661	Down	0.00035676	K	Ubiquitin-conjugating enzyme E2 variant 2 OS=Homo sapiens OX=9606 GN=UBE2V2 PE=1 SV=4	UBE2V2	1	0.00101223	77.062	IYSLK(1)VECGPK	3	-1.0077	1	1.326	1.277	1.174	0.84	0.822	0.836
Ubiquitin-conjugating enzyme E2	0.131763	P68036	96	0.572	Down	1.97724e-05	K	Ubiquitin-conjugating enzyme E2 L3 OS=Homo sapiens OX=9606 GN=UBE2L3 PE=1 SV=1	UBE2L3	1	1.80703e-05	89.468	GQVCLPVISAENWK(1)PATK	3	-0.31078	2	1.326	1.333	1.383	0.758	0.754	0.802
Ubiquitin-conjugating enzyme E2	0.131763	P68036	20	0.375	Down	0.00044276	K	Ubiquitin-conjugating enzyme E2 L3 OS=Homo sapiens OX=9606 GN=UBE2L3 PE=1 SV=1	UBE2L3	1	0.0424799	74.415	CGMK(1)NFR	2	-0.87016	1	1.738	1.37	1.709	0.653	0.547	0.604
Ubiquitin-conjugating enzyme E2	0.131763	Q13404	74	0.415	Down	2.4772e-06	K	Ubiquitin-conjugating enzyme E2 variant 1 OS=Homo sapiens OX=9606 GN=UBE2V1 PE=1 SV=2	UBE2V1	1	9.06432e-22	150.39	IECGPK(1)YPEAPPFVR	2	0.05563	2	1.479	1.531	1.616	0.639	0.633	0.647
Ubiquitin-conjugating enzyme E2	0.131763	Q13404	68	0.374	Down	0.00131879	K	Ubiquitin-conjugating enzyme E2 variant 1 OS=Homo sapiens OX=9606 GN=UBE2V1 PE=1 SV=2	UBE2V1	1	1.94405e-08	143.42	IYSLK(1)IECGPK	2	-0.073126	2	1.601	1.602	1.612	0.636	0.601	0.562
Ubiquitin-conjugating enzyme E2	0.131763	Q9H832	238	0.634	Down	0.0031226	K	Ubiquitin-conjugating enzyme E2 Z OS=Homo sapiens OX=9606 GN=UBE2Z PE=1 SV=2	UBE2Z	1	1.56084e-13	138.02	HPGDSK(1)NYNECIR	3	-1.6025	1	1.152	1.295	1.399	0.766	0.884	0.79
Ubiquitin-conjugating enzyme E2	0.131763	P63279	49	0.356	Down	3.7389e-05	K	SUMO-conjugating enzyme UBC9 OS=Homo sapiens OX=9606 GN=UBE2I PE=1 SV=1	UBE2I	1	0.00141737	86.699	K(1)GTPWEGGLFK	3	0.37048	2	1.601	1.604	1.683	0.538	0.568	0.634
Ubiquitin-conjugating enzyme E2	0.131763	P61081	92	0.443	Down	0.00043764	K	NEDD8-conjugating enzyme Ubc12 OS=Homo sapiens OX=9606 GN=UBE2M PE=1 SV=1	UBE2M	1	0.0125703	45.28	VGQGYPHDPPK(1)VK	3	-1.5166	1	1.398	1.559	1.553	0.704	0.716	0.58
SAND domain	0.143076	P23497	306	0.61	Down	0.000123111	K	Nuclear autoantigen Sp-100 OS=Homo sapiens OX=9606 GN=SP100 PE=1 SV=3	SP100	0.999976	0.000156458	85.176	EKPFSNSK(1)VECQAQAR	3	-0.25067	1	1.369	1.23	1.33	0.801	0.783	0.812
SAND domain	0.143076	Q9UKD1	179	0.64	Down	7.9215e-05	K	Glucocorticoid modulatory element-binding protein 2 OS=Homo sapiens OX=9606 GN=GMEB2 PE=1 SV=1	GMEB2	1	0.00701481	81.278	STK(1)IDLSGAR	2	-0.074003	1	1.243	1.286	1.304	0.785	0.818	0.85
Clathrin, heavy chain, linker, core motif	0.143076	Q00610	907	0.529	Down	7.9584e-05	K	Clathrin heavy chain 1 OS=Homo sapiens OX=9606 GN=CLTC PE=1 SV=5	CLTC	1	0.00140987	111.61	VVGK(1)YCEK	2	-0.27006	3	1.457	1.43	1.308	0.764	0.714	0.74
Clathrin, heavy chain, linker, core motif	0.143076	P53675	1609	0.551	Down	5.7349e-05	K	Clathrin heavy chain 2 OS=Homo sapiens OX=9606 GN=CLTCL1 PE=1 SV=2	CLTCL1	1	0.0296677	71.451	EYLSK(1)VDK	2	0.16188	1	1.33	1.324	1.46	0.765	0.744	0.757
EGF-like domain, extracellular	0.321154	P18564	548	1.991	Up	0.0032991	K	Integrin beta-6 OS=Homo sapiens OX=9606 GN=ITGB6 PE=1 SV=2	ITGB6	1	9.92231e-07	77.037	HK(1)GLLCGGNGDCDCGECVCR	3	-0.47256	1	0.5	0.688	0.699	1.2	1.299	1.258
EGF-like domain, extracellular	0.321154	P16144	834	0.349	Down	1.481e-06	K	Integrin beta-4 OS=Homo sapiens OX=9606 GN=ITGB4 PE=1 SV=5	ITGB4	1	1.56452e-06	115.12	LCTENLLK(1)PDTR	3	-0.48166	2	1.603	1.662	1.661	0.6	0.55	0.57
FY-rich, N-terminal	0.321154	Q8NEZ4	827	0.589	Down	3.938e-05	K	Histone-lysine N-methyltransferase 2C OS=Homo sapiens OX=9606 GN=KMT2C PE=1 SV=3	KMT2C	1	0.00707431	75.819	IGMGK(1)PAITK	3	0.79019	2	1.366	1.303	1.325	0.798	0.806	0.749
FY-rich, N-terminal	0.321154	Q8NEZ4	758	0.436	Down	0.00055665	K	Histone-lysine N-methyltransferase 2C OS=Homo sapiens OX=9606 GN=KMT2C PE=1 SV=3	KMT2C	1	1.59482e-15	166.6	DVSYQGGK(1)SIK	2	-0.421	2	1.508	1.513	1.523	0.677	0.667	0.635
FY-rich, N-terminal	0.321154	Q9UMN6	926	0.278	Down	0.0095622	K	Histone-lysine N-methyltransferase 2B OS=Homo sapiens OX=9606 GN=KMT2B PE=1 SV=1	KMT2B	1	1.13152e-13	91.079	GK(1)VEAAGPGGESEPTGSGGTLAHTPR	3	-0.28959	1	1.528	1.636	2.129	0.557	0.644	0.271
Nuclear receptor coactivator, interlocking	0.0540374	Q09472	1769	4.035	Up	2.2499e-07	K	Histone acetyltransferase p300 OS=Homo sapiens OX=9606 GN=EP300 PE=1 SV=2	EP300	1	1.89332e-49	208.56	VVQHTK(1)GCK(1)R	2	0.47995	5	0.357	0.351	0.363	1.501	1.405	1.415
Nuclear receptor coactivator, interlocking	0.0540374	Q09472	1772	11.928	Up	3.2215e-07	K	Histone acetyltransferase p300 OS=Homo sapiens OX=9606 GN=EP300 PE=1 SV=2	EP300	1	1.89332e-49	208.56	VVQHTK(1)GCK(1)R	2	0.47995	3	0.123	0.136	0.141	1.65	1.565	1.556
Nuclear receptor coactivator, interlocking	0.0540374	Q09472	1762	7.585	Up	0.00119748	K	Histone acetyltransferase p300 OS=Homo sapiens OX=9606 GN=EP300 PE=1 SV=2	EP300	1	2.32223e-16	145.52	NANCSLPSCQK(1)MK(1)R	2	-1.3586	2	0.201	0.229	0.18	1.533	1.572	1.522
Nuclear receptor coactivator, interlocking	0.0540374	Q09472	1774	3.958	Up	0.0092049	K	Histone acetyltransferase p300 OS=Homo sapiens OX=9606 GN=EP300 PE=1 SV=2	EP300	1	0.000167046	115.33	K(1)TNGGCPICK	3	-1.4801	4	0.287	0.344	0.456	1.437	1.433	1.432
Nuclear receptor coactivator, interlocking	0.0540374	Q09472	1704	1.891	Up	5.0177e-07	K	Histone acetyltransferase p300 OS=Homo sapiens OX=9606 GN=EP300 PE=1 SV=2	EP300	1	2.47609e-10	80.688	NHDHK(1)MEK(1)LGLGLDDESNNQQAAATQSPGDSR	4	4.3749	6	0.642	0.664	0.659	1.234	1.257	1.224
Nuclear receptor coactivator, interlocking	0.0540374	Q09472	1760	1.885	Up	3.5127e-06	K	Histone acetyltransferase p300 OS=Homo sapiens OX=9606 GN=EP300 PE=1 SV=2	EP300	1	2.32223e-16	145.52	NANCSLPSCQK(1)MK(1)R	2	-1.3586	5	0.642	0.648	0.679	1.223	1.266	1.222
Nuclear receptor coactivator, interlocking	0.0540374	Q09472	1590	0.62	Down	0.00020271	K	Histone acetyltransferase p300 OS=Homo sapiens OX=9606 GN=EP300 PE=1 SV=2	EP300	1	0.00029002	91.867	LYATMEK(1)HK	3	-0.76884	4	1.377	1.286	1.238	0.838	0.789	0.79
Nuclear receptor coactivator, interlocking	0.0540374	Q92793	1811	7.596	Up	0.00094031	K	CREB-binding protein OS=Homo sapiens OX=9606 GN=CREBBP PE=1 SV=3	CREBBP	1	0.00377762	83.182	K(1)TNGGCPVCK	2	0.18561	1	0.185	0.196	0.228	1.546	1.535	1.545
Nuclear receptor coactivator, interlocking	0.0540374	Q15596	785	0.519	Down	2.9215e-06	K	Nuclear receptor coactivator 2 OS=Homo sapiens OX=9606 GN=NCOA2 PE=1 SV=2	NCOA2	1	0.00137976	111.61	LIAMK(1)TEK	3	-0.41177	2	1.445	1.407	1.373	0.717	0.752	0.725
Ran binding domain	0.321154	P43487	154	0.361	Down	2.7355e-06	K	Ran-specific GTPase-activating protein OS=Homo sapiens OX=9606 GN=RANBP1 PE=1 SV=1	RANBP1	1	0.0233636	83.948	TK(1)FEECR	2	-0.64741	1	1.725	1.586	1.563	0.591	0.591	0.579
Ran binding domain	0.321154	P49792	1332	0.254	Down	2.3978e-05	K	E3 SUMO-protein ligase RanBP2 OS=Homo sapiens OX=9606 GN=RANBP2 PE=1 SV=2	RANBP2	1	0.00029099	85.554	EPTSHDNK(1)DICK	3	-1.5358	1	1.751	1.825	1.852	0.407	0.466	0.503
Ran binding domain	0.321154	P49792	2581	0.143	Down	3.2447e-07	K	E3 SUMO-protein ligase RanBP2 OS=Homo sapiens OX=9606 GN=RANBP2 PE=1 SV=2	RANBP2	0.995422	1.20345e-09	117.65	K(0.005)CELSK(0.995)NSDIEQSSDSK	3	-0.64278	1	2.129	2.071	1.971	0.279	0.301	0.304
Ran binding domain	0.321154	P49792	2138	0.256	Down	2.3285e-06	K	E3 SUMO-protein ligase RanBP2 OS=Homo sapiens OX=9606 GN=RANBP2 PE=1 SV=2	RANBP2	1	0.00316207	107.21	QK(1)FEECQR	2	0.11464	1	1.752	1.82	1.844	0.454	0.437	0.496
Ran binding domain	0.321154	P49792	3034	0.452	Down	3.5313e-05	K	E3 SUMO-protein ligase RanBP2 OS=Homo sapiens OX=9606 GN=RANBP2 PE=1 SV=2	RANBP2	1	0.00441888	101.65	EVADCFK(1)K	2	-0.79272	1	1.454	1.469	1.548	0.634	0.709	0.679
B30.2/SPRY domain	0.0373646	Q00839	495	0.459	Down	6.0225e-05	K	Heterogeneous nuclear ribonucleoprotein U OS=Homo sapiens OX=9606 GN=HNRNPU PE=1 SV=6	HNRNPU	1	0.000338111	63.691	K(1)DCEVVMMIGLPGAGK	3	-1.0615	2	1.4	1.528	1.52	0.711	0.636	0.694
B30.2/SPRY domain	0.0373646	Q00839	387	0.38	Down	0.00023794	K	Heterogeneous nuclear ribonucleoprotein U OS=Homo sapiens OX=9606 GN=HNRNPU PE=1 SV=6	HNRNPU	1	5.34412e-06	99.344	GIK(1)TCNCETEDYGEK	3	0.12476	1	1.496	1.565	1.715	0.555	0.687	0.573
B30.2/SPRY domain	0.0373646	Q00839	565	0.42	Down	6.0565e-05	K	Heterogeneous nuclear ribonucleoprotein U OS=Homo sapiens OX=9606 GN=HNRNPU PE=1 SV=6	HNRNPU	1	6.4142e-07	108.09	APQCLGK(1)FIEIAAR	2	-1.2209	2	1.588	1.557	1.462	0.609	0.626	0.7
B30.2/SPRY domain	0.0373646	Q00839	609	0.321	Down	8.752e-07	K	Heterogeneous nuclear ribonucleoprotein U OS=Homo sapiens OX=9606 GN=HNRNPU PE=1 SV=6	HNRNPU	1	2.39004e-06	111.79	AVVVCPK(1)DEDYK	2	0.46828	2	1.735	1.64	1.692	0.524	0.563	0.54
B30.2/SPRY domain	0.0373646	Q00839	331	0.567	Down	0.0009375	K	Heterogeneous nuclear ribonucleoprotein U OS=Homo sapiens OX=9606 GN=HNRNPU PE=1 SV=6	HNRNPU	1	0.00140425	104.82	ASYGVSK(1)GK	2	0.25607	3	1.395	1.312	1.354	0.702	0.864	0.737
B30.2/SPRY domain	0.0373646	Q96BD6	4	0.626	Down	0.00022019	K	SPRY domain-containing SOCS box protein 1 OS=Homo sapiens OX=9606 GN=SPSB1 PE=1 SV=1	SPSB1	1	0.00350556	70.552	GQK(1)VTGGIK	3	-0.52748	1	1.311	1.292	1.271	0.758	0.81	0.858
B30.2/SPRY domain	0.0373646	Q6PJ69	354	0.575	Down	0.0084028	K	Tripartite motif-containing protein 65 OS=Homo sapiens OX=9606 GN=TRIM65 PE=1 SV=3	TRIM65	1	0.000105657	126.31	QDQQVK(1)HCR	3	-0.47486	1	1.184	1.591	1.257	0.75	0.876	0.692
B30.2/SPRY domain	0.0373646	Q1KMD3	289	0.412	Down	5.6029e-05	K	Heterogeneous nuclear ribonucleoprotein U-like protein 2 OS=Homo sapiens OX=9606 GN=HNRNPUL2 PE=1 SV=1	HNRNPUL2	1	0.00309695	74.464	STYGVTK(1)GK	3	-0.065737	2	1.479	1.634	1.528	0.677	0.593	0.642
B30.2/SPRY domain	0.0373646	Q9BUJ2	539	0.237	Down	0.0049034	K	Heterogeneous nuclear ribonucleoprotein U-like protein 1 OS=Homo sapiens OX=9606 GN=HNRNPUL1 PE=1 SV=2	HNRNPUL1	1	1.2043e-10	125.22	AIVICPTDEDLK(1)DR	2	0.085057	2	1.823	1.844	1.866	0.371	0.524	0.414
B30.2/SPRY domain	0.0373646	Q92499	516	0.599	Down	0.00156233	K	ATP-dependent RNA helicase DDX1 OS=Homo sapiens OX=9606 GN=DDX1 PE=1 SV=2	DDX1	1	1.53069e-16	128.01	TK(1)IDCDNLEQYFIQQGGGPDK	4	-0.037811	1	1.248	1.39	1.32	0.774	0.879	0.716
B30.2/SPRY domain	0.0373646	Q92499	234	0.498	Down	5.7082e-05	K	ATP-dependent RNA helicase DDX1 OS=Homo sapiens OX=9606 GN=DDX1 PE=1 SV=2	DDX1	1	9.11479e-13	128.71	NQALFPACVLK(1)NAELK	3	0.095706	3	1.391	1.44	1.473	0.764	0.684	0.694
B30.2/SPRY domain	0.0373646	Q92499	117	0.557	Down	0.00031917	K	ATP-dependent RNA helicase DDX1 OS=Homo sapiens OX=9606 GN=DDX1 PE=1 SV=2	DDX1	1	0.0199015	50.297	EVK(1)EWHGCR	3	-2.7089	1	1.324	1.419	1.344	0.693	0.777	0.808
PAS domain	0.143076	Q15596	785	0.519	Down	2.9215e-06	K	Nuclear receptor coactivator 2 OS=Homo sapiens OX=9606 GN=NCOA2 PE=1 SV=2	NCOA2	1	0.00137976	111.61	LIAMK(1)TEK	3	-0.41177	2	1.445	1.407	1.373	0.717	0.752	0.725
PAS domain	0.143076	P35869	303	0.524	Down	0.00041743	K	Aryl hydrocarbon receptor OS=Homo sapiens OX=9606 GN=AHR PE=1 SV=2	AHR	1	0.00269	66.784	LDFTPIGCDAK(1)GR	2	-1.3115	1	1.27	1.537	1.393	0.706	0.763	0.733
PAS domain	0.143076	P35869	80	0.616	Down	0.00015975	K	Aryl hydrocarbon receptor OS=Homo sapiens OX=9606 GN=AHR PE=1 SV=2	AHR	1	0.000309723	102.87	AK(1)SFFDVALK	2	-0.86503	1	1.356	1.285	1.27	0.801	0.844	0.764
SAND domain-like	0.143076	P23497	306	0.61	Down	0.000123111	K	Nuclear autoantigen Sp-100 OS=Homo sapiens OX=9606 GN=SP100 PE=1 SV=3	SP100	0.999976	0.000156458	85.176	EKPFSNSK(1)VECQAQAR	3	-0.25067	1	1.369	1.23	1.33	0.801	0.783	0.812
SAND domain-like	0.143076	Q9UKD1	179	0.64	Down	7.9215e-05	K	Glucocorticoid modulatory element-binding protein 2 OS=Homo sapiens OX=9606 GN=GMEB2 PE=1 SV=1	GMEB2	1	0.00701481	81.278	STK(1)IDLSGAR	2	-0.074003	1	1.243	1.286	1.304	0.785	0.818	0.85
Glycosyltransferase 2-like	0.321154	Q14435	577	0.622	Down	0.00055794	K	Polypeptide N-acetylgalactosaminyltransferase 3 OS=Homo sapiens OX=9606 GN=GALNT3 PE=1 SV=2	GALNT3	1	0.00432488	79.474	ACTYK(1)GHK	3	-0.062594	2	1.32	1.186	1.383	0.787	0.816	0.817
Glycosyltransferase 2-like	0.321154	Q9Y673	126	0.565	Down	2.3635e-05	K	Dolichyl-phosphate beta-glucosyltransferase OS=Homo sapiens OX=9606 GN=ALG5 PE=1 SV=1	ALG5	1	0.00204129	91.549	YCQK(1)YGSDK	2	-0.55465	2	1.327	1.355	1.387	0.789	0.779	0.732
Band 7 domain	0.0203883	O75477	286	1.631	Up	0.00032495	K	Erlin-1 OS=Homo sapiens OX=9606 GN=ERLIN1 PE=1 SV=2	ERLIN1	1	0.010633	57.785	LTPEYLELK(1)K	3	0.42591	1	0.709	0.71	0.764	1.106	1.233	1.221
Band 7 domain	0.0203883	O94905	287	1.947	Up	0.000141126	K	Erlin-2 OS=Homo sapiens OX=9606 GN=ERLIN2 PE=1 SV=1	ERLIN2	1	0.00766576	78.342	YK(1)AIASNSK	2	0.25171	1	0.588	0.669	0.666	1.295	1.242	1.207
Band 7 domain	0.0203883	P35232	202	1.61	Up	6.4106e-05	K	Prohibitin OS=Homo sapiens OX=9606 GN=PHB PE=1 SV=1	PHB	1	8.49153e-05	104.22	FVVEK(1)AEQQK	3	1.0761	1	0.727	0.772	0.707	1.186	1.162	1.203
Band 7 domain	0.0203883	Q99623	296	2.159	Up	1.93966e-05	K	Prohibitin-2 OS=Homo sapiens OX=9606 GN=PHB2 PE=1 SV=2	PHB2	1	0.0114077	74.841	GSDSLIK(1)GK	2	0.45945	1	0.558	0.601	0.619	1.273	1.305	1.261
Band 7 domain	0.0203883	Q99623	216	1.59	Up	0.000140435	K	Prohibitin-2 OS=Homo sapiens OX=9606 GN=PHB2 PE=1 SV=2	PHB2	1	0.000626104	118.28	AQFLVEK(1)AK	3	0.30393	2	0.778	0.746	0.704	1.199	1.198	1.146
Cyclic nucleotide-binding domain	0.143076	P10644	367	0.327	Down	2.0587e-06	K	cAMP-dependent protein kinase type I-alpha regulatory subunit OS=Homo sapiens OX=9606 GN=PRKAR1A PE=1 SV=1	PRKAR1A	1	6.36671e-05	106.67	VLGPCSDILK(1)R	2	-0.67679	1	1.637	1.64	1.76	0.573	0.538	0.536
Cyclic nucleotide-binding domain	0.143076	P13861	379	0.477	Down	2.2538e-05	K	cAMP-dependent protein kinase type II-alpha regulatory subunit OS=Homo sapiens OX=9606 GN=PRKAR2A PE=1 SV=2	PRKAR2A	1	0.00222902	71.03	LLGPCMDIMK(1)R	3	-0.51879	2	1.403	1.491	1.483	0.719	0.659	0.711
Clathrin, heavy chain, propeller, N-terminal	0.143076	Q00610	907	0.529	Down	7.9584e-05	K	Clathrin heavy chain 1 OS=Homo sapiens OX=9606 GN=CLTC PE=1 SV=5	CLTC	1	0.00140987	111.61	VVGK(1)YCEK	2	-0.27006	3	1.457	1.43	1.308	0.764	0.714	0.74
Clathrin, heavy chain, propeller, N-terminal	0.143076	P53675	1609	0.551	Down	5.7349e-05	K	Clathrin heavy chain 2 OS=Homo sapiens OX=9606 GN=CLTCL1 PE=1 SV=2	CLTCL1	1	0.0296677	71.451	EYLSK(1)VDK	2	0.16188	1	1.33	1.324	1.46	0.765	0.744	0.757
LEM/LEM-like domain	0.0540374	P42166	334	0.492	Down	4.1488e-05	K	Lamina-associated polypeptide 2, isoform alpha OS=Homo sapiens OX=9606 GN=TMPO PE=1 SV=2	TMPO	1	8.27814e-07	118.08	EK(1)SGIQPLCPER	2	0.52641	2	1.459	1.358	1.508	0.711	0.683	0.732
LEM/LEM-like domain	0.0540374	P42167	393	1.546	Up	0.0051008	K	Lamina-associated polypeptide 2, isoforms beta/gamma OS=Homo sapiens OX=9606 GN=TMPO PE=1 SV=2	TMPO	1	0.000802858	73.435	YVPK(1)YVPLADVK	3	0.8665	1	0.732	0.692	0.843	1.067	1.277	1.16
LEM/LEM-like domain	0.0540374	Q8NC56	256	0.333	Down	9.5812e-08	K	LEM domain-containing protein 2 OS=Homo sapiens OX=9606 GN=LEMD2 PE=1 SV=1	LEMD2	1	0.00148969	103.91	K(1)TDEFCQAK	2	-0.026333	1	1.714	1.657	1.637	0.556	0.561	0.551
3-hydroxyacyl-CoA dehydrogenase, C-terminal	0.321154	Q16836	301	1.579	Up	0.00090275	K	Hydroxyacyl-coenzyme A dehydrogenase, mitochondrial OS=Homo sapiens OX=9606 GN=HADH PE=1 SV=3	HADH	1	0.00585392	66.27	LVAENK(1)FGK	3	0.9182	1	0.745	0.808	0.684	1.199	1.132	1.202
3-hydroxyacyl-CoA dehydrogenase, C-terminal	0.321154	P40939	60	0.394	Down	2.1245e-05	K	Trifunctional enzyme subunit alpha, mitochondrial OS=Homo sapiens OX=9606 GN=HADHA PE=1 SV=2	HADHA	1	0.000326831	92.38	INSPNSK(1)VNTLSK	2	1.332	1	1.576	1.647	1.499	0.632	0.583	0.645
3-hydroxyacyl-CoA dehydrogenase, C-terminal	0.321154	P40939	353	0.198	Down	4.0698e-07	K	Trifunctional enzyme subunit alpha, mitochondrial OS=Homo sapiens OX=9606 GN=HADHA PE=1 SV=2	HADHA	1	0.00293526	99.442	NK(1)FGAPQK	3	-0.27395	2	2.008	1.903	1.879	0.398	0.379	0.367
3-hydroxyacyl-CoA dehydrogenase, C-terminal	0.321154	P40939	644	0.486	Down	1.51598e-05	K	Trifunctional enzyme subunit alpha, mitochondrial OS=Homo sapiens OX=9606 GN=HADHA PE=1 SV=2	HADHA	1	4.34993e-05	101.89	GFYIYQEGVK(1)R	2	-1.1374	3	1.474	1.433	1.437	0.671	0.714	0.728
3-hydroxyacyl-CoA dehydrogenase, C-terminal	0.321154	P40939	411	0.18	Down	1.2788e-06	K	Trifunctional enzyme subunit alpha, mitochondrial OS=Homo sapiens OX=9606 GN=HADHA PE=1 SV=2	HADHA	1	0.0197409	87.476	GLNDK(1)VK	2	-0.16327	1	2.009	2.02	1.874	0.359	0.375	0.331
3-hydroxyacyl-CoA dehydrogenase, C-terminal	0.321154	P40939	386	0.624	Down	8.2494e-05	K	Trifunctional enzyme subunit alpha, mitochondrial OS=Homo sapiens OX=9606 GN=HADHA PE=1 SV=2	HADHA	1	0.0280241	80.438	GLK(1)TILK	2	-0.86368	1	1.339	1.26	1.288	0.844	0.803	0.78
3-hydroxyacyl-CoA dehydrogenase, C-terminal	0.321154	P40939	569	0.58	Down	0.000183724	K	Trifunctional enzyme subunit alpha, mitochondrial OS=Homo sapiens OX=9606 GN=HADHA PE=1 SV=2	HADHA	1	0.000824408	82.417	ILQEGVDPK(1)K	2	0.419	2	1.423	1.253	1.347	0.751	0.799	0.782
3-hydroxyacyl-CoA dehydrogenase, C-terminal	0.321154	P40939	735	0.514	Down	2.203e-05	K	Trifunctional enzyme subunit alpha, mitochondrial OS=Homo sapiens OX=9606 GN=HADHA PE=1 SV=2	HADHA	1	0.0095576	88.495	K(1)YEAAYGK	2	0.6585	2	1.358	1.433	1.45	0.712	0.759	0.709
PUA-like domain	0.154984	P36776	367	1.766	Up	1.2118e-06	K	Lon protease homolog, mitochondrial OS=Homo sapiens OX=9606 GN=LONP1 PE=1 SV=2	LONP1	1	0.0134532	94.114	ALSLLK(1)K	2	0.1015	1	0.679	0.702	0.684	1.21	1.197	1.239
PUA-like domain	0.154984	P36776	688	0.542	Down	0.00034189	K	Lon protease homolog, mitochondrial OS=Homo sapiens OX=9606 GN=LONP1 PE=1 SV=2	LONP1	1	7.57427e-06	121.02	ALCGLDESK(1)AK	2	-0.065326	2	1.339	1.289	1.514	0.714	0.76	0.77
PUA-like domain	0.154984	P36776	581	0.615	Down	2.2822e-05	K	Lon protease homolog, mitochondrial OS=Homo sapiens OX=9606 GN=LONP1 PE=1 SV=2	LONP1	1	6.52418e-12	124.25	TK(1)TENPLILIDEVDK	3	-0.38663	1	1.328	1.328	1.254	0.784	0.808	0.813
PUA-like domain	0.154984	Q9ULC4	18	0.608	Down	0.0053442	K	Malignant T-cell-amplified sequence 1 OS=Homo sapiens OX=9606 GN=MCTS1 PE=1 SV=1	MCTS1	1	6.99356e-12	123.63	ENVSNCIQLK(1)TSVIK	3	-1.7706	1	1.21	1.273	1.445	0.733	0.918	0.736
PUA-like domain	0.154984	Q9ULC4	51	0.492	Down	0.000119273	K	Malignant T-cell-amplified sequence 1 OS=Homo sapiens OX=9606 GN=MCTS1 PE=1 SV=1	MCTS1	0.999995	0.00308356	87.895	KDPVK(1)IVR	3	-0.75939	1	1.543	1.444	1.343	0.732	0.674	0.723
PUA-like domain	0.154984	Q96T88	546	1.987	Up	0.0040585	K	E3 ubiquitin-protein ligase UHRF1 OS=Homo sapiens OX=9606 GN=UHRF1 PE=1 SV=1	UHRF1	1	0.000183326	96.059	NSK(1)YAPAEGNR	2	0.1761	1	0.675	0.581	0.638	1.244	1.265	1.255
FYVE zinc finger	0.321154	Q7Z3T8	273	0.644	Down	0.0035781	K	Zinc finger FYVE domain-containing protein 16 OS=Homo sapiens OX=9606 GN=ZFYVE16 PE=1 SV=3	ZFYVE16	1	0.00570401	50.305	SQPCGLLK(1)DVGLVK	3	-0.97789	1	1.375	1.246	1.203	0.727	0.883	0.853
FYVE zinc finger	0.321154	Q9BQS8	1019	0.497	Down	1.6862e-05	K	FYVE and coiled-coil domain-containing protein 1 OS=Homo sapiens OX=9606 GN=FYCO1 PE=1 SV=3	FYCO1	1	0.0318989	61.344	LK(1)NAGEECK	2	0.19512	1	1.402	1.445	1.456	0.691	0.699	0.748
Concanavalin A-like lectin/glucanase domain	0.00648309	Q00839	495	0.459	Down	6.0225e-05	K	Heterogeneous nuclear ribonucleoprotein U OS=Homo sapiens OX=9606 GN=HNRNPU PE=1 SV=6	HNRNPU	1	0.000338111	63.691	K(1)DCEVVMMIGLPGAGK	3	-1.0615	2	1.4	1.528	1.52	0.711	0.636	0.694
Concanavalin A-like lectin/glucanase domain	0.00648309	Q00839	387	0.38	Down	0.00023794	K	Heterogeneous nuclear ribonucleoprotein U OS=Homo sapiens OX=9606 GN=HNRNPU PE=1 SV=6	HNRNPU	1	5.34412e-06	99.344	GIK(1)TCNCETEDYGEK	3	0.12476	1	1.496	1.565	1.715	0.555	0.687	0.573
Concanavalin A-like lectin/glucanase domain	0.00648309	Q00839	565	0.42	Down	6.0565e-05	K	Heterogeneous nuclear ribonucleoprotein U OS=Homo sapiens OX=9606 GN=HNRNPU PE=1 SV=6	HNRNPU	1	6.4142e-07	108.09	APQCLGK(1)FIEIAAR	2	-1.2209	2	1.588	1.557	1.462	0.609	0.626	0.7
Concanavalin A-like lectin/glucanase domain	0.00648309	Q00839	609	0.321	Down	8.752e-07	K	Heterogeneous nuclear ribonucleoprotein U OS=Homo sapiens OX=9606 GN=HNRNPU PE=1 SV=6	HNRNPU	1	2.39004e-06	111.79	AVVVCPK(1)DEDYK	2	0.46828	2	1.735	1.64	1.692	0.524	0.563	0.54
Concanavalin A-like lectin/glucanase domain	0.00648309	Q00839	331	0.567	Down	0.0009375	K	Heterogeneous nuclear ribonucleoprotein U OS=Homo sapiens OX=9606 GN=HNRNPU PE=1 SV=6	HNRNPU	1	0.00140425	104.82	ASYGVSK(1)GK	2	0.25607	3	1.395	1.312	1.354	0.702	0.864	0.737
Concanavalin A-like lectin/glucanase domain	0.00648309	O14967	507	0.618	Down	4.0765e-06	K	Calmegin OS=Homo sapiens OX=9606 GN=CLGN PE=1 SV=1	CLGN	1	0.0109729	57.175	K(1)TDICIPQTK	3	-0.44137	1	1.31	1.282	1.31	0.809	0.781	0.821
Concanavalin A-like lectin/glucanase domain	0.00648309	Q1KMD3	289	0.412	Down	5.6029e-05	K	Heterogeneous nuclear ribonucleoprotein U-like protein 2 OS=Homo sapiens OX=9606 GN=HNRNPUL2 PE=1 SV=1	HNRNPUL2	1	0.00309695	74.464	STYGVTK(1)GK	3	-0.065737	2	1.479	1.634	1.528	0.677	0.593	0.642
Concanavalin A-like lectin/glucanase domain	0.00648309	Q9BUJ2	539	0.237	Down	0.0049034	K	Heterogeneous nuclear ribonucleoprotein U-like protein 1 OS=Homo sapiens OX=9606 GN=HNRNPUL1 PE=1 SV=2	HNRNPUL1	1	1.2043e-10	125.22	AIVICPTDEDLK(1)DR	2	0.085057	2	1.823	1.844	1.866	0.371	0.524	0.414
Concanavalin A-like lectin/glucanase domain	0.00648309	P50851	2742	0.435	Down	7.5371e-05	K	Lipopolysaccharide-responsive and beige-like anchor protein OS=Homo sapiens OX=9606 GN=LRBA PE=1 SV=4	LRBA	1	0.00017262	97.463	TLEGPENCLK(1)PK	2	-0.45811	1	1.558	1.448	1.539	0.606	0.665	0.704
Concanavalin A-like lectin/glucanase domain	0.00648309	Q96BD6	4	0.626	Down	0.00022019	K	SPRY domain-containing SOCS box protein 1 OS=Homo sapiens OX=9606 GN=SPSB1 PE=1 SV=1	SPSB1	1	0.00350556	70.552	GQK(1)VTGGIK	3	-0.52748	1	1.311	1.292	1.271	0.758	0.81	0.858
Concanavalin A-like lectin/glucanase domain	0.00648309	Q6PJ69	354	0.575	Down	0.0084028	K	Tripartite motif-containing protein 65 OS=Homo sapiens OX=9606 GN=TRIM65 PE=1 SV=3	TRIM65	1	0.000105657	126.31	QDQQVK(1)HCR	3	-0.47486	1	1.184	1.591	1.257	0.75	0.876	0.692
Concanavalin A-like lectin/glucanase domain	0.00648309	P27824	87	1.514	Up	0.00095527	K	Calnexin OS=Homo sapiens OX=9606 GN=CANX PE=1 SV=2	CANX	1	0.014782	46.88	GTLSGWILSK(1)AK	3	-0.67335	1	0.807	0.786	0.712	1.226	1.112	1.152
Concanavalin A-like lectin/glucanase domain	0.00648309	P27824	382	0.657	Down	0.000121315	K	Calnexin OS=Homo sapiens OX=9606 GN=CANX PE=1 SV=2	CANX	0.996394	1.29514e-09	113.88	GK(0.996)WK(0.004)PPMIDNPSYQGIWK	3	-1.0396	2	1.215	1.261	1.309	0.858	0.805	0.825
Concanavalin A-like lectin/glucanase domain	0.00648309	P49257	463	0.597	Down	7.6305e-07	K	Protein ERGIC-53 OS=Homo sapiens OX=9606 GN=LMAN1 PE=1 SV=2	LMAN1	1	0.00430261	82.417	NMPSNEK(1)PK	3	-0.95461	2	1.335	1.34	1.293	0.787	0.787	0.793
Concanavalin A-like lectin/glucanase domain	0.00648309	P17931	176	0.535	Down	1.83783e-05	K	Galectin-3 OS=Homo sapiens OX=9606 GN=LGALS3 PE=1 SV=5	LGALS3	1	1.88323e-36	185.27	VIVCNTK(1)LDNNWGR	3	-0.86053	2	1.445	1.401	1.326	0.737	0.75	0.744
Concanavalin A-like lectin/glucanase domain	0.00648309	P24043	3092	1.918	Up	1.50302e-05	K	Laminin subunit alpha-2 OS=Homo sapiens OX=9606 GN=LAMA2 PE=1 SV=4	LAMA2	1	0.0350388	67.385	GCIRSLK(1)LTK	2	3.4243	1	0.661	0.626	0.658	1.283	1.221	1.227
Concanavalin A-like lectin/glucanase domain	0.00648309	Q92499	516	0.599	Down	0.00156233	K	ATP-dependent RNA helicase DDX1 OS=Homo sapiens OX=9606 GN=DDX1 PE=1 SV=2	DDX1	1	1.53069e-16	128.01	TK(1)IDCDNLEQYFIQQGGGPDK	4	-0.037811	1	1.248	1.39	1.32	0.774	0.879	0.716
Concanavalin A-like lectin/glucanase domain	0.00648309	Q92499	234	0.498	Down	5.7082e-05	K	ATP-dependent RNA helicase DDX1 OS=Homo sapiens OX=9606 GN=DDX1 PE=1 SV=2	DDX1	1	9.11479e-13	128.71	NQALFPACVLK(1)NAELK	3	0.095706	3	1.391	1.44	1.473	0.764	0.684	0.694
Concanavalin A-like lectin/glucanase domain	0.00648309	Q92499	117	0.557	Down	0.00031917	K	ATP-dependent RNA helicase DDX1 OS=Homo sapiens OX=9606 GN=DDX1 PE=1 SV=2	DDX1	1	0.0199015	50.297	EVK(1)EWHGCR	3	-2.7089	1	1.324	1.419	1.344	0.693	0.777	0.808
Concanavalin A-like lectin/glucanase domain	0.00648309	Q16787	2135	1.622	Up	3.461e-06	K	Laminin subunit alpha-3 OS=Homo sapiens OX=9606 GN=LAMA3 PE=1 SV=2	LAMA3	1	0.000133898	89.507	SAGK(1)TSLVEEAEK	2	-0.15811	2	0.721	0.727	0.746	1.166	1.178	1.214
Myc-type, basic helix-loop-helix (bHLH) domain	0.143076	Q15596	785	0.519	Down	2.9215e-06	K	Nuclear receptor coactivator 2 OS=Homo sapiens OX=9606 GN=NCOA2 PE=1 SV=2	NCOA2	1	0.00137976	111.61	LIAMK(1)TEK	3	-0.41177	2	1.445	1.407	1.373	0.717	0.752	0.725
Myc-type, basic helix-loop-helix (bHLH) domain	0.143076	P35869	303	0.524	Down	0.00041743	K	Aryl hydrocarbon receptor OS=Homo sapiens OX=9606 GN=AHR PE=1 SV=2	AHR	1	0.00269	66.784	LDFTPIGCDAK(1)GR	2	-1.3115	1	1.27	1.537	1.393	0.706	0.763	0.733
Myc-type, basic helix-loop-helix (bHLH) domain	0.143076	P35869	80	0.616	Down	0.00015975	K	Aryl hydrocarbon receptor OS=Homo sapiens OX=9606 GN=AHR PE=1 SV=2	AHR	1	0.000309723	102.87	AK(1)SFFDVALK	2	-0.86503	1	1.356	1.285	1.27	0.801	0.844	0.764
Histone H2A, C-terminal domain	0.141541	O75367	304	0.372	Down	4.0974e-05	K	Core histone macro-H2A.1 OS=Homo sapiens OX=9606 GN=H2AFY PE=1 SV=4	H2AFY	1	0.000144859	116.24	NCLALADDK(1)K	2	0.39339	2	1.634	1.692	1.494	0.556	0.613	0.622
Histone H2A, C-terminal domain	0.141541	O75367	295	0.546	Down	2.6924e-06	K	Core histone macro-H2A.1 OS=Homo sapiens OX=9606 GN=H2AFY PE=1 SV=4	H2AFY	1	5.52362e-05	96.773	TVK(1)NCLALADDKK	3	-0.98776	1	1.421	1.369	1.343	0.754	0.74	0.762
Histone H2A, C-terminal domain	0.141541	P16104	134	0.653	Down	0.00117605	K	Histone H2AX OS=Homo sapiens OX=9606 GN=H2AFX PE=1 SV=2	H2AFX	1	0.0078107	85.359	APSGGK(1)K	3	-0.041331	1	1.186	1.391	1.219	0.85	0.81	0.818
Histone H2A, C-terminal domain	0.141541	Q96KK5	37	1.556	Up	0.00027896	K	Histone H2A type 1-H OS=Homo sapiens OX=9606 GN=HIST1H2AH PE=1 SV=3	HIST1H2AH	1	0.012122	96.311	K(1)GNYAER	2	0.80708	1	0.728	0.743	0.79	1.238	1.142	1.138
Histone H2A, C-terminal domain	0.141541	Q96KK5	96	1.532	Up	0.000135907	K	Histone H2A type 1-H OS=Homo sapiens OX=9606 GN=HIST1H2AH PE=1 SV=3	HIST1H2AH	1	3.40253e-08	141.58	NDEELNK(1)LLGK	2	-0.23047	2	0.728	0.792	0.764	1.153	1.204	1.141
Histone H2A, C-terminal domain	0.141541	Q96KK5	126	1.639	Up	7.7928e-05	K	Histone H2A type 1-H OS=Homo sapiens OX=9606 GN=HIST1H2AH PE=1 SV=3	HIST1H2AH	1	0.00072571	91.318	TESHHK(1)AK	3	0.69454	6	0.726	0.693	0.76	1.222	1.176	1.174
Histone H2A, C-terminal domain	0.141541	P0C0S5	8	2.197	Up	4.9094e-07	K	Histone H2A.Z OS=Homo sapiens OX=9606 GN=H2AZ1 PE=1 SV=2	H2AZ1	1	2.41356e-07	111.64	AGK(1)DSGK(1)AK(1)TK	2	0.79948	12	0.591	0.582	0.583	1.323	1.257	1.278
Histone H2A, C-terminal domain	0.141541	P0C0S5	12	2.225	Up	3.9617e-07	K	Histone H2A.Z OS=Homo sapiens OX=9606 GN=H2AZ1 PE=1 SV=2	H2AZ1	1	2.41356e-07	111.64	AGK(1)DSGK(1)AK(1)TK	2	0.79948	10	0.585	0.579	0.575	1.326	1.264	1.279
Histone H2A, C-terminal domain	0.141541	P0C0S5	5	1.669	Up	5.8561e-05	K	Histone H2A.Z OS=Homo sapiens OX=9606 GN=H2AZ1 PE=1 SV=2	H2AZ1	1	2.41356e-07	111.64	AGGK(1)AGK(1)DSGK(1)AK(1)TK	2	0.11281	10	0.749	0.714	0.689	1.227	1.164	1.201
Histone H2A, C-terminal domain	0.141541	P0C0S5	14	2.729	Up	2.1717e-06	K	Histone H2A.Z OS=Homo sapiens OX=9606 GN=H2AZ1 PE=1 SV=2	H2AZ1	1	2.41356e-07	106.57	AGK(1)DSGK(1)AK(1)TK	2	0.79948	4	0.511	0.491	0.48	1.402	1.295	1.348
Histone H2A, C-terminal domain	0.141541	Q71UI9	8	1.776	Up	7.1996e-08	K	Histone H2A.V OS=Homo sapiens OX=9606 GN=H2AFV PE=1 SV=3	H2AFV	1	5.25348e-06	111.64	AGK(1)DSGK(1)AK(1)AK	2	0.56256	10	0.682	0.683	0.692	1.231	1.214	1.209
Histone H2A, C-terminal domain	0.141541	Q71UI9	12	1.771	Up	4.7604e-08	K	Histone H2A.V OS=Homo sapiens OX=9606 GN=H2AFV PE=1 SV=3	H2AFV	1	5.25348e-06	111.64	AGK(1)DSGK(1)AK(1)AK	2	0.56256	8	0.684	0.688	0.689	1.228	1.219	1.203
Histone H2A, C-terminal domain	0.141541	Q71UI9	14	1.84	Up	6.056e-07	K	Histone H2A.V OS=Homo sapiens OX=9606 GN=H2AFV PE=1 SV=3	H2AFV	1	0.00142022	96.464	AGK(1)DSGK(1)AK(1)AK	2	0.56256	2	0.675	0.674	0.655	1.23	1.211	1.247
Thiamin diphosphate-binding fold	0.0712027	P29401	283	1.66	Up	0.0096592	K	Transketolase OS=Homo sapiens OX=9606 GN=TKT PE=1 SV=3	TKT	1	1.52026e-05	65.887	K(1)ILATPPQEDAPSVDIANIR	3	0.18279	1	0.831	0.619	0.709	1.16	1.07	1.353
Thiamin diphosphate-binding fold	0.0712027	P29401	465	0.608	Down	0.000104734	K	Transketolase OS=Homo sapiens OX=9606 GN=TKT PE=1 SV=3	TKT	1	8.54772e-17	140.77	AVELAANTK(1)GICFIR	2	-0.015525	2	1.381	1.245	1.309	0.783	0.818	0.791
Thiamin diphosphate-binding fold	0.0712027	P08559	83	0.501	Down	1.87116e-05	K	Pyruvate dehydrogenase E1 component subunit alpha, somatic form, mitochondrial OS=Homo sapiens OX=9606 GN=PDHA1 PE=1 SV=3	PDHA1	1	0.0168939	57.59	ADQLYK(1)QK	3	0.32031	1	1.467	1.39	1.435	0.751	0.695	0.704
Thiamin diphosphate-binding fold	0.0712027	P08559	321	0.477	Down	3.5027e-05	K	Pyruvate dehydrogenase E1 component subunit alpha, somatic form, mitochondrial OS=Homo sapiens OX=9606 GN=PDHA1 PE=1 SV=3	PDHA1	1	0.000127501	116.74	SDPIMLLK(1)DR	3	-0.61511	3	1.475	1.483	1.42	0.691	0.66	0.738
Thiamin diphosphate-binding fold	0.0712027	P08559	313	0.443	Down	2.0296e-05	K	Pyruvate dehydrogenase E1 component subunit alpha, somatic form, mitochondrial OS=Homo sapiens OX=9606 GN=PDHA1 PE=1 SV=3	PDHA1	1	0.000353207	107.09	SK(1)SDPIMLLK	2	-0.43555	2	1.553	1.469	1.495	0.707	0.659	0.636
Thiamin diphosphate-binding fold	0.0712027	Q02218	401	0.272	Down	0.000136433	K	2-oxoglutarate dehydrogenase, mitochondrial OS=Homo sapiens OX=9606 GN=OGDH PE=1 SV=3	OGDH	1	0.00209311	68.972	AEQFYCGDTEGK(1)K	2	0.74858	1	1.697	1.793	1.836	0.505	0.541	0.405
Thiamin diphosphate-binding fold	0.0712027	Q02218	697	0.598	Down	0.0006	K	2-oxoglutarate dehydrogenase, mitochondrial OS=Homo sapiens OX=9606 GN=OGDH PE=1 SV=3	OGDH	1	8.0722e-05	94.402	HHVLHDQNVDK(1)R	3	-0.47766	2	1.309	1.211	1.443	0.785	0.777	0.808
Thiamin diphosphate-binding fold	0.0712027	P11177	354	0.474	Down	3.69e-06	K	Pyruvate dehydrogenase E1 component subunit beta, mitochondrial OS=Homo sapiens OX=9606 GN=PDHB PE=1 SV=3	PDHB	1	0.00265664	97.431	DIIFAIK(1)K	2	-0.98846	2	1.48	1.43	1.478	0.7	0.665	0.717
Thiamin diphosphate-binding fold	0.0712027	P11177	227	0.627	Down	0.0186232	K	Pyruvate dehydrogenase E1 component subunit beta, mitochondrial OS=Homo sapiens OX=9606 GN=PDHB PE=1 SV=3	PDHB	1	0.00729726	59.067	DFLIPIGK(1)AK	2	1.655	2	1.281	1.297	1.297	0.875	0.709	0.845
HECT domain	0.321154	Q7Z6Z7	476	0.494	Down	0.00024261	K	E3 ubiquitin-protein ligase HUWE1 OS=Homo sapiens OX=9606 GN=HUWE1 PE=1 SV=3	HUWE1	1	0.00238767	90.15	ECPFVIK(1)PK	3	-0.18576	2	1.503	1.397	1.415	0.66	0.686	0.785
HECT domain	0.321154	Q05086	30	1.55	Up	0.0156587	K	Ubiquitin-protein ligase E3A OS=Homo sapiens OX=9606 GN=UBE3A PE=1 SV=4	UBE3A	1	0.00220051	77.662	AAAK(1)HLIER	3	0.43631	1	0.706	0.91	0.653	1.279	1.144	1.093
Coactivator CBP, KIX domain	0.143076	Q09472	1769	4.035	Up	2.2499e-07	K	Histone acetyltransferase p300 OS=Homo sapiens OX=9606 GN=EP300 PE=1 SV=2	EP300	1	1.89332e-49	208.56	VVQHTK(1)GCK(1)R	2	0.47995	5	0.357	0.351	0.363	1.501	1.405	1.415
Coactivator CBP, KIX domain	0.143076	Q09472	1772	11.928	Up	3.2215e-07	K	Histone acetyltransferase p300 OS=Homo sapiens OX=9606 GN=EP300 PE=1 SV=2	EP300	1	1.89332e-49	208.56	VVQHTK(1)GCK(1)R	2	0.47995	3	0.123	0.136	0.141	1.65	1.565	1.556
Coactivator CBP, KIX domain	0.143076	Q09472	1762	7.585	Up	0.00119748	K	Histone acetyltransferase p300 OS=Homo sapiens OX=9606 GN=EP300 PE=1 SV=2	EP300	1	2.32223e-16	145.52	NANCSLPSCQK(1)MK(1)R	2	-1.3586	2	0.201	0.229	0.18	1.533	1.572	1.522
Coactivator CBP, KIX domain	0.143076	Q09472	1774	3.958	Up	0.0092049	K	Histone acetyltransferase p300 OS=Homo sapiens OX=9606 GN=EP300 PE=1 SV=2	EP300	1	0.000167046	115.33	K(1)TNGGCPICK	3	-1.4801	4	0.287	0.344	0.456	1.437	1.433	1.432
Coactivator CBP, KIX domain	0.143076	Q09472	1704	1.891	Up	5.0177e-07	K	Histone acetyltransferase p300 OS=Homo sapiens OX=9606 GN=EP300 PE=1 SV=2	EP300	1	2.47609e-10	80.688	NHDHK(1)MEK(1)LGLGLDDESNNQQAAATQSPGDSR	4	4.3749	6	0.642	0.664	0.659	1.234	1.257	1.224
Coactivator CBP, KIX domain	0.143076	Q09472	1760	1.885	Up	3.5127e-06	K	Histone acetyltransferase p300 OS=Homo sapiens OX=9606 GN=EP300 PE=1 SV=2	EP300	1	2.32223e-16	145.52	NANCSLPSCQK(1)MK(1)R	2	-1.3586	5	0.642	0.648	0.679	1.223	1.266	1.222
Coactivator CBP, KIX domain	0.143076	Q09472	1590	0.62	Down	0.00020271	K	Histone acetyltransferase p300 OS=Homo sapiens OX=9606 GN=EP300 PE=1 SV=2	EP300	1	0.00029002	91.867	LYATMEK(1)HK	3	-0.76884	4	1.377	1.286	1.238	0.838	0.789	0.79
Coactivator CBP, KIX domain	0.143076	Q92793	1811	7.596	Up	0.00094031	K	CREB-binding protein OS=Homo sapiens OX=9606 GN=CREBBP PE=1 SV=3	CREBBP	1	0.00377762	83.182	K(1)TNGGCPVCK	2	0.18561	1	0.185	0.196	0.228	1.546	1.535	1.545
Exportin-1/Importin-beta-like	0.321154	Q9HAV4	41	0.321	Down	2.8685e-06	K	Exportin-5 OS=Homo sapiens OX=9606 GN=XPO5 PE=1 SV=1	XPO5	1	0.00432488	85.355	FCEEFK(1)EK	3	-0.12728	2	1.76	1.666	1.642	0.532	0.523	0.574
Exportin-1/Importin-beta-like	0.321154	O14980	103	0.351	Down	2.2658e-06	K	Exportin-1 OS=Homo sapiens OX=9606 GN=XPO1 PE=1 SV=1	XPO1	1	0.00322946	107.79	NQCEGIK(1)K	3	-2.6199	2	1.685	1.659	1.58	0.601	0.573	0.553
Exportin-1/Importin-beta-like	0.321154	O14980	122	0.347	Down	8.8605e-07	K	Exportin-1 OS=Homo sapiens OX=9606 GN=XPO1 PE=1 SV=1	XPO1	1	2.0108e-07	125.53	TSSDPTCVEK(1)EK	3	-1.7379	2	1.706	1.593	1.643	0.587	0.569	0.558
OBG-type guanine nucleotide-binding (G) domain	0.321154	Q9NTK5	180	0.588	Down	0.00111533	K	Obg-like ATPase 1 OS=Homo sapiens OX=9606 GN=OLA1 PE=1 SV=2	OLA1	1	0.000353207	107.09	LK(1)PEYDIMCK	3	-1.2788	3	1.335	1.289	1.37	0.784	0.782	0.784
OBG-type guanine nucleotide-binding (G) domain	0.321154	Q9NTK5	190	0.605	Down	0.000163753	K	Obg-like ATPase 1 OS=Homo sapiens OX=9606 GN=OLA1 PE=1 SV=2	OLA1	1	0.0014312	103.91	VK(1)SWVIDQK	2	0.62608	2	1.382	1.327	1.235	0.82	0.775	0.793
OBG-type guanine nucleotide-binding (G) domain	0.321154	Q9NTK5	79	0.4	Down	3.8724e-07	K	Obg-like ATPase 1 OS=Homo sapiens OX=9606 GN=OLA1 PE=1 SV=2	OLA1	1	0.000365518	76.759	FDFLCQYHK(1)PASK	3	-0.85143	1	1.533	1.598	1.561	0.627	0.611	0.638
OBG-type guanine nucleotide-binding (G) domain	0.321154	Q9BZE4	332	0.15	Down	9.7261e-08	K	Nucleolar GTP-binding protein 1 OS=Homo sapiens OX=9606 GN=GTPBP4 PE=1 SV=3	GTPBP4	1	0.00532492	96.171	VK(1)TEACDR	2	2.2313	1	2.029	2.082	2.009	0.302	0.319	0.295
Aldolase-type TIM barrel	0.131763	P12268	257	0.594	Down	1.57662e-05	K	Inosine-5'-monophosphate dehydrogenase 2 OS=Homo sapiens OX=9606 GN=IMPDH2 PE=1 SV=2	IMPDH2	1	7.81411e-14	124.68	QLLCGAAIGTHEDDK(1)YR	3	-0.41629	1	1.335	1.358	1.282	0.774	0.799	0.789
Aldolase-type TIM barrel	0.131763	P12268	242	0.477	Down	4.2938e-05	K	Inosine-5'-monophosphate dehydrogenase 2 OS=Homo sapiens OX=9606 GN=IMPDH2 PE=1 SV=2	IMPDH2	1	7.99619e-10	116.13	K(1)QLLCGAAIGTHEDDKYR	4	-0.11491	2	1.559	1.417	1.411	0.705	0.718	0.668
Aldolase-type TIM barrel	0.131763	Q96AT9	223	0.273	Down	2.1543e-05	K	Ribulose-phosphate 3-epimerase OS=Homo sapiens OX=9606 GN=RPE PE=1 SV=1	RPE	1	0.000144324	110.08	NVCSEAAQK(1)R	3	-0.15908	2	1.731	1.777	1.815	0.519	0.432	0.501
Aldolase-type TIM barrel	0.131763	P04075	200	1.909	Up	0.00039957	K	Fructose-bisphosphate aldolase A OS=Homo sapiens OX=9606 GN=ALDOA PE=1 SV=2	ALDOA	1	1.06057e-28	125	YASICQQNGIVPIVEPEILPDGDHDLK(1)R	3	-1.6772	8	0.693	0.577	0.681	1.214	1.249	1.262
Aldolase-type TIM barrel	0.131763	P04075	108	1.531	Up	0.00098334	K	Fructose-bisphosphate aldolase A OS=Homo sapiens OX=9606 GN=ALDOA PE=1 SV=2	ALDOA	1	0.000445929	92.866	GGVVGIK(1)VDK	2	0.15856	1	0.727	0.722	0.837	1.193	1.157	1.149
Aldolase-type TIM barrel	0.131763	P04075	140	0.462	Down	0.00189588	K	Fructose-bisphosphate aldolase A OS=Homo sapiens OX=9606 GN=ALDOA PE=1 SV=2	ALDOA	1	0.0246193	73.499	K(1)DGADFAK	3	0.18494	2	1.579	1.444	1.418	0.69	0.684	0.679
Aldolase-type TIM barrel	0.131763	Q9NR45	52	0.235	Down	2.5425e-07	K	Sialic acid synthase OS=Homo sapiens OX=9606 GN=NANS PE=1 SV=2	NANS	1	2.05008e-05	116.71	ECGADCAK(1)FQK	2	-0.29877	2	1.919	1.826	1.81	0.448	0.432	0.423
Aldolase-type TIM barrel	0.131763	Q9NR45	55	0.467	Down	1.8723e-06	K	Sialic acid synthase OS=Homo sapiens OX=9606 GN=NANS PE=1 SV=2	NANS	1	3.64826e-05	133.89	FQK(1)SELEFK	3	-0.79291	2	1.513	1.49	1.416	0.693	0.694	0.678
Aldolase-type TIM barrel	0.131763	P35914	137	0.498	Down	0.00026353	K	Hydroxymethylglutaryl-CoA lyase, mitochondrial OS=Homo sapiens OX=9606 GN=HMGCL PE=1 SV=2	HMGCL	1	1.48048e-28	176.83	K(1)NINCSIEESFQR	3	0.46393	3	1.382	1.441	1.469	0.652	0.7	0.787
Aldolase-type TIM barrel	0.131763	P35914	48	0.514	Down	1.7386e-06	K	Hydroxymethylglutaryl-CoA lyase, mitochondrial OS=Homo sapiens OX=9606 GN=HMGCL PE=1 SV=2	HMGCL	1	8.45526e-28	168.69	DGLQNEK(1)NIVSTPVK	2	-0.42963	3	1.44	1.397	1.407	0.751	0.717	0.715
Aldolase-type TIM barrel	0.131763	P11172	314	3.176	Up	6.5206e-07	K	Uridine 5'-monophosphate synthase OS=Homo sapiens OX=9606 GN=UMPS PE=1 SV=1	UMPS	1	0.000819799	82.489	K(1)FADIGNTVK	3	1.6372	2	0.43	0.446	0.433	1.439	1.332	1.387
Thiolase, C-terminal	0.154984	P55084	201	0.533	Down	8.3563e-05	K	Trifunctional enzyme subunit beta, mitochondrial OS=Homo sapiens OX=9606 GN=HADHB PE=1 SV=3	HADHB	1	0.00334774	106.2	LSLISK(1)FR	2	0.085179	1	1.327	1.423	1.427	0.77	0.759	0.697
Thiolase, C-terminal	0.154984	P55084	188	0.248	Down	5.8526e-08	K	Trifunctional enzyme subunit beta, mitochondrial OS=Homo sapiens OX=9606 GN=HADHB PE=1 SV=3	HADHB	1	0.000377405	113.93	LMLDLNK(1)AK	3	0.19183	2	1.873	1.814	1.785	0.46	0.448	0.449
Thiolase, C-terminal	0.154984	P55084	293	0.446	Down	0.00158112	K	Trifunctional enzyme subunit beta, mitochondrial OS=Homo sapiens OX=9606 GN=HADHB PE=1 SV=3	HADHB	1	0.0081807	79.116	LK(1)PAFIK	3	-0.1348	1	1.416	1.582	1.5	0.668	0.666	0.672
Thiolase, C-terminal	0.154984	P24752	174	0.297	Down	3.2579e-06	K	Acetyl-CoA acetyltransferase, mitochondrial OS=Homo sapiens OX=9606 GN=ACAT1 PE=1 SV=1	ACAT1	1	0.000149298	75.018	GSTPYGGVK(1)LEDLIVK	3	0.042257	1	1.807	1.635	1.755	0.54	0.495	0.509
Thiolase, C-terminal	0.154984	P42765	181	0.475	Down	5.6749e-05	K	3-ketoacyl-CoA thiolase, mitochondrial OS=Homo sapiens OX=9606 GN=ACAA2 PE=1 SV=2	ACAA2	1	8.6644e-07	114.31	EECDK(1)YALQSQQR	2	-0.088702	2	1.484	1.524	1.379	0.707	0.721	0.658
PapD-like	0.143076	O95292	45	0.307	Down	0.0003986	K	Vesicle-associated membrane protein-associated protein B/C OS=Homo sapiens OX=9606 GN=VAPB PE=1 SV=3	VAPB	1	0.0183623	88.819	VK(1)TTAPR	2	0.92096	1	1.883	1.543	1.719	0.5	0.456	0.622
PapD-like	0.143076	O95292	43	0.433	Down	0.000179612	K	Vesicle-associated membrane protein-associated protein B/C OS=Homo sapiens OX=9606 GN=VAPB PE=1 SV=3	VAPB	1	0.0107878	97.798	NVCFK(1)VK	2	-2.8447	1	1.635	1.469	1.454	0.619	0.725	0.63
PapD-like	0.143076	Q9P0L0	52	0.307	Down	0.0003986	K	Vesicle-associated membrane protein-associated protein A OS=Homo sapiens OX=9606 GN=VAPA PE=1 SV=3	VAPA	1	0.0183623	88.819	VK(1)TTAPR	2	0.92096	1	1.883	1.543	1.719	0.5	0.456	0.622
PapD-like	0.143076	Q9P0L0	125	0.554	Down	7.6773e-05	K	Vesicle-associated membrane protein-associated protein A OS=Homo sapiens OX=9606 GN=VAPA PE=1 SV=3	VAPA	1	0.000395253	78.902	EAKPDELMDSK(1)LR	3	0.091643	1	1.331	1.429	1.345	0.788	0.768	0.719
KOW	0.154984	P61353	27	0.453	Down	5.6665e-05	K	60S ribosomal protein L27 OS=Homo sapiens OX=9606 GN=RPL27 PE=1 SV=2	RPL27	1	4.28975e-16	101.04	AVIVK(1)NIDDGTSDRPYSHALVAGIDR	4	-0.46362	1	1.572	1.472	1.433	0.657	0.722	0.649
KOW	0.154984	P61254	134	1.568	Up	0.00037638	K	60S ribosomal protein L26 OS=Homo sapiens OX=9606 GN=RPL26 PE=1 SV=1	RPL26	0.995798	0.000775493	81.92	GK(0.996)YK(0.004)EETIEK	3	0.22442	1	0.805	0.735	0.71	1.213	1.158	1.157
KOW	0.154984	P62701	120	0.464	Down	0.00118412	K	40S ribosomal protein S4, X isoform OS=Homo sapiens OX=9606 GN=RPS4X PE=1 SV=2	RPS4X	1	0.001407	96.342	ITPEEAK(1)YK	2	0.314	3	1.488	1.467	1.475	0.722	0.668	0.667
KOW	0.154984	P62701	62	0.633	Down	1.79756e-05	K	40S ribosomal protein S4, X isoform OS=Homo sapiens OX=9606 GN=RPS4X PE=1 SV=2	RPS4X	1	0.00025157	111.86	YALTGDEVK(1)K	2	-2.2467	3	1.316	1.243	1.298	0.825	0.807	0.81
Lipocalin/cytosolic fatty-acid binding domain	0.143076	P02753	107	1.841	Up	6.0848e-05	K	Retinol-binding protein 4 OS=Homo sapiens OX=9606 GN=RBP4 PE=1 SV=3	RBP4	1	0.000780174	73.881	MK(1)YWGVASFLQK	3	-0.60003	1	0.627	0.685	0.692	1.249	1.248	1.193
Lipocalin/cytosolic fatty-acid binding domain	0.143076	Q01469	55	0.389	Down	0.00081888	K	Fatty acid-binding protein 5 OS=Homo sapiens OX=9606 GN=FABP5 PE=1 SV=3	FABP5	1	1.15862e-30	196.5	NLTIK(1)TESTLK	2	0.3101	1	1.584	1.581	1.576	0.618	0.585	0.642
Lipocalin/cytosolic fatty-acid binding domain	0.143076	Q01469	82	0.479	Down	1.53003e-05	K	Fatty acid-binding protein 5 OS=Homo sapiens OX=9606 GN=FABP5 PE=1 SV=3	FABP5	1	6.06434e-14	117.35	K(1)TQTVCNFTDGALVQHQEWDGK	4	-0.19745	2	1.462	1.481	1.43	0.725	0.704	0.666
Zinc finger, C3HC4 RING-type	0.321154	Q6PJ69	354	0.575	Down	0.0084028	K	Tripartite motif-containing protein 65 OS=Homo sapiens OX=9606 GN=TRIM65 PE=1 SV=3	TRIM65	1	0.000105657	126.31	QDQQVK(1)HCR	3	-0.47486	1	1.184	1.591	1.257	0.75	0.876	0.692
Zinc finger, C3HC4 RING-type	0.321154	Q63HN8	2628	0.479	Down	1.53871e-05	K	E3 ubiquitin-protein ligase RNF213 OS=Homo sapiens OX=9606 GN=RNF213 PE=1 SV=3	RNF213	1	6.62398e-05	103.66	K(1)TEDECSFVSLR	2	0.3945	1	1.498	1.402	1.474	0.703	0.674	0.717
Zinc finger, C3HC4 RING-type	0.321154	Q63HN8	316	0.377	Down	0.000142483	K	E3 ubiquitin-protein ligase RNF213 OS=Homo sapiens OX=9606 GN=RNF213 PE=1 SV=3	RNF213	1	0.000318715	87.641	THCQEAETK(1)TK	3	-0.3052	1	1.645	1.616	1.542	0.682	0.587	0.544
Ribosomal RNA methyltransferase FtsJ domain	0.143076	Q8N1G2	14	0.634	Down	1.95045e-05	K	Cap-specific mRNA (nucleoside-2'-O-)-methyltransferase 1 OS=Homo sapiens OX=9606 GN=CMTR1 PE=1 SV=1	CMTR1	1	0.0016238	66.989	TDPECTAPIK(1)K	2	-1.5251	3	1.282	1.32	1.252	0.828	0.819	0.796
Ribosomal RNA methyltransferase FtsJ domain	0.143076	Q8IY81	233	0.65	Down	0.0002441	K	pre-rRNA 2'-O-ribose RNA methyltransferase FTSJ3 OS=Homo sapiens OX=9606 GN=FTSJ3 PE=1 SV=2	FTSJ3	1	0.000542267	115.57	TVTELVTK(1)K	3	0.017308	2	1.295	1.261	1.248	0.788	0.807	0.879
Cyclic nucleotide-binding-like	0.143076	P10644	367	0.327	Down	2.0587e-06	K	cAMP-dependent protein kinase type I-alpha regulatory subunit OS=Homo sapiens OX=9606 GN=PRKAR1A PE=1 SV=1	PRKAR1A	1	6.36671e-05	106.67	VLGPCSDILK(1)R	2	-0.67679	1	1.637	1.64	1.76	0.573	0.538	0.536
Cyclic nucleotide-binding-like	0.143076	P13861	379	0.477	Down	2.2538e-05	K	cAMP-dependent protein kinase type II-alpha regulatory subunit OS=Homo sapiens OX=9606 GN=PRKAR2A PE=1 SV=2	PRKAR2A	1	0.00222902	71.03	LLGPCMDIMK(1)R	3	-0.51879	2	1.403	1.491	1.483	0.719	0.659	0.711
Disulphide isomerase	0.0712027	Q8NBS9	118	0.608	Down	0.0044169	K	Thioredoxin domain-containing protein 5 OS=Homo sapiens OX=9606 GN=TXNDC5 PE=1 SV=2	TXNDC5	1	1.78408e-22	139.02	VYVAK(1)VDCTAHSDVCSAQGVR	3	0.34245	2	1.432	1.361	1.146	0.837	0.716	0.841
Disulphide isomerase	0.0712027	Q8NBS9	390	0.569	Down	0.00045659	K	Thioredoxin domain-containing protein 5 OS=Homo sapiens OX=9606 GN=TXNDC5 PE=1 SV=2	TXNDC5	1	0.0142304	72.2	NICSK(1)YSVR	2	-1.5639	1	1.257	1.373	1.423	0.825	0.723	0.76
Disulphide isomerase	0.0712027	Q15084	368	1.539	Up	1.70414e-05	K	Protein disulfide-isomerase A6 OS=Homo sapiens OX=9606 GN=PDIA6 PE=1 SV=1	PDIA6	1	0.0107878	97.798	MK(1)FALLK	2	-0.72228	1	0.752	0.78	0.746	1.188	1.148	1.169
Disulphide isomerase	0.0712027	P30101	494	1.633	Up	0.00061616	K	Protein disulfide-isomerase A3 OS=Homo sapiens OX=9606 GN=PDIA3 PE=1 SV=4	PDIA3	1	1.11552e-22	158.91	EATNPPVIQEEK(1)PK	2	-0.21724	3	0.713	0.703	0.767	1.119	1.287	1.158
Disulphide isomerase	0.0712027	P30101	94	0.42	Down	4.8366e-06	K	Protein disulfide-isomerase A3 OS=Homo sapiens OX=9606 GN=PDIA3 PE=1 SV=4	PDIA3	1	3.5914e-41	161.47	VDCTANTNTCNK(1)YGVSGYPTLK	4	-0.65929	5	1.559	1.492	1.558	0.681	0.625	0.63
Disulphide isomerase	0.0712027	P30101	415	0.45	Down	0.0022784	K	Protein disulfide-isomerase A3 OS=Homo sapiens OX=9606 GN=PDIA3 PE=1 SV=4	PDIA3	1	0.0215894	85.676	NLEPK(1)YK	3	0.15336	4	1.566	1.535	1.386	0.673	0.669	0.679
Disulphide isomerase	0.0712027	P30101	82	0.469	Down	4.061e-05	K	Protein disulfide-isomerase A3 OS=Homo sapiens OX=9606 GN=PDIA3 PE=1 SV=4	PDIA3	1	6.15521e-11	117.18	GIVPLAK(1)VDCTANTNTCNK	3	-0.14257	4	1.365	1.513	1.526	0.693	0.669	0.704
Disulphide isomerase	0.0712027	P07237	308	0.278	Down	1.51387e-05	K	Protein disulfide-isomerase OS=Homo sapiens OX=9606 GN=P4HB PE=1 SV=3	P4HB	1	0.00332344	86.898	ILEFFGLK(1)K	3	-0.031928	2	1.755	1.698	1.841	0.452	0.513	0.506
Disulphide isomerase	0.0712027	P07237	309	0.424	Down	3.7866e-05	K	Protein disulfide-isomerase OS=Homo sapiens OX=9606 GN=P4HB PE=1 SV=3	P4HB	1	0.00170122	121.64	K(1)EECPAVR	3	0.4143	2	1.6	1.521	1.471	0.613	0.641	0.691
Heat shock protein 70kD, C-terminal domain	0.0373646	P34932	44	0.476	Down	6.1646e-07	K	Heat shock 70 kDa protein 4 OS=Homo sapiens OX=9606 GN=HSPA4 PE=1 SV=4	HSPA4	1	1.44443e-06	110.51	CTPACISFGPK(1)NR	2	-0.85084	1	1.432	1.475	1.477	0.692	0.682	0.711
Heat shock protein 70kD, C-terminal domain	0.0373646	Q92598	135	1.659	Up	0.00020381	K	Heat shock protein 105 kDa OS=Homo sapiens OX=9606 GN=HSPH1 PE=1 SV=1	HSPH1	1	1.99598e-06	72.585	K(1)PVTDCVISVPSFFTDAER	3	0.53078	1	0.698	0.742	0.722	1.273	1.184	1.129
Heat shock protein 70kD, C-terminal domain	0.0373646	P38646	610	0.581	Down	5.8315e-05	K	Stress-70 protein, mitochondrial OS=Homo sapiens OX=9606 GN=HSPA9 PE=1 SV=2	HSPA9	1	7.21665e-07	118.51	DQLPADECNK(1)LK	2	0.36047	2	1.398	1.32	1.299	0.768	0.756	0.809
Heat shock protein 70kD, C-terminal domain	0.0373646	P38646	135	0.635	Down	0.0049409	K	Stress-70 protein, mitochondrial OS=Homo sapiens OX=9606 GN=HSPA9 PE=1 SV=2	HSPA9	1	0.0220499	44.511	RYDDPEVQK(1)DIK	3	1.2251	1	1.188	1.194	1.466	0.811	0.874	0.76
Heat shock protein 70kD, C-terminal domain	0.0373646	Q9Y4L1	991	1.814	Up	0.00105528	K	Hypoxia up-regulated protein 1 OS=Homo sapiens OX=9606 GN=HYOU1 PE=1 SV=1	HYOU1	1	0.0356549	68.657	EQSTGQK(1)R	2	-0.21595	1	0.705	0.586	0.734	1.194	1.25	1.23
Heat shock protein 70kD, C-terminal domain	0.0373646	Q9Y4L1	537	1.679	Up	0.00189553	K	Hypoxia up-regulated protein 1 OS=Homo sapiens OX=9606 GN=HYOU1 PE=1 SV=1	HYOU1	1	2.35366e-05	105.65	KYPDYESK(1)GIK	3	1.7955	1	0.728	0.644	0.773	1.297	1.201	1.103
Heat shock protein 70kD, C-terminal domain	0.0373646	O95757	788	0.545	Down	1.61163e-05	K	Heat shock 70 kDa protein 4L OS=Homo sapiens OX=9606 GN=HSPA4L PE=1 SV=3	HSPA4L	1	4.43922e-05	92.939	ELDNFCNPIIYK(1)PK	3	-0.029361	1	1.387	1.398	1.353	0.761	0.772	0.721
Heat shock protein 70kD, C-terminal domain	0.0373646	P11021	553	1.584	Up	0.00051646	K	Endoplasmic reticulum chaperone BiP OS=Homo sapiens OX=9606 GN=HSPA5 PE=1 SV=2	HSPA5	1	0.0198462	68.915	FAEEDK(1)K	3	0.25072	1	0.739	0.758	0.737	1.273	1.094	1.171
Heat shock protein 70kD, C-terminal domain	0.0373646	P11021	352	1.593	Up	7.6558e-05	K	Endoplasmic reticulum chaperone BiP OS=Homo sapiens OX=9606 GN=HSPA5 PE=1 SV=2	HSPA5	1	0.000769989	104.22	VLEDSDLK(1)K	3	2.7364	2	0.731	0.73	0.76	1.123	1.214	1.2
Dynein heavy chain domain	0.143076	Q14204	4441	0.577	Down	0.000176915	K	Cytoplasmic dynein 1 heavy chain 1 OS=Homo sapiens OX=9606 GN=DYNC1H1 PE=1 SV=5	DYNC1H1	1	0.000216834	86.497	QDLADVVQVCEGK(1)K	3	0.12214	1	1.382	1.322	1.325	0.728	0.765	0.83
Dynein heavy chain domain	0.143076	Q14204	1496	0.648	Down	5.8581e-05	K	Cytoplasmic dynein 1 heavy chain 1 OS=Homo sapiens OX=9606 GN=DYNC1H1 PE=1 SV=5	DYNC1H1	1	0.000315582	108.7	GWDDLFNK(1)VK	2	0.24714	2	1.318	1.266	1.231	0.842	0.803	0.828
Dynein heavy chain domain	0.143076	Q8TD57	2921	0.476	Down	7.733e-05	K	Dynein heavy chain 3, axonemal OS=Homo sapiens OX=9606 GN=DNAH3 PE=2 SV=1	DNAH3	1	0.0106296	49.189	LAAQMQK(1)LNQK	2	-1.4123	1	1.444	1.498	1.439	0.637	0.719	0.728
Peptidase S1, PA clan	0.280657	Q9NRS4	249	1.837	Up	2.0037e-05	K	Transmembrane protease serine 4 OS=Homo sapiens OX=9606 GN=TMPRSS4 PE=1 SV=2	TMPRSS4	1	0.00432063	74.173	K(1)HTDVFNWK	3	-0.09216	1	0.682	0.664	0.659	1.182	1.219	1.283
Peptidase S1, PA clan	0.280657	P00740	446	2.291	Up	0.0032782	K	Coagulation factor IX OS=Homo sapiens OX=9606 GN=F9 PE=1 SV=2	F9	1	0.00440376	82.008	YGIYTK(1)VSR	2	-0.90947	1	0.619	0.527	0.554	1.289	1.3	1.305
Peptidase S1, PA clan	0.280657	Q14520	173	6.547	Up	3.9393e-06	K	Hyaluronan-binding protein 2 OS=Homo sapiens OX=9606 GN=HABP2 PE=1 SV=1	HABP2	1	4.04891e-11	145.43	SK(1)FTCACPDQFK	3	0.39348	2	0.211	0.229	0.258	1.592	1.456	1.522
