# Supplementary material for: Differential expression of lysine acetylation proteins in gastric cancer treated with a new antitumor agent bioactive peptide chelate selenium
Source: PeerJ. 2023 Jan 17;11:e14384. doi: 10.7717/peerj.14384 (PMC9854375; doi:10.7717/peerj.14384)
Supplement: Data S1 [file peerj-11-14384-s010.zip › Raw Data/KA076TPAc_FC1.5_update_clean/6-Functional_enrichment/MKN_45SvsMKN_45C/Up.links.txt]

Source	Target	Value
0	78	1
73	113	1
73	31	1
73	85	1
1	33	1
1	102	1
5	116	1
4	51	1
3	39	1
74	53	1
6	72	1
75	41	1
76	29	1
76	55	1
76	37	1
77	112	1
79	62	1
80	98	1
81	99	1
8	67	1
8	138	1
8	37	1
8	110	1
9	119	1
9	52	1
10	108	1
12	61	1
11	81	1
11	54	1
11	107	1
11	140	1
13	0	1
13	111	1
14	21	1
16	64	1
16	36	1
15	16	1
15	135	1
83	90	1
19	26	1
18	120	1
18	57	1
84	128	1
84	18	1
17	127	1
17	13	1
20	76	1
20	8	1
20	71	1
20	109	1
20	117	1
20	141	1
21	82	1
85	2	1
25	43	1
24	80	1
24	106	1
24	115	1
24	88	1
23	66	1
23	13	1
26	22	1
27	134	1
28	114	1
29	7	1
29	19	1
86	129	1
86	10	1
86	101	1
86	11	1
87	30	1
30	53	1
89	33	1
89	1	1
31	130	1
31	2	1
32	50	1
91	126	1
90	103	1
92	73	1
92	70	1
92	1	1
92	46	1
92	113	1
92	112	1
92	75	1
92	77	1
92	89	1
92	79	1
92	118	1
92	68	1
34	135	1
94	80	1
95	78	1
96	65	1
97	42	1
97	100	1
97	40	1
97	137	1
97	124	1
97	12	1
97	38	1
36	7	1
37	122	1
98	93	1
38	44	1
38	32	1
99	58	1
99	24	1
99	94	1
100	27	1
100	105	1
39	91	1
39	48	1
40	32	1
41	63	1
42	87	1
42	4	1
42	61	1
43	45	1
103	131	1
45	7	1
104	31	1
46	14	1
46	28	1
105	134	1
47	60	1
48	126	1
51	139	1
49	121	1
52	119	1
52	72	1
52	6	1
52	62	1
107	47	1
108	3	1
108	132	1
109	25	1
109	64	1
109	96	1
109	59	1
110	34	1
110	15	1
54	99	1
111	78	1
55	19	1
112	23	1
112	95	1
112	130	1
112	104	1
112	9	1
112	123	1
112	136	1
112	52	1
112	66	1
112	17	1
112	31	1
113	49	1
113	130	1
113	85	1
56	53	1
114	21	1
116	120	1
116	19	1
57	26	1
117	29	1
117	25	1
118	95	1
119	90	1
119	62	1
58	69	1
120	26	1
59	43	1
61	30	1
61	56	1
122	7	1
62	131	1
123	103	1
65	7	1
66	78	1
67	16	1
124	87	1
124	74	1
68	95	1
68	118	1
125	128	1
125	19	1
70	119	1
70	83	1
70	79	1
127	0	1
128	57	1
130	2	1
129	35	1
131	63	1
132	48	1
134	44	1
135	36	1
136	2	1
71	116	1
71	84	1
71	55	1
71	125	1
137	74	1
137	56	1
138	34	1
138	122	1
72	103	1
72	131	1
141	5	1
141	97	1
140	133	1
