# Supplementary material for: Differential expression of lysine acetylation proteins in gastric cancer treated with a new antitumor agent bioactive peptide chelate selenium
Source: PeerJ. 2023 Jan 17;11:e14384. doi: 10.7717/peerj.14384 (PMC9854375; doi:10.7717/peerj.14384)
Supplement: Data S1 [file peerj-11-14384-s010.zip › Raw Data/KA076TPAc_FC1.5_update_clean/6-Functional_enrichment/MKN_45SvsMKN_45C/Up.nodes.txt]

ID	Name	Score	Group
GO:0030425	dendrite	non-significant	1.53
GO:0044421	extracellular region part	non-significant	1
GO:0009897	external side of plasma membrane	<0.01	3.31
GO:0008233	peptidase activity	non-significant	1
GO:0010941	regulation of cell death	non-significant	1
GO:0065008	regulation of biological quality	non-significant	1
GO:0005737	cytoplasm	non-significant	1
GO:0036503	ERAD pathway	<0.01	3.50
GO:0008152	metabolic process	non-significant	1
GO:0005622	intracellular	non-significant	1
GO:0003824	catalytic activity	non-significant	1
GO:0005488	binding	non-significant	1
GO:0032879	regulation of localization	non-significant	1
GO:0043005	neuron projection	non-significant	1
GO:0030055	cell-substrate junction	<0.01	1.68
GO:0043170	macromolecule metabolic process	non-significant	1
GO:0019538	protein metabolic process	non-significant	1
GO:0097458	neuron part	non-significant	1
GO:0008104	protein localization	non-significant	1
GO:0051651	maintenance of location in cell	non-significant	1
GO:0008150	biological_process	non-significant	1
GO:0005924	cell-substrate adherens junction	<0.01	1.69
GO:0051220	cytoplasmic sequestering of protein	<0.01	6.65
GO:0042995	cell projection	non-significant	1
GO:0003677	DNA binding	non-significant	1
GO:0051716	cellular response to stimulus	non-significant	1
GO:0032507	maintenance of protein location in cell	<0.05	2.45
GO:0080090	regulation of primary metabolic process	non-significant	1
GO:0070161	anchoring junction	<0.01	1.52
GO:0044763	single-organism cellular process	non-significant	1
GO:0051272	positive regulation of cellular component movement	<0.01	2.55
GO:0005886	plasma membrane	non-significant	1
GO:0050776	regulation of immune response	non-significant	1
GO:0031012	extracellular matrix	<0.01	2.26
GO:1901575	organic substance catabolic process	non-significant	1
GO:0004872	receptor activity	<0.05	2.21
GO:0030163	protein catabolic process	non-significant	1
GO:0044710	single-organism metabolic process	non-significant	1
GO:0048583	regulation of response to stimulus	non-significant	1
GO:0070011	peptidase activity, acting on L-amino acid peptides	non-significant	1
GO:0002682	regulation of immune system process	non-significant	1
GO:0043234	protein complex	non-significant	1
GO:0050794	regulation of cellular process	non-significant	1
GO:0033554	cellular response to stress	non-significant	1
GO:2000257	regulation of protein activation cascade	<0.01	8.32
GO:0034976	response to endoplasmic reticulum stress	non-significant	1
GO:0030054	cell junction	non-significant	1
GO:0046983	protein dimerization activity	non-significant	1
GO:0008236	serine-type peptidase activity	<0.05	3.14
GO:0031224	intrinsic component of membrane	<0.01	1.51
GO:0002920	regulation of humoral immune response	<0.01	8.32
GO:0043067	regulation of programmed cell death	<0.01	1.66
GO:0044424	intracellular part	non-significant	1
GO:2000147	positive regulation of cell motility	<0.01	2.65
GO:1901363	heterocyclic compound binding	non-significant	1
GO:1902578	single-organism localization	non-significant	1
GO:2000145	regulation of cell motility	<0.01	2.08
GO:0034613	cellular protein localization	non-significant	1
GO:0003723	RNA binding	non-significant	1
GO:0006950	response to stress	non-significant	1
GO:0046982	protein heterodimerization activity	<0.01	1.88
GO:0051270	regulation of cellular component movement	non-significant	1
GO:0044446	intracellular organelle part	non-significant	1
GO:0034663	endoplasmic reticulum chaperone complex	<0.01	5.91
GO:0072376	protein activation cascade	<0.01	6.65
GO:0010033	response to organic substance	non-significant	1
GO:0044463	cell projection part	non-significant	1
GO:0044238	primary metabolic process	non-significant	1
GO:0045202	synapse	<0.05	1.68
GO:0019843	rRNA binding	<0.01	2.72
GO:0043226	organelle	non-significant	1
GO:0051179	localization	non-significant	1
GO:0044444	cytoplasmic part	non-significant	1
GO:0016020	membrane	non-significant	1
GO:0040017	positive regulation of locomotion	non-significant	1
GO:0032991	macromolecular complex	non-significant	1
GO:0044699	single-organism process	non-significant	1
GO:0005623	cell	non-significant	1
GO:0043197	dendritic spine	<0.01	3.31
GO:0044422	organelle part	non-significant	1
GO:0000975	regulatory region DNA binding	<0.05	1.70
GO:0097159	organic cyclic compound binding	non-significant	1
GO:0005925	focal adhesion	<0.01	1.69
GO:0043227	membrane-bounded organelle	non-significant	1
GO:0033036	macromolecule localization	non-significant	1
GO:0098552	side of membrane	<0.01	2.44
GO:0003674	molecular_function	non-significant	1
GO:0048522	positive regulation of cellular process	non-significant	1
GO:0043565	sequence-specific DNA binding	<0.05	1.75
GO:0005576	extracellular region	non-significant	1
GO:0043231	intracellular membrane-bounded organelle	non-significant	1
GO:0004175	endopeptidase activity	non-significant	1
GO:0005575	cellular_component	non-significant	1
GO:0001159	core promoter proximal region DNA binding	<0.01	2.62
GO:0001067	regulatory region nucleic acid binding	<0.05	1.68
GO:0098794	postsynapse	<0.05	2.07
GO:0042221	response to chemical	non-significant	1
GO:0050789	regulation of biological process	non-significant	1
GO:0044212	transcription regulatory region DNA binding	<0.05	1.70
GO:0003676	nucleic acid binding	non-significant	1
GO:0019222	regulation of metabolic process	non-significant	1
GO:0005198	structural molecule activity	<0.01	1.57
GO:0005615	extracellular space	<0.01	1.73
GO:0005783	endoplasmic reticulum	non-significant	1
GO:0071944	cell periphery	non-significant	1
GO:0060255	regulation of macromolecule metabolic process	non-significant	1
GO:0003697	single-stranded DNA binding	<0.01	3.33
GO:0005515	protein binding	non-significant	1
GO:0016787	hydrolase activity	non-significant	1
GO:0050896	response to stimulus	non-significant	1
GO:0071704	organic substance metabolic process	non-significant	1
GO:0044309	neuron spine	<0.01	3.15
GO:0044464	cell part	non-significant	1
GO:0044425	membrane part	non-significant	1
GO:0005912	adherens junction	non-significant	1
GO:0003684	damaged DNA binding	<0.01	3.18
GO:0051235	maintenance of location	non-significant	1
GO:0009987	cellular process	non-significant	1
GO:0044456	synapse part	<0.05	1.81
GO:0043229	intracellular organelle	non-significant	1
GO:0045185	maintenance of protein location	non-significant	1
GO:0031225	anchored component of membrane	<0.01	8.27
GO:0044712	single-organism catabolic process	non-significant	1
GO:0012505	endomembrane system	non-significant	1
GO:0048518	positive regulation of biological process	non-significant	1
GO:0051641	cellular localization	non-significant	1
GO:0004252	serine-type endopeptidase activity	<0.05	3.41
GO:0036477	somatodendritic compartment	non-significant	1
GO:0070727	cellular macromolecule localization	non-significant	1
GO:0060089	molecular transducer activity	<0.05	2.21
GO:0044459	plasma membrane part	non-significant	1
GO:0044432	endoplasmic reticulum part	non-significant	1
GO:0017171	serine hydrolase activity	<0.05	2.92
GO:0043178	alcohol binding	<0.05	4.09
GO:0051246	regulation of protein metabolic process	non-significant	1
GO:0009057	macromolecule catabolic process	non-significant	1
GO:0009986	cell surface	<0.01	2.39
GO:0040012	regulation of locomotion	non-significant	1
GO:0009056	catabolic process	non-significant	1
GO:0042981	regulation of apoptotic process	<0.01	1.66
GO:0036094	small molecule binding	non-significant	1
GO:0065007	biological regulation	non-significant	1
