# Supplementary material for: Differential expression of lysine acetylation proteins in gastric cancer treated with a new antitumor agent bioactive peptide chelate selenium
Source: PeerJ. 2023 Jan 17;11:e14384. doi: 10.7717/peerj.14384 (PMC9854375; doi:10.7717/peerj.14384)
Supplement: Data S1 [file peerj-11-14384-s010.zip › Raw Data/KA076TPAc_FC1.5_update_clean/8-PPI/MKN_45SvsMKN_45C/network.links.txt]

Source	Target	Value
142	287	918
241	328	982
319	258	903
294	335	909
27	40	934
79	158	790
87	133	852
301	333	848
19	13	854
273	160	907
217	295	999
220	329	915
159	115	902
244	16	950
43	164	999
328	207	977
217	158	708
126	235	879
171	180	907
139	92	900
155	248	900
181	44	946
170	331	999
303	13	739
263	310	841
323	201	908
10	264	996
15	121	883
283	319	953
32	95	735
217	335	911
84	107	824
109	204	952
262	208	874
280	129	924
65	40	939
170	13	999
203	156	911
238	302	934
130	295	999
326	13	878
283	268	911
78	192	775
129	137	751
227	68	736
87	160	999
88	185	853
335	187	902
4	240	900
19	87	935
300	100	901
286	159	900
51	151	823
245	331	999
220	33	999
239	80	849
2	329	901
132	89	916
43	116	999
167	13	906
304	259	934
117	40	912
298	240	993
105	113	981
33	232	941
56	324	999
33	164	999
262	117	905
299	135	932
142	207	904
142	240	934
65	195	931
60	108	919
323	88	907
262	260	915
301	324	999
301	220	999
93	13	999
301	63	913
203	44	944
43	68	999
309	14	949
20	151	820
7	266	922
41	129	906
157	231	900
208	149	997
245	207	999
246	294	956
218	334	996
43	13	999
198	261	960
271	158	901
44	108	953
75	276	962
131	159	900
33	287	999
297	225	715
222	207	999
140	116	900
222	126	948
111	302	943
272	333	916
97	153	965
43	301	999
10	204	859
232	240	984
95	46	990
7	45	926
198	192	995
209	197	719
17	249	902
95	287	999
93	196	967
238	110	925
334	172	978
228	108	949
80	160	999
155	107	934
69	264	944
213	152	713
311	129	999
167	325	915
107	89	983
226	192	965
93	220	999
308	249	919
262	129	917
148	302	934
148	125	916
189	160	902
93	95	999
79	6	900
78	93	876
232	331	943
296	40	924
225	158	986
5	31	822
311	27	977
292	248	904
46	287	990
55	268	981
40	57	744
196	272	997
183	249	942
37	135	734
126	13	721
60	151	843
190	71	972
82	324	809
328	263	842
222	53	701
128	35	959
334	33	999
43	160	999
85	240	922
242	120	747
90	325	935
242	335	923
152	191	794
78	247	987
334	235	999
167	33	908
262	97	916
142	220	906
261	309	984
140	182	731
142	116	907
131	179	904
111	242	934
109	170	761
260	40	965
124	112	898
218	287	996
266	195	915
257	92	971
19	68	933
159	179	900
93	200	999
99	51	902
278	66	982
70	236	900
93	122	717
52	107	991
77	93	858
169	164	942
225	172	879
257	115	910
218	301	981
158	159	931
140	56	904
309	58	928
206	318	905
196	254	995
88	132	966
90	254	987
14	190	755
87	254	769
172	207	998
8	205	989
93	172	993
317	71	972
73	25	971
195	192	908
77	222	996
265	204	900
78	62	887
170	287	999
208	17	923
328	95	942
253	110	961
53	324	717
208	307	713
169	317	999
129	45	937
125	281	919
87	46	993
260	211	904
7	135	986
306	330	927
225	295	999
150	119	919
152	331	999
95	235	999
304	110	936
68	33	999
201	246	947
241	102	727
63	285	975
218	93	978
165	317	847
152	192	736
241	126	819
115	187	907
46	13	991
257	42	993
160	200	999
331	325	999
216	166	900
144	3	913
19	324	933
0	257	991
317	85	944
68	240	999
222	133	856
251	42	902
140	87	907
317	45	945
106	99	923
292	216	900
87	240	999
238	256	987
253	281	958
56	160	999
177	246	932
283	174	920
190	137	713
116	46	993
35	47	933
91	257	979
169	233	944
95	66	824
239	176	799
65	261	922
56	126	796
209	40	976
218	164	981
209	317	986
225	138	913
8	246	964
79	141	943
326	301	873
329	240	919
238	125	981
206	115	900
43	239	880
207	331	999
241	207	999
59	123	949
298	194	842
27	317	928
238	319	954
69	204	967
158	51	953
335	268	901
320	162	822
232	13	990
209	280	966
7	65	927
82	4	772
189	334	995
185	13	999
253	84	919
56	170	999
220	56	999
17	104	717
68	232	990
111	159	939
178	181	926
217	329	916
109	80	896
234	126	801
169	176	986
73	159	909
244	302	954
300	74	900
52	282	822
130	22	999
152	220	999
264	204	998
311	35	782
15	119	989
266	40	931
77	109	756
33	13	999
217	152	753
334	220	999
172	160	993
302	268	980
180	161	995
300	249	908
113	123	965
183	216	900
328	240	914
226	14	961
199	205	995
244	322	902
173	301	951
241	164	999
83	248	900
242	84	950
68	13	999
209	89	925
93	272	999
104	268	935
149	47	949
326	116	886
64	81	936
81	296	882
189	272	911
183	100	900
225	70	999
164	329	919
334	13	999
140	159	923
257	108	950
302	319	939
195	261	903
227	33	704
222	324	999
245	334	999
232	329	909
142	159	900
232	235	942
86	256	989
229	159	900
198	169	955
246	256	883
333	240	837
178	108	984
78	258	984
58	97	933
226	135	988
109	220	829
7	14	952
129	192	969
109	329	910
80	95	999
116	185	999
277	51	905
246	204	999
14	197	763
68	329	911
111	225	926
88	158	777
311	135	981
308	163	999
183	163	902
203	92	913
159	28	902
328	310	884
116	325	999
169	258	882
142	56	919
117	192	998
300	183	978
52	257	908
287	13	999
8	193	986
301	334	999
241	235	999
292	234	905
257	329	921
105	26	958
58	280	910
317	62	768
258	285	876
317	129	988
19	287	894
169	116	922
77	258	902
102	301	825
218	4	967
245	135	917
42	318	917
69	80	784
328	85	999
109	95	709
317	63	891
33	4	902
172	68	987
220	324	999
217	241	900
128	206	971
128	42	937
93	68	999
301	68	999
33	235	999
105	283	970
239	272	756
216	265	900
27	190	911
169	160	923
185	301	999
266	261	914
209	97	995
18	101	917
172	33	976
278	334	836
43	4	966
299	268	999
78	95	945
213	79	823
245	126	766
292	163	902
132	145	975
169	41	906
76	147	924
218	240	986
199	259	939
272	36	771
327	246	771
149	115	902
239	220	911
79	157	913
239	329	915
105	148	916
310	285	866
126	329	905
311	45	996
173	62	720
140	80	906
185	68	998
110	159	900
165	210	971
311	7	976
102	170	710
216	163	900
58	129	959
245	185	999
14	129	972
272	324	999
8	259	924
270	285	960
77	62	765
72	272	831
222	80	999
191	93	913
140	164	905
222	331	999
106	75	855
95	289	976
225	51	908
19	196	835
109	324	799
217	207	753
152	95	999
63	258	890
163	248	900
99	214	900
195	317	933
126	107	715
93	334	999
218	189	996
94	219	788
189	4	927
248	249	900
8	92	973
160	287	999
45	211	906
76	132	997
282	12	934
315	199	995
334	36	751
81	38	817
67	159	900
20	246	931
9	225	900
245	287	999
152	56	999
222	95	999
196	159	944
179	112	730
135	41	918
19	46	767
191	333	994
246	305	977
83	183	902
74	248	900
247	263	970
159	31	911
106	252	918
295	187	999
241	160	999
266	309	917
155	206	912
245	56	999
159	13	999
109	70	869
142	254	939
217	130	999
180	259	901
27	200	859
272	46	992
35	159	902
109	88	883
278	303	735
78	165	904
271	51	904
189	207	904
250	122	934
153	71	888
312	207	788
263	85	846
93	80	999
202	294	754
260	192	959
320	150	756
14	41	965
225	235	726
93	4	931
232	164	946
308	265	903
198	45	938
199	113	726
172	164	997
241	85	976
328	194	990
68	325	999
79	70	922
160	329	915
207	126	964
278	220	870
239	93	908
58	135	911
246	208	911
218	207	996
148	268	966
209	58	959
109	272	742
255	154	757
109	13	738
311	71	987
298	272	996
19	200	966
244	219	995
79	281	912
261	40	963
196	268	978
218	235	997
220	95	999
159	287	999
333	164	720
233	90	921
32	36	823
185	93	994
8	258	914
105	259	963
80	36	912
270	85	944
80	46	974
272	4	900
283	107	956
218	33	996
279	220	755
209	226	999
169	273	862
286	256	839
278	240	842
136	147	934
96	242	908
334	4	941
333	160	848
95	325	999
175	119	925
333	325	749
186	225	834
159	46	929
30	269	748
208	163	901
83	216	900
292	183	930
55	107	893
7	317	995
52	314	933
305	44	842
246	147	787
335	107	933
78	194	996
217	220	902
56	46	989
53	190	753
191	160	910
77	194	994
155	249	972
266	317	918
8	199	950
220	272	999
90	240	927
288	100	905
296	41	912
239	295	999
246	158	981
43	82	805
136	314	808
160	232	996
222	170	999
0	44	959
222	28	929
207	56	999
68	235	999
257	121	773
62	135	815
194	310	910
333	324	727
257	318	900
93	240	999
169	296	907
234	121	925
241	33	999
198	58	949
274	281	777
334	196	925
189	170	968
239	325	796
63	310	910
164	170	999
8	302	963
20	141	926
20	283	921
297	159	996
49	12	923
329	13	906
88	126	851
108	143	914
219	107	717
9	51	901
242	159	979
65	71	957
282	100	995
169	247	969
329	28	948
116	19	915
298	13	997
333	33	706
245	324	999
90	324	916
116	90	912
77	55	849
240	331	999
322	335	900
104	115	915
169	324	939
83	265	901
80	329	910
17	143	924
106	138	906
52	302	999
269	126	749
257	159	907
43	196	953
247	172	790
266	280	918
140	241	904
45	192	920
56	68	999
205	21	901
334	167	907
132	264	811
239	187	999
329	325	915
77	78	999
270	263	872
159	236	900
116	33	999
328	313	875
148	258	903
56	4	973
77	87	993
78	287	995
87	56	999
19	80	859
288	74	900
160	331	999
140	290	978
77	210	805
329	47	917
7	211	934
301	159	999
198	40	944
233	126	962
307	206	938
241	4	901
220	13	999
152	301	999
91	44	968
244	148	950
233	200	999
226	153	966
138	44	957
298	285	833
22	35	919
326	241	895
73	305	723
83	300	900
15	159	923
191	66	991
44	92	977
222	46	987
74	265	920
309	317	949
190	89	932
158	187	820
132	269	991
117	14	958
33	331	999
126	204	948
52	268	999
274	196	813
175	108	941
241	159	999
290	201	744
264	158	823
218	82	860
68	95	999
43	80	999
218	325	997
333	95	942
225	214	915
7	226	968
301	200	999
10	8	917
93	170	999
189	235	980
334	170	999
169	71	951
159	6	902
117	260	917
8	180	927
80	159	999
68	200	999
217	109	703
169	289	924
273	272	915
302	71	930
52	115	920
226	71	998
133	200	849
53	260	978
254	200	974
77	80	837
28	13	919
296	97	949
195	45	916
304	199	996
148	319	939
64	332	921
43	210	773
169	27	912
253	242	925
22	186	910
218	200	965
226	211	911
195	117	908
174	259	973
257	143	952
328	258	918
191	240	955
198	7	937
77	235	756
168	28	995
8	38	816
20	159	932
87	68	999
245	169	943
292	158	929
19	185	750
328	298	970
175	265	784
65	260	918
207	33	999
116	301	999
36	170	772
111	329	948
33	200	999
287	194	875
97	197	788
140	222	906
262	317	918
239	126	790
239	158	724
109	200	950
14	57	918
17	248	900
101	204	900
43	33	999
301	272	999
52	318	918
86	159	900
195	226	905
110	259	957
260	57	824
186	239	903
77	165	919
152	87	999
140	95	905
65	129	973
208	100	925
278	233	851
169	43	943
135	211	934
102	240	710
261	71	992
260	71	998
94	246	989
169	285	935
111	6	900
169	58	916
116	220	999
140	43	907
201	327	747
300	204	900
288	17	900
292	107	905
87	232	997
156	42	706
140	235	902
292	214	902
132	246	965
271	9	904
167	159	900
4	235	904
279	179	706
234	108	734
200	46	913
261	117	934
8	168	948
159	230	965
90	287	958
149	42	991
140	93	907
222	109	800
111	335	924
334	272	999
307	149	938
164	325	999
136	189	846
90	329	909
317	97	970
70	187	999
80	172	993
179	143	905
111	231	920
148	31	962
136	246	869
241	329	907
283	335	872
259	31	852
239	56	750
140	130	904
140	160	905
233	159	999
43	172	996
67	306	917
302	89	942
22	189	902
197	285	772
116	273	903
292	251	907
196	13	998
245	164	999
82	325	794
37	125	955
109	240	873
261	211	904
116	334	999
19	272	931
233	80	999
43	87	999
311	169	904
46	324	958
233	235	999
244	259	945
207	287	999
292	51	901
233	170	999
317	258	909
43	287	999
140	325	900
80	13	999
175	3	999
309	256	879
239	35	915
245	279	715
52	132	925
22	185	901
171	259	904
300	166	900
283	205	955
317	221	708
43	334	999
272	90	978
158	250	927
109	234	825
85	285	920
296	190	940
245	272	999
152	325	999
5	113	720
77	56	946
328	63	989
224	36	849
93	167	912
94	92	744
239	334	745
174	159	972
130	239	999
85	63	991
85	310	967
308	166	951
200	287	999
189	164	967
8	161	922
292	35	936
111	110	787
185	159	954
63	321	935
225	115	910
169	209	937
117	317	958
4	13	905
22	236	900
87	90	930
312	234	753
36	200	715
210	302	921
222	334	999
272	13	999
105	251	954
278	80	913
135	197	844
152	233	999
245	222	999
222	333	758
159	329	902
156	12	916
97	71	999
246	183	912
281	230	988
238	16	900
185	234	728
218	160	996
103	12	969
52	296	907
149	257	958
148	199	952
26	159	944
290	269	998
62	319	940
315	319	930
110	199	961
68	4	972
7	169	984
210	107	734
334	232	990
190	107	740
71	57	878
226	280	986
127	257	987
102	200	744
8	234	911
252	138	929
189	82	999
247	310	866
119	12	907
207	164	999
269	158	870
189	301	905
323	314	978
245	87	999
65	117	944
244	38	819
263	164	778
297	274	704
26	123	963
117	27	911
8	174	957
8	286	922
206	336	904
87	298	996
67	330	934
135	221	810
142	90	979
8	148	950
222	172	998
241	331	999
323	246	838
334	159	999
269	39	994
291	104	945
194	13	852
175	15	978
173	246	958
328	301	911
242	6	902
177	329	933
326	93	739
80	68	999
324	28	931
222	200	999
234	151	887
87	85	977
287	325	999
167	160	936
207	272	999
246	234	997
190	40	830
311	211	993
172	126	949
241	220	999
195	14	928
328	285	857
206	257	921
153	14	721
169	266	919
181	257	952
133	160	836
169	192	920
7	97	973
54	212	924
53	200	787
116	225	753
22	159	995
298	200	943
116	28	962
51	119	904
245	19	932
241	325	999
129	211	967
253	304	901
289	13	989
52	206	927
195	27	915
152	170	998
153	40	789
218	87	997
111	84	927
49	203	913
233	333	913
198	262	920
245	90	925
261	45	930
85	258	893
116	167	914
30	121	728
251	206	929
323	264	857
300	149	907
241	233	999
152	172	838
86	26	722
314	132	929
296	45	916
263	63	964
278	301	838
243	234	747
245	93	999
74	216	900
217	170	733
103	178	887
69	172	721
208	265	977
152	334	999
185	33	993
117	97	956
106	214	906
240	13	999
27	53	713
302	335	917
93	301	999
105	123	850
245	142	907
109	116	755
47	42	984
98	0	701
183	248	900
173	204	926
290	246	879
53	240	891
177	148	915
323	290	709
80	220	999
183	149	917
215	155	900
215	42	904
255	3	935
218	56	996
261	57	891
334	28	921
97	190	976
35	107	939
334	68	999
309	211	936
43	241	999
116	13	999
77	220	925
68	160	999
196	170	954
317	40	959
7	27	954
43	220	999
126	33	730
11	159	900
308	216	900
262	280	912
140	301	909
117	296	905
111	115	901
222	298	996
140	189	999
85	95	958
93	287	999
109	268	765
17	166	902
260	14	930
93	232	935
189	13	900
35	155	928
80	196	939
169	68	944
126	160	782
257	228	972
213	4	782
317	321	813
311	195	972
262	211	909
69	109	999
77	1	817
247	197	755
116	200	999
7	209	952
20	157	901
238	159	900
33	170	999
278	207	866
217	287	758
160	46	989
322	112	842
215	148	912
140	76	929
30	279	993
214	108	759
301	172	998
311	266	912
43	46	976
334	46	961
7	296	919
101	329	725
88	200	761
78	302	944
271	214	913
209	296	949
266	71	931
104	101	903
88	204	802
278	331	836
37	159	909
311	226	923
215	302	902
196	164	940
22	207	704
154	44	814
301	298	997
266	296	995
244	21	928
311	209	998
292	100	930
19	170	834
314	290	920
255	228	926
169	170	918
175	330	928
105	319	942
205	319	931
14	40	956
74	249	904
30	152	822
167	28	999
258	310	898
97	45	954
233	28	929
220	66	834
93	325	999
312	273	904
207	28	931
173	97	708
52	329	930
43	19	874
51	147	718
241	301	999
241	172	997
95	33	999
227	56	741
185	170	990
209	190	998
58	192	957
9	214	907
169	310	847
43	235	999
87	4	918
220	240	999
163	166	947
245	232	989
207	170	999
126	68	757
140	324	904
27	279	874
116	331	999
241	289	984
253	159	904
159	319	956
247	232	785
88	201	987
104	107	916
152	68	998
215	8	918
65	45	931
130	187	999
315	283	940
266	97	932
140	207	908
314	185	815
220	36	835
37	281	930
298	289	941
128	47	945
241	109	766
77	233	957
253	157	903
105	35	785
301	85	919
116	196	998
7	261	961
207	13	999
183	234	904
313	160	844
209	57	999
69	207	779
301	331	999
133	13	828
14	71	966
294	101	906
103	184	936
78	272	986
39	147	950
53	164	781
140	136	954
319	268	907
295	236	904
65	280	928
169	93	951
133	207	847
308	17	900
226	129	920
155	149	911
301	325	999
128	149	959
301	207	999
56	329	908
272	287	999
334	95	999
97	164	748
105	199	964
233	172	996
52	89	990
301	80	999
169	195	915
105	1	943
233	36	739
109	301	932
222	254	971
111	79	995
102	220	876
52	283	944
45	40	958
126	95	716
140	233	905
142	196	926
80	207	999
162	28	853
19	240	941
235	325	999
115	318	900
177	81	980
206	47	912
185	220	996
222	19	936
152	13	999
196	200	968
56	258	802
95	28	920
247	85	953
261	317	958
78	116	981
262	135	920
152	235	999
164	90	927
30	124	991
290	188	972
22	239	999
158	138	934
1	319	926
61	329	888
125	159	913
135	45	930
175	204	780
220	235	999
56	272	999
136	76	998
218	145	827
228	143	946
195	309	902
106	158	910
191	325	792
27	185	753
220	32	716
142	68	902
116	56	999
246	206	900
245	240	999
217	56	715
9	99	917
79	84	924
93	207	999
280	192	952
251	128	930
153	190	786
77	173	993
200	13	999
241	167	917
87	333	898
84	6	900
271	106	951
172	56	995
83	74	904
99	292	900
106	51	905
93	159	999
173	185	716
83	308	906
43	135	914
271	252	906
177	200	941
232	200	978
220	160	999
298	310	831
317	168	836
161	283	908
255	60	984
68	164	999
182	189	734
110	231	900
251	125	987
87	287	999
172	254	976
69	268	822
233	324	999
331	324	999
49	159	900
246	144	905
226	317	976
326	240	901
7	195	971
56	232	990
116	68	999
56	333	961
255	257	952
8	159	930
183	166	903
198	71	961
207	333	913
245	13	999
228	306	900
172	200	992
158	204	983
169	260	911
314	66	750
239	160	845
117	211	996
291	25	967
173	90	712
125	319	962
207	90	918
304	205	990
262	27	902
220	90	947
12	257	970
78	207	991
218	68	996
233	13	999
109	312	999
22	301	907
334	287	999
198	296	913
25	12	948
152	232	894
80	167	934
142	235	904
68	287	999
88	23	980
25	159	900
135	331	905
253	237	749
78	289	998
117	58	991
225	159	984
210	80	746
102	334	793
18	121	764
283	21	906
185	272	999
198	57	792
155	42	900
177	319	932
7	280	937
334	160	999
35	70	914
41	71	952
150	51	902
192	40	933
189	240	902
271	99	908
301	133	793
284	258	707
286	110	962
195	280	902
152	190	764
7	192	944
311	197	802
35	149	929
288	248	900
71	204	937
27	296	920
129	40	924
152	90	799
280	249	755
185	172	815
280	190	821
87	207	999
217	160	837
334	56	999
97	14	966
217	225	999
77	328	998
189	93	972
97	40	977
242	141	915
209	45	976
27	260	991
115	329	998
111	130	958
239	185	727
266	192	912
195	58	917
131	75	924
281	120	773
246	149	940
302	281	989
77	169	956
218	232	805
311	296	906
43	170	999
74	208	951
140	334	904
235	28	928
109	239	822
335	101	918
43	233	999
279	56	756
198	211	933
312	126	999
257	107	918
22	126	928
152	33	999
116	160	999
164	331	999
222	194	825
281	6	902
75	159	900
326	333	997
194	285	860
164	28	943
208	249	912
241	46	989
233	240	999
290	305	836
7	40	936
109	93	704
320	330	716
196	33	959
43	278	742
130	312	887
215	206	902
148	205	946
222	43	999
105	205	959
241	333	939
52	35	948
96	159	902
18	257	998
233	331	999
213	14	793
73	54	912
159	324	999
264	126	973
93	164	999
60	44	945
58	296	910
15	212	901
246	307	914
278	333	997
163	155	931
255	234	724
97	211	938
8	219	978
74	166	905
197	258	735
220	46	991
7	78	808
159	256	903
209	192	968
130	152	718
20	84	937
21	319	900
292	138	908
247	63	986
58	211	947
19	254	736
27	45	934
159	281	996
103	154	869
78	317	980
157	159	900
22	335	905
245	278	850
314	124	732
334	87	999
164	46	987
206	42	958
273	28	784
169	211	908
222	4	904
292	257	925
82	159	810
111	141	931
107	115	916
207	194	789
239	70	999
298	287	996
213	235	722
197	193	942
311	117	995
65	135	941
246	265	916
308	208	900
140	13	905
38	219	937
282	292	973
335	329	778
282	183	907
140	4	915
58	260	927
265	166	904
217	22	999
159	330	904
159	120	825
41	45	904
240	287	999
18	138	970
261	226	996
300	282	904
280	71	986
288	282	905
241	66	820
312	267	906
68	333	893
309	40	915
110	302	965
263	285	752
19	301	945
93	235	999
36	164	758
314	246	949
188	147	868
160	13	999
117	45	994
87	33	999
217	186	938
169	33	938
296	71	936
246	80	877
111	187	939
97	280	985
159	200	998
8	319	957
87	172	997
79	231	900
274	159	969
288	166	914
159	276	900
220	331	999
180	283	917
196	287	997
300	248	900
333	331	917
277	155	911
209	153	861
156	119	922
207	232	991
283	310	926
220	196	977
222	239	708
249	265	906
251	329	924
219	21	917
43	167	923
117	309	935
53	172	729
77	245	725
265	121	737
119	159	914
63	289	987
196	331	918
140	220	902
326	287	902
177	21	907
271	138	907
245	33	999
311	81	753
64	293	731
77	13	999
130	225	999
292	166	900
269	246	796
261	58	926
216	249	900
69	329	906
294	44	932
208	166	905
93	82	733
260	28	707
8	110	952
288	155	880
43	267	720
109	314	728
135	71	988
79	187	920
275	256	994
202	272	811
311	41	975
41	192	936
301	254	904
297	230	751
278	191	994
196	235	928
222	160	999
278	87	825
232	170	944
77	71	723
19	133	747
56	28	988
222	301	999
111	244	928
326	95	926
109	233	916
117	129	947
81	104	800
282	265	902
169	85	993
169	220	971
126	324	945
102	268	864
128	107	921
167	272	937
278	68	803
317	197	932
93	87	999
266	135	922
239	236	900
165	194	893
132	147	990
83	163	907
215	318	905
33	324	999
177	26	992
22	200	900
207	325	999
65	192	949
158	70	708
210	268	958
217	13	887
14	45	982
109	172	923
65	317	968
135	280	954
287	324	999
159	164	999
186	70	952
333	287	810
163	330	741
200	325	999
220	207	999
83	208	917
241	298	996
222	116	999
20	204	903
52	292	911
304	148	938
222	289	984
43	109	856
130	115	903
79	295	922
245	80	999
329	287	913
126	287	839
167	329	923
272	126	719
300	265	974
43	173	805
175	306	908
283	259	999
239	87	748
262	71	909
324	13	999
10	290	738
233	334	999
266	52	902
203	119	903
301	28	938
19	159	924
90	28	967
208	206	762
114	287	716
239	200	856
19	93	794
312	264	982
261	129	911
308	292	900
148	251	942
241	80	999
207	235	999
85	321	843
328	270	840
133	287	837
309	45	911
10	234	987
43	36	866
148	259	960
103	143	907
241	28	935
111	239	948
68	159	999
80	200	999
172	268	816
77	116	994
301	232	993
27	192	959
208	42	998
132	188	902
314	201	982
171	8	927
235	324	999
77	197	911
43	56	999
246	126	810
257	212	908
93	90	932
218	220	983
84	159	934
329	70	925
77	325	806
239	335	907
65	309	964
15	228	958
260	280	975
207	160	999
292	336	900
152	159	999
239	115	903
116	152	999
292	115	913
333	66	977
328	289	998
233	33	999
222	13	999
272	325	999
73	44	954
198	27	923
37	97	774
207	68	999
7	262	908
34	122	862
117	280	953
130	35	927
245	301	999
169	135	942
226	58	943
167	240	919
116	87	999
194	289	981
60	257	954
14	280	947
311	137	976
8	112	945
169	280	924
292	128	907
301	36	708
62	258	954
150	330	940
44	121	988
215	251	999
127	44	980
35	257	921
172	235	994
69	312	999
233	220	999
222	189	931
142	164	910
118	92	814
135	14	935
210	259	931
80	164	999
292	74	941
261	14	962
169	272	930
296	135	921
215	35	938
305	154	815
46	325	960
77	273	948
142	80	903
80	90	934
117	209	964
198	14	986
159	250	900
148	283	953
262	209	956
226	53	891
244	92	956
179	276	957
173	160	921
153	283	756
246	87	719
270	258	872
129	71	943
109	33	773
93	33	999
106	279	728
232	324	988
43	200	999
22	116	762
220	68	999
78	270	901
198	260	948
142	33	911
220	333	938
105	268	983
292	208	998
83	17	904
314	122	813
78	313	998
235	13	999
322	193	902
282	163	902
246	264	999
273	126	909
277	9	910
172	324	996
215	329	935
126	200	974
272	194	817
206	149	998
164	13	999
217	272	746
59	159	900
77	272	996
296	211	904
150	159	900
262	45	906
317	14	974
130	101	709
185	97	757
247	285	984
77	247	928
142	87	935
326	191	985
67	15	933
169	321	827
245	189	966
335	159	924
266	260	906
311	53	766
245	220	999
254	240	896
190	57	933
226	260	998
48	90	908
215	52	917
239	159	997
87	126	962
328	247	951
213	160	755
195	129	908
278	272	844
255	175	944
244	31	936
251	155	917
282	249	914
245	43	999
135	107	705
313	63	860
83	249	948
53	71	905
174	123	769
217	79	910
198	135	941
20	242	935
300	234	903
106	322	749
258	13	819
301	66	833
78	273	930
220	232	960
245	329	912
119	306	969
116	191	927
173	13	727
111	157	935
246	23	802
126	187	711
281	319	923
225	126	921
207	95	999
56	287	999
27	41	913
329	42	905
244	205	909
278	159	826
220	268	757
302	193	923
58	317	957
77	301	988
74	163	900
241	189	902
185	164	996
175	143	954
73	212	902
239	287	808
198	65	950
188	269	710
243	204	836
201	264	931
29	42	935
93	36	861
333	13	916
33	329	906
195	71	902
266	45	935
116	126	895
195	209	914
125	256	931
136	39	802
141	281	903
302	166	862
69	234	747
284	152	722
244	5	940
62	247	960
109	246	824
[truncated: 1,672 more rows]
