# Supplementary material for: Differential expression of lysine acetylation proteins in gastric cancer treated with a new antitumor agent bioactive peptide chelate selenium
Source: PeerJ. 2023 Jan 17;11:e14384. doi: 10.7717/peerj.14384 (PMC9854375; doi:10.7717/peerj.14384)
Supplement: Data S1 [file peerj-11-14384-s010.zip › Raw Data/KA076TPAc_FC1.5_update_clean/8-PPI/MKN_45SvsMKN_45C/network.nodes.txt]

ID	Degree	No.Sites	Log2Ratio	Protein accession	Position	Ratio	Regulated Type	P value	Amino acid	Protein description	Gene name	Localization probability	PEP	Score	Modified sequence	Charge	Mass error [ppm]	MS/MS Count	MKN_45C1	MKN_45C2	MKN_45C3	MKN_45S1	MKN_45S2	MKN_45S3
0	14	1	-1.04692104738749	Q14155	725	0.484	Down	0.000399979999999966	K	Rho guanine nucleotide exchange factor 7 OS=Homo sapiens OX=9606 GN=ARHGEF7 PE=1 SV=2	ARHGEF7	1	0.00865446	62.162	VIEAYCTSAK(1)TR	2	1.6091	1	1.645	1.352	1.365	0.703	0.725	0.683
1	14	2	1.22897256976016	P17480	384	2.344	Up	9.07889999957057e-07	K	Nucleolar transcription factor 1 OS=Homo sapiens OX=9606 GN=UBTF PE=1 SV=1	UBTF	1	0.0263718	91.906	MLNINK(1)K	2	-1.1699	1	0.560	0.552	0.558	1.343	1.257	1.315
2	6	2	0.978927776381399	O75531	6	1.971	Up	0.000557449999999959	K	Barrier-to-autointegration factor OS=Homo sapiens OX=9606 GN=BANF1 PE=1 SV=1	BANF1	1	0.0231461	58.119	TTSQK(1)HR	2	-0.95945	1	0.693	0.598	0.613	1.202	1.173	1.377
3	16	2	-0.888968687611256	O15143	339	0.540	Down	0.00104413999999997	K	Actin-related protein 2/3 complex subunit 1B OS=Homo sapiens OX=9606 GN=ARPC1B PE=1 SV=3	ARPC1B	1	0.00064804	58.814	NSVSQISVLSGGK(1)AK	3	-0.51814	1	1.463	1.367	1.330	0.828	0.761	0.658
4	70	2	-0.878321443411748	Q9Y5M8	249	0.544	Down	1.98684999999088e-05	K	Signal recognition particle receptor subunit beta OS=Homo sapiens OX=9606 GN=SRPRB PE=1 SV=3	SRPRB	1	0.000220414	94.747	VEFLECSAK(1)GGR	2	-0.35947	1	1.420	1.396	1.324	0.729	0.754	0.768
5	20	5	0.6915341649192	P10412	63	1.615	Up	2.67260003017356e-09	K	Histone H1.4 OS=Homo sapiens OX=9606 GN=H1-4 PE=1 SV=2	H1-4	1	0.000637306	85.355	SGVSLAALK(1)K	3	0.16261	1	0.734	0.735	0.733	1.191	1.181	1.184
6	20	3	-1.40736357139342	Q63HN8	316	0.377	Down	0.000142482999999971	K	E3 ubiquitin-protein ligase RNF213 OS=Homo sapiens OX=9606 GN=RNF213 PE=1 SV=3	RNF213	1	0.000318715	87.641	THCQEAETK(1)TK	3	-0.3052	1	1.645	1.616	1.542	0.682	0.587	0.544
7	74	7	-1.98850436116217	P17844	197	0.252	Down	2.2599000004675e-07	K	Probable ATP-dependent RNA helicase DDX5 OS=Homo sapiens OX=9606 GN=DDX5 PE=1 SV=1	DDX5	1	7.68943E-05	102.9	LK(1)STCIYGGAPK	3	-1.9744	2	1.857	1.777	1.810	0.443	0.473	0.458
8	92	23	3.57628025762136	Q09472	1772	11.928	Up	3.22150000009458e-07	K	Histone acetyltransferase p300 OS=Homo sapiens OX=9606 GN=EP300 PE=1 SV=2	EP300	1	1.89332E-49	208.56	VVQHTK(1)GCK(1)R	2	0.47995	3	0.123	0.136	0.141	1.650	1.565	1.556
9	26	2	2.21412480535285	P02766	96	4.640	Up	1.02180000016716e-07	K	Transthyretin OS=Homo sapiens OX=9606 GN=TTR PE=1 SV=1	TTR	1	9.62145E-21	174.24	VEIDTK(1)SYWK	2	0.52001	2	0.318	0.326	0.304	1.477	1.456	1.466
10	32	4	0.734655433479005	P25685	35	1.664	Up	0.000144468000000009	K	DnaJ homolog subfamily B member 1 OS=Homo sapiens OX=9606 GN=DNAJB1 PE=1 SV=4	DNAJB1	1	0.0161937	67.032	YHPDK(1)NK	3	3.4717	2	0.753	0.692	0.711	1.223	1.134	1.231
11	16	1	0.961252884058208	O94905	287	1.947	Up	0.000141126000000047	K	Erlin-2 OS=Homo sapiens OX=9606 GN=ERLIN2 PE=1 SV=1	ERLIN2	1	0.00766576	78.342	YK(1)AIASNSK	2	0.25171	1	0.588	0.669	0.666	1.295	1.242	1.207
12	24	5	-1.01741705307741	O60716	448	0.494	Down	1.30070000003979e-06	K	Catenin delta-1 OS=Homo sapiens OX=9606 GN=CTNND1 PE=1 SV=1	CTNND1	1	1.1653E-10	125.47	IAIK(1)NCDGVPALVR	3	1.9491	2	1.454	1.467	1.396	0.710	0.723	0.699
13	132	2	-0.982790709967777	P46782	63	0.506	Down	4.82869999995916e-06	K	40S ribosomal protein S5 OS=Homo sapiens OX=9606 GN=RPS5 PE=1 SV=4	RPS5	1	0.00411391	88.596	K(1)AQCPIVER	2	-0.25939	2	1.419	1.416	1.434	0.698	0.709	0.755
14	62	3	-0.680382065799839	Q15637	174	0.624	Down	0.0114555000000001	K	Splicing factor 1 OS=Homo sapiens OX=9606 GN=SF1 PE=1 SV=4	SF1	1	0.0180515	68.626	ECNAK(1)IMIR	2	-0.774	1	1.282	1.288	1.310	0.775	0.756	0.890
15	34	16	0.838346736521231	Q14247	161	1.788	Up	3.79000000000351e-05	K	Src substrate cortactin OS=Homo sapiens OX=9606 GN=CTTN PE=1 SV=2	CTTN	1	5.64477E-17	133.78	DYSSGFGGK(1)YGVQADR	2	0.1629	2	0.677	0.659	0.712	1.252	1.230	1.179
16	10	2	-0.795859283219775	Q14192	252	0.576	Down	0.000620520000000013	K	Four and a half LIM domains protein 2 OS=Homo sapiens OX=9606 GN=FHL2 PE=1 SV=3	FHL2	1	0.00637542	59.265	QWHNDCFNCK(1)K	3	-1.234	1	1.309	1.310	1.415	0.787	0.834	0.702
17	50	24	-0.98564470702293	Q13813	1089	0.505	Down	0.00205529999999998	K	Spectrin alpha chain, non-erythrocytic 1 OS=Homo sapiens OX=9606 GN=SPTAN1 PE=1 SV=3	SPTAN1	1	0.00770661	82.287	GMLEK(1)SCK	3	-0.17562	2	1.528	1.358	1.399	0.839	0.614	0.710
18	10	3	0.650764559116902	P52565	141	1.570	Up	1.6764000000391e-06	K	Rho GDP-dissociation inhibitor 1 OS=Homo sapiens OX=9606 GN=ARHGDIA PE=1 SV=3	ARHGDIA	1	4.39749E-58	222.45	IDK(1)TDYMVGSYGPR	3	-0.56445	5	0.760	0.752	0.735	1.193	1.165	1.169
19	82	25	-1.07096652135414	Q15149	4576	0.476	Down	2.79919999957023e-07	K	Plectin OS=Homo sapiens OX=9606 GN=PLEC PE=1 SV=3	PLEC	1	0.00380529	103.88	YLTCPK(1)TK	3	-0.20071	2	1.483	1.446	1.456	0.710	0.693	0.685
20	34	1	0.632268215499513	Q05086	30	1.550	Up	0.0156587	K	Ubiquitin-protein ligase E3A OS=Homo sapiens OX=9606 GN=UBE3A PE=1 SV=4	UBE3A	1	0.00220051	77.662	AAAK(1)HLIER	3	0.43631	1	0.706	0.910	0.653	1.279	1.144	1.093
21	30	1	-1.59946207041627	Q13951	28	0.330	Down	6.68810000048481e-07	K	Core-binding factor subunit beta OS=Homo sapiens OX=9606 GN=CBFB PE=1 SV=2	CBFB	1	0.00707431	75.819	ECEIK(1)YTGFR	2	2.5877	1	1.681	1.698	1.646	0.577	0.543	0.537
22	58	2	-1.06491747668134	O00231	295	0.478	Down	0.000198006999999945	K	26S proteasome non-ATPase regulatory subunit 11 OS=Homo sapiens OX=9606 GN=PSMD11 PE=1 SV=3	PSMD11	1	0.001407	96.342	CVAQASK(1)NR	2	-0.83892	1	1.327	1.442	1.601	0.681	0.715	0.692
23	14	4	-1.200912693926	Q99615	60	0.435	Down	1.63437999999294e-05	K	DnaJ homolog subfamily C member 7 OS=Homo sapiens OX=9606 GN=DNAJC7 PE=1 SV=2	DNAJC7	1	1.49369E-05	101.42	AIDMCPK(1)NASYYGNR	3	0.48312	2	1.444	1.552	1.548	0.687	0.646	0.643
24	6	2	0.661749599810705	Q9H444	14	1.582	Up	0.00411919999999999	K	Charged multivesicular body protein 4b OS=Homo sapiens OX=9606 GN=CHMP4B PE=1 SV=1	CHMP4B	1	3.09123E-05	113.93	LFGAGGGK(1)AGK	3	-0.24622	2	0.803	0.777	0.655	1.145	1.286	1.105
25	24	1	-1.96578428466209	Q06124	178	0.256	Down	1.83062999999928e-05	K	Tyrosine-protein phosphatase non-receptor type 11 OS=Homo sapiens OX=9606 GN=PTPN11 PE=1 SV=2	PTPN11	1	0.00118893	79.346	CQELK(1)YDVGGGER	2	0.10773	2	1.739	1.852	1.824	0.421	0.505	0.460
26	30	3	-1.11403524324603	P26358	1004	0.462	Down	1.97720999999262e-05	K	DNA (cytosine-5)-methyltransferase 1 OS=Homo sapiens OX=9606 GN=DNMT1 PE=1 SV=2	DNMT1	1	0.00280758	68.972	K(1)SNGRPNETDIK	3	-1.3658	1	1.492	1.447	1.501	0.685	0.719	0.646
27	66	2	-1.28630418515664	Q15365	115	0.410	Down	0.000143537000000027	K	Poly(rC)-binding protein 1 OS=Homo sapiens OX=9606 GN=PCBP1 PE=1 SV=2	PCBP1	1	5.1689E-10	117	LVVPATQCGSLIGK(1)GGCK	3	0.052525	1	1.487	1.646	1.511	0.621	0.582	0.702
28	86	1	-2.23107466443625	Q92900	378	0.213	Down	3.10390000002325e-06	K	Regulator of nonsense transcripts 1 OS=Homo sapiens OX=9606 GN=UPF1 PE=1 SV=2	UPF1	1	0.000607611	91.961	YK(1)GDLAPLWK	2	-0.82536	3	1.986	1.884	1.816	0.381	0.438	0.394
29	8	1	-1.07096652135414	Q8TD57	2921	0.476	Down	7.73299999999866e-05	K	Dynein heavy chain 3, axonemal OS=Homo sapiens OX=9606 GN=DNAH3 PE=2 SV=1	DNAH3	1	0.0106296	49.189	LAAQMQK(1)LNQK	2	-1.4123	1	1.444	1.498	1.439	0.637	0.719	0.728
30	32	16	-1.20756106993536	P06733	335	0.433	Down	0.000778319999999999	K	Alpha-enolase OS=Homo sapiens OX=9606 GN=ENO1 PE=1 SV=2	ENO1	1	9.75047E-11	130.72	AVNEK(1)SCNCLLLK	2	0.29651	6	1.575	1.526	1.454	0.656	0.660	0.657
31	28	8	1.25761413004954	P62805	80	2.391	Up	2.11399999949791e-07	K	Histone H4 OS=Homo sapiens OX=9606 GN=H4C1 PE=1 SV=2	H4C1	1	3.87738E-17	153.23	K(1)TVTAMDVVYALK(1)R	3	-0.75923	21	0.556	0.541	0.548	1.342	1.293	1.298
32	18	1	-0.664288089679538	P17812	489	0.631	Down	0.00227900000000003	K	CTP synthase 1 OS=Homo sapiens OX=9606 GN=CTPS1 PE=1 SV=2	CTPS1	1	0.0419533	43.77	FEVNPVWK(1)K	3	-1.2884	1	1.343	1.211	1.310	0.859	0.720	0.860
33	116	4	-1.10469737866669	P18621	13	0.465	Down	4.32890000512387e-08	K	60S ribosomal protein L17 OS=Homo sapiens OX=9606 GN=RPL17 PE=1 SV=3	RPL17	1	1.8922E-28	174.24	YSLDPENPTK(1)SCK	2	-0.23348	4	1.479	1.479	1.469	0.697	0.682	0.679
34	24	5	0.908428650168787	P21796	61	1.877	Up	2.67300000000859e-06	K	Voltage-dependent anion-selective channel protein 1 OS=Homo sapiens OX=9606 GN=VDAC1 PE=1 SV=2	VDAC1	1	0.00011548	117.25	VTGSLETK(1)YR	3	1.0352	3	0.663	0.636	0.677	1.244	1.244	1.221
35	58	3	-0.586405917590825	O43684	324	0.666	Down	0.00171820999999994	K	Mitotic checkpoint protein BUB3 OS=Homo sapiens OX=9606 GN=BUB3 PE=1 SV=1	BUB3	0.931888	0.00111269	60.549	QVTDAETK(0.068)PK(0.932)SPCT	3	-3.2019	1	1.201	1.280	1.279	0.808	0.919	0.778
36	64	6	-2.22431729826094	P22102	164	0.214	Down	2.58439999956117e-07	K	Trifunctional purine biosynthetic protein adenosine-3 OS=Homo sapiens OX=9606 GN=GART PE=1 SV=1	GART	1	0.00633056	105.52	SK(1)EEACK	2	-0.90208	1	1.917	1.882	1.877	0.398	0.392	0.426
37	20	13	-1.22431729826094	P78527	117	0.428	Down	0.000638899999999998	K	DNA-dependent protein kinase catalytic subunit OS=Homo sapiens OX=9606 GN=PRKDC PE=1 SV=3	PRKDC	1	0.00114791	88.075	NTCTSVYTK(1)DR	2	2.0058	1	1.369	1.529	1.672	0.637	0.733	0.584
38	16	3	1.29160355803056	Q13557	268	2.448	Up	0.000641959999999941	K	Calcium/calmodulin-dependent protein kinase type II subunit delta OS=Homo sapiens OX=9606 GN=CAMK2D PE=1 SV=3	CAMK2D	1	9.73432E-06	94.09	ITASEALK(1)HPWICQR	3	-2.1026	1	0.448	0.594	0.572	1.394	1.259	1.298
39	26	6	0.621993231666123	Q15084	368	1.539	Up	1.70413999999175e-05	K	Protein disulfide-isomerase A6 OS=Homo sapiens OX=9606 GN=PDIA6 PE=1 SV=1	PDIA6	1	0.0107878	97.798	MK(1)FALLK	2	-0.72228	1	0.752	0.780	0.746	1.188	1.148	1.169
40	66	5	-1.47393118833241	Q9BXP5	712	0.360	Down	0.000163679999999999	K	Serrate RNA effector molecule homolog OS=Homo sapiens OX=9606 GN=SRRT PE=1 SV=1	SRRT	1	0.0177346	49.632	DK(1)WLCPLSGK	3	3.8978	1	1.777	1.693	1.411	0.562	0.613	0.582
41	60	1	-2.07704103576383	Q9BUJ2	539	0.237	Down	0.0049034	K	Heterogeneous nuclear ribonucleoprotein U-like protein 1 OS=Homo sapiens OX=9606 GN=HNRNPUL1 PE=1 SV=2	HNRNPUL1	1	1.2043E-10	125.22	AIVICPTDEDLK(1)DR	2	0.085057	2	1.823	1.844	1.866	0.371	0.524	0.414
42	38	1	-0.662003536484984	P30622	1026	0.632	Down	0.00115826000000008	K	CAP-Gly domain-containing linker protein 1 OS=Homo sapiens OX=9606 GN=CLIP1 PE=1 SV=2	CLIP1	1	0.000529797	66.059	METSHNQCQELK(1)AR	3	-0.9546	1	1.372	1.211	1.279	0.787	0.883	0.772
43	126	1	0.921436330806298	P62917	46	1.894	Up	1.75292999999854e-05	K	60S ribosomal protein L8 OS=Homo sapiens OX=9606 GN=RPL8 PE=1 SV=2	RPL8	1	0.000128202	96.464	GIVK(1)DIIHDPGR	2	-0.25301	2	0.668	0.643	0.653	1.287	1.189	1.244
44	74	1	-0.766111939825723	P61586	104	0.588	Down	4.10250000000278e-05	K	Transforming protein RhoA OS=Homo sapiens OX=9606 GN=RHOA PE=1 SV=1	RHOA	1	5.97999E-08	100.02	WTPEVK(1)HFCPNVPIILVGNK	4	0.21964	2	1.315	1.323	1.356	0.779	0.749	0.819
45	56	1	-1.12973392960402	Q9UHX1	251	0.457	Down	2.41179999999064e-05	K	Poly(U)-binding-splicing factor PUF60 OS=Homo sapiens OX=9606 GN=PUF60 PE=1 SV=1	PUF60	1	0.000334094	105.2	SVFEAFGK(1)IK	2	-1.0713	2	1.457	1.508	1.488	0.664	0.646	0.726
46	74	2	-1.38458370273713	O15372	180	0.383	Down	1.19660000019728e-07	K	Eukaryotic translation initiation factor 3 subunit H OS=Homo sapiens OX=9606 GN=EIF3H PE=1 SV=1	EIF3H	1	0.000139172	116.24	EK(1)DFSPEALK	3	1.7709	2	1.582	1.612	1.575	0.598	0.606	0.622
47	38	2	-0.682695931638085	Q14008	496	0.623	Down	0.00185572000000001	K	Cytoskeleton-associated protein 5 OS=Homo sapiens OX=9606 GN=CKAP5 PE=1 SV=3	CKAP5	1	0.000322902	84.365	ECSEK(1)VELIHGK	3	-1.0724	1	1.307	1.310	1.263	0.717	0.806	0.895
48	4	1	-0.785875194647153	Q9UKZ1	442	0.580	Down	2.26549999999826e-05	K	CCR4-NOT transcription complex subunit 11 OS=Homo sapiens OX=9606 GN=CNOT11 PE=1 SV=1	CNOT11	1	0.0212831	42.336	DK(1)YMQNRLVR	2	0.88355	1	1.335	1.288	1.395	0.765	0.789	0.777
49	10	1	2.7593689192509	O75197	526	6.771	Up	0.0093418999999999	K	Low-density lipoprotein receptor-related protein 5 OS=Homo sapiens OX=9606 GN=LRP5 PE=1 SV=2	LRP5	1	0.0142367	76.073	TDK(1)IEVINVDGTK	2	2.3659	1	0.196	0.270	0.207	1.517	0.670	2.370
50	8	3	-1.399730246491	Q13576	553	0.379	Down	5.71459999999524e-05	K	Ras GTPase-activating-like protein IQGAP2 OS=Homo sapiens OX=9606 GN=IQGAP2 PE=1 SV=4	IQGAP2	1	0.00516444	78.324	K(1)SSDILSVLK	2	-0.62996	1	1.562	1.607	1.618	0.612	0.547	0.655
51	38	4	-0.813499442355505	Q8NBS9	390	0.569	Down	0.000456589999999979	K	Thioredoxin domain-containing protein 5 OS=Homo sapiens OX=9606 GN=TXNDC5 PE=1 SV=2	TXNDC5	1	0.0142304	72.2	NICSK(1)YSVR	2	-1.5639	1	1.257	1.373	1.423	0.825	0.723	0.760
52	76	6	-2.8059129478837	P49792	2581	0.143	Down	3.24469999979371e-07	K	E3 SUMO-protein ligase RanBP2 OS=Homo sapiens OX=9606 GN=RANBP2 PE=1 SV=2	RANBP2	0.995422	1.20345E-09	117.65	K(0.005)CELSK(0.995)NSDIEQSSDSK	3	-0.64278	1	2.129	2.071	1.971	0.279	0.301	0.304
53	42	9	-0.977099597889921	O60506	100	0.508	Down	6.19419999958737e-07	K	Heterogeneous nuclear ribonucleoprotein Q OS=Homo sapiens OX=9606 GN=SYNCRIP PE=1 SV=2	SYNCRIP	1	6.66255E-07	118.73	SAFLCGVMK(1)TYR	2	-3.0846	2	1.432	1.392	1.443	0.732	0.709	0.725
54	20	2	0.697773819555186	Q16787	2135	1.622	Up	3.46100000003791e-06	K	Laminin subunit alpha-3 OS=Homo sapiens OX=9606 GN=LAMA3 PE=1 SV=2	LAMA3	1	0.000133898	89.507	SAGK(1)TSLVEEAEK	2	-0.15811	2	0.721	0.727	0.746	1.166	1.178	1.214
55	10	4	-0.839079811818897	O00410	963	0.559	Down	0.00125753000000006	K	Importin-5 OS=Homo sapiens OX=9606 GN=IPO5 PE=1 SV=4	IPO5	1	2.89347E-14	129.88	TK(1)ENVNATENCISAVGK	3	0.44621	1	1.327	1.351	1.401	0.664	0.773	0.845
56	130	6	-1.28630418515664	P62913	78	0.410	Down	0.00105979	K	60S ribosomal protein L11 OS=Homo sapiens OX=9606 GN=RPL11 PE=1 SV=2	RPL11	1	0.000209308	113.24	GAK(1)AEEILEK	3	-0.66035	2	1.542	1.548	1.561	0.673	0.623	0.613
57	28	1	-1.89432192210546	P0DN76	15	0.269	Down	1.77128999999665e-05	K	Splicing factor U2AF 35 kDa subunit-like protein OS=Homo sapiens OX=9606 GN=U2AF1L5 PE=1 SV=1	U2AF1L5	1	0.00108301	89.301	DK(1)VNCSFYFK	2	-1.0517	1	1.643	1.874	1.821	0.450	0.478	0.507
58	72	5	-0.821126041830205	Q8IYB3	36	0.566	Down	5.94210000000039e-05	K	Serine/arginine repetitive matrix protein 1 OS=Homo sapiens OX=9606 GN=SRRM1 PE=1 SV=2	SRRM1	1	0.0047947	99.815	FAECLEK(1)K	2	-0.89521	1	1.345	1.384	1.334	0.721	0.791	0.787
59	6	2	-0.974262438586392	Q9UPN9	953	0.509	Down	4.46700000000799e-06	K	E3 ubiquitin-protein ligase TRIM33 OS=Homo sapiens OX=9606 GN=TRIM33 PE=1 SV=3	TRIM33	1	1.39431E-28	176.98	GK(1)TAQGLSPVDQR	2	0.31912	7	1.435	1.457	1.372	0.745	0.709	0.715
60	12	2	0.69421160776789	P35580	1782	1.618	Up	0.00133835999999998	K	Myosin-10 OS=Homo sapiens OX=9606 GN=MYH10 PE=1 SV=3	MYH10	1	0.000848405	90.614	SAAQK(1)SDNAR	2	-0.18483	1	0.811	0.675	0.713	1.145	1.249	1.164
61	2	2	-0.836501267717121	Q9P289	406	0.560	Down	0.00309500000000007	K	Serine/threonine-protein kinase 26 OS=Homo sapiens OX=9606 GN=STK26 PE=1 SV=2	STK26	1	0.0221181	85.161	LIEK(1)FQK	2	-1.4094	1	1.277	1.379	1.426	0.760	0.876	0.651
62	32	6	-0.766111939825723	Q9NR30	448	0.588	Down	4.25390000002857e-06	K	Nucleolar RNA helicase 2 OS=Homo sapiens OX=9606 GN=DDX21 PE=1 SV=5	DDX21	1	0.00140967	108.7	TIIFCETK(1)K	2	-1.023	2	1.324	1.338	1.331	0.799	0.755	0.795
63	48	2	-0.62148837674627	Q8IY81	233	0.650	Down	0.000244099999999969	K	pre-rRNA 2'-O-ribose RNA methyltransferase FTSJ3 OS=Homo sapiens OX=9606 GN=FTSJ3 PE=1 SV=2	FTSJ3	1	0.000542267	115.57	TVTELVTK(1)K	3	0.017308	2	1.295	1.261	1.248	0.788	0.807	0.879
64	18	1	-0.715485866755755	P63098	91	0.609	Down	2.10789999999239e-05	K	Calcineurin subunit B type 1 OS=Homo sapiens OX=9606 GN=PPP3R1 PE=1 SV=2	PPP3R1	0.992001	0.0310274	51.528	GDK(0.008)EQK(0.992)LR	3	1.0201	1	1.276	1.344	1.307	0.772	0.811	0.808
65	54	1	-1.96015973546821	P09234	22	0.257	Down	5.07400000016034e-07	K	U1 small nuclear ribonucleoprotein C OS=Homo sapiens OX=9606 GN=SNRPC PE=1 SV=1	SNRPC	1	0.00671323	88.921	K(1)THCSGR	2	-0.90683	2	1.814	1.775	1.824	0.441	0.469	0.482
66	28	1	-2.49817873457909	Q96RP9	520	0.177	Down	9.87239999972189e-07	K	Elongation factor G, mitochondrial OS=Homo sapiens OX=9606 GN=GFM1 PE=1 SV=2	GFM1	1	0.00172824	80.312	EYGCPCITGK(1)PK	2	-0.20738	2	2.037	1.995	1.897	0.327	0.351	0.370
67	16	5	-1.13289427049735	Q9UNF0	167	0.456	Down	5.81549999999487e-05	K	Protein kinase C and casein kinase substrate in neurons protein 2 OS=Homo sapiens OX=9606 GN=PACSIN2 PE=1 SV=2	PACSIN2	1	0.00836713	89.827	EEK(1)LAISR	2	2.2291	1	1.553	1.528	1.383	0.680	0.649	0.706
68	106	3	-0.72499295250013	P49207	43	0.605	Down	0.000135243999999979	K	60S ribosomal protein L34 OS=Homo sapiens OX=9606 GN=RPL34 PE=1 SV=3	RPL34	1	0.000554268	78.324	APK(1)SACGVCPGR	3	0.12032	4	1.343	1.359	1.238	0.774	0.788	0.823
69	32	5	-1.13923579737117	P40227	287	0.454	Down	0.000359059999999967	K	T-complex protein 1 subunit zeta OS=Homo sapiens OX=9606 GN=CCT6A PE=1 SV=3	CCT6A	1	1.76708E-06	104.55	VCGDSDK(1)GFVVINQK	3	-0.21642	1	1.491	1.647	1.328	0.635	0.687	0.707
70	38	3	-1.45008444637804	Q15008	349	0.366	Down	1.2631000001484e-07	K	26S proteasome non-ATPase regulatory subunit 6 OS=Homo sapiens OX=9606 GN=PSMD6 PE=1 SV=1	PSMD6	1	2.45272E-05	93.226	IDK(1)VNEIVETNRPDSK	4	0.090022	2	1.596	1.624	1.626	0.576	0.600	0.598
71	84	9	0.951587794814754	P07910	176	1.934	Up	2.1132999999951e-05	K	Heterogeneous nuclear ribonucleoproteins C1/C2 OS=Homo sapiens OX=9606 GN=HNRNPC PE=1 SV=4	HNRNPC	1	4.37087E-06	137.4	SGFNSK(1)SGQR	2	0.17987	2	0.610	0.654	0.667	1.260	1.219	1.256
72	8	3	-1.33642766458248	P60981	30	0.396	Down	1.63180000001262e-06	K	Destrin OS=Homo sapiens OX=9606 GN=DSTN PE=1 SV=3	DSTN	1	0.00172616	93.096	CSTPEEIK(1)K	3	-1.0849	3	1.589	1.587	1.536	0.613	0.602	0.649
73	28	3	-0.67116353577046	P08581	1215	0.628	Down	0.000403790000000015	K	Hepatocyte growth factor receptor OS=Homo sapiens OX=9606 GN=MET PE=1 SV=4	MET	1	0.00254286	66.267	NCMLDEK(1)FTVK	3	0.751	1	1.339	1.257	1.279	0.794	0.872	0.766
74	30	14	-0.619270551496451	Q01082	1939	0.651	Down	0.000237759999999976	K	Spectrin beta chain, non-erythrocytic 1 OS=Homo sapiens OX=9606 GN=SPTBN1 PE=1 SV=2	SPTBN1	1	0.000969634	115.89	QIEAQEK(1)PR	2	0.21668	1	1.265	1.322	1.215	0.790	0.859	0.826
75	22	2	-1.00578235259401	P35914	137	0.498	Down	0.000263530000000012	K	Hydroxymethylglutaryl-CoA lyase, mitochondrial OS=Homo sapiens OX=9606 GN=HMGCL PE=1 SV=2	HMGCL	1	1.48048E-28	176.83	K(1)NINCSIEESFQR	3	0.46393	3	1.382	1.441	1.469	0.652	0.700	0.787
76	20	18	-1.25153876699596	P30101	94	0.420	Down	4.83659999994668e-06	K	Protein disulfide-isomerase A3 OS=Homo sapiens OX=9606 GN=PDIA3 PE=1 SV=4	PDIA3	1	3.5914E-41	161.47	VDCTANTNTCNK(1)YGVSGYPTLK	4	-0.65929	5	1.559	1.492	1.558	0.681	0.625	0.630
77	100	4	-1.21424022557299	P22087	102	0.431	Down	3.78039999999746e-05	K	rRNA 2'-O-methyltransferase fibrillarin OS=Homo sapiens OX=9606 GN=FBL PE=1 SV=2	FBL	1	0.006593	64.82	GK(1)EDALVTK	3	0.56476	1	1.614	1.463	1.488	0.653	0.625	0.690
78	80	4	-0.859875776090929	Q9Y2X3	444	0.551	Down	0.000139718000000011	K	Nucleolar protein 58 OS=Homo sapiens OX=9606 GN=NOP58 PE=1 SV=1	NOP58	0.999998	1.52763E-05	100.13	K(1)IEQVDKEDEITEK	3	-0.10353	1	1.403	1.352	1.361	0.724	0.818	0.726
79	48	2	-0.790858602161408	Q13618	459	0.578	Down	2.27399999999101e-05	K	Cullin-3 OS=Homo sapiens OX=9606 GN=CUL3 PE=1 SV=2	CUL3	1	0.000128202	91.62	LK(1)TECGCQFTSK	3	-0.30944	1	1.347	1.306	1.373	0.762	0.807	0.757
80	126	17	-1.40736357139342	P39023	341	0.377	Down	5.90529999999756e-05	K	60S ribosomal protein L3 OS=Homo sapiens OX=9606 GN=RPL3 PE=1 SV=2	RPL3	1	0.0219442	76.679	GCVVGTK(1)K	3	-1.1525	2	1.633	1.637	1.526	0.635	0.545	0.630
81	28	6	-0.833927324053294	P62136	41	0.561	Down	0.000119643000000003	K	Serine/threonine-protein phosphatase PP1-alpha catalytic subunit OS=Homo sapiens OX=9606 GN=PPP1CA PE=1 SV=1	PPP1CA	1	0.0182236	88.954	GLCLK(1)SR	2	0.99693	1	1.421	1.279	1.382	0.769	0.732	0.791
82	30	2	0.602171790753379	P46977	440	1.518	Up	0.000321660000000001	K	Dolichyl-diphosphooligosaccharide--protein glycosyltransferase subunit STT3A OS=Homo sapiens OX=9606 GN=STT3A PE=1 SV=2	STT3A	1	0.00938561	58.274	NLDISRPDK(1)K	3	-0.18069	1	0.801	0.738	0.761	1.186	1.102	1.203
83	26	1	0.707524790899608	O95249	124	1.633	Up	0.00220390000000004	K	Golgi SNAP receptor complex member 1 OS=Homo sapiens OX=9606 GN=GOSR1 PE=1 SV=1	GOSR1	1	2.93662E-06	104.95	DILQDYTHEFHK(1)TK	4	0.62103	1	0.768	0.648	0.771	1.278	1.109	1.185
84	24	1	-0.65744525452268	Q9H832	238	0.634	Down	0.00312259999999998	K	Ubiquitin-conjugating enzyme E2 Z OS=Homo sapiens OX=9606 GN=UBE2Z PE=1 SV=2	UBE2Z	1	1.56084E-13	138.02	HPGDSK(1)NYNECIR	3	-1.6025	1	1.152	1.295	1.399	0.766	0.884	0.790
85	66	2	-0.783389931257558	Q14692	728	0.581	Down	0.00650319999999993	K	Ribosome biogenesis protein BMS1 homolog OS=Homo sapiens OX=9606 GN=BMS1 PE=1 SV=1	BMS1	1	0.00318317	69.815	HK(1)ADSLDCSR	3	-0.60432	1	1.406	1.486	1.134	0.881	0.729	0.728
86	22	6	-1.94341647163363	Q14566	95	0.260	Down	3.37959999985316e-08	K	DNA replication licensing factor MCM6 OS=Homo sapiens OX=9606 GN=MCM6 PE=1 SV=1	MCM6	1	0.00983915	99.442	ALK(1)TFVK	2	1.4358	1	1.820	1.826	1.754	0.469	0.471	0.463
87	126	8	-1.32553934843974	P61247	115	0.399	Down	4.08910000000429e-05	K	40S ribosomal protein S3a OS=Homo sapiens OX=9606 GN=RPS3A PE=1 SV=2	RPS3A	1	0.0142447	93.374	MCSMVK(1)K	2	0.47397	1	1.672	1.489	1.540	0.615	0.596	0.665
88	56	12	-1.07096652135414	P34932	44	0.476	Down	6.16460000046892e-07	K	Heat shock 70 kDa protein 4 OS=Homo sapiens OX=9606 GN=HSPA4 PE=1 SV=4	HSPA4	1	1.44443E-06	110.51	CTPACISFGPK(1)NR	2	-0.85084	1	1.432	1.475	1.477	0.692	0.682	0.711
89	46	1	-0.888968687611256	P37198	504	0.540	Down	0.000217210000000079	K	Nuclear pore glycoprotein p62 OS=Homo sapiens OX=9606 GN=NUP62 PE=1 SV=3	NUP62	0.999971	0.00303551	61.167	KVEEVTK(1)VCEGR	3	0.24462	1	1.400	1.423	1.330	0.705	0.813	0.724
90	92	3	-0.678071905112638	Q04637	597	0.625	Down	1.99980999999738e-05	K	Eukaryotic translation initiation factor 4 gamma 1 OS=Homo sapiens OX=9606 GN=EIF4G1 PE=1 SV=4	EIF4G1	0.81746	0.0204828	41.482	YEYK(0.817)SDQWK(0.183)PLNLEEK	3	3.6628	1	1.302	1.278	1.303	0.838	0.803	0.785
91	10	1	1.56218135647187	Q14185	641	2.953	Up	0.00199499999999997	K	Dedicator of cytokinesis protein 1 OS=Homo sapiens OX=9606 GN=DOCK1 PE=1 SV=2	DOCK1	1	0.0385614	45.28	QLMK(1)VDGGEVVK	2	-2.6314	1	0.509	0.442	0.439	1.378	1.372	1.355
92	40	3	0.604071323668861	P15692	152	1.520	Up	0.0183196999999999	K	Vascular endothelial growth factor A OS=Homo sapiens OX=9606 GN=VEGFA PE=1 SV=2	VEGFA	1	0.0158118	68.016	GK(1)GK(1)GQK(1)R	3	0.20842	1	0.619	0.836	0.835	1.054	1.197	1.230
93	122	9	0.637842060324105	P18124	223	1.556	Up	0.000496469999999971	K	60S ribosomal protein L7 OS=Homo sapiens OX=9606 GN=RPL7 PE=1 SV=1	RPL7	1	2.59475E-29	179.94	K(1)TTHFVEGGDAGNREDQINR	3	-0.098351	4	0.789	0.778	0.693	1.183	1.144	1.190
94	10	3	-0.932361283124637	P35869	303	0.524	Down	0.000417430000000052	K	Aryl hydrocarbon receptor OS=Homo sapiens OX=9606 GN=AHR PE=1 SV=2	AHR	1	0.00269	66.784	LDFTPIGCDAK(1)GR	2	-1.3115	1	1.270	1.537	1.393	0.706	0.763	0.733
95	132	3	0.790772037862	P62269	137	1.730	Up	2.41909999998402e-06	K	40S ribosomal protein S18 OS=Homo sapiens OX=9606 GN=RPS18 PE=1 SV=3	RPS18	1	0.00404982	83.438	GQHTK(1)TTGR	2	0.13381	2	0.682	0.709	0.705	1.220	1.182	1.224
96	6	2	-0.63710935733414	O75150	20	0.643	Down	0.000437149999999997	K	E3 ubiquitin-protein ligase BRE1B OS=Homo sapiens OX=9606 GN=RNF40 PE=1 SV=5	RNF40	1	0.000452636	78.324	AAGDGGSGPPEK(1)K	3	2.5976	2	1.330	1.292	1.211	0.861	0.828	0.775
97	82	5	0.599317793698226	P09651	105	1.515	Up	0.00382159999999998	K	Heterogeneous nuclear ribonucleoprotein A1 OS=Homo sapiens OX=9606 GN=HNRNPA1 PE=1 SV=5	HNRNPA1	1	0.000353752	77.776	EDSQRPGAHLTVK(1)K	3	-0.32852	2	0.768	0.733	0.803	1.186	1.276	1.029
98	6	1	-0.720231578406405	Q14160	19	0.607	Down	0.00507959999999996	K	Protein scribble homolog OS=Homo sapiens OX=9606 GN=SCRIB PE=1 SV=4	SCRIB	1	0.0242747	56.258	HVESVDK(1)R	3	1.6165	1	1.369	1.340	1.220	0.675	0.813	0.897
99	30	5	-1.3621579396759	Q01469	55	0.389	Down	0.000818879999999966	K	Fatty acid-binding protein 5 OS=Homo sapiens OX=9606 GN=FABP5 PE=1 SV=3	FABP5	1	1.15862E-30	196.5	NLTIK(1)TESTLK	2	0.3101	1	1.584	1.581	1.576	0.618	0.585	0.642
100	28	2	-1.38082178394093	Q9H0B6	369	0.384	Down	4.61549999997146e-06	K	Kinesin light chain 2 OS=Homo sapiens OX=9606 GN=KLC2 PE=1 SV=1	KLC2	1	2.76762E-08	142.38	TK(1)NNLASCYLK	2	-0.26727	1	1.643	1.509	1.614	0.598	0.596	0.637
101	36	1	-0.689659879387849	P17252	575	0.620	Down	0.00349870000000008	K	Protein kinase C alpha type OS=Homo sapiens OX=9606 GN=PRKCA PE=1 SV=4	PRKCA	1	0.00296928	74.92	GLMTK(1)HPAK	3	-0.94664	1	1.458	1.172	1.271	0.802	0.869	0.748
102	34	6	-2.01741705307741	Q9GZV4	34	0.247	Down	5.57589999949926e-07	K	Eukaryotic translation initiation factor 5A-2 OS=Homo sapiens OX=9606 GN=EIF5A2 PE=1 SV=3	EIF5A2	1	0.000289488	93.096	KNGFVVLK(1)GR	3	0.33973	4	1.911	1.741	1.829	0.459	0.442	0.452
103	52	7	-1.41888982477445	P18206	316	0.374	Down	3.93180000000104e-05	K	Vinculin OS=Homo sapiens OX=9606 GN=VCL PE=1 SV=4	VCL	1	0.0100094	72.34	VGELCAGK(1)ER	2	-1.6995	1	1.722	1.618	1.478	0.627	0.582	0.593
104	32	5	0.609754962172443	P31946	70	1.526	Up	0.000862800000000052	K	14-3-3 protein beta/alpha OS=Homo sapiens OX=9606 GN=YWHAB PE=1 SV=3	YWHAB	1	1.60397E-05	106.67	VISSIEQK(1)TER	3	-0.051644	2	0.777	0.814	0.701	1.201	1.131	1.165
105	64	4	1.44837239461205	P0C0S5	14	2.729	Up	2.17170000005318e-06	K	Histone H2A.Z OS=Homo sapiens OX=9606 GN=H2AZ1 PE=1 SV=2	H2AZ1	1	2.41356E-07	106.57	AGK(1)DSGK(1)AK(1)TK	2	0.79948	4	0.511	0.491	0.480	1.402	1.295	1.348
106	58	7	-1.54371951848927	P53396	630	0.343	Down	2.09039999998772e-06	K	ATP-citrate synthase OS=Homo sapiens OX=9606 GN=ACLY PE=1 SV=3	ACLY	1	1.34053E-06	87.088	GVTIIGPATVGGIK(1)PGCFK	3	0.10544	1	1.690	1.666	1.604	0.553	0.597	0.549
107	64	6	-1.52699243208383	O14980	122	0.347	Down	8.86050000037386e-07	K	Exportin-1 OS=Homo sapiens OX=9606 GN=XPO1 PE=1 SV=1	XPO1	1	2.0108E-07	125.53	TSSDPTCVEK(1)EK	3	-1.7379	2	1.706	1.593	1.643	0.587	0.569	0.558
108	52	6	1.03139519627553	P63261	50	2.044	Up	0.00151871000000003	K	Actin, cytoplasmic 2 OS=Homo sapiens OX=9606 GN=ACTG1 PE=1 SV=1	ACTG1	1	1.73645E-08	74.364	HQGVMVGMGQK(1)DSYVGDEAQSK	3	-0.91047	1	0.530	0.605	0.719	1.328	1.267	1.194
109	96	11	-0.72499295250013	P48643	259	0.605	Down	0.000160065999999959	K	T-complex protein 1 subunit epsilon OS=Homo sapiens OX=9606 GN=CCT5 PE=1 SV=1	CCT5	1	0.000279547	90.412	IAILTCPFEPPK(1)PK	2	-1.8749	4	1.349	1.324	1.268	0.803	0.749	0.834
110	34	2	0.851199338593294	Q16531	191	1.804	Up	3.82130000000647e-05	K	DNA damage-binding protein 1 OS=Homo sapiens OX=9606 GN=DDB1 PE=1 SV=1	DDB1	1	5.7889E-05	94.363	HVK(1)TYEVSLR	3	-1.2231	2	0.644	0.677	0.712	1.233	1.223	1.211
111	64	2	-1.2827897009804	P63208	66	0.411	Down	3.66569999999955e-05	K	S-phase kinase-associated protein 1 OS=Homo sapiens OX=9606 GN=SKP1 PE=1 SV=2	SKP1	1	2.05841E-10	84.327	VIQWCTHHK(1)DDPPPPEDDENKEK	5	0.029289	1	1.562	1.461	1.627	0.671	0.605	0.633
112	28	5	0.62854031926276	P00338	222	1.546	Up	0.00499559999999999	K	L-lactate dehydrogenase A chain OS=Homo sapiens OX=9606 GN=LDHA PE=1 SV=2	LDHA	1	0.000110087	92.295	TLHPDLGTDK(1)DK	3	0.56364	1	0.676	0.813	0.781	1.204	1.256	1.050
113	26	2	-1.2446850959549	P84243	37	0.422	Down	4.75320000004054e-06	K	Histone H3.3 OS=Homo sapiens OX=9606 GN=H3-3A PE=1 SV=2	H3-3A	1	0.000237623	93.623	K(1)SAPSTGGVK(1)K	2	-0.62162	5	1.579	1.450	1.573	0.637	0.664	0.641
114	4	1	-0.875671864997798	A0A024RBG1	134	0.545	Down	0.000124526999999985	K	Diphosphoinositol polyphosphate phosphohydrolase NUDT4B OS=Homo sapiens OX=9606 GN=NUDT4B PE=3 SV=1	NUDT4B	1	2.50792E-08	107.35	VLQCHK(1)PVHAEYLEK	4	-0.64731	1	1.403	1.355	1.376	0.694	0.760	0.797
115	66	2	-0.77349147019132	Q14738	121	0.585	Down	1.58159999985585e-07	K	Serine/threonine-protein phosphatase 2A 56 kDa regulatory subunit delta isoform OS=Homo sapiens OX=9606 GN=PPP2R5D PE=1 SV=1	PPP2R5D	1	0.00140172	94.692	EELFIQK(1)LR	2	0.12183	1	1.336	1.341	1.325	0.770	0.784	0.789
116	134	6	-0.646112163715093	P46781	11	0.639	Down	2.21150000001558e-06	K	40S ribosomal protein S9 OS=Homo sapiens OX=9606 GN=RPS9 PE=1 SV=3	RPS9	1	0.0197986	88.177	K(1)TYVTPR	2	0.2685	2	1.260	1.310	1.270	0.809	0.818	0.825
117	58	2	1.13422093976063	Q9UQ35	2602	2.195	Up	9.66639999999686e-05	K	Serine/arginine repetitive matrix protein 2 OS=Homo sapiens OX=9606 GN=SRRM2 PE=1 SV=2	SRRM2	1	0.00254731	63.181	EGRPPEPTPAK(1)R	3	-0.1196	1	0.560	0.596	0.600	1.258	1.396	1.201
118	6	1	1.11636475669178	P13726	233	2.168	Up	0.00033987000000002	K	Tissue factor OS=Homo sapiens OX=9606 GN=F3 PE=1 SV=1	F3	1	2.77667E-05	95.57	K(1)STDSPVECMGQEK	3	2.065	1	0.588	0.527	0.659	1.340	1.252	1.254
119	36	4	-2.01741705307741	P50570	90	0.247	Down	2.27720000000042e-05	K	Dynamin-2 OS=Homo sapiens OX=9606 GN=DNM2 PE=1 SV=2	DNM2	1	0.007979	78.342	K(1)FTDFDEVR	2	-0.55845	1	1.768	1.787	1.917	0.504	0.415	0.435
120	8	4	-1.41503749927884	P68036	20	0.375	Down	0.000442759999999986	K	Ubiquitin-conjugating enzyme E2 L3 OS=Homo sapiens OX=9606 GN=UBE2L3 PE=1 SV=1	UBE2L3	1	0.0424799	74.415	CGMK(1)NFR	2	-0.87016	1	1.738	1.370	1.709	0.653	0.547	0.604
121	26	10	-1.54793176977619	P23528	45	0.342	Down	2.6775999999451e-06	K	Cofilin-1 OS=Homo sapiens OX=9606 GN=CFL1 PE=1 SV=3	CFL1	1	0.00127427	101.39	K(1)NIILEEGK	2	0.23308	5	1.734	1.655	1.576	0.555	0.587	0.557
122	26	2	0.687060688339892	P35232	202	1.610	Up	6.41059999999527e-05	K	Prohibitin OS=Homo sapiens OX=9606 GN=PHB PE=1 SV=1	PHB	1	8.49153E-05	104.22	FVVEK(1)AEQQK	3	1.0761	1	0.727	0.772	0.707	1.186	1.162	1.203
123	28	8	-1.45403163089471	Q71DI3	37	0.365	Down	1.52659999974603e-07	K	Histone H3.2 OS=Homo sapiens OX=9606 GN=HIST2H3A PE=1 SV=3	HIST2H3A	1	2.2779E-05	124.42	SAPATGGVK(1)K	2	-0.35007	6	1.664	1.609	1.582	0.587	0.593	0.591
124	22	19	-1.25153876699596	P00558	97	0.420	Down	6.97659999771005e-08	K	Phosphoglycerate kinase 1 OS=Homo sapiens OX=9606 GN=PGK1 PE=1 SV=3	PGK1	1	8.36005E-22	151.04	DVLFLK(1)DCVGPEVEK	4	-0.086536	3	1.557	1.509	1.541	0.640	0.644	0.652
125	28	4	-1.36587144247496	Q92878	1291	0.388	Down	1.72987000000013e-05	K	DNA repair protein RAD50 OS=Homo sapiens OX=9606 GN=RAD50 PE=1 SV=1	RAD50	1	1.56938E-08	143.98	K(1)NIDQCSEIVK	2	0.59487	1	1.599	1.519	1.629	0.586	0.651	0.605
126	98	8	-1.19099722506091	P50991	292	0.438	Down	3.23570000004825e-06	K	T-complex protein 1 subunit delta OS=Homo sapiens OX=9606 GN=CCT4 PE=1 SV=4	CCT4	1	1.33037E-06	131.06	K(1)TGCNVLLIQK	2	-1.0315	3	1.553	1.521	1.461	0.650	0.647	0.688
127	4	1	1.35275852504064	Q13009	564	2.554	Up	2.26399999999627e-05	K	T-lymphoma invasion and metastasis-inducing protein 1 OS=Homo sapiens OX=9606 GN=TIAM1 PE=1 SV=2	TIAM1	1	0.00536023	86.794	LLK(1)SEIK	3	-0.69534	1	0.501	0.520	0.540	1.387	1.234	1.366
128	36	1	-0.862496476250065	P49454	1163	0.550	Down	0.00066021000000005	K	Centromere protein F OS=Homo sapiens OX=9606 GN=CENPF PE=1 SV=3	CENPF	1	1.49395E-11	129.29	TK(1)HECQNLESEPIR	3	0.60723	1	1.525	1.364	1.236	0.765	0.737	0.766
129	60	5	1.11236652307256	Q7L014	776	2.162	Up	1.93598999999045e-05	K	Probable ATP-dependent RNA helicase DDX46 OS=Homo sapiens OX=9606 GN=DDX46 PE=1 SV=2	DDX46	1	0.0024018	81.92	SSGFSGK(1)GFK	2	-0.073836	1	0.567	0.629	0.581	1.291	1.292	1.258
130	54	5	-0.643856189774725	P60900	102	0.640	Down	0.00045837999999998	K	Proteasome subunit alpha type-6 OS=Homo sapiens OX=9606 GN=PSMA6 PE=1 SV=1	PSMA6	1	3.04992E-05	135.86	YEAANWK(1)YK	2	0.62602	1	1.260	1.328	1.251	0.882	0.793	0.782
131	12	2	-1.5649048483799	Q13011	95	0.338	Down	0.00104308999999991	K	Delta(3,5)-Delta(2,4)-dienoyl-CoA isomerase, mitochondrial OS=Homo sapiens OX=9606 GN=ECH1 PE=1 SV=2	ECH1	1	2.339E-06	129.37	EMVECFNK(1)ISR	3	-0.63547	2	1.684	1.746	1.551	0.562	0.561	0.562
132	46	17	0.671746266863223	P11021	352	1.593	Up	7.65580000000599e-05	K	Endoplasmic reticulum chaperone BiP OS=Homo sapiens OX=9606 GN=HSPA5 PE=1 SV=2	HSPA5	1	0.000769989	104.22	VLEDSDLK(1)K	3	2.7364	2	0.731	0.730	0.760	1.123	1.214	1.200
133	28	2	-1.02326977932285	Q9ULC4	51	0.492	Down	0.00011927299999992	K	Malignant T-cell-amplified sequence 1 OS=Homo sapiens OX=9606 GN=MCTS1 PE=1 SV=1	MCTS1	0.999995	0.00308356	87.895	KDPVK(1)IVR	3	-0.75939	1	1.543	1.444	1.343	0.732	0.674	0.723
134	4	1	-0.729770092762002	Q8NB16	22	0.603	Down	6.19849999999866e-05	K	Mixed lineage kinase domain-like protein OS=Homo sapiens OX=9606 GN=MLKL PE=1 SV=1	MLKL	1	0.0392606	66.692	CEEMK(1)YCK	2	-0.075724	1	1.369	1.256	1.326	0.814	0.794	0.774
135	86	5	-1.01158797427521	Q08211	467	0.496	Down	0.000123787999999903	K	ATP-dependent RNA helicase A OS=Homo sapiens OX=9606 GN=DHX9 PE=1 SV=4	DHX9	1	5.82684E-13	138.19	GEEPGK(1)SCGYSVR	2	0.64535	1	1.347	1.500	1.457	0.733	0.662	0.740
136	36	16	-0.606034724339757	P27824	382	0.657	Down	0.0001213149999999	K	Calnexin OS=Homo sapiens OX=9606 GN=CANX PE=1 SV=2	CANX	0.996394	1.29514E-09	113.88	GK(0.996)WK(0.004)PPMIDNPSYQGIWK	3	-1.0396	2	1.215	1.261	1.309	0.858	0.805	0.825
137	12	3	-1.11403524324603	O43719	297	0.462	Down	2.88749999999283e-06	K	HIV Tat-specific factor 1 OS=Homo sapiens OX=9606 GN=HTATSF1 PE=1 SV=1	HTATSF1	1	0.000301098	102.05	VECSK(1)FGQIR	2	0.67424	1	1.462	1.523	1.454	0.675	0.709	0.665
138	32	7	-1.42662547355406	P50395	418	0.372	Down	1.87809999996347e-07	K	Rab GDP dissociation inhibitor beta OS=Homo sapiens OX=9606 GN=GDI2 PE=1 SV=2	GDI2	1	7.11675E-30	154.74	TYDATTHFETTCDDIK(1)NIYK	3	-0.58508	2	1.621	1.595	1.605	0.615	0.593	0.585
139	12	5	-1.32192809488736	Q9NTK5	79	0.400	Down	3.87239999954936e-07	K	Obg-like ATPase 1 OS=Homo sapiens OX=9606 GN=OLA1 PE=1 SV=2	OLA1	1	0.000365518	76.759	FDFLCQYHK(1)PASK	3	-0.85143	1	1.533	1.598	1.561	0.627	0.611	0.638
140	86	6	0.766383141001298	P04844	311	1.701	Up	0.000681790000000015	K	Dolichyl-diphosphooligosaccharide--protein glycosyltransferase subunit 2 OS=Homo sapiens OX=9606 GN=RPN2 PE=1 SV=3	RPN2	1	3.52812E-05	124.06	LEHAK(1)SVASR	2	-0.83563	2	0.647	0.769	0.706	1.219	1.246	1.144
141	24	4	-1.01741705307741	Q7Z6Z7	476	0.494	Down	0.000242610000000032	K	E3 ubiquitin-protein ligase HUWE1 OS=Homo sapiens OX=9606 GN=HUWE1 PE=1 SV=3	HUWE1	1	0.00238767	90.15	ECPFVIK(1)PK	3	-0.18576	2	1.503	1.397	1.415	0.660	0.686	0.785
142	68	1	-0.63710935733414	O75822	210	0.643	Down	2.0209999999965e-05	K	Eukaryotic translation initiation factor 3 subunit J OS=Homo sapiens OX=9606 GN=EIF3J PE=1 SV=2	EIF3J	1	2.84874E-11	125.97	ITNSLTVLCSEK(1)QK	3	-0.53427	1	1.253	1.289	1.283	0.796	0.844	0.819
143	26	6	-1.10469737866669	Q7L576	516	0.465	Down	0.00060252999999999	K	Cytoplasmic FMR1-interacting protein 1 OS=Homo sapiens OX=9606 GN=CYFIP1 PE=1 SV=1	CYFIP1	1	2.47216E-06	84.107	K(1)TVCDWETGHEPFNDPALR	3	0.46049	1	1.526	1.529	1.372	0.613	0.778	0.666
144	16	1	-0.744197163397282	Q8IZP0	478	0.597	Down	0.000860290000000097	K	Abl interactor 1 OS=Homo sapiens OX=9606 GN=ABI1 PE=1 SV=4	ABI1	1	3.68453E-08	119.77	K(1)NDDGWYEGVCNR	2	0.58544	2	1.269	1.277	1.420	0.839	0.722	0.805
145	10	4	-1.48600402063299	P55145	120	0.357	Down	1.30060000547161e-08	K	Mesencephalic astrocyte-derived neurotrophic factor OS=Homo sapiens OX=9606 GN=MANF PE=1 SV=3	MANF	1	9.46326E-05	103.76	DSQICELK(1)YDK	2	-0.80673	3	1.641	1.620	1.630	0.591	0.577	0.579
146	16	3	0.774839759827326	P23381	256	1.711	Up	0.00301620000000002	K	Tryptophan--tRNA ligase, cytoplasmic OS=Homo sapiens OX=9606 GN=WARS PE=1 SV=2	WARS	1	8.60127E-07	127.87	IQK(1)HVTFNQVK	3	1.0314	1	0.710	0.666	0.737	1.208	1.203	1.205
147	24	7	0.859174455866435	Q9Y4L1	991	1.814	Up	0.00105527999999999	K	Hypoxia up-regulated protein 1 OS=Homo sapiens OX=9606 GN=HYOU1 PE=1 SV=1	HYOU1	1	0.0356549	68.657	EQSTGQK(1)R	2	-0.21595	1	0.705	0.586	0.734	1.194	1.250	1.230
148	62	4	0.879705766282288	Q71UI9	14	1.840	Up	6.0560000003651e-07	K	Histone H2A.V OS=Homo sapiens OX=9606 GN=H2AFV PE=1 SV=3	H2AFV	1	0.00142022	96.464	AGK(1)DSGK(1)AK(1)AK	2	0.56256	2	0.675	0.674	0.655	1.230	1.211	1.247
149	50	2	-1.20756106993536	P43034	360	0.433	Down	0.0023609	K	Platelet-activating factor acetylhydrolase IB subunit alpha OS=Homo sapiens OX=9606 GN=PAFAH1B1 PE=1 SV=2	PAFAH1B1	1	0.00320332	72.705	FILSCADDK(1)TLR	2	0.75147	1	1.351	1.606	1.584	0.520	0.740	0.704
150	24	1	-1.21424022557299	P11717	1285	0.431	Down	2.25209999999976e-05	K	Cation-independent mannose-6-phosphate receptor OS=Homo sapiens OX=9606 GN=IGF2R PE=1 SV=3	IGF2R	1	0.0187544	68.657	VVSSCQEK(1)R	2	-1.3987	1	1.571	1.542	1.451	0.618	0.683	0.664
151	12	1	-1.59509687785487	Q9H3U1	532	0.331	Down	0.000202709999999939	K	Protein unc-45 homolog A OS=Homo sapiens OX=9606 GN=UNC45A PE=1 SV=1	UNC45A	1	2.85736E-07	118.2	K(1)WLCNDQIDAGTR	2	0.65944	1	1.624	1.591	1.799	0.494	0.638	0.526
152	108	16	-1.15200309344505	P13639	571	0.450	Down	1.99924999999546e-05	K	Elongation factor 2 OS=Homo sapiens OX=9606 GN=EEF2 PE=1 SV=4	EEF2	1	3.14699E-17	154.28	DLEEDHACIPIK(1)K	2	-0.69618	3	1.467	1.535	1.479	0.652	0.650	0.715
153	28	9	-1.46593839757888	P23246	291	0.362	Down	0.000663500000000039	K	Splicing factor, proline- and glutamine-rich OS=Homo sapiens OX=9606 GN=SFPQ PE=1 SV=2	SFPQ	1	8.40845E-05	98.156	RPGEK(1)TYTQR	3	-0.73735	1	1.495	1.709	1.664	0.668	0.613	0.480
154	28	9	-1.87832144341175	P21333	578	0.272	Down	6.00559999508476e-08	K	Filamin-A OS=Homo sapiens OX=9606 GN=FLNA PE=1 SV=4	FLNA	1	0.000120036	101.56	VGTECGNQK(1)VR	2	-0.21816	1	1.730	1.815	1.784	0.486	0.476	0.485
155	52	1	-1.01741705307741	P55735	192	0.494	Down	1.6932899999933e-05	K	Protein SEC13 homolog OS=Homo sapiens OX=9606 GN=SEC13 PE=1 SV=3	SEC13	1	0.000354026	70.889	FASGGCDNLIK(1)LWK	3	-1.05	1	1.463	1.414	1.438	0.682	0.745	0.705
156	18	5	-1.66200353648498	Q9UM54	240	0.316	Down	1.61136999999867e-05	K	Unconventional myosin-VI OS=Homo sapiens OX=9606 GN=MYO6 PE=1 SV=4	MYO6	1	0.0165223	70.056	ICVQGK(1)EER	2	-0.27571	1	1.747	1.741	1.607	0.539	0.568	0.505
157	26	1	-0.675765437729469	Q96BD6	4	0.626	Down	0.000220190000000065	K	SPRY domain-containing SOCS box protein 1 OS=Homo sapiens OX=9606 GN=SPSB1 PE=1 SV=1	SPSB1	1	0.00350556	70.552	GQK(1)VTGGIK	3	-0.52748	1	1.311	1.292	1.271	0.758	0.810	0.858
158	60	4	0.836732080459136	P55072	651	1.786	Up	0.00266280000000008	K	Transitional endoplasmic reticulum ATPase OS=Homo sapiens OX=9606 GN=VCP PE=1 SV=4	VCP	1	0.0111412	42.095	LDQLIYIPLPDEK(1)SR	3	-0.55872	1	0.764	0.576	0.709	1.167	1.218	1.275
159	242	1	-0.729770092762002	P62987	88	0.603	Down	2.4752999999933e-05	K	Ubiquitin-60S ribosomal protein L40 OS=Homo sapiens OX=9606 GN=UBA52 PE=1 SV=2	UBA52	1	7.06338E-11	157.68	QLAQK(1)YNCDK	3	0.21313	3	1.377	1.277	1.297	0.802	0.784	0.795
160	138	4	2.09356017616234	P62263	106	4.268	Up	8.55190000037531e-07	K	40S ribosomal protein S14 OS=Homo sapiens OX=9606 GN=RPS14 PE=1 SV=3	RPS14	1	0.000851749	84.173	TK(1)TPGPGAQSALR	2	-2.5539	1	0.322	0.351	0.346	1.465	1.393	1.491
161	20	2	-0.805912947883698	Q9HAF1	69	0.572	Down	1.62451999999869e-05	K	Chromatin modification-related protein MEAF6 OS=Homo sapiens OX=9606 GN=MEAF6 PE=1 SV=1	MEAF6	1	1.22285E-21	175.74	YLTNQK(1)NSNSK(1)NDR	2	2.0838	7	1.305	1.363	1.376	0.750	0.778	0.784
162	8	7	-1.47794425083904	Q00341	860	0.359	Down	1.50234999999332e-05	K	Vigilin OS=Homo sapiens OX=9606 GN=HDLBP PE=1 SV=2	HDLBP	1	0.00441888	101.65	DCVEAAK(1)K	2	0.21792	1	1.587	1.585	1.710	0.603	0.596	0.553
163	42	12	-1.41888982477445	P53621	750	0.374	Down	1.64910000000074e-06	K	Coatomer subunit alpha OS=Homo sapiens OX=9606 GN=COPA PE=1 SV=2	COPA	1	0.00254514	113.26	ILK(1)NCGQK	2	-0.065422	1	1.600	1.630	1.578	0.601	0.573	0.625
164	112	7	0.618238655595455	Q02878	192	1.535	Up	0.000264909999999952	K	60S ribosomal protein L6 OS=Homo sapiens OX=9606 GN=RPL6 PE=1 SV=3	RPL6	1	0.000693341	75.589	THQK(1)FVIATSTK	3	-0.46954	1	0.740	0.814	0.728	1.184	1.162	1.156
165	28	7	-1.02914634565952	Q08J23	95	0.490	Down	7.91580000436554e-08	K	RNA cytosine C(5)-methyltransferase NSUN2 OS=Homo sapiens OX=9606 GN=NSUN2 PE=1 SV=2	NSUN2	1	3.66672E-08	147.2	EILHCLK(1)NK	2	-0.40224	2	1.449	1.458	1.423	0.715	0.702	0.706
166	36	1	-1.34739878240348	Q8N6H7	105	0.393	Down	0.021417	K	ADP-ribosylation factor GTPase-activating protein 2 OS=Homo sapiens OX=9606 GN=ARFGAP2 PE=1 SV=1	ARFGAP2	1	3.36963E-23	154.46	QHGCTANDANTK(1)YNSR	3	-0.86031	1	1.207	1.570	1.931	0.628	0.615	0.605
167	72	2	1.32308178950373	Q9HAU5	655	2.502	Up	0.000680409999999965	K	Regulator of nonsense transcripts 2 OS=Homo sapiens OX=9606 GN=UPF2 PE=1 SV=1	UPF2	1	0.0107852	75.819	K(1)DQINIETK	2	0.6534	1	0.517	0.515	0.554	1.314	1.325	1.329
168	22	6	-1.16488438474178	P35659	349	0.446	Down	0.000119316999999897	K	Protein DEK OS=Homo sapiens OX=9606 GN=DEK PE=1 SV=1	DEK	1	1.13705E-22	159.18	K(1)VYENYPTYDLTER	2	3.2274	3	1.557	1.532	1.415	0.677	0.719	0.615
169	132	4	-0.780908941753803	P42285	708	0.582	Down	0.00015926799999999	K	Exosome RNA helicase MTR4 OS=Homo sapiens OX=9606 GN=MTREX PE=1 SV=3	MTREX	1	2.33308E-06	112.02	ESLK(1)NSATEAAK	2	-0.93585	2	1.339	1.303	1.373	0.804	0.723	0.808
170	104	5	-1.56917950348023	P27635	198	0.337	Down	1.50923999999719e-05	K	60S ribosomal protein L10 OS=Homo sapiens OX=9606 GN=RPL10 PE=1 SV=4	RPL10	1	1.06706E-17	153.32	LIPDGCGVK(1)YIPNR	3	0.22348	2	1.635	1.687	1.667	0.596	0.522	0.562
171	10	4	-1.17136841831198	O95696	418	0.444	Down	1.64560000004421e-06	K	Bromodomain-containing protein 1 OS=Homo sapiens OX=9606 GN=BRD1 PE=1 SV=1	BRD1	1	0.00333527	96.143	ESSVK(1)TVR	2	-0.4281	2	1.549	1.478	1.482	0.669	0.649	0.686
172	96	3	-2.06491747668134	Q13347	141	0.239	Down	5.5521999999919e-05	K	Eukaryotic translation initiation factor 3 subunit I OS=Homo sapiens OX=9606 GN=EIF3I PE=1 SV=1	EIF3I	1	1.15565E-06	80.382	DPSQIDNNEPYMK(1)IPCNDSK	3	-0.76402	1	1.732	1.919	1.870	0.497	0.388	0.432
173	52	18	-1.00578235259401	P19338	545	0.498	Down	2.60110000005476e-06	K	Nucleolin OS=Homo sapiens OX=9606 GN=NCL PE=1 SV=3	NCL	1	4.9615E-05	136.49	EALNSCNK(1)R	3	0.17238	5	1.466	1.461	1.376	0.712	0.722	0.709
174	22	5	0.712815854437372	Q96KK5	126	1.639	Up	7.79280000000604e-05	K	Histone H2A type 1-H OS=Homo sapiens OX=9606 GN=HIST1H2AH PE=1 SV=3	HIST1H2AH	1	0.00072571	91.318	TESHHK(1)AK	3	0.69454	6	0.726	0.693	0.760	1.222	1.176	1.174
175	38	3	-1.34739878240348	P61158	240	0.393	Down	4.44940000399185e-08	K	Actin-related protein 3 OS=Homo sapiens OX=9606 GN=ACTR3 PE=1 SV=3	ACTR3	1	1.55569E-05	98.337	YSYVCPDLVK(1)EFNK	3	2.9551	2	1.592	1.567	1.567	0.630	0.614	0.613
176	4	1	-0.708396441969435	Q6NZY4	160	0.612	Down	0.00910420000000001	K	Zinc finger CCHC domain-containing protein 8 OS=Homo sapiens OX=9606 GN=ZCCHC8 PE=1 SV=2	ZCCHC8	1	0.00370852	62.466	VEESCAIK(1)NNK	3	-1.5192	1	1.425	1.257	1.238	0.758	0.689	0.951
177	38	2	-1.10780328953451	P06400	65	0.464	Down	0.002224	K	Retinoblastoma-associated protein OS=Homo sapiens OX=9606 GN=RB1 PE=1 SV=2	RB1	1	0.00150538	94.114	LK(1)IPDHVR	3	-0.34904	1	1.381	1.521	1.526	0.796	0.554	0.706
178	12	5	-0.744197163397282	P07737	126	0.597	Down	4.03560000000747e-05	K	Profilin-1 OS=Homo sapiens OX=9606 GN=PFN1 PE=1 SV=2	PFN1	1	0.000553746	60.255	EGVHGGLINK(1)K	3	-0.44079	2	1.311	1.369	1.285	0.819	0.779	0.771
179	40	11	-0.937878288092203	O75874	66	0.522	Down	5.50910000000071e-05	K	Isocitrate dehydrogenase [NADP] cytoplasmic OS=Homo sapiens OX=9606 GN=IDH1 PE=1 SV=2	IDH1	1	0.0112286	97.798	K(1)HNVGVK	2	0.40383	1	1.436	1.413	1.369	0.765	0.688	0.748
180	12	5	-0.682695931638085	Q9ULD4	546	0.623	Down	0.000640569999999951	K	Bromodomain and PHD finger-containing protein 3 OS=Homo sapiens OX=9606 GN=BRPF3 PE=1 SV=2	BRPF3	1	0.00346172	85.813	TSAVK(1)EELK	2	0.19677	1	1.387	1.186	1.317	0.787	0.832	0.803
181	12	1	-0.813499442355505	P35080	91	0.569	Down	6.49109999999453e-05	K	Profilin-2 OS=Homo sapiens OX=9606 GN=PFN2 PE=1 SV=3	PFN2	1	2.21305E-17	141.13	TK(1)SQGGEPTYNVAVGR	2	-0.6162	4	1.368	1.303	1.383	0.736	0.762	0.809
182	4	1	-0.823677227359537	Q9Y673	126	0.565	Down	2.36349999999108e-05	K	Dolichyl-phosphate beta-glucosyltransferase OS=Homo sapiens OX=9606 GN=ALG5 PE=1 SV=1	ALG5	1	0.00204129	91.549	YCQK(1)YGSDK	2	-0.55465	2	1.327	1.355	1.387	0.789	0.779	0.732
183	42	2	-0.823677227359537	P47755	146	0.565	Down	1.59795999999934e-05	K	F-actin-capping protein subunit alpha-2 OS=Homo sapiens OX=9606 GN=CAPZA2 PE=1 SV=3	CAPZA2	1	0.000147837	92.265	EHYPNGVCTVYGK(1)K	3	0.39239	1	1.330	1.361	1.378	0.795	0.749	0.754
184	10	1	-1.02914634565952	Q8IY67	91	0.490	Down	3.61599999998408e-06	K	Ribonucleoprotein PTB-binding 1 OS=Homo sapiens OX=9606 GN=RAVER1 PE=1 SV=1	RAVER1	1	0.00980679	87.476	YCFVDK(1)YK	2	-0.17313	2	1.462	1.414	1.458	0.736	0.701	0.685
185	102	13	-1.50635266602479	Q5VTE0	376	0.352	Down	3.2825999995989e-07	K	Putative elongation factor 1-alpha-like 3 OS=Homo sapiens OX=9606 GN=EEF1A1P5 PE=5 SV=1	EEF1A1P5	1	0.0336053	78.113	FAELK(1)EK	2	-0.6028	1	1.692	1.634	1.590	0.574	0.573	0.584
186	14	1	0.916858764699754	Q8WVY7	65	1.888	Up	0.000260729999999931	K	Ubiquitin-like domain-containing CTD phosphatase 1 OS=Homo sapiens OX=9606 GN=UBLCP1 PE=1 SV=2	UBLCP1	1	0.0191734	88.029	LGALK(1)LK	2	-0.15881	1	0.706	0.594	0.668	1.253	1.254	1.208
187	38	5	-2.07704103576383	P17980	125	0.237	Down	4.4152000000075e-05	K	26S proteasome regulatory subunit 6A OS=Homo sapiens OX=9606 GN=PSMC3 PE=1 SV=3	PSMC3	1	0.00143165	104.05	CAVIK(1)TSTR	2	-2.0264	1	1.899	1.947	1.692	0.467	0.463	0.384
188	12	1	-0.694321256757713	O14967	507	0.618	Down	4.07650000000537e-06	K	Calmegin OS=Homo sapiens OX=9606 GN=CLGN PE=1 SV=1	CLGN	1	0.0109729	57.175	K(1)TDICIPQTK	3	-0.44137	1	1.310	1.282	1.310	0.809	0.781	0.821
189	78	3	-1.26188071121742	P04843	538	0.417	Down	1.321300000523e-07	K	Dolichyl-diphosphooligosaccharide--protein glycosyltransferase subunit 1 OS=Homo sapiens OX=9606 GN=RPN1 PE=1 SV=1	RPN1	1	0.000596927	91.62	LK(1)TEGSDLCDR	3	-0.056382	2	1.554	1.514	1.550	0.636	0.655	0.637
190	56	7	-1.2446850959549	Q13838	162	0.422	Down	1.92272999999243e-05	K	Spliceosome RNA helicase DDX39B OS=Homo sapiens OX=9606 GN=DDX39B PE=1 SV=1	DDX39B	1	0.0197688	89.827	KDEEVLK(1)K	2	-0.64126	3	1.559	1.602	1.441	0.667	0.628	0.647
191	64	3	-0.943416471633632	P49411	234	0.520	Down	0.000162624	K	Elongation factor Tu, mitochondrial OS=Homo sapiens OX=9606 GN=TUFM PE=1 SV=2	TUFM	1	1.05175E-05	119.39	DPELGLK(1)SVQK	3	0.80704	2	1.477	1.465	1.282	0.714	0.739	0.744
192	64	9	-0.630393929968162	Q6P2Q9	769	0.646	Down	6.30589999999209e-05	K	Pre-mRNA-processing-splicing factor 8 OS=Homo sapiens OX=9606 GN=PRPF8 PE=1 SV=2	PRPF8	1	3.38673E-05	124.42	GATVDK(1)TVCK	3	0.41718	2	1.316	1.238	1.266	0.852	0.803	0.814
193	22	1	-0.946193556304206	Q15596	785	0.519	Down	2.92150000003044e-06	K	Nuclear receptor coactivator 2 OS=Homo sapiens OX=9606 GN=NCOA2 PE=1 SV=2	NCOA2	1	0.00137976	111.61	LIAMK(1)TEK	3	-0.41177	2	1.445	1.407	1.373	0.717	0.752	0.725
194	56	5	1.26843439357638	O76021	120	2.409	Up	1.56244999999222e-05	K	Ribosomal L1 domain-containing protein 1 OS=Homo sapiens OX=9606 GN=RSL1D1 PE=1 SV=3	RSL1D1	1	0.02093	53.968	LLNK(1)HGIK	3	-0.47951	1	0.567	0.554	0.514	1.332	1.277	1.329
195	60	1	0.699551632523089	Q9Y2W2	13	1.624	Up	2.27210000000033e-05	K	WW domain-binding protein 11 OS=Homo sapiens OX=9606 GN=WBP11 PE=1 SV=1	WBP11	1	0.000655499	89.992	SGK(1)FMNPTDQAR	2	-1.3379	1	0.727	0.724	0.744	1.237	1.168	1.160
196	78	2	-1.35107444054688	P47813	56	0.392	Down	0.00122465999999999	K	Eukaryotic translation initiation factor 1A, X-chromosomal OS=Homo sapiens OX=9606 GN=EIF1AX PE=1 SV=2	EIF1AX	1	0.00060676	84.507	LEAMCFDGVK(1)R	2	-0.88273	2	1.781	1.380	1.574	0.548	0.731	0.579
197	32	3	0.657182660128423	Q92841	121	1.577	Up	0.033361	K	Probable ATP-dependent RNA helicase DDX17 OS=Homo sapiens OX=9606 GN=DDX17 PE=1 SV=2	DDX17	1	0.0114423	75.229	K(1)WDLSELPK	3	0.073207	2	0.690	0.668	0.879	1.180	1.164	1.183
198	64	5	0.746742715777736	Q15459	754	1.678	Up	0.00927909999999998	K	Splicing factor 3A subunit 1 OS=Homo sapiens OX=9606 GN=SF3A1 PE=1 SV=1	SF3A1	1	0.000115335	90.614	IHEATGMPAGK(1)QK	3	1.5095	1	0.660	0.661	0.823	1.204	1.365	1.029
199	38	1	-1.04990490582631	P61964	159	0.483	Down	2.2067000005066e-07	K	WD repeat-containing protein 5 OS=Homo sapiens OX=9606 GN=WDR5 PE=1 SV=1	WDR5	1	0.0091824	88.495	IWDVK(1)TGK	3	0.80805	2	1.444	1.439	1.473	0.691	0.714	0.700
200	122	3	-0.612637459164004	P63244	185	0.654	Down	0.00395840000000003	K	Receptor of activated protein C kinase 1 OS=Homo sapiens OX=9606 GN=RACK1 PE=1 SV=3	RACK1	1	1.18563E-41	149.16	LK(1)TNHIGHTGYLNTVTVSPDGSLCASGGK	4	-0.2805	1	1.204	1.383	1.209	0.910	0.753	0.821
201	24	10	0.730313886293776	Q92598	135	1.659	Up	0.000203810000000026	K	Heat shock protein 105 kDa OS=Homo sapiens OX=9606 GN=HSPH1 PE=1 SV=1	HSPH1	1	1.99598E-06	72.585	K(1)PVTDCVISVPSFFTDAER	3	0.53078	1	0.698	0.742	0.722	1.273	1.184	1.129
202	6	1	0.806530289259566	Q15382	97	1.749	Up	0.000122953999999953	K	GTP-binding protein Rheb OS=Homo sapiens OX=9606 GN=RHEB PE=1 SV=1	RHEB	1	0.0026732	65.842	SFEVIK(1)VIHGK	3	1.1424	1	0.669	0.666	0.743	1.190	1.244	1.201
203	34	5	-1.0350469470992	P35221	120	0.488	Down	0.00018243200000001	K	Catenin alpha-1 OS=Homo sapiens OX=9606 GN=CTNNA1 PE=1 SV=1	CTNNA1	1	5.50199E-08	107.82	AAAGEFADDPCSSVK(1)R	2	-0.12176	1	1.365	1.420	1.547	0.700	0.659	0.755
204	52	4	-1.83650126771712	Q15185	79	0.280	Down	4.22620000000151e-05	K	Prostaglandin E synthase 3 OS=Homo sapiens OX=9606 GN=PTGES3 PE=1 SV=1	PTGES3	1	0.00413886	79.492	K(1)GESGQSWPR	2	-0.40189	2	1.819	1.591	1.879	0.508	0.521	0.453
205	20	1	-1.84684321193858	Q9UMN6	926	0.278	Down	0.00956219999999997	K	Histone-lysine N-methyltransferase 2B OS=Homo sapiens OX=9606 GN=KMT2B PE=1 SV=1	KMT2B	1	1.13152E-13	91.079	GK(1)VEAAGPGGESEPTGSGGTLAHTPR	3	-0.28959	1	1.528	1.636	2.129	0.557	0.644	0.271
206	38	1	1.4070807754505	Q9NXR1	79	2.652	Up	1.52180000001501e-06	K	Nuclear distribution protein nudE homolog 1 OS=Homo sapiens OX=9606 GN=NDE1 PE=1 SV=3	NDE1	1	0.0414988	56.404	MELETIK(1)EK	2	-1.519	1	0.499	0.530	0.486	1.352	1.333	1.333
207	132	6	-1.10780328953451	P62701	120	0.464	Down	0.00118412000000001	K	40S ribosomal protein S4, X isoform OS=Homo sapiens OX=9606 GN=RPS4X PE=1 SV=2	RPS4X	1	0.001407	96.342	ITPEEAK(1)YK	2	0.314	3	1.488	1.467	1.475	0.722	0.668	0.667
208	54	1	-0.599462070416271	Q14203	77	0.660	Down	2.27829999999152e-05	K	Dynactin subunit 1 OS=Homo sapiens OX=9606 GN=DCTN1 PE=1 SV=3	DCTN1	1	2.21427E-14	143.05	K(1)YFTCDEGHGIFVR	3	0.29115	2	1.261	1.227	1.290	0.830	0.850	0.815
209	82	2	0.61635769699669	P26368	462	1.533	Up	0.000658070000000066	K	Splicing factor U2AF 65 kDa subunit OS=Homo sapiens OX=9606 GN=U2AF2 PE=1 SV=4	U2AF2	1	0.000151529	86.944	VVVTK(1)YCDPDSYHR	3	-0.73037	2	0.702	0.770	0.809	1.150	1.143	1.203
210	36	11	-0.646112163715093	P06748	273	0.639	Down	8.46469999999933e-05	K	Nucleophosmin OS=Homo sapiens OX=9606 GN=NPM1 PE=1 SV=2	NPM1	1	1.84475E-07	142.36	FINYVK(1)NCFR	3	-0.61438	4	1.298	1.241	1.300	0.808	0.855	0.790
211	56	3	1.12565110166152	Q9P013	18	2.182	Up	2.65840000002182e-06	K	Spliceosome-associated protein CWC15 homolog OS=Homo sapiens OX=9606 GN=CWC15 PE=1 SV=2	CWC15	1	2.33308E-06	112.02	GK(1)GEGDLSQLSK	2	0.010781	1	0.596	0.590	0.579	1.331	1.232	1.289
212	18	1	0.939602720356044	P24043	3092	1.918	Up	1.50301999999325e-05	K	Laminin subunit alpha-2 OS=Homo sapiens OX=9606 GN=LAMA2 PE=1 SV=4	LAMA2	1	0.0350388	67.385	GCIRSLK(1)LTK	2	3.4243	1	0.661	0.626	0.658	1.283	1.221	1.227
213	16	6	-1.65290132937773	Q9Y3A5	125	0.318	Down	1.5959600000004e-05	K	Ribosome maturation protein SBDS OS=Homo sapiens OX=9606 GN=SBDS PE=1 SV=4	SBDS	1	6.05362E-05	138.08	CVNPETK(1)R	2	-2.5384	1	1.730	1.732	1.626	0.554	0.563	0.499
214	26	7	-0.883635243308216	Q01518	412	0.542	Down	1.00609999997836e-06	K	Adenylyl cyclase-associated protein 1 OS=Homo sapiens OX=9606 GN=CAP1 PE=1 SV=5	CAP1	1	4.92775E-06	93.371	VPTISINK(1)TDGCHAYLSK	3	-0.80445	1	1.374	1.386	1.384	0.771	0.736	0.741
215	46	4	-0.597277823154395	Q8N3U4	55	0.661	Down	3.93000000000754e-05	K	Cohesin subunit SA-2 OS=Homo sapiens OX=9606 GN=STAG2 PE=1 SV=3	STAG2	0.999999	0.000191441	89.466	GK(1)GGNGGGKPPSGPNR	3	-0.55075	1	1.276	1.228	1.272	0.859	0.811	0.826
216	30	1	2.3007094716501	P08174	161	4.927	Up	1.89539999995159e-06	K	Complement decay-accelerating factor OS=Homo sapiens OX=9606 GN=CD55 PE=1 SV=4	CD55	1	0.000511591	92.611	K(1)SCPNPGEIR	2	-0.92109	3	0.289	0.285	0.326	1.505	1.493	1.436
217	70	3	-0.595096877854869	P43686	212	0.662	Down	0.00103772000000002	K	26S proteasome regulatory subunit 6B OS=Homo sapiens OX=9606 GN=PSMC4 PE=1 SV=2	PSMC4	1	4.25551E-05	89.911	GVLMYGPPGCGK(1)TMLAK	3	0.20065	1	1.173	1.303	1.291	0.774	0.864	0.854
218	84	1	-2.40354186044101	P60468	35	0.189	Down	1.75035999999684e-05	K	Protein transport protein Sec61 subunit beta OS=Homo sapiens OX=9606 GN=SEC61B PE=1 SV=2	SEC61B	1	0.00214134	118.04	K(1)NASCGTR	2	-0.85995	1	1.927	2.044	1.877	0.404	0.373	0.327
219	28	2	-0.713118852211838	P42224	152	0.610	Down	0.00037982999999997	K	Signal transducer and activator of transcription 1-alpha/beta OS=Homo sapiens OX=9606 GN=STAT1 PE=1 SV=2	STAT1	1	0.00351683	63.091	DK(1)VMCIEHEIK	3	-0.25958	1	1.219	1.385	1.319	0.803	0.829	0.762
220	134	7	0.675364312749146	P46777	27	1.597	Up	0.00119775	K	60S ribosomal protein L5 OS=Homo sapiens OX=9606 GN=RPL5 PE=1 SV=3	RPL5	1	0.0161426	70.412	EGK(1)TDYYAR	2	-0.47447	2	0.680	0.764	0.777	1.268	1.167	1.111
221	12	7	-1.00578235259401	Q92499	234	0.498	Down	5.70819999999861e-05	K	ATP-dependent RNA helicase DDX1 OS=Homo sapiens OX=9606 GN=DDX1 PE=1 SV=2	DDX1	1	9.11479E-13	128.71	NQALFPACVLK(1)NAELK	3	0.095706	3	1.391	1.440	1.473	0.764	0.684	0.694
222	126	3	0.909965066757969	P62249	26	1.879	Up	0.00272320000000004	K	40S ribosomal protein S16 OS=Homo sapiens OX=9606 GN=RPS16 PE=1 SV=2	RPS16	1	0.0195879	51.762	TATAVAHCK(1)R	3	-0.38563	1	0.581	0.604	0.786	1.233	1.194	1.277
223	2	5	-1.35107444054688	Q12797	646	0.392	Down	2.74339999606354e-08	K	Aspartyl/asparaginyl beta-hydroxylase OS=Homo sapiens OX=9606 GN=ASPH PE=1 SV=3	ASPH	1	0.000150126	98.942	GAPK(1)TCTLLEK	3	0.49951	2	1.584	1.579	1.567	0.626	0.608	0.620
224	14	7	-1.06793882865658	P12268	242	0.477	Down	4.29379999999924e-05	K	Inosine-5'-monophosphate dehydrogenase 2 OS=Homo sapiens OX=9606 GN=IMPDH2 PE=1 SV=2	IMPDH2	1	7.99619E-10	116.13	K(1)QLLCGAAIGTHEDDKYR	4	-0.11491	2	1.559	1.417	1.411	0.705	0.718	0.668
225	82	3	-1.88896868761126	Q99460	803	0.270	Down	6.28040000005825e-07	K	26S proteasome non-ATPase regulatory subunit 1 OS=Homo sapiens OX=9606 GN=PSMD1 PE=1 SV=2	PSMD1	1	0.00310268	107.79	VQYK(1)SNCK	2	0.97742	1	1.725	1.781	1.835	0.501	0.470	0.469
226	66	11	-1.95455702923883	P52272	698	0.258	Down	5.17469999961051e-07	K	Heterogeneous nuclear ribonucleoprotein M OS=Homo sapiens OX=9606 GN=HNRNPM PE=1 SV=3	HNRNPM	1	4.83172E-06	105.28	GCGVVK(1)FESPEVAER	3	-0.2701	5	1.819	1.824	1.767	0.461	0.488	0.447
227	24	2	0.927517246198477	Q8TCJ2	784	1.902	Up	1.01399999996588e-06	K	Dolichyl-diphosphooligosaccharide--protein glycosyltransferase subunit STT3B OS=Homo sapiens OX=9606 GN=STT3B PE=1 SV=1	STT3B	1	0.00186854	91.853	ETLDHK(1)PR	2	2.0478	2	0.650	0.638	0.668	1.235	1.226	1.259
228	30	1	0.692427198089708	P59998	89	1.616	Up	1.98345999999905e-05	K	Actin-related protein 2/3 complex subunit 4 OS=Homo sapiens OX=9606 GN=ARPC4 PE=1 SV=3	ARPC4	1	0.00095295	104.75	ILCHK(1)FMR	3	-0.82501	1	0.745	0.733	0.723	1.215	1.143	1.199
229	2	1	-0.641603738043346	O00116	347	0.641	Down	7.53159999999919e-05	K	Alkyldihydroxyacetonephosphate synthase, peroxisomal OS=Homo sapiens OX=9606 GN=AGPS PE=1 SV=1	AGPS	1	0.000133612	100.38	GIIEK(1)SCQGPR	2	-0.91163	1	1.236	1.306	1.292	0.844	0.788	0.824
230	10	5	-0.662003536484984	Q96FW1	84	0.632	Down	0.000479010000000057	K	Ubiquitin thioesterase OTUB1 OS=Homo sapiens OX=9606 GN=OTUB1 PE=1 SV=2	OTUB1	1	0.000908833	79.697	K(1)TRPDGNCFYR	3	0.13296	1	1.268	1.282	1.313	0.885	0.776	0.780
231	22	1	-1.50225991139091	Q7Z4G1	57	0.353	Down	0.000679369999999957	K	COMM domain-containing protein 6 OS=Homo sapiens OX=9606 GN=COMMD6 PE=1 SV=1	COMMD6	1	0.00254286	66.267	VADHSGQVK(1)TK	3	-0.37625	1	1.730	1.707	1.482	0.567	0.682	0.485
232	76	8	-0.643856189774725	P15170	238	0.640	Down	0.000497159999999996	K	Eukaryotic peptide chain release factor GTP-binding subunit ERF3A OS=Homo sapiens OX=9606 GN=GSPT1 PE=1 SV=1	GSPT1	1	0.0233636	83.948	YEECK(1)EK	2	0.36512	1	1.243	1.305	1.290	0.853	0.849	0.753
233	118	5	1.1407786557828	P61313	14	2.205	Up	0.00662150000000006	K	60S ribosomal protein L15 OS=Homo sapiens OX=9606 GN=RPL15 PE=1 SV=2	RPL15	1	0.0353652	47.082	K(1)QSDVMR	2	-0.43104	1	0.660	0.558	0.534	1.303	1.291	1.269
234	74	18	-2.70839644196944	P08238	568	0.153	Down	1.04509999998559e-06	K	Heat shock protein HSP 90-beta OS=Homo sapiens OX=9606 GN=HSP90AB1 PE=1 SV=4	HSP90AB1	1	0.0129056	82.417	LMK(1)EILDK	2	-0.52759	1	2.117	2.005	1.986	0.335	0.306	0.291
235	104	5	-0.595096877854869	P18077	45	0.662	Down	0.000141310000000061	K	60S ribosomal protein L35a OS=Homo sapiens OX=9606 GN=RPL35A PE=1 SV=2	RPL35A	1	0.000343614	104.82	DETEFYLGK(1)R	2	0.67148	1	1.314	1.267	1.195	0.841	0.839	0.818
236	22	1	-0.687334826441606	P49757	63	0.621	Down	0.00177803999999993	K	Protein numb homolog OS=Homo sapiens OX=9606 GN=NUMB PE=1 SV=2	NUMB	1	0.00596253	60.255	GMHICEDAVK(1)R	3	0.13378	1	1.289	1.398	1.201	0.745	0.793	0.876
237	12	2	-1.53115605702536	Q9Y3C8	162	0.346	Down	2.03279999999584e-05	K	Ubiquitin-fold modifier-conjugating enzyme 1 OS=Homo sapiens OX=9606 GN=UFC1 PE=1 SV=3	UFC1	1	0.00473733	78.516	GVIQHK(1)EK	3	2.2087	1	1.706	1.690	1.547	0.555	0.547	0.609
238	44	2	1.05380644369579	P27694	163	2.076	Up	1.81647999999424e-05	K	Replication protein A 70 kDa DNA-binding subunit OS=Homo sapiens OX=9606 GN=RPA1 PE=1 SV=2	RPA1	1	9.99335E-08	143.97	AYGASK(1)TFGK	3	1.1683	2	0.616	0.618	0.600	1.341	1.243	1.224
239	86	2	1.20539251298968	P62195	330	2.306	Up	0.0105445	K	26S proteasome regulatory subunit 8 OS=Homo sapiens OX=9606 GN=PSMC5 PE=1 SV=1	PSMC5	1	0.006593	64.82	LDILK(1)IHSR	3	-0.7783	1	0.602	0.591	0.492	0.932	1.660	1.293
240	136	3	-1.86249647625006	P60866	75	0.275	Down	0.000477709999999965	K	40S ribosomal protein S20 OS=Homo sapiens OX=9606 GN=RPS20 PE=1 SV=1	RPS20	1	8.01101E-18	159.66	TPCGEGSK(1)TWDR	3	-0.32467	3	1.784	1.772	1.760	0.514	0.469	0.478
241	132	4	-0.778432211461591	P62280	58	0.583	Down	0.000102289999999949	K	40S ribosomal protein S11 OS=Homo sapiens OX=9606 GN=RPS11 PE=1 SV=3	RPS11	1	6.36978E-22	180.2	EAIEGTYIDK(1)K	2	4.4389	1	1.259	1.342	1.404	0.761	0.801	0.774
242	30	2	-1.41888982477445	Q13404	68	0.374	Down	0.00131879000000001	K	Ubiquitin-conjugating enzyme E2 variant 1 OS=Homo sapiens OX=9606 GN=UBE2V1 PE=1 SV=2	UBE2V1	1	1.94405E-08	143.42	IYSLK(1)IECGPK	2	-0.073126	2	1.601	1.602	1.612	0.636	0.601	0.562
243	10	2	0.608809242675524	O60869	43	1.525	Up	0.00522230000000001	K	Endothelial differentiation-related factor 1 OS=Homo sapiens OX=9606 GN=EDF1 PE=1 SV=1	EDF1	1	0.0158941	80.219	K(1)WAAGQNK	2	-2.0176	1	0.763	0.767	0.761	1.153	1.109	1.231
244	72	9	2.92523990548741	Q92793	1811	7.596	Up	0.000940309999999944	K	CREB-binding protein OS=Homo sapiens OX=9606 GN=CREBBP PE=1 SV=3	CREBBP	1	0.00377762	83.182	K(1)TNGGCPVCK	2	0.18561	1	0.185	0.196	0.228	1.546	1.535	1.545
245	108	5	-2.28630418515664	P84098	21	0.205	Down	5.58669999999317e-05	K	60S ribosomal protein L19 OS=Homo sapiens OX=9606 GN=RPL19 PE=1 SV=1	RPL19	1	5.79857E-05	79.62	K(1)VWLDPNETNEIANANSR	2	0.17639	2	1.990	1.872	1.878	0.357	0.357	0.460
246	116	11	-2.08926733809709	P07900	576	0.235	Down	5.62810000048763e-07	K	Heat shock protein HSP 90-alpha OS=Homo sapiens OX=9606 GN=HSP90AA1 PE=1 SV=5	HSP90AA1	1	0.00316475	93.096	IMK(1)DILEK	3	0.51489	4	1.881	1.876	1.791	0.418	0.456	0.430
247	56	1	-2.73696559416621	Q9BZE4	332	0.150	Down	9.7261000031601e-08	K	Nucleolar GTP-binding protein 1 OS=Homo sapiens OX=9606 GN=GTPBP4 PE=1 SV=3	GTPBP4	1	0.00532492	96.171	VK(1)TEACDR	2	2.2313	1	2.029	2.082	2.009	0.302	0.319	0.295
248	42	2	1.06073915785768	P13987	90	2.086	Up	2.1034999999614e-06	K	CD59 glycoprotein OS=Homo sapiens OX=9606 GN=CD59 PE=1 SV=1	CD59	1	3.9152E-08	141.13	ENELTYYCCK(1)K	2	-0.33008	2	0.610	0.612	0.605	1.303	1.290	1.218
249	48	1	-1.34373246520571	P62820	131	0.394	Down	2.34699999999144e-05	K	Ras-related protein Rab-1A OS=Homo sapiens OX=9606 GN=RAB1A PE=1 SV=3	RAB1A	1	0.00887163	101.72	CDLTTK(1)K	2	-1.4943	1	1.672	1.534	1.520	0.627	0.649	0.585
250	8	1	0.705756782049797	O75477	286	1.631	Up	0.000324950000000102	K	Erlin-1 OS=Homo sapiens OX=9606 GN=ERLIN1 PE=1 SV=2	ERLIN1	1	0.010633	57.785	LTPEYLELK(1)K	3	0.42591	1	0.709	0.710	0.764	1.106	1.233	1.221
251	56	4	-1.18442457113743	Q9UQE7	977	0.440	Down	1.25409999995885e-06	K	Structural maintenance of chromosomes protein 3 OS=Homo sapiens OX=9606 GN=SMC3 PE=1 SV=2	SMC3	0.99997	0.0237068	46.88	KLEQCNTELK(1)K	3	1.6771	1	1.475	1.481	1.565	0.661	0.655	0.674
252	28	4	0.61635769699669	P30041	215	1.533	Up	0.000142772999999985	K	Peroxiredoxin-6 OS=Homo sapiens OX=9606 GN=PRDX6 PE=1 SV=3	PRDX6	1	0.0237747	81.296	ELPSGK(1)K	3	-1.5292	2	0.803	0.738	0.744	1.195	1.168	1.139
253	42	1	-1.17462139610707	P61081	92	0.443	Down	0.000437640000000017	K	NEDD8-conjugating enzyme Ubc12 OS=Homo sapiens OX=9606 GN=UBE2M PE=1 SV=1	UBE2M	1	0.0125703	45.28	VGQGYPHDPPK(1)VK	3	-1.5166	1	1.398	1.559	1.553	0.704	0.716	0.580
254	42	3	-2.00578235259401	P41567	66	0.249	Down	0.000176697000000003	K	Eukaryotic translation initiation factor 1 OS=Homo sapiens OX=9606 GN=EIF1 PE=1 SV=1	EIF1	1	1.09098E-35	151	K(1)FACNGTVIEHPEYGEVIQLQGDQR	3	-0.068649	1	1.685	1.755	2.011	0.448	0.386	0.524
255	20	22	-1.49410907027004	P35579	180	0.355	Down	1.72256999999565e-05	K	Myosin-9 OS=Homo sapiens OX=9606 GN=MYH9 PE=1 SV=4	MYH9	1	5.30441E-22	143.04	EDQSILCTGESGAGK(1)TENTK	3	-0.56027	1	1.567	1.760	1.570	0.594	0.577	0.566
256	44	1	-0.988504361162171	O14757	53	0.504	Down	2.49379999999189e-05	K	Serine/threonine-protein kinase Chk1 OS=Homo sapiens OX=9606 GN=CHEK1 PE=1 SV=2	CHEK1	1	0.000367894	107.06	AVDCPENIK(1)K	2	-0.18789	1	1.351	1.440	1.483	0.713	0.700	0.742
257	90	2	-0.793356776016605	P60953	153	0.577	Down	0.000137319000000025	K	Cell division control protein 42 homolog OS=Homo sapiens OX=9606 GN=CDC42 PE=1 SV=2	CDC42	1	2.59121E-13	142.45	AVK(1)YVECSALTQK	2	-0.94283	2	1.369	1.297	1.364	0.804	0.724	0.799
258	66	1	-0.710755714843358	Q9H9Y6	1095	0.611	Down	0.00115843999999998	K	DNA-directed RNA polymerase I subunit RPA2 OS=Homo sapiens OX=9606 GN=POLR1B PE=1 SV=2	POLR1B	1	0.0174986	69.786	K(1)YNCTLCSR	2	-1.0254	1	1.265	1.306	1.348	0.744	0.891	0.760
259	52	2	1.08882003329859	Q16576	119	2.127	Up	3.72260000000013e-05	K	Histone-binding protein RBBP7 OS=Homo sapiens OX=9606 GN=RBBP7 PE=1 SV=1	RBBP7	1	2.4167E-06	103.6	IECEIK(1)INHEGEVNR	3	-0.030188	1	0.614	0.618	0.566	1.256	1.233	1.335
260	68	3	-0.977099597889921	O43390	103	0.508	Down	6.19419999958737e-07	K	Heterogeneous nuclear ribonucleoprotein R OS=Homo sapiens OX=9606 GN=HNRNPR PE=1 SV=1	HNRNPR	1	6.66255E-07	118.73	SAFLCGVMK(1)TYR	2	-3.0846	2	1.432	1.392	1.443	0.732	0.709	0.725
261	68	14	-1.63935479753978	Q00839	609	0.321	Down	8.75200000027831e-07	K	Heterogeneous nuclear ribonucleoprotein U OS=Homo sapiens OX=9606 GN=HNRNPU PE=1 SV=6	HNRNPU	1	2.39004E-06	111.79	AVVVCPK(1)DEDYK	2	0.46828	2	1.735	1.640	1.692	0.524	0.563	0.540
262	58	3	0.7311832415722	Q8IX12	558	1.660	Up	0.00595849999999998	K	Cell division cycle and apoptosis regulator protein 1 OS=Homo sapiens OX=9606 GN=CCAR1 PE=1 SV=2	CCAR1	1	0.000272495	89.9	YHRPEETHK(1)GR	3	-1.1911	2	0.705	0.609	0.846	1.238	1.172	1.176
263	24	1	-0.788364746672851	Q9Y3B9	149	0.579	Down	0.000263849999999954	K	RRP15-like protein OS=Homo sapiens OX=9606 GN=RRP15 PE=1 SV=2	RRP15	1	0.00140196	94.767	VK(1)PDVVQDK	2	0.36271	1	1.347	1.290	1.389	0.796	0.817	0.717
264	32	16	-1.91593573521153	P31948	366	0.265	Down	4.39119999995352e-06	K	Stress-induced-phosphoprotein 1 OS=Homo sapiens OX=9606 GN=STIP1 PE=1 SV=1	STIP1	1	0.000251961	128.81	NK(1)GNECFQK	3	-2.0264	2	1.893	1.814	1.670	0.502	0.462	0.461
265	48	3	-1.23786383009889	P47756	57	0.424	Down	2.62200000000767e-06	K	F-actin-capping protein subunit beta OS=Homo sapiens OX=9606 GN=CAPZB PE=1 SV=4	CAPZB	1	9.4043E-13	133.47	VVGK(1)DYLLCDYNR	3	-1.9206	2	1.509	1.551	1.529	0.644	0.679	0.623
266	68	1	-1.54793176977619	Q92797	684	0.342	Down	3.71220000000561e-05	K	Symplekin OS=Homo sapiens OX=9606 GN=SYMPK PE=1 SV=2	SYMPK	1	0.0226227	76.282	K(1)YCEDESR	2	0.04773	1	1.777	1.569	1.621	0.525	0.593	0.579
267	8	2	-0.795859283219775	P62633	103	0.576	Down	0.000283490000000053	K	Cellular nucleic acid-binding protein OS=Homo sapiens OX=9606 GN=CNBP PE=1 SV=1	CNBP	1	2.2817E-08	111.35	EQCCYNCGK(1)PGHLAR	3	-0.57524	2	1.452	1.289	1.293	0.751	0.760	0.813
268	52	9	-1.04692104738749	P62826	123	0.484	Down	1.27070000000007e-06	K	GTP-binding nuclear protein Ran OS=Homo sapiens OX=9606 GN=RAN PE=1 SV=3	RAN	1	1.12796E-19	139.29	VCENIPIVLCGNK(1)VDIK	3	-0.81793	3	1.435	1.493	1.423	0.688	0.703	0.715
269	40	15	-1.84684321193858	P07237	308	0.278	Down	1.5138699999917e-05	K	Protein disulfide-isomerase OS=Homo sapiens OX=9606 GN=P4HB PE=1 SV=3	P4HB	1	0.00332344	86.898	ILEFFGLK(1)K	3	-0.031928	2	1.755	1.698	1.841	0.452	0.513	0.506
270	28	2	0.585923976958601	Q8TDD1	667	1.501	Up	0.0015366	K	ATP-dependent RNA helicase DDX54 OS=Homo sapiens OX=9606 GN=DDX54 PE=1 SV=2	DDX54	1	0.0262812	46.643	RQRSGPNRGAK(1)R	2	3.8716	1	0.722	0.767	0.829	1.238	1.103	1.138
271	24	14	-1.31473259348316	P11216	370	0.402	Down	1.5633600000009e-05	K	Glycogen phosphorylase, brain form OS=Homo sapiens OX=9606 GN=PYGB PE=1 SV=5	PYGB	1	0.00904633	101.43	AWEITK(1)K	3	-0.31142	2	1.604	1.571	1.509	0.623	0.662	0.600
272	134	4	0.705756782049797	P62753	243	1.631	Up	0.000121433000000004	K	40S ribosomal protein S6 OS=Homo sapiens OX=9606 GN=RPS6 PE=1 SV=1	RPS6	1	1.94239E-06	121.29	ASTSK(1)SESSQK	2	0.72863	2	0.736	0.685	0.766	1.194	1.197	1.175
273	34	1	-0.72499295250013	Q9H0D6	259	0.605	Down	8.47660000000694e-05	K	5'-3' exoribonuclease 2 OS=Homo sapiens OX=9606 GN=XRN2 PE=1 SV=1	XRN2	0.998612	0.0111026	60.064	EEFK(0.001)PNK(0.999)PK	3	1.6656	1	1.351	1.313	1.281	0.825	0.807	0.753
274	14	3	-0.664288089679538	Q93008	1446	0.631	Down	0.000542269999999956	K	Probable ubiquitin carboxyl-terminal hydrolase FAF-X OS=Homo sapiens OX=9606 GN=USP9X PE=1 SV=3	USP9X	1	0.0385611	49.715	K(1)FHIGCEK	3	-0.9936	1	1.211	1.257	1.390	0.792	0.799	0.843
275	24	1	-0.828793172581858	P54132	1057	0.563	Down	0.000362859999999965	K	Bloom syndrome protein OS=Homo sapiens OX=9606 GN=BLM PE=1 SV=1	BLM	1	7.43562E-05	95.417	K(1)HPDVSCDNCCK	3	0.41417	1	1.242	1.475	1.356	0.783	0.759	0.750
276	22	4	0.774839759827326	P51659	644	1.711	Up	3.26059999999906e-06	K	Peroxisomal multifunctional enzyme type 2 OS=Homo sapiens OX=9606 GN=HSD17B4 PE=1 SV=3	HSD17B4	1	0.00199147	78.488	DIGPEVVK(1)K	3	-0.57914	2	0.692	0.726	0.695	1.207	1.187	1.221
277	34	2	1.63598650374562	P53634	162	3.108	Up	0.000422770000000017	K	Dipeptidyl peptidase 1 OS=Homo sapiens OX=9606 GN=CTSC PE=1 SV=2	CTSC	1	0.0014128	98.156	NSQEK(1)YSNR	2	-0.30772	1	0.369	0.439	0.525	1.453	1.385	1.305
278	62	1	1.0036022366802	P09001	235	2.005	Up	0.00074339000000001	K	39S ribosomal protein L3, mitochondrial OS=Homo sapiens OX=9606 GN=MRPL3 PE=1 SV=1	MRPL3	1	7.32746E-11	124.42	GQPATHGQTK(1)THR	3	-0.88038	2	0.604	0.565	0.712	1.324	1.190	1.258
279	38	15	-1.27229732716276	P14618	322	0.414	Down	1.31999999997134e-06	K	Pyruvate kinase PKM OS=Homo sapiens OX=9606 GN=PKM PE=1 SV=4	PKM	1	4.11221E-09	110.12	AGK(1)PVICATQMLESMIK	3	0.3365	2	1.583	1.521	1.528	0.626	0.629	0.664
280	64	3	-0.962969269055033	P51991	199	0.513	Down	3.04659999994517e-06	K	Heterogeneous nuclear ribonucleoprotein A3 OS=Homo sapiens OX=9606 GN=HNRNPA3 PE=1 SV=2	HNRNPA3	1	8.09419E-15	145.29	YHTINGHNCEVK(1)K	4	-0.83514	8	1.378	1.420	1.449	0.732	0.741	0.704
281	44	1	-0.597277823154395	Q15819	66	0.661	Down	0.000356759999999956	K	Ubiquitin-conjugating enzyme E2 variant 2 OS=Homo sapiens OX=9606 GN=UBE2V2 PE=1 SV=4	UBE2V2	1	0.00101223	77.062	IYSLK(1)VECGPK	3	-1.0077	1	1.326	1.277	1.174	0.840	0.822	0.836
282	34	2	-0.907792561902911	P33176	67	0.533	Down	0.000884670000000032	K	Kinesin-1 heavy chain OS=Homo sapiens OX=9606 GN=KIF5B PE=1 SV=1	KIF5B	1	5.88998E-14	122.01	VFQSSTSQEQVYNDCAK(1)K	3	-0.38476	1	1.238	1.369	1.564	0.765	0.715	0.742
283	64	4	-1.08926733809709	Q13547	412	0.470	Down	0.00325989999999998	K	Histone deacetylase 1 OS=Homo sapiens OX=9606 GN=HDAC1 PE=1 SV=1	HDAC1	1	0.00172616	93.096	ISICSSDK(1)R	2	-1.0844	1	1.453	1.472	1.484	0.747	0.681	0.645
284	6	4	-1.18114943910457	Q92616	793	0.441	Down	2.11399999999751e-05	K	eIF-2-alpha kinase activator GCN1 OS=Homo sapiens OX=9606 GN=GCN1 PE=1 SV=6	GCN1	1	0.0122105	60.91	ANMK(1)RENK	2	-2.2334	1	1.609	1.454	1.461	0.646	0.676	0.673
285	32	3	-1.02326977932285	Q9GZR7	17	0.492	Down	7.9084000000007e-05	K	ATP-dependent RNA helicase DDX24 OS=Homo sapiens OX=9606 GN=DDX24 PE=1 SV=1	DDX24	1	0.00026351	110.92	QSSCGK(1)FQTK	3	0.27018	2	1.411	1.520	1.394	0.754	0.673	0.700
286	32	1	-0.979942347658747	P18858	282	0.507	Down	3.50940000000133e-05	K	DNA ligase 1 OS=Homo sapiens OX=9606 GN=LIG1 PE=1 SV=1	LIG1	1	0.0001454	67.326	NNYHPVEDACWK(1)PGQK	3	-1.4027	1	1.469	1.375	1.424	0.714	0.758	0.694
287	132	6	0.622930350920177	P62277	34	1.540	Up	5.73539999999539e-05	K	40S ribosomal protein S13 OS=Homo sapiens OX=9606 GN=RPS13 PE=1 SV=2	RPS13	1	4.38739E-08	131.35	LTSDDVK(1)EQIYK	2	0.23715	1	0.761	0.744	0.773	1.215	1.163	1.130
288	38	8	-1.53115605702536	P48444	476	0.346	Down	0.000623280000000004	K	Coatomer subunit delta OS=Homo sapiens OX=9606 GN=ARCN1 PE=1 SV=1	ARCN1	1	1.67965E-14	164.04	K(1)NYCNIQVTK	2	-1.1886	4	1.646	1.641	1.654	0.588	0.583	0.541
289	46	3	-0.988504361162171	Q92979	70	0.504	Down	0.00180323999999998	K	Ribosomal RNA small subunit methyltransferase NEP1 OS=Homo sapiens OX=9606 GN=EMG1 PE=1 SV=4	EMG1	1	0.0081807	79.116	HK(1)SILLK	3	-1.4714	1	1.370	1.446	1.466	0.827	0.603	0.728
290	46	12	1.24792751344359	P14625	467	2.375	Up	0.00132478999999996	K	Endoplasmin OS=Homo sapiens OX=9606 GN=HSP90B1 PE=1 SV=1	HSP90B1	1	0.0260932	82.287	K(1)TLDMIK	2	-1.9897	1	0.517	0.571	0.564	1.316	1.312	1.296
291	12	3	0.733788168625182	P36507	108	1.663	Up	0.00220069999999994	K	Dual specificity mitogen-activated protein kinase kinase 2 OS=Homo sapiens OX=9606 GN=MAP2K2 PE=1 SV=1	MAP2K2	1	4.9811E-05	95.483	LIHLEIK(1)PAIR	3	-0.84799	1	0.790	0.663	0.705	1.236	1.078	1.275
292	96	15	-0.793356776016605	Q14204	4441	0.577	Down	0.000176915000000055	K	Cytoplasmic dynein 1 heavy chain 1 OS=Homo sapiens OX=9606 GN=DYNC1H1 PE=1 SV=5	DYNC1H1	1	0.000216834	86.497	QDLADVVQVCEGK(1)K	3	0.12214	1	1.382	1.322	1.325	0.728	0.765	0.830
293	6	1	0.695102985640479	Q96QC0	207	1.619	Up	0.00682139999999998	K	Serine/threonine-protein phosphatase 1 regulatory subunit 10 OS=Homo sapiens OX=9606 GN=PPP1R10 PE=1 SV=1	PPP1R10	1	0.00111609	79.16	TTAPSHAK(1)FR	3	-0.50153	1	0.777	0.753	0.673	1.266	1.298	1.003
294	14	1	-0.65744525452268	Q6A1A2	277	0.634	Down	0.00639699999999999	K	Putative 3-phosphoinositide-dependent protein kinase 2 OS=Homo sapiens OX=9606 GN=PDPK2P PE=5 SV=1	PDPK2P	1	0.00344264	56.205	LEYDFPEK(1)FFPK	3	1.5294	1	1.100	1.286	1.462	0.823	0.773	0.842
295	36	3	1.09491164702547	P62333	206	2.136	Up	0.000480939999999985	K	26S proteasome regulatory subunit 10B OS=Homo sapiens OX=9606 GN=PSMC6 PE=1 SV=1	PSMC6	1	0.000150997	83.37	VVSSSIVDK(1)YIGESAR	3	-0.50553	1	0.626	0.649	0.518	1.227	1.325	1.278
296	66	1	-0.664288089679538	Q6UN15	191	0.631	Down	0.000100820999999973	K	Pre-mRNA 3'-end-processing factor FIP1 OS=Homo sapiens OX=9606 GN=FIP1L1 PE=1 SV=1	FIP1L1	1	0.00735885	103.74	AYCEK(1)QK	2	-1.3252	1	1.322	1.292	1.253	0.852	0.806	0.781
297	12	3	-1.38458370273713	P45974	468	0.383	Down	3.7267000000063e-05	K	Ubiquitin carboxyl-terminal hydrolase 5 OS=Homo sapiens OX=9606 GN=USP5 PE=1 SV=2	USP5	1	0.00250779	113.62	FLVEEK(1)IK	3	0.78025	2	1.663	1.587	1.519	0.565	0.613	0.647
298	58	2	1.79285535236249	Q96GA3	453	3.465	Up	4.42190000000675e-05	K	Protein LTV1 homolog OS=Homo sapiens OX=9606 GN=LTV1 PE=1 SV=1	LTV1	1	0.0151652	64.121	ANK(1)LAFK(1)LEK	2	0.14049	1	0.392	0.458	0.367	1.390	1.440	1.387
299	4	3	-1.63935479753978	Q9HAV4	41	0.321	Down	2.86849999997507e-06	K	Exportin-5 OS=Homo sapiens OX=9606 GN=XPO5 PE=1 SV=1	XPO5	1	0.00432488	85.355	FCEEFK(1)EK	3	-0.12728	2	1.760	1.666	1.642	0.532	0.523	0.574
300	42	1	-0.954557029238833	Q9BTE1	64	0.516	Down	0.000455969999999972	K	Dynactin subunit 5 OS=Homo sapiens OX=9606 GN=DCTN5 PE=1 SV=1	DCTN5	1	0.00536023	86.794	HCVVK(1)SR	2	-1.4496	2	1.395	1.381	1.463	0.776	0.767	0.644
301	146	4	1.98039095606147	P15880	275	3.946	Up	0.020878	K	40S ribosomal protein S2 OS=Homo sapiens OX=9606 GN=RPS2 PE=1 SV=2	RPS2	1	0.00013314	66.289	SPYQEFTDHLVK(1)THTR	4	-0.31731	1		0.190	0.445	1.296	1.113	1.350
302	74	4	-1.49005085369569	P63279	49	0.356	Down	3.73890000000543e-05	K	SUMO-conjugating enzyme UBC9 OS=Homo sapiens OX=9606 GN=UBE2I PE=1 SV=1	UBE2I	1	0.00141737	86.699	K(1)GTPWEGGLFK	3	0.37048	2	1.601	1.604	1.683	0.538	0.568	0.634
303	12	3	-1.265344566521	Q6NVY1	42	0.416	Down	1.2496000000306e-06	K	3-hydroxyisobutyryl-CoA hydrolase, mitochondrial OS=Homo sapiens OX=9606 GN=HIBCH PE=1 SV=2	HIBCH	1	3.31192E-05	101.53	HTDAAEEVLLEK(1)K	3	-0.054608	1	1.500	1.553	1.570	0.618	0.652	0.651
304	32	1	-0.592919224549499	Q15291	500	0.663	Down	9.66409999999529e-05	K	Retinoblastoma-binding protein 5 OS=Homo sapiens OX=9606 GN=RBBP5 PE=1 SV=2	RBBP5	1	0.0101695	61.161	DSPFK(1)PK	3	-0.50432	2	1.289	1.279	1.204	0.840	0.850	0.810
305	22	1	0.606915941825205	Q03135	57	1.523	Up	0.00121760000000004	K	Caveolin-1 OS=Homo sapiens OX=9606 GN=CAV1 PE=1 SV=4	CAV1	1	0.00201216	67.997	DPK(1)HLNDDVVK	3	1.0261	1	0.694	0.781	0.816	1.145	1.139	1.206
306	26	1	-0.859875776090929	P53675	1609	0.551	Down	5.73489999999843e-05	K	Clathrin heavy chain 2 OS=Homo sapiens OX=9606 GN=CLTCL1 PE=1 SV=2	CLTCL1	1	0.0296677	71.451	EYLSK(1)VDK	2	0.16188	1	1.330	1.324	1.460	0.765	0.744	0.757
307	14	8	-1.77102743023984	Q14980	303	0.293	Down	2.40279999996762e-06	K	Nuclear mitotic apparatus protein 1 OS=Homo sapiens OX=9606 GN=NUMA1 PE=1 SV=2	NUMA1	1	3.57606E-05	134.13	QCQDLK(1)TEK	2	0.098392	2	1.777	1.740	1.697	0.489	0.495	0.545
308	38	3	-0.617056130431009	P35606	130	0.652	Down	6.49090000000019e-05	K	Coatomer subunit beta' OS=Homo sapiens OX=9606 GN=COPB2 PE=1 SV=2	COPB2	1	0.018173	89.698	LWDWDK(1)K	2	0.44264	1	1.244	1.279	1.279	0.865	0.804	0.809
309	70	4	-0.800877357986399	Q14103	231	0.574	Down	0.000498589999999965	K	Heterogeneous nuclear ribonucleoprotein D0 OS=Homo sapiens OX=9606 GN=HNRNPD PE=1 SV=1	HNRNPD	1	1.11125E-11	120.92	GFCFITFK(1)EEEPVK	3	-1.3333	3	1.364	1.355	1.321	0.736	0.857	0.726
310	30	1	-0.921390165303634	Q9NY61	74	0.528	Down	3.75089999999911e-05	K	Protein AATF OS=Homo sapiens OX=9606 GN=AATF PE=1 SV=1	AATF	1	0.00543605	95.608	YCGK(1)TTSR	2	-0.38489	1	1.400	1.417	1.376	0.721	0.710	0.783
311	72	3	0.690640578615693	Q15428	10	1.614	Up	0.0156602	K	Splicing factor 3A subunit 2 OS=Homo sapiens OX=9606 GN=SF3A2 PE=1 SV=2	SF3A2	1	1.3659E-26	154.07	PGGK(1)TGSGGVASSSESNR	2	0.58071	2	0.710	0.876	0.616	1.250	1.040	1.265
312	40	6	-1.33642766458248	P49368	44	0.396	Down	3.1660000000544e-06	K	T-complex protein 1 subunit gamma OS=Homo sapiens OX=9606 GN=CCT3 PE=1 SV=4	CCT3	1	0.00961247	68.515	TCLGPK(1)SMMK	3	-1.6047	3	1.529	1.536	1.644	0.644	0.607	0.613
313	30	2	0.641546029087524	Q14978	33	1.560	Up	0.000557779999999952	K	Nucleolar and coiled-body phosphoprotein 1 OS=Homo sapiens OX=9606 GN=NOLC1 PE=1 SV=2	NOLC1	1	0.000195443	85.837	DNQLSEVANK(1)FAK	3	-1.5805	1	0.726	0.777	0.755	1.232	1.206	1.084
314	64	11	-0.783389931257558	P38646	610	0.581	Down	5.83149999999755e-05	K	Stress-70 protein, mitochondrial OS=Homo sapiens OX=9606 GN=HSPA9 PE=1 SV=2	HSPA9	1	7.21665E-07	118.51	DQLPADECNK(1)LK	2	0.36047	2	1.398	1.320	1.299	0.768	0.756	0.809
315	22	3	-1.19759995988516	Q8NEZ4	758	0.436	Down	0.000556649999999936	K	Histone-lysine N-methyltransferase 2C OS=Homo sapiens OX=9606 GN=KMT2C PE=1 SV=3	KMT2C	1	1.59482E-15	166.6	DVSYQGGK(1)SIK	2	-0.421	2	1.508	1.513	1.523	0.677	0.667	0.635
316	4	1	1.10634831950515	Q8N1W1	979	2.153	Up	2.44189999999422e-05	K	Rho guanine nucleotide exchange factor 28 OS=Homo sapiens OX=9606 GN=ARHGEF28 PE=1 SV=3	ARHGEF28	1	0.026785	64.265	FQNFIK(1)LR	2	-0.53398	1	0.591	0.560	0.631	1.263	1.306	1.268
317	98	6	-2.1456053222469	O43143	754	0.226	Down	0.00100057999999992	K	Pre-mRNA-splicing factor ATP-dependent RNA helicase DHX15 OS=Homo sapiens OX=9606 GN=DHX15 PE=1 SV=2	DHX15	1	1.67223E-05	106.32	TCTDIK(1)PEWLVK	3	0.85098	2	1.857	1.853	1.890	0.410	0.462	0.396
318	30	1	-1.27928375747887	Q9H081	129	0.412	Down	5.96880000000022e-05	K	Protein MIS12 homolog OS=Homo sapiens OX=9606 GN=MIS12 PE=1 SV=1	MIS12	1	0.0161893	79.659	YK(1)TELCTK	2	-0.076286	1	1.551	1.486	1.605	0.694	0.623	0.597
319	78	2	-0.614845103115656	P16104	134	0.653	Down	0.00117604999999998	K	Histone H2AX OS=Homo sapiens OX=9606 GN=H2AFX PE=1 SV=2	H2AFX	1	0.0078107	85.359	APSGGK(1)K	3	-0.041331	1	1.186	1.391	1.219	0.850	0.810	0.818
320	14	4	-0.655171503002559	Q96QK1	555	0.635	Down	0.00415529999999997	K	Vacuolar protein sorting-associated protein 35 OS=Homo sapiens OX=9606 GN=VPS35 PE=1 SV=2	VPS35	0.999887	0.0103333	70.028	VDDKWEK(1)K	3	0.23311	1	1.333	1.241	1.285	0.943	0.764	0.743
321	16	1	-0.803392955905182	Q9NXH9	371	0.573	Down	0.0092158	K	tRNA (guanine(26)-N(2))-dimethyltransferase OS=Homo sapiens OX=9606 GN=TRMT1 PE=1 SV=1	TRMT1	1	1.4508E-07	82.635	AK(1)FSAACGPPVTPECEHCGQR	3	0.18254	1	1.473	1.381	1.202	0.939	0.669	0.715
322	22	3	-1.18770715512673	P48163	422	0.439	Down	0.00347529999999996	K	NADP-dependent malic enzyme OS=Homo sapiens OX=9606 GN=ME1 PE=1 SV=1	ME1	1	2.51763E-07	113.69	AECSAEQCYK(1)ITK	2	-0.067613	2	1.516	1.500	1.514	0.672	0.603	0.712
323	26	1	-0.875671864997798	O95757	788	0.545	Down	1.61162999999798e-05	K	Heat shock 70 kDa protein 4L OS=Homo sapiens OX=9606 GN=HSPA4L PE=1 SV=3	HSPA4L	1	4.43922E-05	92.939	ELDNFCNPIIYK(1)PK	3	-0.029361	1	1.387	1.398	1.353	0.761	0.772	0.721
324	112	3	-1.14241704461585	P61353	27	0.453	Down	5.66650000000113e-05	K	60S ribosomal protein L27 OS=Homo sapiens OX=9606 GN=RPL27 PE=1 SV=2	RPL27	1	4.28975E-16	101.04	AVIVK(1)NIDDGTSDRPYSHALVAGIDR	4	-0.46362	1	1.572	1.472	1.433	0.657	0.722	0.649
325	112	4	0.648925559453121	P61254	134	1.568	Up	0.000376380000000065	K	60S ribosomal protein L26 OS=Homo sapiens OX=9606 GN=RPL26 PE=1 SV=1	RPL26	0.995798	0.000775493	81.92	GK(0.996)YK(0.004)EETIEK	3	0.22442	1	0.805	0.735	0.710	1.213	1.158	1.157
326	50	1	2.41765001716069	Q9BYC8	117	5.343	Up	2.30779999998987e-07	K	39S ribosomal protein L32, mitochondrial OS=Homo sapiens OX=9606 GN=MRPL32 PE=1 SV=1	MRPL32	1	0.000231659	73.722	NNIDVCPECGHLK(1)QK	3	-2.4227	1	0.270	0.294	0.273	1.468	1.495	1.509
327	6	5	-1.48196850739783	Q9UHD1	215	0.358	Down	0.00153592000000002	K	Cysteine and histidine-rich domain-containing protein 1 OS=Homo sapiens OX=9606 GN=CHORDC1 PE=1 SV=2	CHORDC1	1	0.0322207	55.676	GK(1)HMWTK	3	-1.3379	1	1.634	1.620	1.626	0.538	0.614	0.597
328	60	1	-1.19429481516149	Q8TED0	80	0.437	Down	3.62360000000228e-05	K	U3 small nucleolar RNA-associated protein 15 homolog OS=Homo sapiens OX=9606 GN=UTP15 PE=1 SV=3	UTP15	1	7.81662E-05	105.19	FK(1)DTAYCATFR	2	-2.1365	1	1.507	1.430	1.602	0.671	0.680	0.631
329	150	2	-0.883635243308216	P67775	29	0.542	Down	0.00239929999999999	K	Serine/threonine-protein phosphatase 2A catalytic subunit alpha isoform OS=Homo sapiens OX=9606 GN=PPP2CA PE=1 SV=1	PPP2CA	1	1.14086E-10	122.97	QLSESQVK(1)SLCEK	3	0.11263	1	1.225	1.535	1.379	0.801	0.660	0.784
330	30	14	-0.918660372548061	Q00610	907	0.529	Down	7.95840000000769e-05	K	Clathrin heavy chain 1 OS=Homo sapiens OX=9606 GN=CLTC PE=1 SV=5	CLTC	1	0.00140987	111.61	VVGK(1)YCEK	2	-0.27006	3	1.457	1.430	1.308	0.764	0.714	0.740
331	102	5	-1.06190243892591	Q07020	97	0.479	Down	0.00020175999999994	K	60S ribosomal protein L18 OS=Homo sapiens OX=9606 GN=RPL18 PE=1 SV=2	RPL18	1	0.00960442	87.806	VQEVPK(1)LK	3	0.91036	2	1.470	1.582	1.320	0.718	0.670	0.706
332	12	2	-1.1456053222469	Q9UD71	152	0.452	Down	0.000238669999999996	K	Protein phosphatase 1 regulatory subunit 1B OS=Homo sapiens OX=9606 GN=PPP1R1B PE=1 SV=2	PPP1R1B	1	4.97004E-20	100.86	QSAGQK(1)TTCGQGLEGPWERPPPLDESER	3	-0.61595	2	1.578	1.531	1.369	0.662	0.628	0.736
333	84	1	-1.200912693926	O15235	129	0.435	Down	3.81649999999789e-05	K	28S ribosomal protein S12, mitochondrial OS=Homo sapiens OX=9606 GN=MRPS12 PE=1 SV=1	MRPS12	1	0.00265558	72.2	GK(1)YDCGHVQK	3	-0.33994	1	1.557	1.593	1.399	0.654	0.650	0.673
334	106	4	-0.918660372548061	P46778	60	0.529	Down	0.00051608000000003	K	60S ribosomal protein L21 OS=Homo sapiens OX=9606 GN=RPL21 PE=1 SV=2	RPL21	1	0.00301052	84.743	CYHGK(1)TGR	2	-0.80883	3	1.532	1.419	1.246	0.741	0.722	0.757
335	50	2	-0.875671864997798	Q04206	122	0.545	Down	0.00714339999999991	K	Transcription factor p65 OS=Homo sapiens OX=9606 GN=RELA PE=1 SV=2	RELA	1	3.64055E-22	149.32	CIHSFQNLGIQCVK(1)K	3	0.47742	1	1.382	1.379	1.378	0.794	0.785	0.676
336	12	3	0.834306702962908	P21127	225	1.783	Up	0.000457969999999919	K	Cyclin-dependent kinase 11B OS=Homo sapiens OX=9606 GN=CDK11B PE=1 SV=4	CDK11B	1	0.0320036	70.028	EDYSDK(1)VK	2	-0.78313	1	0.639	0.669	0.744	1.266	1.248	1.145
